# Supplementary material for: Correlated protein-RNA associations and a requirement for HNRNPU in the long-range recruitment of Polycomb Repressive Complexes by the lncRNAs Airn and Kcnq1ot1
Source: PLoS Genet. 2026 Jun 23;22(6):e1012215. doi: 10.1371/journal.pgen.1012215 (PMC13318007; doi:10.1371/journal.pgen.1012215)
Supplement: S1 Table — Sheet 1; vet_peaks_27pr_5stats_251007. Column name, column description: Reads_per_rip, total number of sequenced reads in each replicate; Reads_aligned_per_rip_MAPQ>3, number of reads with MAPQ>30; Num_total_peaks, total number of putative peaks identified; Num_peaks>2igg_in>=2rips, final peak number; Corr_rpm_per_rip_in_peaks>2igg_in>=2rip, correlation of read density under peaks by replicate pair; IgGnorm_MoR, normalized MoR values relative to averaged IgG control. Sheet 2; Fig 1H, raw. Column name, column description: Methods, RIP, CLIP, or CLAP; TaggedSpecies, species expressing epitope-tagged protein; mouse or human; RBP, protein that was tagged; exps, feature being evaluated; peak_class, class of peak being evaluated; reps, replicate ID number; count_or_rpkmsum_TaggedSp, signal associated with the tag-expressing genome; count_or_rpkmsum_UntaggedSp, signal associated with the tag-lacking genome that was mixed with the tag-expressing genome; perct, raw percentage of signal associated with the tag-expressing genome; norm_perct normalized, percentage of signal associated with the tag-expressing genome. Sheet 3; hg38CLAP_10xk_rpkm. Column name, column description: ranking, peak ranking based on rank_rpm; Chr, peak chromosome number; Start, peak start genomic coordinates; End, peak end genomic coordinates; Strand, peak strand; Length, peak length in nt; SAFA_PlusTag_CLAP_hg38_HpeakHdata_Rep1_rpm, CLAP PlusTag Rep1 rpm under hg38 peaks (A); SAFA_PlusTag_CLAP_hg38_HpeakHdata_Rep2_rpm, CLAP PlusTag Rep2 rpm under hg38 peaks (B); SAFA_PlusTag_CLAP_hg38_HpeakHdata_meanRep12_rpm, mean of A and B (C); SAFA_PlusTag_CLAP_hg38_HpeakMdata_Control_rpm, CLAP MinusTag rpm under hg38 peaks (D); SAFA_PlusTag_CLAP_hg38_HpeakHdata_Rep1_rpm_lessControl, A – D; SAFA_PlusTag_CLAP_hg38_HpeakHdata_Rep2_rpm_lessControl, B – D; SAFA_PlusTag_CLAP_hg38_HpeakHdata_meanRep12_rpm_lessControl, C - D = E; rank_rpm, E x (E/ C). Sheet 4; mm10CLAP_10xk_rpkm. Column name, column description: ranking, [file pgen.1012215.s010.xlsx]

## Sheet: legends
fileName	vet_peaks_27pr_5stats_251007
columnName	explanation
Reads_per_rip	total number of sequenced reads in each replicate
Reads_aligned_per_rip_MAPQ>30	number of reads with MAPQ>30
Num_total_peaks	total number of putative peaks identified
Num_peaks>2igg_in>=2rips	final peak number
Corr_rpm_per_rip_in_peaks>2igg_in>=2rips	correlation of read density under peaks by replicate pair
IgGnorm_MoR	normalized MoR values relative to averaged IgG control
fileName	Figure 1H, raw
columnName	explanation
Methods	RIP, CLIP, or CLAP
TaggedSpecies	species expressing epitope-tagged protein; mouse or human
RBP	protein that was tagged
exps	feature being evaluated
peak_class	class of peak being evaluated
reps	replicate ID number
count_or_rpkmsum_TaggedSp	signal associated with the tag-expressing genome
count_or_rpkmsum_UntaggedSp	signal associated with the tag-lacking genome that was mixed with the tag-expressing genome
perct	raw percentage of signal associated with the tag-expressing genome
norm_perct	normalized percentage of signal associated with the tag-expressing genome
fileName	hg38CLAP_10xk_rpkm
columnName	explanation
ranking	peak ranking based on rank_rpm
Chr	peak chromosome number
Start	peak start genomic coordinates
End	peak end genomic coordinates
Strand	peak strand
Length	peak length in nt
SAFA_PlusTag_CLAP_hg38_HpeakHdata_Rep1_rpm	CLAP PlusTag Rep1 rpm under hg38 peaks (A)
SAFA_PlusTag_CLAP_hg38_HpeakHdata_Rep2_rpm	CLAP PlusTag Rep2 rpm under hg38 peaks (B)
SAFA_PlusTag_CLAP_hg38_HpeakHdata_meanRep12_rpm	mean of A and B (C)
SAFA_PlusTag_CLAP_hg38_HpeakMdata_Control_rpm	CLAP MinusTag rpm under hg38 peaks (D)
SAFA_PlusTag_CLAP_hg38_HpeakHdata_Rep1_rpm_lessControl	A - D
SAFA_PlusTag_CLAP_hg38_HpeakHdata_Rep2_rpm_lessControl	B - D
SAFA_PlusTag_CLAP_hg38_HpeakHdata_meanRep12_rpm_lessControl	C - D = E
rank_rpm	E x (E / C)
fileName	mm10CLAP_10xk_rpkm
columnName	explanation
ranking	peak ranking based on rank_rpm
Chr	peak chromosome number
Start	peak start genomic coordinates
End	peak end genomic coordinates
Strand	peak strand
Length	peak length in nt
SAFA_MinusTag_CLAP_mm10_MpeakMdata_rpm	CLAP MinusTag rpm under mm10 peaks (A)
SAFA_MinusTag_CLAP_mm10_MpeakHdata_Control_rpm	merged CLAP PlusTag rpm under mm10 peaks (D)
SAFA_MinusTag_CLAP_mm10_MpeakHdata_Control1_rpm	CLAP PlusTag Rep1 rpm under mm10 peaks
SAFA_MinusTag_CLAP_mm10_MpeakHdata_Control2_rpm	CLAP PlusTag Rep2 rpm under mm10 peaks
SAFA_MinusTag_CLAP_mm10_MpeakMdata_rpm_lessControl	A - D = E
rank_rpm	E x (E / A)
fileName	hg38CLAP10xk_CLIP_rpkm
columnName	explanation
ranking	peak ranking based on rank_rpm
Chr	peak chromosome number
Start	peak start genomic coordinates
End	peak end genomic coordinates
Strand	peak strand
Length	peak length in nt
hg38CLAP10k_CLIP_HpeakHdata_Rep1_rpm	CLIP PlusTag Rep1 rpm under hg38 peaks (A)
hg38CLAP10k_CLIP_HpeakHdata_Rep2_rpm	CLIP PlusTag Rep2 rpm under hg38 peaks (B)
hg38CLAP10k_CLIP_HpeakMdata_Control_rpm	CLIP MinusTag rpm under hg38 peaks (D)
hg38CLAP10k_CLIP_HpeakHdata_Rep1_rpm_lessControl	A - D
hg38CLAP10k_CLIP_HpeakHdata_Rep2_rpm_lessControl	B - D
fileName	mm10CLAP10xk_CLIP_rpkm
columnName	explanation
ranking	peak ranking based on rank_rpm
Chr	peak chromosome number
Start	peak start genomic coordinates
End	peak end genomic coordinates
Strand	peak strand
Length	peak length in nt
mm10CLAP10k_CLIP_MpeakMdata_rpm	CLIP MinusTag rpm under mm10 peaks (A)
mm10CLAP10k_CLIP_MpeakHdata_Control_rpm	merged CLIP PlusTag rpm under mm10 peaks (D)
mm10CLAP10k_CLIP_MpeakHdata_Control1_rpm	CLIP PlusTag Rep1 rpm under mm10 peaks
mm10CLAP10k_CLIP_MpeakHdata_Control2_rpm	CLIP PlusTag Rep2 rpm under mm10 peaks
mm10CLAP10k_CLIP_MpeakMdata_rpm_lessControl	A - D
fileName	RIP_hg38peak_HNRNPK_10xk_rpkm
columnName	explanation
ranking	peak ranking based on rank_rpm
Chr	peak chromosome number
Start	peak start genomic coordinates
End	peak end genomic coordinates
Strand	peak strand
Length	peak length in nt
h_HNRNPK_HpeakHdata_Rep1_rpm	293T HNRNPK RIP Rep1 rpm under hg38 peaks (A)
h_HNRNPK_HpeakHdata_Rep2_rpm	293T HNRNPK RIP Rep2 rpm under hg38 peaks (B)
h_HNRNPK_HpeakHdata_meanRep12_rpm	mean of A and B (C)
h_HNRNPK_HpeakHdata_Control_rpm	293T IgG RIP rpm under hg38 peaks (D)
h_HNRNPK_HpeakHdata_Rep1_rpm_lessControl	A - D
h_HNRNPK_HpeakHdata_Rep2_rpm_lessControl	B - D
h_HNRNPK_HpeakHdata_meanRep12_rpm_lessControl	C - D = E
rank_rpm	E x (E / C)
hm_HNRNPK_flag_hg38_HpeakMdata_Rep1_rpm	293T+RMCE HNRNPK Flag Rep1 rpm under hg38 peaks (F)
hm_HNRNPK_flag_hg38_HpeakMdata_Rep2_rpm	293T+RMCE HNRNPK Flag Rep2 rpm under hg38 peaks (G)
hm_HNRNPK_flag_hg38_HpeakMdata_Control_rpm	293T+RMCE GFP Flag rpm under hg38 peaks (H)
hm_HNRNPK_flag_hg38_HpeakMdata_Rep1_rpm_lessControl	F - H
hm_HNRNPK_flag_hg38_HpeakMdata_Rep2_rpm_lessControl	G - H
fileName	RIP_hg38peak_HNRNPU_10xk_rpkm
columnName	explanation
ranking	peak ranking based on rank_rpm
Chr	peak chromosome number
Start	peak start genomic coordinates
End	peak end genomic coordinates
Strand	peak strand
Length	peak length in nt
h_HNRNPU_HpeakHdata_Rep1_rpm	293T HNRNPU RIP Rep1 rpm under hg38 peaks (A)
h_HNRNPU_HpeakHdata_Rep2_rpm	293T HNRNPU RIP Rep2 rpm under hg38 peaks (B)
h_HNRNPU_HpeakHdata_meanRep12_rpm	mean of A and B (C)
h_HNRNPU_HpeakHdata_Control_rpm	293T IgG RIP rpm under hg38 peaks (D)
h_HNRNPU_HpeakHdata_Rep1_rpm_lessControl	A - D
h_HNRNPU_HpeakHdata_Rep2_rpm_lessControl	B - D
h_HNRNPU_HpeakHdata_meanRep12_rpm_lessControl	C - D = E
rank_rpm	E x (E / C)
hm_HNRNPU_flag_hg38_HpeakMdata_Rep1_rpm	293T+RMCE HNRNPU Flag Rep1 rpm under hg38 peaks (F)
hm_HNRNPU_flag_hg38_HpeakMdata_Rep2_rpm	293T+RMCE HNRNPU Flag Rep2 rpm under hg38 peaks (G)
hm_HNRNPU_flag_hg38_HpeakMdata_Control_rpm	293T+RMCE GFP Flag rpm under hg38 peaks (H)
hm_HNRNPU_flag_hg38_HpeakMdata_Rep1_rpm_lessControl	F - H
hm_HNRNPU_flag_hg38_HpeakMdata_Rep2_rpm_lessControl	G - H
fileName	RIP_mm10_HNRNPK_10xk_rpkm
columnName	explanation
ranking	peak ranking based on rank_rpm
Chr	peak chromosome number
Start	peak start genomic coordinates
End	peak end genomic coordinates
Strand	peak strand
Length	peak length in nt
hm_HNRNPK_flag_MpeakMdata_Rep1_rpm	293T+RMCE HNRNPK Flag Rep1 rpm under mm10 peaks (A)
hm_HNRNPK_flag_MpeakMdata_Rep2_rpm	293T+RMCE HNRNPK Flag Rep2 rpm under mm10 peaks (B)
hm_HNRNPK_flag_MpeakMdata_meanRep12_rpm	mean of A and B (C)
hm_HNRNPK_flag_MpeakMdata_Control_rpm	293T+RMCE GFP Flag rpm under mm10 peaks (D)
hm_HNRNPK_flag_MpeakMdata_Rep1_rpm_lessControl	A - D
hm_HNRNPK_flag_MpeakMdata_Rep2_rpm_lessControl	B - D
hm_HNRNPK_flag_MpeakMdata_meanRep12_rpm_lessControl	C - D = E
rank_rpm	E x (E / C)
fileName	RIP_mm10_HNRNPU_10xk_rpkm
columnName	explanation
ranking	peak ranking based on rank_rpm
Chr	peak chromosome number
Start	peak start genomic coordinates
End	peak end genomic coordinates
Strand	peak strand
Length	peak length in nt
hm_HNRNPU_flag_MpeakMdata_Rep1_rpm	293T+RMCE HNRNPU Flag Rep1 rpm under mm10 peaks (A)
hm_HNRNPU_flag_MpeakMdata_Rep2_rpm	293T+RMCE HNRNPU Flag Rep2 rpm under mm10 peaks (B)
hm_HNRNPU_flag_MpeakMdata_meanRep12_rpm	mean of A and B (C)
hm_HNRNPU_flag_MpeakMdata_Control_rpm	293T+RMCE GFP Flag rpm under mm10 peaks (D)
hm_HNRNPU_flag_MpeakMdata_Rep1_rpm_lessControl	A - D
hm_HNRNPU_flag_MpeakMdata_Rep2_rpm_lessControl	B - D
hm_HNRNPU_flag_MpeakMdata_meanRep12_rpm_lessControl	C - D = E
rank_rpm	E x (E / C)

## Sheet: vet_peaks_27pr_5stats_251007
	alyref	ciz1	hnrnpc	hnrnpk	hnrnpl	hnrnpm	hnrnpu	khdrbs1	lbr	matrin3	nudt21	nxf1	pabpn1	ptbp1	rbm15	ring1b	rybp	safb	sfpq	spen	srsf1	supt16h	tia1	u2af35	u2af65	xrn2	ythdc1
Reads_per_rip	18949826;28204199	19742091;17837827	19305846;25819948;21360247	18618950;31933078	21126617;10179856	20237928;26347152;24047196	17068931;25941830;20924993	19328372;18144090	19744763;23777404	18157284;33571847	23254834;28055068	23919414	18473481;19503068	19365578;26617160	18889746;25782012	21802800;23149143	20101166;30990449	24438671;21028344;19413797	21229427;23578470	33575932;18935142;38344018	19643790;25575206;16118633	24838409;27073124	27773482;27385839	25882181;24621964;25920418	21238954	26633748;29037788	11858822;27805537
Reads_aligned_per_rip_MAPQ>30	15950309;23696180	13432512;9085025	15125446;18621625;13329296	17277957;29808844	19029758;8760251	17813144;20838381;18959383	15560446;22904618;17179608	11426150;10911202	15545063;18197124	16324911;29755132	18769376;21735618	18613241	16150609;17138717	17121326;22582917	16071711;18970374	15779278;14478506	15889428;20852030	20186958;16665934;16262210	15070189;18660771	22651345;17109137;33676770	14928699;21427810;13977676	19239625;22688090	24255906;24680640	22966213;17503059;21829126	19154253	22413119;22368536	10457226;24552541
Num_total_peaks	130353	221129	291728	228759	192463	304356	280463	349452	225316	210429	253235	183174	165031	196170	269234	223202	214724	461952	224650	237089	172325	169876	244566	196459	135071	278422	153562
Num_peaks>2igg_in>=2rips	31154	25421	156947	164443	129656	156981	219585	61839	35051	134240	67666	NA	62761	97481	35983	33809	33191	221015	73649	112096	66022	30124	129331	80259	NA	83294	54719
Corr_rpm_per_rip_in_peaks>2igg_in>=2rips	0.999874	0.867096	0.9856062920867295;0.9678573754209454;0.9531957409420261	0.929067	0.901986	0.9840955497326798;0.9631000246301288;0.9707551966249418	0.9839836663337906;0.9813032526287407;0.9697239225163337	0.984088	0.950122	0.98268	0.973234	NA	0.97447	0.958471	0.82647	0.976645	0.985359	0.9978678524787242;0.9974270485782056;0.9983785493945116	0.818876	0.82413282399853;0.8542109817582464;0.9172476954047569	0.9875993868634129;0.9353686074298233;0.9158949382581597	0.99999	0.99108	0.6466351119882565;0.9932465967360753;0.6498042158736411	NA	0.788206	0.996419
IgGnorm_MoR	88.39061781;27.73601516	9.717564998;0.504546796	4.388190294;2.361179633;0.976915202	24.8393729436115;22.91056105	8.026333752;57.12852658	5.02774523;3.153101512;0.941325787	15.83379374;7.910866419;3.000338991	0.656217755;1.777174698	1.617093103;4.442242934	17.47282479;4.303993634	1.837237171;2.140417544	12.0631	21.45732059;42.51627077	6.606418056;8.930899143	3.158441393;16.64396887	4.848184478;3.435682978	3.059801162;2.968167842	2.707572546;0.918309076;1.582080107	1.145666017;12.01032966	5.334376744;9.812908215;8.066954234	11.39379034;5.84489172;7.908154542	7.727553325;9.391423947	10.47307255;5.740247901	6.720483242;74.76706551	7.74798	2.336947702;2.612641222	13.1637878;8.228679928

## Sheet: Figure 1H, raw
Methods	TaggedSpecies	RBP	exps	peak_class	reps	count_or_rpkmsum_TaggedSp	count_or_rpkmsum_UntaggedSp	perct	norm_perct
RIP	mm10	GFP	mapped_reads	Input_reads	Rep1	13703568	16140853	45.9167	NA
RIP	mm10	GFP	mapped_reads	RIP_reads	Rep1	12804369	13225249	49.1915	53.2792
RIP	mm10	GFP	mapped_reads	Input_reads	Rep2	12480863	13893294	47.3223	NA
RIP	mm10	GFP	mapped_reads	RIP_reads	Rep2	14848546	9508935	60.9609	63.4803
RIP	mm10	HNRNPK	mapped_reads	Input_reads	Rep1	14874858	17099431	46.5213	NA
RIP	mm10	HNRNPK	mapped_reads	RIP_reads	Rep1	24371707	3724169	86.7448	88.2669
RIP	mm10	HNRNPK	peaks	top10k	Rep1	121983	22375.9	84.4999	86.2389
RIP	mm10	HNRNPK	peaks	top5k	Rep1	86617.7	19748.7	81.4333	83.449
RIP	mm10	HNRNPK	peaks	top2.5k	Rep1	64450.1	18070.6	78.1017	80.392
RIP	mm10	HNRNPK	peaks	top1k	Rep1	47511.9	16751.7	73.9328	76.5281
RIP	mm10	HNRNPK	peaks	XIST	Rep1	1798.46	1429.29	55.7186	59.1247
RIP	mm10	HNRNPK	peaks	KCNQ1OT1	Rep1	656.622	11.2479	98.3159	98.5317
RIP	mm10	HNRNPK	mapped_reads	Input_reads	Rep2	10565317	14683662	41.8445	NA
RIP	mm10	HNRNPK	mapped_reads	RIP_reads	Rep2	25102984	4057776	86.0848	89.581
RIP	mm10	HNRNPK	peaks	top10k	Rep2	116277	23420.6	83.2348	87.3417
RIP	mm10	HNRNPK	peaks	top5k	Rep2	83062.9	20931.8	79.8722	84.651
RIP	mm10	HNRNPK	peaks	top2.5k	Rep2	62393.5	19335.6	76.3419	81.7675
RIP	mm10	HNRNPK	peaks	top1k	Rep2	46532.9	18052.3	72.0488	78.1776
RIP	mm10	HNRNPK	peaks	XIST	Rep2	2339.94	1453.81	61.6787	69.1063
RIP	mm10	HNRNPK	peaks	KCNQ1OT1	Rep2	709.78	11.0771	98.4633	98.8895
RIP	mm10	HNRNPU	mapped_reads	Input_reads	Rep1	10250427	18191169	36.0403	NA
RIP	mm10	HNRNPU	mapped_reads	RIP_reads	Rep1	23709168	5933497	79.9833	87.641
RIP	mm10	HNRNPU	peaks	top10k	Rep1	85603.4	12990	86.8247	92.1229
RIP	mm10	HNRNPU	peaks	top5k	Rep1	53910.6	8972.24	85.7318	91.4261
RIP	mm10	HNRNPU	peaks	top2.5k	Rep1	34447.1	6457.55	84.2132	90.446
RIP	mm10	HNRNPU	peaks	top1k	Rep1	20465	4624.85	81.5668	88.7043
RIP	mm10	HNRNPU	peaks	XIST	Rep1	2479.07	1970.16	55.7191	69.0698
RIP	mm10	HNRNPU	peaks	KCNQ1OT1	Rep1	714.381	25.0435	96.6131	98.0629
RIP	mm10	HNRNPU	mapped_reads	Input_reads	Rep2	7860600	19980619	28.2337	NA
RIP	mm10	HNRNPU	mapped_reads	RIP_reads	Rep2	25770747	7372159	77.7564	89.8843
RIP	mm10	HNRNPU	peaks	top10k	Rep2	82434.6	14165.3	85.3362	93.6678
RIP	mm10	HNRNPU	peaks	top5k	Rep2	51887.1	9779.67	84.1411	93.0969
RIP	mm10	HNRNPU	peaks	top2.5k	Rep2	33243.6	7032.21	82.5399	92.3173
RIP	mm10	HNRNPU	peaks	top1k	Rep2	19828.3	5051.24	79.6972	90.8908
RIP	mm10	HNRNPU	peaks	XIST	Rep2	2657.14	2116.89	55.6582	76.1369
RIP	mm10	HNRNPU	peaks	KCNQ1OT1	Rep2	683.225	31.9569	95.5316	98.1931
CLIP	hg38	HNRNPU	paired_reads	Input_reads	Rep1	1031576	2553683	28.7727	NA
CLIP	hg38	HNRNPU	paired_reads	CLIP_reads	Rep1	7157677	730833	90.7355	96.0388
CLIP	hg38	HNRNPU	peaks	top10k	Rep1	115348	62700.4	64.7846	81.9954
CLIP	hg38	HNRNPU	peaks	top5k	Rep1	88378.6	61160.5	59.1007	78.1525
CLIP	hg38	HNRNPU	peaks	top2.5k	Rep1	69970.4	59974.4	53.8463	74.2806
CLIP	hg38	HNRNPU	peaks	top1k	Rep1	53747.6	58337.5	47.9525	69.5191
CLIP	hg38	HNRNPU	peaks	XIST	Rep1	197.049	0.81272	99.5892	99.8337
CLIP	hg38	HNRNPU	peaks	KCNQ1OT1	Rep1	20.8614	0.492447	97.6939	99.0554
CLIP	hg38	HNRNPU	paired_reads	CLIP_reads	Rep2	7638702	584098	92.8966	97.0037
CLIP	hg38	HNRNPU	peaks	top10k	Rep2	146967	47052.9	75.7484	88.548
CLIP	hg38	HNRNPU	peaks	top5k	Rep2	112741	45359.8	71.3095	86.0195
CLIP	hg38	HNRNPU	peaks	top2.5k	Rep2	89168.8	44043.5	66.9374	83.3662
CLIP	hg38	HNRNPU	peaks	top1k	Rep2	67809	42086.8	61.703	79.9538
CLIP	hg38	HNRNPU	peaks	XIST	Rep2	292.927	1.40883	99.5214	99.8061
CLIP	hg38	HNRNPU	peaks	KCNQ1OT1	Rep2	35.2941	2.52701	93.3185	97.189
CLIP	mm10	HNRNPU	paired_reads	Input_reads	Rep1	749341	622635	54.6176	NA
CLIP	mm10	HNRNPU	paired_reads	CLIP_reads	Rep1	1021465	768611	57.0627	52.4773
CLIP	mm10	HNRNPU	peaks	top10k	Rep1	258543	27819.4	90.2853	88.535
CLIP	mm10	HNRNPU	peaks	top5k	Rep1	245234	21801.2	91.8358	90.335
CLIP	mm10	HNRNPU	peaks	top2.5k	Rep1	235893	17757.6	92.9992	91.6929
CLIP	mm10	HNRNPU	peaks	top1k	Rep1	224620	13957.7	94.1496	93.0419
CLIP	mm10	HNRNPU	peaks	XIST	Rep1	229.172	112.287	67.1156	62.906
CLIP	mm10	HNRNPU	peaks	KCNQ1OT1	Rep1	26.2141	11.2543	69.9631	65.933
CLAP	hg38	HNRNPU	paired_reads	Input	Rep1	1031576	2553683	28.7727	NA
CLAP	hg38	HNRNPU	paired_reads	CLAP	Rep1	8515692	805317	91.3602	96.3204
CLAP	hg38	HNRNPU	peaks	top10k	Rep1	193489	66486.7	74.4258	87.8112
CLAP	hg38	HNRNPU	peaks	top5k	Rep1	153412	65821.6	69.9764	85.2284
CLAP	hg38	HNRNPU	peaks	top2.5k	Rep1	126172	65422	65.8538	82.6817
CLAP	hg38	HNRNPU	peaks	top1k	Rep1	102998	64550.9	61.4735	79.7979
CLAP	hg38	HNRNPU	peaks	XIST	Rep1	193.776	0.0259612	99.9866	99.9946
CLAP	hg38	HNRNPU	peaks	KCNQ1OT1	Rep1	36.9658	1.00826	97.3449	98.9102
CLAP	hg38	HNRNPU	paired_reads	CLAP	Rep2	9903193	594667	94.3354	97.6318
CLAP	hg38	HNRNPU	peaks	top10k	Rep2	245512	50386.3	82.9717	92.3443
CLAP	hg38	HNRNPU	peaks	top5k	Rep2	195138	49960.5	79.6161	90.627
CLAP	hg38	HNRNPU	peaks	top2.5k	Rep2	161264	49700.8	76.4412	88.9286
CLAP	hg38	HNRNPU	peaks	top1k	Rep2	132628	49161.7	72.9568	86.9765
CLAP	hg38	HNRNPU	peaks	XIST	Rep2	238.565	0.553035	99.7687	99.9064
CLAP	hg38	HNRNPU	peaks	KCNQ1OT1	Rep2	58.524	0.493576	99.1637	99.6605
CLAP	mm10	HNRNPU	paired_reads	Input_reads	Rep1	749341	622635	54.6176	NA
CLAP	mm10	HNRNPU	paired_reads	CLAP_reads	Rep1	762443	321590	70.3339	66.3296
CLAP	mm10	HNRNPU	peaks	top10k	Rep1	454803	16926.8	96.4118	95.7129
CLAP	mm10	HNRNPU	peaks	top5k	Rep1	393333	15515.6	96.205	95.4678
CLAP	mm10	HNRNPU	peaks	top2.5k	Rep1	357861	14138.3	96.1994	95.4611
CLAP	mm10	HNRNPU	peaks	top1k	Rep1	332464	12549.6	96.3626	95.6545
CLAP	mm10	HNRNPU	peaks	XIST	Rep1	943.405	77.3872	92.4189	91.0148
CLAP	mm10	HNRNPU	peaks	KCNQ1OT1	Rep1	68.6021	2.80509	96.0717	95.3098

## Sheet: hg38CLAP_10xk_rpkm
ranking	Chr	Start	End	Strand	Length	SAFA_PlusTag_CLAP_hg38_HpeakHdata_Rep1_rpm	SAFA_PlusTag_CLAP_hg38_HpeakHdata_Rep2_rpm	SAFA_PlusTag_CLAP_hg38_HpeakHdata_meanRep12_rpm	SAFA_PlusTag_CLAP_hg38_HpeakMdata_Control_rpm	SAFA_PlusTag_CLAP_hg38_HpeakHdata_Rep1_rpm_lessControl	SAFA_PlusTag_CLAP_hg38_HpeakHdata_Rep2_rpm_lessControl	SAFA_PlusTag_CLAP_hg38_HpeakHdata_meanRep12_rpm_lessControl	rank_rpm
1	chr14	49862545	49862819	-	275	3071.93	3942.62	3507.28	491.065	2580.87	3451.56	3016.21	2593.9
2	chr6	52995744	52995959	+	216	2483.82	3430.33	2957.07	402.53	2081.29	3027.8	2554.54	2206.81
3	chr21	8401684	8402051	+	368	2269.95	2122.16	2196.06	380.615	1889.33	1741.55	1815.44	1500.79
4	chr9	35657738	35657967	-	230	1321.29	1873.45	1597.37	472.657	848.636	1400.79	1124.71	791.913
5	chr14	20343056	20343393	-	338	860.731	1319.15	1089.94	224.757	635.973	1094.39	865.181	686.771
6	chr11	65501461	65506086	+	4626	692.903	841.661	767.282	69.6012	623.302	772.06	697.681	634.393
7	chrX	73842509	73849693	-	7185	1044.17	1301.9	1173.04	408.841	635.325	893.063	764.194	497.847
8	chr5	71850935	71851119	+	185	472.095	556.03	514.062	45.9333	426.161	510.096	468.129	426.3
9	chr14	20663169	20663256	-	88	383.65	509.164	446.407	13.8501	369.8	495.314	432.557	419.137
10	chr7	148987097	148987222	-	126	444.781	546.404	495.593	73.2829	371.498	473.121	422.31	359.863
11	chr5	140711316	140711380	+	65	319.875	427.769	373.822	21.3888	298.486	406.38	352.433	332.268
12	chr6	27688236	27688534	+	299	268.195	387.025	327.61	1.40254	266.793	385.622	326.207	324.811
13	chr1	58781558	58784006	-	2449	298.154	375.53	336.842	7.36335	290.79	368.167	329.479	322.276
14	chr19	18278700	18281449	-	2750	291.737	351.327	321.532	1.05191	290.685	350.275	320.48	319.431
15	chr1	228082780	228086828	+	4049	239.624	294.883	267.253	0	239.624	294.883	267.253	267.253
16	chr1	203305571	203309442	+	3872	243.093	291.425	267.259	1.05191	242.041	290.373	266.207	265.159
17	chr15	88621602	88624721	+	3120	207.801	268.95	238.376	0.350636	207.451	268.6	238.025	237.675
18	chr12	68839290	68843567	+	4278	198.74	257.83	228.285	4.9089	193.831	252.921	223.376	218.573
19	chr22	39520609	39523064	+	2456	186.167	235.775	210.971	12.9735	173.194	222.802	197.998	185.822
20	chr1	28259589	28261715	+	2127	165.92	205.638	185.779	0.701271	165.219	204.936	185.078	184.379
21	chr1	9177721	9182051	-	4331	155.775	206.619	181.197	2.45445	153.321	204.164	178.743	176.321
22	chr6	28941079	28941185	+	107	155.645	216.057	185.851	7.36335	148.282	208.694	178.488	171.416
23	chr11	65422845	65425215	+	2371	161.455	199.703	180.579	9.29185	152.163	190.412	171.287	162.474
24	chr22	38313952	38317063	-	3112	145.543	178.584	162.064	0.350636	145.193	178.233	161.713	161.363
25	chr19	41860784	41863548	+	2765	150.529	184.751	167.64	7.71399	142.815	177.037	159.926	152.567
26	chr9	76571864	76572043	+	180	224.45	258.811	241.63	51.1928	173.257	207.618	190.437	150.091
27	chr1	201464165	201467274	-	3110	135.615	160.034	147.824	0	135.615	160.034	147.824	147.824
28	chr11	65499128	65500568	+	1441	144.676	189.658	167.167	13.1488	131.527	176.509	154.018	141.903
29	chr6	36685727	36687325	+	1599	121.611	153.118	137.365	2.45445	119.157	150.664	134.91	132.5
30	chr6	36682640	36685242	+	2603	119.183	145.502	132.343	0.701271	118.482	144.801	131.642	130.944
31	chr6	35468526	35472814	+	4289	123.866	145.128	134.497	6.31144	117.554	138.817	128.186	122.17
32	chr10	72273965	72276031	+	2067	113.027	151.436	132.232	5.96081	107.066	145.476	126.271	120.579
33	chr6	27230385	27230591	-	207	106.48	151.296	128.888	5.96081	100.52	145.335	122.927	117.242
34	chr19	12954061	12957168	+	3108	104.226	125.41	114.818	0	104.226	125.41	114.818	114.818
35	chr6	20401930	20403964	+	2035	104.399	123.541	113.97	0	104.399	123.541	113.97	113.97
36	chr22	39316564	39319546	-	2983	129.545	168.398	148.971	18.9343	110.611	149.463	130.037	113.509
37	chr1	44775617	44779780	+	4164	166.614	216.618	191.616	45.232	121.382	171.386	146.384	111.829
38	chr6	28802735	28802818	-	84	93.1703	135.877	114.524	1.75318	91.4171	134.124	112.77	111.044
39	chr5	181241453	181243884	-	2432	171.34	200.311	185.825	43.3035	128.036	157.007	142.522	109.309
40	chr5	174327742	174330556	+	2815	100.281	116.159	108.22	0	100.281	116.159	108.22	108.22
41	chr8	37695853	37699989	+	4137	126.424	159.894	143.159	18.9343	107.489	140.959	124.224	107.794
42	chr2	70087732	70090238	+	2507	96.3352	134.101	115.218	3.85699	92.4782	130.244	111.361	107.633
43	chr12	68858184	68860682	+	2499	93.127	120.504	106.816	0	93.127	120.504	106.816	106.816
44	chr19	10654469	10658481	+	4013	98.6331	117.374	108.003	1.75318	96.8799	115.62	106.25	104.525
45	chr5	140726203	140726415	+	213	96.3352	129.616	112.975	6.31144	90.0238	123.304	106.664	100.705
46	chr19	1439223	1441977	+	2755	89.0082	112.981	100.995	0.350636	88.6576	112.631	100.644	100.295
47	chr17	74871124	74872881	-	1758	93.8206	107.935	100.878	0.350636	93.47	107.585	100.527	100.178
48	chr11	47215067	47217000	+	1934	88.1845	113.449	100.817	0.701271	87.4832	112.747	100.115	99.4189
49	chr16	22195637	22195733	-	97	93.6472	128.214	110.931	7.01271	86.6345	121.201	103.918	97.3485
50	chr19	48955024	48956643	+	1620	89.7452	103.076	96.4105	1.40254	88.3427	101.673	95.008	93.6258
51	chr1	244837201	244839751	-	2551	82.1581	110.599	96.3783	1.75318	80.4049	108.845	94.6251	92.9038
52	chr12	127165907	127166093	-	187	181.051	172.93	176.991	49.2643	131.787	123.666	127.726	92.1744
53	chr6	36676612	36678261	+	1650	84.4126	99.5714	91.992	0	84.4126	99.5714	91.992	91.992
54	chr16	2515280	2517965	+	2686	88.011	105.646	96.8283	2.45445	85.5566	103.191	94.3739	91.9817
55	chr16	2777483	2780503	+	3021	87.1873	94.0111	90.5992	0	87.1873	94.0111	90.5992	90.5992
56	chrX	73821932	73826484	-	4553	220.591	261.194	240.892	93.2691	127.322	167.925	147.623	90.4664
57	chr21	8988137	8990949	+	2813	139.56	149.521	144.54	30.33	109.23	119.191	114.21	90.2449
58	chr1	58784435	58787216	+	2782	76.9555	103.169	90.0623	0	76.9555	103.169	90.0623	90.0623
59	chr6	27671920	27672484	-	565	82.8518	102.702	92.7769	2.80509	80.0467	99.8969	89.9718	87.2515
60	chr8	66113389	66113487	+	99	87.9243	108.262	98.0933	5.61017	82.3142	102.652	92.4831	87.1938
61	chr14	20683301	20683596	+	296	87.6642	116.112	101.888	7.71399	79.9502	108.398	94.1742	87.0442
62	chr1	145992265	145994734	-	2470	72.4899	104.337	88.4136	0.701271	71.7886	103.636	87.7123	87.0166
63	chr14	20653073	20653149	-	77	85.7999	109.664	97.732	5.61017	80.1898	104.054	92.1218	86.8337
64	chr1	212608810	212611312	+	2503	78.5596	92.6093	85.5845	0.350636	78.209	92.2587	85.2338	84.8846
65	chr1	28280748	28283418	+	2671	78.7764	93.8709	86.3236	1.75318	77.0232	92.1177	84.5705	82.8529
66	chr2	20447160	20449546	+	2387	75.1345	95.9268	85.5307	1.40254	73.732	94.5243	84.1281	82.7486
67	chr1	93847629	93847678	+	50	67.8075	109.944	88.8759	3.15572	64.6518	106.789	85.7202	82.6765
68	chr19	47109136	47113037	-	3902	78.0827	91.301	84.6919	1.05191	77.0308	90.2491	83.6399	82.6011
69	chr17	82269980	82272851	-	2872	77.5624	91.4879	84.5252	1.05191	76.5105	90.436	83.4733	82.4344
70	chr4	779376	781727	-	2352	74.3975	95.9735	85.1855	1.75318	72.6443	94.2203	83.4323	81.7152
71	chr3	9388314	9391104	-	2791	74.2241	89.5722	81.8981	0.350636	73.8735	89.2215	81.5475	81.1984
72	chr12	57519042	57520463	-	1422	74.7444	87.6097	81.177	0.350636	74.3937	87.2591	80.8264	80.4773
73	chr6	32972252	32973966	+	1715	74.3108	97.0949	85.7029	3.15572	71.1551	93.9392	82.5471	79.5076
74	chr5	181207803	181208050	+	248	67.4173	91.7683	79.5928	1.05191	66.3654	90.7163	78.5409	77.5029
75	chr3	169764601	169765021	-	421	77.1289	97.1884	87.1586	5.61017	71.5187	91.5782	81.5485	76.2994
76	chr19	40440451	40443680	-	3230	69.4117	82.9839	76.1978	0	69.4117	82.9839	76.1978	76.1978
77	chr16	67847343	67850184	+	2842	70.4955	82.8437	76.6696	0.350636	70.1449	82.4931	76.319	75.97
78	chr6	27209911	27209966	+	56	74.1807	88.5909	81.3858	2.80509	71.3756	85.7859	78.5808	75.8723
79	chr3	51993683	51995467	-	1785	84.1958	99.0107	91.6032	8.59057	75.6052	90.4201	83.0126	75.2277
80	chr11	65417567	65422018	-	4452	66.5502	81.2084	73.8793	0	66.5502	81.2084	73.8793	73.8793
81	chr6	28896202	28896310	-	109	70.0186	100.88	85.4492	6.31144	63.7072	94.5682	79.1377	73.2924
82	chr20	17966804	17968725	-	1922	69.8019	85.8342	77.818	2.45445	67.3474	83.3797	75.3636	72.9865
83	chr17	8151873	8154339	-	2467	65.5964	80.2271	72.9118	0	65.5964	80.2271	72.9118	72.9118
84	chr1	32013926	32017000	+	3075	65.6831	83.5446	74.6139	1.40254	64.2806	82.1421	73.2113	71.8351
85	chr17	2593699	2596549	+	2851	64.1657	79.1525	71.6591	0	64.1657	79.1525	71.6591	71.6591
86	chr15	45198560	45198658	-	99	67.0705	98.777	82.9238	5.96081	61.1097	92.8162	76.963	71.4306
87	chr7	105010233	105012981	-	2749	64.5992	79.4328	72.016	0.350636	64.2486	79.0822	71.6654	71.3165
88	chr12	120443981	120446283	-	2303	61.4343	79.2926	70.3635	0	61.4343	79.2926	70.3635	70.3635
89	chr1	244840584	244842860	-	2277	71.9696	92.7495	82.3596	6.31144	65.6582	86.438	76.0481	70.2203
90	chr19	5691243	5693181	+	1939	80.2071	91.1141	85.6606	8.41526	71.7918	82.6988	77.2453	69.6568
91	chr8	94949680	94952350	+	2671	60.177	83.2175	71.6973	1.05191	59.1251	82.1656	70.6454	69.6089
92	chr1	204409505	204411761	-	2257	66.1167	84.0586	75.0876	2.80509	63.3116	81.2535	72.2825	69.5823
93	chr7	105013247	105015412	+	2166	66.9838	76.3489	71.6664	1.05191	65.9319	75.297	70.6145	69.578
94	chr6	27605612	27605718	-	107	72.4899	102.095	87.2922	9.8178	62.6721	92.2767	77.4744	68.7608
95	chr15	88625060	88626608	+	1549	60.8707	76.5826	68.7266	0	60.8707	76.5826	68.7266	68.7266
96	chr1	150574560	150577439	-	2880	71.3626	90.3198	80.8412	6.31144	65.0512	84.0083	74.5298	68.7111
97	chr1	31063336	31065643	-	2308	62.3014	73.6389	67.9701	0.350636	61.9508	73.2883	67.6195	67.2707
98	chr16	70287328	70289424	-	2097	60.4371	73.966	67.2016	0	60.4371	73.966	67.2016	67.2016
99	chrX	154399432	154402553	+	3122	82.3315	96.0202	89.1759	12.0969	70.2346	83.9233	77.0789	66.623
100	chr11	65425592	65426524	+	933	68.9348	88.1704	78.5526	6.48676	62.448	81.6837	72.0658	66.1147
101	chr6	27158182	27158414	+	233	63.2552	78.6852	70.9702	3.15572	60.0995	75.5295	67.8145	64.7991
102	chr19	2148895	2151491	-	2597	54.4108	74.9939	64.7023	0	54.4108	74.9939	64.7023	64.7023
103	chr12	57516659	57518712	-	2054	59.2665	70.6017	64.9341	0.350636	58.9159	70.2511	64.5835	64.2348
104	chr19	1588177	1592039	-	3863	64.5992	82.797	73.6981	4.9089	59.6903	77.8881	68.7892	64.2073
105	chr14	49853473	49853866	-	394	96.552	124.523	110.537	26.473	70.079	98.0496	84.0643	63.9314
106	chr7	149690757	149691247	-	491	55.4946	85.9743	70.7345	3.85699	51.6377	82.1173	66.8775	63.2308
107	chr19	18388186	18390332	+	2147	58.1393	67.7982	62.9688	0	58.1393	67.7982	62.9688	62.9688
108	chr1	155307818	155308220	-	403	52.4164	73.3118	62.8641	0	52.4164	73.3118	62.8641	62.8641
109	chr1	156767601	156771033	+	3433	56.7086	69.9476	63.3281	0.350636	56.358	69.597	62.9775	62.6288
110	chr19	4402778	4405312	+	2535	54.0206	70.7887	62.4046	0	54.0206	70.7887	62.4046	62.4046
111	chr9	136110006	136112327	+	2322	59.4833	64.3873	61.9353	0	59.4833	64.3873	61.9353	61.9353
112	chr11	802942	805079	-	2138	55.1912	69.4336	62.3124	0.350636	54.8405	69.083	61.9618	61.6131
113	chr3	9394333	9397074	-	2742	58.1827	66.0227	62.1027	0.350636	57.832	65.672	61.752	61.4034
114	chr3	51382457	51384994	-	2538	51.2025	72.3306	61.7665	0.350636	50.8518	71.9799	61.4159	61.0673
115	chr6	30600546	30601774	-	1229	55.8415	67.0974	61.4694	0.350636	55.4909	66.7467	61.1188	60.7702
116	chr6	26537551	26537917	+	367	50.5522	78.3114	64.4318	2.10381	48.4483	76.2076	62.328	60.2928
117	chr3	12834258	12836166	-	1909	59.2665	77.8442	68.5554	4.55826	54.7083	73.2859	63.9971	59.7419
118	chr19	2272503	2274657	+	2155	62.9517	72.7511	67.8514	4.20763	58.7441	68.5435	63.6438	59.6971
119	chr3	128726318	128729178	+	2861	53.8471	65.2751	59.5611	0	53.8471	65.2751	59.5611	59.5611
120	chr5	149548910	149551248	-	2339	56.145	65.7423	60.9437	0.701271	55.4437	65.0411	60.2424	59.5492
121	chr20	38433364	38435326	-	1963	106.957	124.009	115.483	32.6091	74.3481	91.3995	82.8738	59.4726
122	chr12	68856228	68857592	+	1365	50.8556	66.9105	58.8831	0	50.8556	66.9105	58.8831	58.8831
123	chr1	32390830	32394122	-	3293	53.0668	67.2375	60.1521	0.701271	52.3655	66.5363	59.4509	58.7578
124	chr10	75397889	75400393	-	2505	65.2062	75.1341	70.1702	5.96081	59.2454	69.1733	64.2093	58.7549
125	chr9	125241788	125244248	+	2461	52.1563	62.4248	57.2906	0	52.1563	62.4248	57.2906	57.2906
126	chr1	1906028	1909036	-	3009	49.2515	64.4808	56.8661	0	49.2515	64.4808	56.8661	56.8661
127	chr12	110401099	110403660	-	2562	51.8095	63.079	57.4442	0.350636	51.4588	62.7284	57.0936	56.7451
128	chr1	226184345	226186567	-	2223	47.2572	64.5275	55.8923	0	47.2572	64.5275	55.8923	55.8923
129	chr1	173856473	173858656	-	2184	47.5606	64.1537	55.8572	0	47.5606	64.1537	55.8572	55.8572
130	chr8	144786768	144788800	-	2033	51.506	62.9388	57.2224	0.701271	50.8047	62.2375	56.5211	55.8284
131	chr21	8433849	8434529	+	681	112.117	117.374	114.745	35.0636	77.053	82.3101	79.6815	55.3326
132	chr19	42252491	42253672	-	1182	51.1591	60.4157	55.7874	0.350636	50.8085	60.065	55.4368	55.0883
133	chr17	75785106	75787564	+	2459	51.636	59.4344	55.5352	0.350636	51.2854	59.0838	55.1846	54.8362
134	chr19	15329836	15331550	-	1715	50.2053	59.341	54.7731	0	50.2053	59.341	54.7731	54.7731
135	chr11	75405622	75408144	+	2523	51.1158	67.845	59.4804	2.45445	48.6613	65.3905	57.0259	54.6728
136	chr17	76563207	76566276	+	3070	68.0677	83.0306	75.5491	11.3957	56.672	71.635	64.1535	54.4767
137	chrX	154379455	154382508	+	3054	56.4051	66.9572	61.6811	3.85699	52.5481	63.1002	57.8242	54.2083
138	chr3	49409438	49411925	-	2488	50.292	60.6493	55.4707	0.701271	49.5908	59.948	54.7694	54.077
139	chr22	39306192	39307505	-	1314	46.9103	61.0231	53.9667	0	46.9103	61.0231	53.9667	53.9667
140	chr7	25116109	25117891	-	1783	47.9075	61.0698	54.4886	0.350636	47.5569	60.7192	54.138	53.7896
141	chr1	23695820	23698540	+	2721	50.5955	67.7982	59.1969	2.80509	47.7904	64.9932	56.3918	53.7196
142	chr5	176448417	176451063	+	2647	48.0809	62.565	55.323	1.05191	47.029	61.5131	54.2711	53.2392
143	chr19	15416027	15418825	-	2799	47.5606	58.3598	52.9602	0	47.5606	58.3598	52.9602	52.9602
144	chr20	17969136	17971421	+	2286	45.4796	60.3222	52.9009	0	45.4796	60.3222	52.9009	52.9009
145	chr1	28236209	28238494	+	2286	53.1101	65.6489	59.3795	3.50636	49.6038	62.1425	55.8731	52.5738
146	chr19	49501792	49503625	+	1834	44.5691	60.4157	52.4924	0	44.5691	60.4157	52.4924	52.4924
147	chr22	22587233	22587651	+	419	43.3118	61.21	52.2609	0	43.3118	61.21	52.2609	52.2609
148	chr7	157139664	157142431	+	2768	50.162	58.4065	54.2842	1.05191	49.1101	57.3546	53.2323	52.2008
149	chr19	18371973	18374180	-	2208	47.6907	56.4907	52.0907	0	47.6907	56.4907	52.0907	52.0907
150	chr1	44780441	44781821	+	1381	50.9857	55.8366	53.4111	0.701271	50.2844	55.1353	52.7099	52.0178
151	chr1	201467686	201469093	-	1408	49.2949	54.3881	51.8415	0.350636	48.9442	54.0375	51.4908	51.1426
152	chr20	36047972	36050885	-	2914	57.7058	74.6201	66.1629	8.06462	49.6411	66.5555	58.0983	51.0167
153	chr2	70094043	70096028	+	1986	46.7803	54.9488	50.8645	0	46.7803	54.9488	50.8645	50.8645
154	chr22	21568412	21570652	+	2241	43.7887	58.8737	51.3312	0.350636	43.4381	58.5231	50.9806	50.6324
155	chr6	63580081	63582296	+	2216	51.5493	62.5183	57.0338	3.50636	48.043	59.0119	53.5275	50.2367
156	chr11	1569532	1571760	-	2229	46.9103	53.4536	50.182	0	46.9103	53.4536	50.182	50.182
157	chr3	49163514	49165999	-	2486	41.5343	58.6401	50.0872	0	41.5343	58.6401	50.0872	50.0872
158	chr17	1397271	1399296	-	2026	43.572	56.5375	50.0547	0	43.572	56.5375	50.0547	50.0547
159	chr19	54137811	54140156	+	2346	46.1733	55.089	50.6311	0.350636	45.8226	54.7384	50.2805	49.9323
160	chr3	139390587	139390903	+	317	43.572	56.2104	49.8912	0	43.572	56.2104	49.8912	49.8912
161	chr20	5118382	5119882	-	1501	45.8264	57.9392	51.8828	1.05191	44.7745	56.8873	50.8309	49.8003
162	chr1	38991896	38993619	+	1724	43.0084	59.1541	51.0812	0.701271	42.3071	58.4528	50.3799	49.6883
163	chr9	127424494	127426953	+	2460	46.9537	55.603	51.2783	1.05191	45.9018	54.5511	50.2264	49.1961
164	chr1	67409910	67412552	-	2643	54.8443	76.2088	65.5265	8.76589	46.0784	67.4429	56.7607	49.1674
165	chr9	133879279	133881182	-	1904	43.8755	57.0047	50.4401	0.701271	43.1742	56.3035	49.7388	49.0473
166	chr10	3785666	3787422	+	1757	43.2685	56.2104	49.7394	0.350636	42.9178	55.8598	49.3888	49.0406
167	chr2	61887093	61888556	-	1464	47.7341	51.6781	49.7061	0.350636	47.3834	51.3274	49.3554	49.0073
168	chr17	81700973	81703216	-	2244	49.8585	52.0986	50.9785	1.05191	48.8066	51.0467	49.9266	48.8964
169	chr19	46131479	46133305	-	1827	40.9707	54.8554	47.913	0	40.9707	54.8554	47.913	47.913
170	chr5	27472370	27474211	+	1842	40.8406	54.6685	47.7545	0	40.8406	54.6685	47.7545	47.7545
171	chr1	205747897	205749648	-	1752	41.5343	56.5375	49.0359	0.701271	40.833	55.8362	48.3346	47.6434
172	chr16	30524520	30526360	-	1841	47.1271	54.2947	50.7109	1.57786	45.5492	52.7168	49.133	47.6043
173	chr22	38282074	38284382	-	2309	43.1384	50.9772	47.0578	0	43.1384	50.9772	47.0578	47.0578
174	chr11	47550520	47552910	-	2391	42.7916	54.061	48.4263	0.701271	42.0903	53.3598	47.725	47.0339
175	chr22	41444899	41446729	-	1831	44.2223	51.0706	47.6465	0.350636	43.8717	50.72	47.2958	46.9478
176	chr5	181246563	181248464	+	1902	43.4419	50.2296	46.8357	0	43.4419	50.2296	46.8357	46.8357
177	chr1	228106614	228109202	-	2589	45.7397	56.0702	50.905	2.10381	43.6359	53.9664	48.8012	46.7843
178	chr1	110339502	110342258	+	2757	54.194	58.0794	56.1367	4.9089	49.2851	53.1705	51.2278	46.7482
179	chr11	61964904	61967574	-	2671	57.7491	69.5738	63.6615	9.11653	48.6326	60.4573	54.5449	46.7339
180	chr3	12832534	12833722	-	1189	41.2308	52.0519	46.6413	0	41.2308	52.0519	46.6413	46.6413
181	chr19	3983776	3985413	-	1638	53.2835	65.0415	59.1625	6.66208	46.6215	58.3794	52.5004	46.5885
182	chr5	179821049	179823437	+	2389	44.6125	49.8558	47.2341	0.350636	44.2619	49.5051	46.8835	46.5355
183	chr11	33159071	33161218	-	2148	44.5258	54.061	49.2934	1.40254	43.1232	52.6585	47.8909	46.5282
184	chr6	73515204	73517501	-	2298	45.6097	55.5562	50.583	2.10381	43.5058	53.4524	48.4791	46.4628
185	chr16	4536237	4538652	-	2416	43.572	51.7715	47.6717	0.701271	42.8707	51.0702	46.9705	46.2795
186	chr9	34046865	34048824	-	1960	39.1064	54.7152	46.9108	0.350636	38.7557	54.3646	46.5601	46.2121
187	chr19	48617295	48619061	-	1767	44.1356	59.0606	51.5981	2.80509	41.3305	56.2555	48.793	46.1404
188	chr22	38312473	38313535	-	1063	39.8434	53.734	46.7887	0.350636	39.4928	53.3833	46.4381	46.09
189	chr9	137241748	137243708	+	1961	47.3872	60.0886	53.7379	4.03231	43.3549	56.0563	49.7056	45.9759
190	chr5	133052068	133054503	+	2436	43.9188	47.9868	45.9528	0	43.9188	47.9868	45.9528	45.9528
191	chr8	144782239	144784510	-	2272	41.2308	53.2667	47.2487	0.701271	40.5295	52.5654	46.5475	45.8566
192	chr2	73234369	73236334	+	1966	40.7539	54.9488	47.8513	1.05191	39.702	53.8969	46.7994	45.7707
193	chr11	119093896	119095389	-	1494	49.5116	61.8174	55.6645	5.25954	44.2521	56.5579	50.405	45.6424
194	chr16	89563380	89565144	+	1765	40.1469	51.1173	45.6321	0	40.1469	51.1173	45.6321	45.6321
195	chr15	72474825	72477415	+	2591	40.7539	50.2763	45.5151	0	40.7539	50.2763	45.5151	45.5151
196	chr1	201456446	201457670	-	1225	41.0574	49.9492	45.5033	0	41.0574	49.9492	45.5033	45.5033
197	chr19	47220642	47222583	-	1942	39.8434	50.9772	45.4103	0	39.8434	50.9772	45.4103	45.4103
198	chr11	8682852	8685836	+	2985	93.5605	113.729	103.645	35.0636	58.4969	78.6655	68.5812	45.3798
199	chr6	87700320	87702196	-	1877	41.1874	52.3322	46.7598	0.701271	40.4862	51.6309	46.0585	45.3678
200	chr11	66617497	66619530	+	2034	41.4909	52.0051	46.748	0.701271	40.7896	51.3039	46.0468	45.356
201	chr11	63974705	63977084	+	2380	49.9885	58.1729	54.0807	4.55826	45.4303	53.6146	49.5224	45.3484
202	chr19	42265525	42268189	-	2665	40.3637	50.2763	45.32	0	40.3637	50.2763	45.32	45.32
203	chr6	27791210	27791376	-	167	41.4042	60.5558	50.98	3.15572	38.2485	57.4001	47.8243	44.8639
204	chr15	75904242	75906855	+	2614	41.7077	53.4536	47.5807	1.40254	40.3052	52.0511	46.1781	44.8169
205	chr19	11090648	11092752	+	2105	44.5258	46.3981	45.4619	0.350636	44.1751	46.0475	45.1113	44.7634
206	chr21	46320899	46323759	-	2861	40.0602	53.3134	46.6868	1.05191	39.0083	52.2615	45.6349	44.6067
207	chr6	27670542	27670589	-	48	43.0517	58.313	50.6824	3.15572	39.896	55.1573	47.5266	44.5674
208	chr17	42153296	42155192	-	1897	40.277	48.7344	44.5057	0	40.277	48.7344	44.5057	44.5057
209	chr6	35480568	35481961	+	1394	40.277	48.6876	44.4823	0	40.277	48.6876	44.4823	44.4823
210	chr11	119334716	119337544	+	2829	44.3957	48.5475	46.4716	1.05191	43.3438	47.4956	45.4197	44.3916
211	chr15	45200373	45200424	-	52	42.5314	48.9213	45.7264	0.701271	41.8302	48.22	45.0251	44.3346
212	chr6	36680609	36681513	+	905	38.326	49.9492	44.1376	0	38.326	49.9492	44.1376	44.1376
213	chr11	3054488	3057310	-	2823	37.5022	49.9959	43.7491	0	37.5022	49.9959	43.7491	43.7491
214	chr17	21210610	21213759	-	3150	38.9763	48.2204	43.5984	0	38.9763	48.2204	43.5984	43.5984
215	chr14	20633015	20633323	+	309	43.1384	55.9768	49.5576	3.15572	39.9827	52.821	46.4019	43.4471
216	chr20	3889636	3892002	+	2367	35.9848	52.2388	44.1118	0.350636	35.6342	51.8881	43.7611	43.4133
217	chr6	27293923	27293988	+	66	52.5898	74.9005	63.7452	11.2203	41.3695	63.6801	52.5248	43.2795
218	chr1	36224532	36226710	+	2179	38.5428	51.2575	44.9001	1.05191	37.4909	50.2056	43.8482	42.821
219	chr1	235126922	235128776	-	1855	56.3184	70.1812	63.2498	11.2203	45.0981	58.9609	52.0295	42.7996
220	chr1	16367511	16369583	+	2073	38.1959	47.2859	42.7409	0	38.1959	47.2859	42.7409	42.7409
221	chr11	9459223	9460582	-	1360	35.7247	49.6689	42.6968	0	35.7247	49.6689	42.6968	42.6968
222	chr16	70571781	70573606	+	1826	39.9735	52.9864	46.4799	2.10381	37.8697	50.8825	44.3761	42.3675
223	chr1	212605980	212608401	-	2422	37.2855	48.5475	42.9165	0.350636	36.9348	48.1968	42.5658	42.2181
224	chr17	59619958	59622440	+	2483	38.8029	46.9588	42.8809	0.350636	38.4523	46.6082	42.5302	42.1824
225	chr17	28744201	28745883	+	1683	36.3317	47.9868	42.1592	0	36.3317	47.9868	42.1592	42.1592
226	chr5	179699164	179700816	+	1653	41.3175	47.0523	44.1849	1.05191	40.2656	46.0004	43.133	42.1061
227	chr6	31620788	31623214	+	2427	45.6964	53.9676	49.832	4.03231	41.6641	49.9353	45.7997	42.0936
228	chr9	131394877	131396147	+	1271	36.2883	47.8466	42.0674	0	36.2883	47.8466	42.0674	42.0674
229	chr2	70085261	70086871	-	1611	37.0687	49.7623	43.4155	0.701271	36.3674	49.061	42.7142	42.0243
230	chr7	142666152	142666208	+	57	49.9018	59.9951	54.9485	7.01271	42.8891	52.9824	47.9358	41.818
231	chr20	49046671	49048593	+	1923	38.8029	44.7627	41.7828	0	38.8029	44.7627	41.7828	41.7828
232	chr1	29179375	29181314	-	1940	41.0574	46.585	43.8212	1.05191	40.0055	45.5331	42.7693	41.7426
233	chr19	8321776	8324023	+	2248	38.4994	51.7715	45.1355	1.75318	36.7462	50.0183	43.3823	41.6972
234	chr19	42254072	42255082	-	1011	40.407	42.5199	41.4635	0	40.407	42.5199	41.4635	41.4635
235	chr19	48615141	48616875	-	1735	49.9452	52.7995	51.3723	5.25954	44.6856	47.5399	46.1128	41.3917
236	chr22	36529399	36531337	+	1939	36.5918	45.7907	41.1912	0	36.5918	45.7907	41.1912	41.1912
237	chr12	68868617	68869859	+	1243	35.2911	46.9588	41.125	0	35.2911	46.9588	41.125	41.125
238	chr17	80452446	80454495	-	2050	37.4589	44.5291	40.994	0	37.4589	44.5291	40.994	40.994
239	chr10	102245599	102249202	+	3604	37.5022	45.7907	41.6465	0.350636	37.1516	45.44	41.2958	40.9481
240	chr7	149025584	149028053	-	2470	35.7247	47.3793	41.552	0.350636	35.374	47.0287	41.2014	40.8537
241	chr6	31533929	31535454	-	1526	43.4853	52.3322	47.9087	3.68167	39.8036	48.6505	44.2271	40.8283
242	chr19	41868068	41869751	+	1684	45.5663	55.2292	50.3977	5.08422	40.4821	50.1449	45.3135	40.7422
243	chr20	25693419	25696300	-	2882	38.9763	42.4265	40.7014	0	38.9763	42.4265	40.7014	40.7014
244	chr1	109214078	109217228	+	3151	37.4589	45.3234	41.3912	0.350636	37.1083	44.9728	41.0405	40.6929
245	chr6	111484014	111485947	+	1934	34.9443	47.7999	41.3721	0.350636	34.5936	47.4492	41.0214	40.6738
246	chr21	17609963	17612455	-	2493	35.3778	47.099	41.2384	0.350636	35.0272	46.7483	40.8878	40.5401
247	chr19	49927176	49929334	-	2159	38.326	47.7999	43.0629	1.40254	36.9234	46.3973	41.6604	40.3035
248	chr9	136548298	136551114	-	2817	36.3317	44.202	40.2668	0	36.3317	44.202	40.2668	40.2668
249	chr17	81240838	81243284	+	2447	36.8519	47.1457	41.9988	0.876589	35.9753	46.2691	41.1222	40.2639
250	chr1	28369837	28372282	+	2446	37.1988	46.071	41.6349	0.701271	36.4975	45.3698	40.9336	40.2442
251	chr3	51982259	51983499	-	1241	34.6842	45.6972	40.1907	0	34.6842	45.6972	40.1907	40.1907
252	chr22	36527180	36528954	-	1775	35.0744	46.585	40.8297	0.350636	34.7237	46.2344	40.479	40.1314
253	chr17	60600439	60602579	+	2141	32.7332	47.4261	40.0796	0	32.7332	47.4261	40.0796	40.0796
254	chr3	51987360	51988417	-	1058	35.7247	43.7815	39.7531	0	35.7247	43.7815	39.7531	39.7531
255	chr14	101945889	101947965	-	2077	36.375	42.847	39.611	0	36.375	42.847	39.611	39.611
256	chr6	30598774	30600002	-	1229	34.3807	44.716	39.5483	0	34.3807	44.716	39.5483	39.5483
257	chr1	181132866	181135060	-	2195	35.8547	43.1741	39.5144	0	35.8547	43.1741	39.5144	39.5144
258	chr22	38270266	38272579	-	2314	34.6842	45.5571	40.1206	0.350636	34.3335	45.2064	39.77	39.4224
259	chr19	10651502	10653769	-	2268	33.6003	45.1833	39.3918	0	33.6003	45.1833	39.3918	39.3918
260	chr17	17234965	17237026	-	2062	32.9499	46.7252	39.8376	0.350636	32.5993	46.3745	39.4869	39.1394
261	chr6	24718719	24720788	-	2070	44.3524	48.5475	46.4499	3.85699	40.4954	44.6905	42.5929	39.0562
262	chr3	153158876	153161170	-	2295	32.8632	45.1365	38.9999	0	32.8632	45.1365	38.9999	38.9999
263	chr3	51385468	51386783	+	1316	34.9009	44.2487	39.5748	0.350636	34.5503	43.8981	39.2242	38.8767
264	chr3	125595106	125595854	-	749	36.0282	42.7535	39.3909	0.350636	35.6775	42.4029	39.0402	38.6927
265	chr1	201460562	201461466	-	905	35.638	41.492	38.565	0	35.638	41.492	38.565	38.565
266	chr1	32814870	32817285	-	2416	37.589	40.8378	39.2134	0.350636	37.2383	40.4872	38.8627	38.5152
267	chr3	57595308	57597260	-	1953	34.9443	44.8562	39.9002	0.701271	34.243	44.1549	39.199	38.51
268	chr3	157143314	157145169	-	1856	33.4269	46.3514	39.8891	0.701271	32.7256	45.6501	39.1878	38.4989
269	chr17	75152111	75154430	-	2320	34.0338	43.6413	38.8376	0.175318	33.8585	43.466	38.6623	38.4877
270	chr18	33561043	33563621	+	2579	35.031	41.819	38.425	0	35.031	41.819	38.425	38.425
271	chr19	18282223	18283846	+	1624	35.5513	42.5199	39.0356	0.350636	35.2006	42.1693	38.685	38.3375
272	chr12	53378192	53379417	-	1226	32.9933	43.1273	38.0603	0	32.9933	43.1273	38.0603	38.0603
273	chr20	35742727	35744819	+	2093	35.031	41.0714	38.0512	0	35.031	41.0714	38.0512	38.0512
274	chr16	87951482	87953630	+	2149	34.3373	44.5291	39.4332	0.701271	33.636	43.8278	38.7319	38.0431
275	chr11	35526341	35526674	-	334	33.2534	48.1269	40.6902	1.40254	31.8509	46.7244	39.2876	37.9334
276	chr2	241316029	241318061	+	2033	34.9876	40.6976	37.8426	0	34.9876	40.6976	37.8426	37.8426
277	chr1	146370142	146370455	+	314	38.0659	41.6321	39.849	1.05191	37.014	40.5802	38.7971	37.773
278	chr19	1873547	1875916	-	2370	32.9499	42.5199	37.7349	0	32.9499	42.5199	37.7349	37.7349
279	chr19	1444783	1445630	+	848	31.8661	43.5011	37.6836	0	31.8661	43.5011	37.6836	37.6836
280	chr1	116878714	116881261	+	2548	34.9009	40.2304	37.5657	0	34.9009	40.2304	37.5657	37.5657
281	chr6	28953114	28953326	-	213	36.0715	49.8558	42.9636	2.80509	33.2664	47.0507	40.1586	37.5366
282	chr9	136107274	136108856	-	1583	34.9876	39.8099	37.3987	0	34.9876	39.8099	37.3987	37.3987
283	chr19	41864294	41865200	+	907	32.4297	42.2396	37.3346	0	32.4297	42.2396	37.3346	37.3346
284	chr17	1390339	1392437	-	2099	34.3807	47.099	40.7398	1.75318	32.6275	45.3458	38.9866	37.3089
285	chr22	17626387	17628717	-	2331	33.4269	45.1365	39.2817	1.05191	32.3749	44.0846	38.2298	37.206
286	chr1	58774153	58775321	-	1169	31.5626	42.7535	37.1581	0	31.5626	42.7535	37.1581	37.1581
287	chr6	28944623	28944666	+	44	40.8839	50.6034	45.7437	4.55826	36.3257	46.0451	41.1854	37.0814
288	chr19	18275274	18275870	-	597	31.3892	42.6601	37.0246	0	31.3892	42.6601	37.0246	37.0246
289	chr6	28643484	28643676	+	193	32.6898	41.0714	36.8806	0	32.6898	41.0714	36.8806	36.8806
290	chr12	68851841	68852484	+	644	31.7794	41.8658	36.8226	0	31.7794	41.8658	36.8226	36.8226
291	chr17	38861406	38861933	-	528	45.6097	64.7611	55.1854	10.1684	35.4412	54.5927	45.0169	36.7221
292	chr6	43576263	43577701	+	1439	34.9443	38.3146	36.6295	0	34.9443	38.3146	36.6295	36.6295
293	chr5	180495074	180497144	+	2071	30.7822	42.0527	36.4174	0	30.7822	42.0527	36.4174	36.4174
294	chr6	28747777	28748094	+	318	36.1149	52.7527	44.4338	4.20763	31.9072	48.5451	40.2262	36.417
295	chr11	118436773	118439384	+	2612	31.7794	40.8845	36.3319	0	31.7794	40.8845	36.3319	36.3319
296	chr16	70523869	70525666	+	1798	34.9009	44.4356	39.6683	1.75318	33.1478	42.6825	37.9151	36.2394
297	chr7	129951327	129952409	-	1083	31.2157	41.2116	36.2137	0	31.2157	41.2116	36.2137	36.2137
298	chr3	49784352	49786378	-	2027	32.8199	39.5762	36.1981	0	32.8199	39.5762	36.1981	36.1981
299	chr1	28742406	28743899	+	1494	36.2449	50.7903	43.5176	3.85699	32.3879	46.9333	39.6606	36.1455
300	chr22	38483451	38486038	-	2588	56.5352	68.7795	62.6573	15.0773	41.4578	53.7021	47.58	36.1307
301	chr22	41833594	41835117	+	1524	32.5164	39.623	36.0697	0	32.5164	39.623	36.0697	36.0697
302	chr19	55600708	55602735	+	2028	32.2996	39.6697	35.9846	0	32.2996	39.6697	35.9846	35.9846
303	chr5	91368769	91371391	-	2623	32.1696	39.6697	35.9196	0	32.1696	39.6697	35.9196	35.9196
304	chr2	177210669	177212313	-	1645	31.2157	40.5575	35.8866	0	31.2157	40.5575	35.8866	35.8866
305	chr5	57174361	57176245	+	1885	33.2968	42.5666	37.9317	1.05191	32.2449	41.5147	36.8798	35.8571
306	chr10	67764564	67764609	+	46	36.5484	49.809	43.1787	3.85699	32.6914	45.9521	39.3217	35.8093
307	chr7	99406300	99408454	-	2155	27.834	43.7348	35.7844	0	27.834	43.7348	35.7844	35.7844
308	chr19	43593329	43596026	-	2698	31.4325	40.0902	35.7614	0	31.4325	40.0902	35.7614	35.7614
309	chr11	2397572	2400130	-	2559	32.7765	38.6885	35.7325	0	32.7765	38.6885	35.7325	35.7325
310	chr21	8991425	8992350	+	926	37.6323	43.3142	40.4733	2.45445	35.1779	40.8598	38.0188	35.7132
311	chr1	155309110	155310253	+	1144	34.3373	41.0714	37.7044	1.05191	33.2854	40.0195	36.6525	35.6299
312	chr16	75566821	75569111	+	2291	35.4645	40.464	37.9643	1.22722	34.2373	39.2368	36.7371	35.5495
313	chr16	57300005	57300272	+	268	39.3232	60.0419	49.6825	7.71399	31.6092	52.3279	41.9685	35.4523
314	chr21	33551823	33555078	+	3256	41.621	56.2571	48.9391	7.36335	34.2576	48.8938	41.5757	35.3202
315	chr22	50476525	50478104	+	1580	32.7765	37.8474	35.312	0	32.7765	37.8474	35.312	35.312
316	chr16	30443634	30445822	-	2189	35.2911	43.4544	39.3728	2.10381	33.1873	41.3506	37.269	35.2776
317	chr20	2460637	2461891	-	1255	32.6031	43.4077	38.0054	1.40254	31.2006	42.0052	36.6029	35.2521
318	chr17	48587839	48589758	-	1920	32.9499	41.5387	37.2443	1.05191	31.898	40.4868	36.1924	35.1702
319	chr1	35079487	35081217	+	1731	32.473	39.2024	35.8377	0.350636	32.1224	38.8518	35.4871	35.1399
320	chr6	33273049	33275302	+	2254	31.6926	39.95	35.8213	0.350636	31.342	39.5994	35.4707	35.1235
321	chr3	51991254	51992089	-	836	30.999	39.2024	35.1007	0	30.999	39.2024	35.1007	35.1007
322	chr19	2058844	2061221	-	2378	32.4297	37.6605	35.0451	0	32.4297	37.6605	35.0451	35.0451
323	chr12	120198438	120200841	-	2404	42.8349	54.3881	48.6115	7.36335	35.4716	47.0248	41.2482	35.0002
324	chr6	27650813	27650961	-	149	38.1959	55.3226	46.7593	6.31144	31.8845	49.0112	40.4478	34.9883
325	chr11	123062708	123064941	+	2234	31.9094	42.1461	37.0278	1.05191	30.8575	41.0942	35.9759	34.9538
326	chr22	38310702	38311471	-	770	30.7388	40.4173	35.5781	0.350636	30.3882	40.0666	35.2274	34.8802
327	chr11	5225687	5225740	-	54	37.9791	31.5862	34.7827	0	37.9791	31.5862	34.7827	34.7827
328	chr1	61057552	61057867	-	316	27.7473	43.0806	35.414	0.350636	27.3967	42.73	35.0633	34.7162
329	chr6	31540105	31541958	-	1854	53.1101	63.4995	58.3048	13.3242	39.786	50.1754	44.9807	34.7014
330	chr22	20917673	20918571	+	899	35.1177	38.3146	36.7162	1.05191	34.0658	37.2627	35.6643	34.6425
331	chr20	57358432	57358593	-	162	31.2157	40.5107	35.8632	0.701271	30.5145	39.8095	35.162	34.4744
332	chr1	145157189	145157242	+	54	44.3957	49.2483	46.822	6.66208	37.7336	42.5863	40.16	34.4458
333	chr22	38317650	38319634	+	1985	30.6521	38.2212	34.4367	0	30.6521	38.2212	34.4367	34.4367
334	chr17	41690782	41691644	+	863	41.621	53.6405	47.6307	7.18803	34.433	46.4525	40.4427	34.3394
335	chr1	67393007	67394445	-	1439	30.9556	37.7072	34.3314	0	30.9556	37.7072	34.3314	34.3314
336	chr1	28262915	28263428	+	514	28.9613	39.5762	34.2687	0	28.9613	39.5762	34.2687	34.2687
337	chr1	9174721	9175845	-	1125	29.3081	39.2024	34.2553	0	29.3081	39.2024	34.2553	34.2553
338	chr17	39154378	39154509	-	132	33.687	48.1737	40.9303	3.50636	30.1806	44.6673	37.424	34.218
339	chr16	30367275	30369758	-	2484	33.1234	42.0527	37.588	1.75318	31.3702	40.2995	35.8348	34.1634
340	chr1	28262059	28262464	+	406	26.7068	41.5854	34.1461	0	26.7068	41.5854	34.1461	34.1461
341	chr22	31944765	31946491	+	1727	31.0857	38.595	34.8403	0.350636	30.735	38.2444	34.4897	34.1426
342	chr2	231708603	231710248	+	1646	33.8171	43.8749	38.846	2.45445	31.3626	41.4205	36.3915	34.0922
343	chr8	23064836	23066653	-	1818	30.8689	37.2867	34.0778	0	30.8689	37.2867	34.0778	34.0778
344	chr5	181228891	181230268	-	1378	30.3053	37.7072	34.0063	0	30.3053	37.7072	34.0063	34.0063
345	chr19	40426209	40427541	+	1333	31.3458	36.4456	33.8957	0	31.3458	36.4456	33.8957	33.8957
346	chr9	136849509	136851322	+	1814	32.3863	36.7727	34.5795	0.350636	32.0357	36.4221	34.2289	33.8818
347	chr1	154221120	154223858	+	2739	31.6926	42.8937	37.2932	1.75318	29.9395	41.1405	35.54	33.8692
348	chr19	18224351	18226221	+	1871	29.048	38.6417	33.8449	0	29.048	38.6417	33.8449	33.8449
349	chr1	228091035	228091994	+	960	29.8717	37.7072	33.7895	0	29.8717	37.7072	33.7895	33.7895
350	chr16	29973951	29975705	+	1755	30.6088	39.623	35.1159	0.701271	29.9075	38.9217	34.4146	33.7273
351	chr1	150624892	150626604	-	1713	27.9641	39.4361	33.7001	0	27.9641	39.4361	33.7001	33.7001
352	chr12	124936268	124938251	-	1984	26.4033	40.6976	33.5505	0	26.4033	40.6976	33.5505	33.5505
353	chr17	42015448	42017321	-	1874	31.1724	35.698	33.4352	0	31.1724	35.698	33.4352	33.4352
354	chr1	155005620	155007522	+	1903	28.8746	37.8941	33.3843	0	28.8746	37.8941	33.3843	33.3843
355	chr7	44985095	44986586	-	1492	37.0253	46.8654	41.9453	4.55826	32.4671	42.3071	37.3871	33.3242
356	chr5	138338321	138340667	+	2347	28.441	37.8941	33.1676	0	28.441	37.8941	33.1676	33.1676
357	chr6	27215214	27215277	+	64	35.4645	45.5103	40.4874	3.85699	31.6076	41.6533	36.6304	33.1409
358	chr16	2750437	2752160	-	1724	30.2619	35.9317	33.0968	0	30.2619	35.9317	33.0968	33.0968
359	chr1	161531154	161531279	+	126	32.9933	46.585	39.7892	3.50636	29.4869	43.0786	36.2828	33.0854
360	chr7	28409406	28411523	+	2118	32.473	35.0906	33.7818	0.350636	32.1224	34.74	33.4312	33.0842
361	chr3	14176849	14178540	-	1692	30.0885	38.7352	34.4118	0.701271	29.3872	38.0339	33.7106	33.0236
362	chr11	68459817	68460185	-	369	32.3863	43.1273	37.7568	2.45445	29.9319	40.6729	35.3024	33.0075
363	chr7	151232608	151235042	+	2435	33.5136	37.7539	35.6338	1.40254	32.111	36.3514	34.2312	32.8839
364	chr14	103629272	103631041	+	1770	29.178	37.9408	33.5594	0.350636	28.8274	37.5902	33.2088	32.8618
365	chr22	31748081	31749609	-	1529	31.1724	35.5111	33.3418	0.350636	30.8217	35.1605	32.9911	32.6442
366	chr14	105018402	105020489	-	2088	32.0828	32.988	32.5354	0	32.0828	32.988	32.5354	32.5354
367	chr22	30246033	30248850	+	2818	30.4787	34.4832	32.4809	0	30.4787	34.4832	32.4809	32.4809
368	chr4	1245755	1248568	-	2814	29.8284	36.4924	33.1604	0.350636	29.4777	36.1417	32.8097	32.4628
369	chr16	70574253	70575621	+	1369	30.0451	36.1653	33.1052	0.350636	29.6945	35.8147	32.7546	32.4077
370	chr1	153644964	153646235	+	1272	27.9207	38.2212	33.071	0.350636	27.5701	37.8706	32.7203	32.3734
371	chr1	32110445	32112407	+	1963	29.8717	37.5203	33.696	0.701271	29.1705	36.819	32.9948	32.3081
372	chr21	6372367	6374555	+	2189	27.0103	37.3801	32.1952	0	27.0103	37.3801	32.1952	32.1952
373	chr19	13153152	13154661	+	1510	30.6955	37.8007	34.2481	1.05191	29.6436	36.7488	33.1962	32.1766
374	chr15	43792392	43794622	+	2231	31.8661	41.9592	36.9126	2.45445	29.4116	39.5048	34.4582	32.1669
375	chr6	30594231	30595160	-	930	26.8369	37.3801	32.1085	0	26.8369	37.3801	32.1085	32.1085
376	chr14	55051757	55053893	+	2137	31.3458	35.6046	33.4752	0.701271	30.6445	34.9033	32.7739	32.0873
377	chr22	35398722	35399876	-	1155	31.7794	32.2404	32.0099	0	31.7794	32.2404	32.0099	32.0099
378	chr2	26343732	26345635	-	1904	29.4382	34.5766	32.0074	0	29.4382	34.5766	32.0074	32.0074
379	chr7	151078309	151080426	-	2118	30.7388	34.8103	32.7745	0.525954	30.2129	34.2843	32.2486	31.7311
380	chr22	20118023	20120309	+	2287	30.3486	37.1932	33.7709	1.05191	29.2967	36.1413	32.719	31.6999
381	chr12	54018495	54020362	+	1868	31.1724	33.4552	32.3138	0.350636	30.8217	33.1046	31.9632	31.6163
382	chr6	38701589	38703075	-	1487	28.1375	39.2024	33.67	1.05191	27.0856	38.1505	32.6181	31.599
383	chr11	65430311	65431192	+	882	31.0857	45.4169	38.2513	3.50636	27.5793	41.9105	34.7449	31.56
384	chr1	109100287	109100927	+	641	76.6953	86.3949	81.5451	30.8559	45.8394	55.5389	50.6892	31.5088
385	chr17	82521018	82521306	-	289	28.6144	33.9692	31.2918	0	28.6144	33.9692	31.2918	31.2918
386	chr3	129396390	129399282	-	2893	31.9094	40.0435	35.9765	2.45445	29.455	37.589	33.522	31.235
387	chr8	127795856	127796847	+	992	30.3053	33.5487	31.927	0.350636	29.9546	33.198	31.5763	31.2296
388	chr17	1453621	1455528	-	1908	28.1375	34.2963	31.2169	0	28.1375	34.2963	31.2169	31.2169
389	chr12	103930462	103931876	+	1415	31.3024	32.5207	31.9116	0.350636	30.9518	32.1701	31.561	31.2142
390	chr19	40748897	40750416	-	1520	28.9179	34.857	31.8874	0.350636	28.5673	34.5063	31.5368	31.19
391	chr6	36667426	36669365	+	1940	27.6606	34.7168	31.1887	0	27.6606	34.7168	31.1887	31.1887
392	chr9	124859990	124861581	-	1592	30.7388	38.4548	34.5968	1.75318	28.9857	36.7016	32.8436	31.1793
393	chr3	50326409	50327891	-	1483	28.6144	33.6889	31.1516	0	28.6144	33.6889	31.1516	31.1516
394	chr16	30073820	30075841	-	2022	27.7473	34.5299	31.1386	0	27.7473	34.5299	31.1386	31.1386
395	chr19	2276378	2277510	+	1133	27.6606	34.5766	31.1186	0	27.6606	34.5766	31.1186	31.1186
396	chr14	20657446	20657486	-	41	28.0942	43.5479	35.821	2.45445	25.6397	41.0934	33.3666	31.0803
397	chr19	1602813	1605333	-	2521	33.5136	35.4644	34.489	1.75318	31.7604	33.7112	32.7358	31.0718
398	chr17	82268365	82269535	-	1171	30.0885	34.7168	32.4027	0.701271	29.3872	34.0155	31.7014	31.0153
399	chr22	20918883	20920204	+	1322	26.5334	36.8662	31.6998	0.350636	26.1827	36.5155	31.3491	31.0024
400	chr17	8186932	8188092	+	1161	54.1506	70.041	62.0958	18.2331	35.9176	51.808	43.8628	30.9835
401	chr11	62892356	62893746	+	1391	28.8312	32.988	30.9096	0	28.8312	32.988	30.9096	30.9096
402	chr3	49027363	49029327	-	1965	33.6003	38.3146	35.9575	2.62977	30.9705	35.6849	33.3277	30.8903
403	chr17	7834230	7836528	-	2299	27.4438	33.9692	30.7065	0	27.4438	33.9692	30.7065	30.7065
404	chr12	68850527	68851278	+	752	25.8397	35.5111	30.6754	0	25.8397	35.5111	30.6754	30.6754
405	chr22	28794129	28795674	-	1546	31.4325	36.6325	34.0325	1.75318	29.6793	34.8794	32.2794	30.6165
406	chr3	50335794	50337331	-	1538	28.7445	32.3338	30.5392	0	28.7445	32.3338	30.5392	30.5392
407	chr17	51117891	51119959	-	2069	26.2299	37.567	31.8985	0.701271	25.5286	36.8658	31.1972	30.5113
408	chr3	48715667	48717179	-	1513	25.7963	36.5391	31.1677	0.350636	25.4457	36.1885	30.8171	30.4704
409	chr9	122913259	122913742	-	484	24.7992	36.0718	30.4355	0	24.7992	36.0718	30.4355	30.4355
410	chr9	33022589	33024964	-	2376	29.2648	32.988	31.1264	0.350636	28.9141	32.6373	30.7757	30.429
411	chr12	68862099	68862894	+	796	26.5767	34.2496	30.4131	0	26.5767	34.2496	30.4131	30.4131
412	chr7	74174735	74176633	+	1899	28.7878	37.3334	33.0606	1.40254	27.3853	35.9309	31.6581	30.315
413	chr20	38446752	38448422	+	1671	27.4005	34.6234	31.0119	0.350636	27.0498	34.2727	30.6613	30.3146
414	chr19	55386060	55388356	+	2297	38.933	47.4261	43.1795	7.01271	31.9202	40.4133	36.1668	30.293
415	chr1	153920546	153922347	-	1802	26.8369	33.6889	30.2629	0	26.8369	33.6889	30.2629	30.2629
416	chr5	138540513	138542825	-	2313	26.6634	33.829	30.2462	0	26.6634	33.829	30.2462	30.2462
417	chr6	89829982	89831931	+	1950	28.2242	40.2771	34.2507	2.10381	26.1204	38.1733	32.1469	30.1723
418	chr5	53488062	53490748	-	2687	24.1488	36.1186	30.1337	0	24.1488	36.1186	30.1337	30.1337
419	chr19	50136996	50137213	-	218	26.5334	34.3897	30.4616	0.175318	26.3581	34.2144	30.2862	30.1119
420	chr19	2785645	2788444	+	2800	29.2214	30.7452	29.9833	0	29.2214	30.7452	29.9833	29.9833
421	chr1	181089809	181091869	+	2061	26.8369	33.0814	29.9591	0	26.8369	33.0814	29.9591	29.9591
422	chr14	100236741	100238351	-	1611	26.5334	34.7168	30.6251	0.350636	26.1827	34.3662	30.2745	29.9278
423	chr14	43300446	43300595	+	150	28.9613	32.2871	30.6242	0.350636	28.6106	31.9365	30.2735	29.9269
424	chr12	57521014	57522402	+	1389	27.8774	31.9133	29.8953	0	27.8774	31.9133	29.8953	29.8953
425	chr19	16625214	16627507	-	2294	25.5362	34.2028	29.8695	0	25.5362	34.2028	29.8695	29.8695
426	chr8	102648847	102650334	-	1488	29.048	36.1653	32.6066	1.40254	27.6454	34.7627	31.2041	29.8619
427	chr10	70404335	70407036	+	2702	27.8774	31.8198	29.8486	0	27.8774	31.8198	29.8486	29.8486
428	chr1	9182091	9184123	+	2033	27.3138	32.3806	29.8472	0	27.3138	32.3806	29.8472	29.8472
429	chr16	88802590	88803515	-	926	24.4523	35.2308	29.8416	0	24.4523	35.2308	29.8416	29.8416
430	chr11	83157233	83159991	+	2759	23.2384	36.3522	29.7953	0	23.2384	36.3522	29.7953	29.7953
431	chr12	4321451	4323295	+	1845	28.1809	31.2591	29.72	0	28.1809	31.2591	29.72	29.72
432	chr17	78214334	78215961	+	1628	27.9641	35.6046	31.7843	1.05191	26.9122	34.5527	30.7324	29.7153
433	chr20	45932797	45934943	-	2147	26.6634	32.7544	29.7089	0	26.6634	32.7544	29.7089	29.7089
434	chr7	139360097	139362228	+	2132	26.1865	34.6234	30.4049	0.350636	25.8359	34.2727	30.0543	29.7077
435	chr19	12946417	12947425	+	1009	28.2242	31.0255	29.6249	0	28.2242	31.0255	29.6249	29.6249
436	chr19	49874326	49876170	-	1845	23.5852	35.5579	29.5715	0	23.5852	35.5579	29.5715	29.5715
437	chr22	27717687	27719610	-	1924	26.9669	31.8198	29.3934	0	26.9669	31.8198	29.3934	29.3934
438	chr3	72898487	72898779	-	293	26.4467	32.2404	29.3435	0	26.4467	32.2404	29.3435	29.3435
439	chr22	38308651	38309379	-	729	25.9264	34.1094	30.0179	0.350636	25.5758	33.7587	29.6673	29.3207
440	chr17	49191827	49192139	-	313	22.1545	36.4456	29.3001	0	22.1545	36.4456	29.3001	29.3001
441	chr19	41871737	41872609	+	873	27.2271	32.6609	29.944	0.350636	26.8764	32.3103	29.5933	29.2468
442	chr19	1273064	1275310	-	2247	27.097	38.1745	32.6357	1.75318	25.3438	36.4213	30.8826	29.2236
443	chr19	3967157	3969184	-	2028	25.1894	33.2216	29.2055	0	25.1894	33.2216	29.2055	29.2055
444	chr19	40751252	40752920	+	1669	26.6634	31.7264	29.1949	0	26.6634	31.7264	29.1949	29.1949
445	chr22	50303812	50305639	-	1828	27.2704	31.119	29.1947	0	27.2704	31.119	29.1947	29.1947
446	chr6	36702217	36703325	+	1109	26.6201	31.7264	29.1732	0	26.6201	31.7264	29.1732	29.1732
447	chr14	103341610	103343307	+	1698	25.146	35.8849	30.5155	0.701271	24.4447	35.1837	29.8142	29.129
448	chr22	23894439	23897460	+	3022	56.0149	59.7615	57.8882	16.8305	39.1844	42.931	41.0577	29.1205
449	chr6	31532763	31533606	-	844	27.0103	33.8758	30.443	0.701271	26.309	33.1745	29.7417	29.0566
450	chr3	12827156	12828148	-	993	26.36	31.6329	28.9965	0	26.36	31.6329	28.9965	28.9965
451	chr19	14416497	14418917	-	2421	27.4438	31.8198	29.6318	0.350636	27.0932	31.4692	29.2812	28.9347
452	chr10	45438725	45440623	+	1899	24.9292	32.8945	28.9119	0	24.9292	32.8945	28.9119	28.9119
453	chr1	115837942	115839291	-	1350	24.7558	32.988	28.8719	0	24.7558	32.988	28.8719	28.8719
454	chr8	144772881	144774531	-	1651	25.9264	34.5299	30.2282	0.701271	25.2251	33.8286	29.5269	28.8419
455	chr9	89308778	89310731	-	1954	26.6634	32.3338	29.4986	0.350636	26.3128	31.9832	29.148	28.8015
456	chr19	49056509	49058531	+	2023	26.2299	31.3059	28.7679	0	26.2299	31.3059	28.7679	28.7679
457	chr5	132961603	132963533	-	1931	24.8859	35.3242	30.1051	0.701271	24.1846	34.623	29.4038	28.7189
458	chr20	1325483	1327590	+	2108	24.5824	32.8478	28.7151	0	24.5824	32.8478	28.7151	28.7151
459	chr19	48960643	48961920	+	1278	23.3684	35.4177	29.3931	0.350636	23.0178	35.0671	29.0424	28.696
460	chr17	17279246	17281191	-	1946	25.7963	31.3993	28.5978	0	25.7963	31.3993	28.5978	28.5978
461	chr16	2264799	2266253	-	1455	26.0131	32.3806	29.1968	0.350636	25.6625	32.0299	28.8462	28.4998
462	chr17	3668902	3670712	+	1811	24.2356	32.5675	28.4015	0	24.2356	32.5675	28.4015	28.4015
463	chr12	68846342	68846931	+	590	24.3656	32.3338	28.3497	0	24.3656	32.3338	28.3497	28.3497
464	chr19	12939962	12941568	+	1607	37.0687	43.4077	40.2382	6.48676	30.5819	36.9209	33.7514	28.3104
465	chr3	49091076	49093157	-	2082	25.4495	31.119	28.2842	0	25.4495	31.119	28.2842	28.2842
466	chr3	122425013	122426897	-	1885	28.8746	31.6797	30.2771	1.05191	27.8227	30.6278	29.2252	28.2098
467	chr1	231528717	231530556	+	1840	25.1894	33.9692	29.5793	0.701271	24.4881	33.2679	28.878	28.1934
468	chr22	39319938	39321588	+	1651	24.6691	31.6797	28.1744	0	24.6691	31.6797	28.1744	28.1744
469	chr4	17808834	17809450	+	617	22.2412	34.0159	28.1286	0	22.2412	34.0159	28.1286	28.1286
470	chr17	7844863	7846358	+	1496	25.7963	30.3714	28.0839	0	25.7963	30.3714	28.0839	28.0839
471	chr16	3132120	3134801	-	2682	30.392	30.5115	30.4518	1.22722	29.1648	29.2843	29.2245	28.0468
472	chr9	133885682	133888289	-	2608	26.5334	29.4836	28.0085	0	26.5334	29.4836	28.0085	28.0085
473	chr10	87862624	87865241	+	2618	25.6229	31.7264	28.6747	0.350636	25.2723	31.3758	28.324	27.9777
474	chr14	22917525	22919088	-	1564	26.4467	32.2404	29.3435	0.701271	25.7454	31.5391	28.6422	27.9577
475	chr12	68845388	68845933	+	546	25.7963	29.8107	27.8035	0	25.7963	29.8107	27.8035	27.8035
476	chr11	62880949	62882975	+	2027	30.0451	34.9504	32.4978	2.45445	27.5907	32.496	30.0433	27.7743
477	chr6	30582881	30584272	-	1392	25.4495	29.9976	27.7235	0	25.4495	29.9976	27.7235	27.7235
478	chr17	7234792	7236572	-	1781	25.4061	32.7544	29.0802	0.701271	24.7049	32.0531	28.379	27.6946
479	chr19	5975677	5977760	-	2084	25.7096	33.5954	29.6525	1.05191	24.6577	32.5435	28.6006	27.586
480	chr11	65475741	65477316	-	1576	27.1404	27.9417	27.541	0	27.1404	27.9417	27.541	27.541
481	chr19	49485429	49487291	-	1863	24.6691	30.3246	27.4969	0	24.6691	30.3246	27.4969	27.4969
482	chr17	28741046	28743756	-	2711	23.802	31.1657	27.4838	0	23.802	31.1657	27.4838	27.4838
483	chr19	5693841	5694550	+	710	24.6691	30.1845	27.4268	0	24.6691	30.1845	27.4268	27.4268
484	chr6	28816950	28817265	-	316	35.2044	47.613	41.4087	7.71399	27.4904	39.899	33.6947	27.4177
485	chr3	48662892	48664022	-	1131	25.1027	31.0255	28.0641	0.350636	24.752	30.6749	27.7135	27.3672
486	chr12	56686144	56688257	-	2114	28.6144	32.8478	30.7311	1.75318	26.8612	31.0946	28.9779	27.3248
487	chr11	61792958	61794924	+	1967	25.1027	30.9321	28.0174	0.350636	24.752	30.5814	27.6667	27.3205
488	chr19	18832032	18833984	+	1953	26.2732	31.0722	28.6727	0.701271	25.572	30.371	27.9715	27.2874
489	chr6	27602549	27602649	-	101	27.7907	36.1653	31.978	2.45445	25.3362	33.7108	29.5235	27.2575
490	chr1	21175135	21176823	-	1689	25.753	34.0627	29.9078	1.40254	24.3504	32.6601	28.5053	27.1685
491	chr1	151325415	151327287	-	1873	23.7586	30.4648	27.1117	0	23.7586	30.4648	27.1117	27.1117
492	chr2	42810597	42810867	+	271	24.2356	32.7544	28.495	0.701271	23.5343	32.0531	27.7937	27.1097
493	chr11	66646687	66647798	+	1112	24.1922	32.7544	28.4733	0.701271	23.4909	32.0531	27.772	27.088
494	chr7	152432601	152435229	-	2629	25.2327	30.1377	27.6852	0.350636	24.8821	29.7871	27.3346	26.9884
495	chr19	14115054	14117343	-	2290	25.146	28.8294	26.9877	0	25.146	28.8294	26.9877	26.9877
496	chr10	72276347	72277198	+	852	26.0565	27.8482	26.9523	0	26.0565	27.8482	26.9523	26.9523
497	chr19	45883374	45885584	-	2211	23.7153	31.4928	27.604	0.350636	23.3647	31.1421	27.2534	26.9072
498	chr11	64315198	64317480	-	2283	25.5796	28.1753	26.8774	0	25.5796	28.1753	26.8774	26.8774
499	chr8	143279697	143281599	-	1903	22.5881	31.119	26.8535	0	22.5881	31.119	26.8535	26.8535
500	chr19	1442456	1443061	+	606	27.4005	26.1194	26.7599	0	27.4005	26.1194	26.7599	26.7599
501	chr9	131396663	131397412	+	750	24.8859	28.5958	26.7408	0	24.8859	28.5958	26.7408	26.7408
502	chr19	14514791	14516054	-	1264	22.7181	30.6517	26.6849	0	22.7181	30.6517	26.6849	26.6849
503	chr13	44433463	44434871	-	1409	26.8369	32.0067	29.4218	1.40254	25.4343	30.6042	28.0193	26.6836
504	chr3	9933960	9936423	+	2464	25.1894	28.0818	26.6356	0	25.1894	28.0818	26.6356	26.6356
505	chr21	17454283	17454808	-	526	31.9528	44.2955	38.1241	6.31144	25.6413	37.984	31.8127	26.5461
506	chr17	7684661	7687072	-	2412	24.1488	28.6425	26.3957	0	24.1488	28.6425	26.3957	26.3957
507	chr20	37393710	37396215	-	2506	23.5419	28.9696	26.2557	0	23.5419	28.9696	26.2557	26.2557
508	chr3	101574592	101575856	+	1265	24.1488	28.3622	26.2555	0	24.1488	28.3622	26.2555	26.2555
509	chr19	2236936	2239193	+	2258	24.9726	27.4744	26.2235	0	24.9726	27.4744	26.2235	26.2235
510	chr15	84714742	84716956	-	2215	23.1083	30.6984	26.9034	0.350636	22.7577	30.3478	26.5527	26.2067
511	chr10	133242872	133244847	-	1976	23.4552	28.8762	26.1657	0	23.4552	28.8762	26.1657	26.1657
512	chr6	36610650	36611525	+	876	21.7643	30.5583	26.1613	0	21.7643	30.5583	26.1613	26.1613
513	chr3	48918919	48920348	+	1430	27.2271	29.8107	28.5189	1.22722	25.9998	28.5834	27.2916	26.1172
514	chr1	181135283	181137106	+	1824	24.8425	27.381	26.1117	0	24.8425	27.381	26.1117	26.1117
515	chr22	39304020	39304792	-	773	22.3713	29.7172	26.0442	0	22.3713	29.7172	26.0442	26.0442
516	chr1	244834480	244835371	-	892	24.3223	27.6613	25.9918	0	24.3223	27.6613	25.9918	25.9918
517	chr1	233179984	233181492	+	1509	23.1517	28.7827	25.9672	0	23.1517	28.7827	25.9672	25.9672
518	chr22	37847454	37849199	-	1746	24.8425	29.8107	27.3266	0.701271	24.1413	29.1094	26.6253	25.942
519	chr2	28894764	28896340	+	1577	26.5767	32.1002	29.3385	1.75318	24.8236	30.347	27.5853	25.9369
520	chr19	1206517	1208398	+	1882	27.834	29.3434	28.5887	1.40254	26.4315	27.9409	27.1862	25.8524
521	chr14	49618413	49620471	-	2059	24.6691	29.7639	27.2165	0.701271	23.9678	29.0627	26.5153	25.832
522	chr1	28269020	28269998	+	979	26.4033	29.3434	27.8734	1.05191	25.3514	28.2915	26.8215	25.8092
523	chr9	136119242	136121007	+	1766	22.9783	28.5958	25.787	0	22.9783	28.5958	25.787	25.787
524	chr6	30592042	30592830	-	789	22.5013	29.0631	25.7822	0	22.5013	29.0631	25.7822	25.7822
525	chr16	2007405	2009237	-	1833	22.5013	28.9696	25.7355	0	22.5013	28.9696	25.7355	25.7355
526	chr3	72998288	72999975	+	1688	21.9377	29.5303	25.734	0	21.9377	29.5303	25.734	25.734
527	chr1	28373588	28374983	+	1396	23.802	30.3246	27.0633	0.701271	23.1007	29.6234	26.3621	25.679
528	chr12	53382083	53383927	+	1845	26.0998	32.0535	29.0767	1.75318	24.3466	30.3003	27.3235	25.676
529	chr7	100429978	100431685	+	1708	24.2356	28.5024	26.369	0.350636	23.8849	28.1517	26.0183	25.6723
530	chr17	75776259	75778171	-	1913	26.1865	35.1373	30.6619	2.62977	23.5568	32.5076	28.0322	25.6279
531	chr19	12952889	12953579	+	691	23.9754	28.5958	26.2856	0.350636	23.6248	28.2452	25.935	25.589
532	chr17	45159936	45161307	-	1372	22.5447	31.3059	26.9253	0.701271	21.8434	30.6046	26.224	25.541
533	chr12	54277866	54279732	-	1867	26.1865	29.0163	27.6014	1.05191	25.1346	27.9644	26.5495	25.5377
534	chrX	119789696	119791591	-	1896	26.0998	29.7172	27.9085	1.22722	24.8726	28.49	26.6813	25.508
535	chr7	76356759	76358924	-	2166	25.4929	29.6238	27.5583	1.05191	24.4409	28.5719	26.5064	25.4946
536	chr14	103385587	103387420	+	1834	28.9613	30.1377	29.5495	2.10381	26.8575	28.0339	27.4457	25.4917
537	chr11	65041427	65044242	+	2816	24.4523	30.6517	27.552	1.05191	23.4004	29.5998	26.5001	25.4884
538	chr11	66624529	66625531	+	1003	25.3628	31.0722	28.2175	1.40254	23.9602	29.6697	26.815	25.4821
539	chr11	83072512	83074167	+	1656	24.8425	31.5862	28.2144	1.40254	23.44	30.1837	26.8118	25.479
540	chr20	37525552	37527819	-	2268	23.9321	27.0072	25.4696	0	23.9321	27.0072	25.4696	25.4696
541	chr9	133881500	133883462	+	1963	20.9839	29.9041	25.444	0	20.9839	29.9041	25.444	25.444
542	chr22	20951237	20953508	+	2272	30.9123	34.4832	32.6977	3.85699	27.0553	30.6262	28.8407	25.4387
543	chr2	27320762	27323007	-	2246	23.1083	29.1565	26.1324	0.350636	22.7577	28.8059	25.7818	25.4358
544	chr17	50952841	50954230	-	1390	22.2846	28.5024	25.3935	0	22.2846	28.5024	25.3935	25.3935
545	chr6	27213823	27213873	-	51	30.0885	41.3051	35.6968	5.61017	24.4783	35.6949	30.0866	25.3581
546	chr22	50508676	50510085	+	1410	25.9698	27.4277	26.6987	0.701271	25.2685	26.7264	25.9974	25.3146
547	chr19	12938656	12939617	+	962	25.753	28.3155	27.0342	0.876589	24.8764	27.4389	26.1576	25.3095
548	chr6	36675615	36677204	-	1590	20.9839	29.577	25.2805	0	20.9839	29.577	25.2805	25.2805
549	chr9	136551296	136553067	+	1772	20.8538	29.6705	25.2622	0	20.8538	29.6705	25.2622	25.2622
550	chr3	5122428	5124750	+	2323	22.0678	31.8666	26.9672	0.876589	21.1912	30.99	26.0906	25.2425
551	chr12	98593830	98595841	+	2012	23.4552	32.474	27.9646	1.40254	22.0526	31.0715	26.562	25.2298
552	chr9	92147582	92149130	+	1549	20.7671	29.4836	25.1254	0	20.7671	29.4836	25.1254	25.1254
553	chr16	89487346	89488954	-	1609	21.3741	28.8762	25.1251	0	21.3741	28.8762	25.1251	25.1251
554	chr7	40717633	40719524	+	1892	21.8944	28.2687	25.0816	0	21.8944	28.2687	25.0816	25.0816
555	chr8	142816039	142817592	+	1554	24.0188	26.1194	25.0691	0	24.0188	26.1194	25.0691	25.0691
556	chr11	118748246	118750819	-	2574	27.4005	34.7168	31.0586	3.15572	24.2448	31.5611	27.9029	25.0678
557	chr1	228089533	228090152	+	620	20.7238	29.3434	25.0336	0	20.7238	29.3434	25.0336	25.0336
558	chr9	131397797	131398668	+	872	23.2384	29.4369	26.3376	0.701271	22.5371	28.7356	25.6364	24.9538
559	chr11	65082774	65083906	-	1133	24.0621	26.4932	25.2777	0.175318	23.8868	26.3179	25.1023	24.9282
560	chr19	18384640	18386093	-	1454	22.2412	27.6146	24.9279	0	22.2412	27.6146	24.9279	24.9279
561	chr22	39308364	39309147	-	784	24.0621	25.7923	24.9272	0	24.0621	25.7923	24.9272	24.9272
562	chr20	50891991	50894450	-	2460	24.4957	32.1469	28.3213	1.75318	22.7425	30.3937	26.5681	24.9235
563	chr11	66638900	66639983	+	1084	22.1111	29.7639	25.9375	0.525954	21.5852	29.238	25.4116	24.8963
564	chr19	5698585	5699530	+	946	21.4175	28.3622	24.8898	0	21.4175	28.3622	24.8898	24.8898
565	chr5	174333514	174334321	+	808	22.4146	27.2875	24.8511	0	22.4146	27.2875	24.8511	24.8511
566	chr19	16540409	16542378	-	1970	24.0621	31.0722	27.5672	1.40254	22.6596	29.6697	26.1646	24.8335
567	chr8	94946591	94948806	-	2216	21.8944	27.7548	24.8246	0	21.8944	27.7548	24.8246	24.8246
568	chr6	27583350	27583486	-	137	25.146	31.2591	28.2026	1.75318	23.3928	29.506	26.4494	24.8052
569	chr15	45201204	45201436	+	233	24.3223	28.0351	26.1787	0.701271	23.621	27.3338	25.4774	24.7949
570	chr15	75452072	75453931	-	1860	22.5881	26.9604	24.7742	0	22.5881	26.9604	24.7742	24.7742
571	chr1	30746680	30748078	-	1399	21.5475	27.9884	24.768	0	21.5475	27.9884	24.768	24.768
572	chr18	59900037	59901774	+	1738	24.0188	28.2687	26.1438	0.701271	23.3175	27.5675	25.4425	24.76
573	chr18	35290512	35292072	+	1561	22.7181	28.1286	25.4233	0.350636	22.3675	27.7779	25.0727	24.7269
574	chrX	44914183	44915975	+	1793	20.2902	29.1565	24.7234	0	20.2902	29.1565	24.7234	24.7234
575	chr5	181191580	181191711	-	132	30.3486	31.0722	30.7104	3.15572	27.1929	27.9165	27.5547	24.7233
576	chr11	1572540	1574476	+	1937	22.8048	26.4932	24.649	0	22.8048	26.4932	24.649	24.649
577	chr9	96416105	96418288	-	2184	20.7238	28.5024	24.6131	0	20.7238	28.5024	24.6131	24.6131
578	chr19	1019522	1021065	-	1544	23.3684	28.5491	25.9588	0.701271	22.6672	27.8478	25.2575	24.5752
579	chr6	36696871	36697666	+	796	21.6776	27.4277	24.5526	0	21.6776	27.4277	24.5526	24.5526
580	chr7	149664875	149664984	+	110	20.9839	29.4836	25.2338	0.350636	20.6333	29.133	24.8831	24.5374
581	chr1	22053440	22054594	+	1155	22.0244	26.9137	24.4691	0	22.0244	26.9137	24.4691	24.4691
582	chr12	53673998	53675938	-	1941	23.0216	27.2875	25.1546	0.350636	22.671	26.9369	24.8039	24.4582
583	chr8	102651294	102652374	-	1081	21.8944	27.0072	24.4508	0	21.8944	27.0072	24.4508	24.4508
584	chr5	177021428	177022501	-	1074	20.5504	28.3155	24.4329	0	20.5504	28.3155	24.4329	24.4329
585	chr17	2601588	2603155	+	1568	20.507	28.3155	24.4112	0	20.507	28.3155	24.4112	24.4112
586	chr19	3506647	3508065	+	1419	23.8454	24.9045	24.3749	0	23.8454	24.9045	24.3749	24.3749
587	chr16	23594219	23596228	-	2010	24.7992	27.9884	26.3938	1.05191	23.7473	26.9365	25.3419	24.3319
588	chr19	49507363	49508582	+	1220	20.9839	27.6613	24.3226	0	20.9839	27.6613	24.3226	24.3226
589	chr10	75400862	75401763	-	902	25.2327	25.4652	25.349	0.525954	24.7068	24.9393	24.823	24.308
590	chr19	49515089	49516192	+	1104	21.9811	26.6334	24.3072	0	21.9811	26.6334	24.3072	24.3072
591	chr17	17834287	17836226	-	1940	21.0273	27.4277	24.2275	0	21.0273	27.4277	24.2275	24.2275
592	chr11	66652621	66654164	+	1544	20.6371	30.5583	25.5977	0.701271	19.9358	29.857	24.8964	24.2143
593	chr19	8319722	8321210	-	1489	24.1922	26.9604	25.5763	0.701271	23.4909	26.2592	24.875	24.193
594	chr6	27668631	27668821	+	191	22.4146	32.7544	27.5845	1.75318	20.6615	31.0012	25.8313	24.1896
595	chr18	32092737	32094181	+	1445	22.5447	27.0539	24.7993	0.350636	22.1941	26.7032	24.4487	24.103
596	chr6	63573632	63574578	+	947	20.6804	27.5211	24.1008	0	20.6804	27.5211	24.1008	24.1008
597	chr11	533434	535085	-	1652	22.4146	25.6521	24.0334	0	22.4146	25.6521	24.0334	24.0334
598	chr22	30970298	30972099	+	1802	24.8425	27.3342	26.0884	1.05191	23.7906	26.2823	25.0365	24.027
599	chr12	68863356	68863907	+	552	21.4608	26.5399	24.0004	0	21.4608	26.5399	24.0004	24.0004
600	chr19	18319852	18321758	-	1907	23.0216	24.9512	23.9864	0	23.0216	24.9512	23.9864	23.9864
601	chr16	587202	589189	-	1988	21.8077	27.5211	24.6644	0.350636	21.457	27.1705	24.3138	23.9681
602	chr1	204506571	204506774	+	204	20.9406	28.2687	24.6046	0.350636	20.5899	27.9181	24.254	23.9084
603	chr19	42399174	42400733	+	1560	24.4523	26.0727	25.2625	0.701271	23.7511	25.3714	24.5612	23.8794
604	chr19	47225360	47225994	-	635	20.6804	27.0539	23.8672	0	20.6804	27.0539	23.8672	23.8672
605	chr9	33288144	33290345	-	2202	21.9811	25.7456	23.8633	0	21.9811	25.7456	23.8633	23.8633
606	chr1	153646683	153647685	+	1003	21.851	25.839	23.845	0	21.851	25.839	23.845	23.845
607	chr1	32107541	32109121	+	1581	19.0329	29.2967	24.1648	0.175318	18.8576	29.1214	23.9895	23.8154
608	chr22	41447005	41448711	+	1707	21.9377	25.6054	23.7716	0	21.9377	25.6054	23.7716	23.7716
609	chr5	137751828	137754259	-	2432	25.4061	32.6609	29.0335	2.80509	22.6011	29.8558	26.2284	23.6944
610	chr20	326988	329259	+	2272	23.0216	31.0722	27.0469	1.75318	21.2684	29.3191	25.2937	23.6542
611	chr15	88629591	88630195	+	605	20.9406	28.9696	24.9551	0.701271	20.2393	28.2683	24.2538	23.5722
612	chr19	18273361	18273933	-	573	19.77	27.2875	23.5287	0	19.77	27.2875	23.5287	23.5287
613	chr11	1827960	1830562	-	2603	20.5504	26.4465	23.4984	0	20.5504	26.4465	23.4984	23.4984
614	chr20	57457605	57459293	+	1689	19.163	27.7548	23.4589	0	19.163	27.7548	23.4589	23.4589
615	chr11	72101182	72103175	-	1994	21.0706	25.839	23.4548	0	21.0706	25.839	23.4548	23.4548
616	chr19	3955723	3956468	-	746	23.7153	23.1757	23.4455	0	23.7153	23.1757	23.4455	23.4455
617	chr5	174327286	174328753	-	1468	21.721	25.1381	23.4295	0	21.721	25.1381	23.4295	23.4295
618	chr9	124869293	124870711	+	1419	23.3684	26.2128	24.7906	0.701271	22.6672	25.5116	24.0894	23.4079
619	chr5	179676088	179678428	-	2341	22.7181	26.8203	24.7692	0.701271	22.0168	26.119	24.0679	23.3865
620	chr12	54388515	54390437	-	1923	22.5013	24.2036	23.3525	0	22.5013	24.2036	23.3525	23.3525
621	chr19	39432620	39434303	-	1684	29.655	31.446	30.5505	3.85699	25.798	27.5891	26.6935	23.3235
622	chr1	161314454	161316855	+	2402	20.6804	25.9325	23.3065	0	20.6804	25.9325	23.3065	23.3065
623	chr22	19171873	19174050	+	2178	21.0706	26.867	23.9688	0.350636	20.72	26.5163	23.6182	23.2727
624	chr7	73739172	73741075	+	1904	20.5937	25.9325	23.2631	0	20.5937	25.9325	23.2631	23.2631
625	chr6	26305290	26305522	-	233	40.7972	51.3042	46.0507	13.3242	27.4731	37.9801	32.7266	23.2576
626	chrX	131069352	131069836	+	485	19.9	26.5399	23.22	0	19.9	26.5399	23.22	23.22
627	chr14	49584244	49586335	-	2092	32.343	35.2308	33.7869	5.78549	26.5575	29.4453	28.0014	23.2066
628	chr16	30555619	30558401	-	2783	25.4929	25.6521	25.5725	1.22722	24.2656	24.4249	24.3453	23.1769
629	chr17	50954500	50956171	+	1672	21.6342	24.6709	23.1526	0	21.6342	24.6709	23.1526	23.1526
630	chr19	54201187	54203002	+	1816	27.7907	32.3338	30.0623	3.68167	24.109	28.6522	26.3806	23.1498
631	chr7	23530440	23531882	-	1443	22.9783	26.0727	24.5255	0.701271	22.277	25.3714	23.8242	23.143
632	chr22	20080782	20082212	+	1431	23.0216	26.0259	24.5238	0.701271	22.3203	25.3247	23.8225	23.1413
633	chr22	41092766	41094794	+	2029	21.5475	26.1194	23.8335	0.350636	21.1969	25.7687	23.4828	23.1373
634	chr14	20625416	20625781	+	366	23.8887	29.1565	26.5226	1.75318	22.1355	27.4033	24.7694	23.1321
635	chr11	120024678	120026169	+	1492	18.9896	27.2408	23.1152	0	18.9896	27.2408	23.1152	23.1152
636	chr11	34052406	34053945	+	1540	22.9349	24.6709	23.8029	0.350636	22.5843	24.3203	23.4523	23.1068
637	chr8	66114059	66114294	+	236	26.5767	26.3997	26.4882	1.75318	24.8236	24.6465	24.7351	23.0979
638	chr3	129181957	129183157	-	1201	21.1573	27.8015	24.4794	0.701271	20.4561	27.1002	23.7781	23.097
639	chr17	58692763	58694603	+	1841	21.5042	24.6709	23.0875	0	21.5042	24.6709	23.0875	23.0875
640	chr22	31752497	31753743	-	1247	20.3769	25.7923	23.0846	0	20.3769	25.7923	23.0846	23.0846
641	chr6	110874836	110877183	+	2348	22.1545	29.4369	25.7957	1.40254	20.752	28.0343	24.3931	23.0669
642	chr17	17836587	17838321	+	1735	21.0273	25.0914	23.0593	0	21.0273	25.0914	23.0593	23.0593
643	chr9	123384984	123385421	-	438	17.1253	28.9696	23.0475	0	17.1253	28.9696	23.0475	23.0475
644	chr8	23067686	23068999	-	1314	22.6748	27.5211	25.0979	1.05191	21.6229	26.4692	24.046	23.0382
645	chr3	51992627	51993112	-	486	18.9462	27.1006	23.0234	0	18.9462	27.1006	23.0234	23.0234
646	chr19	44846630	44848590	+	1961	19.4665	26.5399	23.0032	0	19.4665	26.5399	23.0032	23.0032
647	chr14	105420523	105422191	+	1669	20.0735	25.9325	23.003	0	20.0735	25.9325	23.003	23.003
648	chr4	165341470	165343055	+	1586	21.2874	27.4744	24.3809	0.701271	20.5861	26.7731	23.6796	22.9985
649	chr6	26556587	26557168	+	582	22.0244	30.7452	26.3848	1.75318	20.2713	28.992	24.6316	22.9949
650	chrX	153794888	153796542	+	1655	24.7992	28.5491	26.6741	1.9285	22.8707	26.6206	24.7456	22.9566
651	chr7	40715696	40717311	-	1616	19.5532	26.353	22.9531	0	19.5532	26.353	22.9531	22.9531
652	chr19	12718492	12719697	-	1206	25.3194	29.2967	27.3081	2.27913	23.0403	27.0176	25.0289	22.94
653	chr10	6164298	6165963	+	1666	19.5965	27.6613	23.6289	0.350636	19.2459	27.3107	23.2783	22.9329
654	chr19	660546	662884	-	2339	22.3713	24.8578	23.6145	0.350636	22.0206	24.5072	23.2639	22.9185
655	chr1	112703808	112704620	-	813	20.3336	25.4652	22.8994	0	20.3336	25.4652	22.8994	22.8994
656	chr6	36612968	36613912	+	945	20.0735	25.6054	22.8394	0	20.0735	25.6054	22.8394	22.8394
657	chr9	19100272	19102867	-	2596	22.2846	24.7643	23.5245	0.350636	21.9339	24.4137	23.1738	22.8284
658	chr19	17859982	17861361	+	1380	22.0678	26.3063	24.187	0.701271	21.3665	25.605	23.4858	22.8048
659	chr8	144427165	144428453	-	1289	18.9029	26.6801	22.7915	0	18.9029	26.6801	22.7915	22.7915
660	chr22	41841480	41842678	+	1199	19.5532	26.0259	22.7896	0	19.5532	26.0259	22.7896	22.7896
661	chr7	100867518	100869145	+	1628	21.1573	25.7456	23.4515	0.350636	20.8067	25.3949	23.1008	22.7554
662	chr3	48660707	48661929	-	1223	21.4608	26.7735	24.1172	0.701271	20.7595	26.0723	23.4159	22.735
663	chr1	228097964	228099487	+	1524	33.9038	39.1557	36.5297	7.71399	26.1898	31.4417	28.8157	22.7307
664	chr19	4969737	4971523	+	1787	20.6371	24.7643	22.7007	0	20.6371	24.7643	22.7007	22.7007
665	chr12	6747754	6749298	-	1545	23.7586	29.0631	26.4109	1.9285	21.8301	27.1346	24.4824	22.6947
666	chr22	38290965	38292330	-	1366	29.3081	32.9413	31.1247	4.55826	24.7498	28.383	26.5664	22.6757
667	chr14	91509771	91511948	+	2178	18.7728	26.5399	22.6564	0	18.7728	26.5399	22.6564	22.6564
668	chr19	12950025	12950378	+	354	20.0301	25.2783	22.6542	0	20.0301	25.2783	22.6542	22.6542
669	chr11	62888286	62889278	+	993	23.0216	24.3438	23.6827	0.525954	22.4957	23.8179	23.1568	22.6425
670	chr11	117144824	117146707	+	1884	21.5475	24.3905	22.969	0.175318	21.3722	24.2152	22.7937	22.6197
671	chr7	5428214	5429791	+	1578	22.1979	23.0355	22.6167	0	22.1979	23.0355	22.6167	22.6167
672	chr2	26034188	26036365	+	2178	22.9349	25.0447	23.9898	0.701271	22.2336	24.3434	23.2885	22.6078
673	chr8	144789176	144789956	-	781	24.8425	27.1006	25.9716	1.75318	23.0893	25.3474	24.2184	22.5836
674	chr22	40855012	40856585	-	1574	19.77	25.3718	22.5709	0	19.77	25.3718	22.5709	22.5709
675	chr1	171485614	171487278	+	1665	21.0706	24.0167	22.5437	0	21.0706	24.0167	22.5437	22.5437
676	chr16	8795308	8797512	-	2205	20.9839	24.0635	22.5237	0	20.9839	24.0635	22.5237	22.5237
677	chr16	58628212	58629363	-	1152	20.9406	25.4652	23.2029	0.350636	20.5899	25.1146	22.8523	22.5069
678	chr4	2469890	2472379	+	2490	20.4637	25.8858	23.1747	0.350636	20.113	25.5351	22.8241	22.4787
679	chr20	62304105	62305934	+	1830	19.3364	25.6054	22.4709	0	19.3364	25.6054	22.4709	22.4709
680	chr9	124854870	124855962	-	1093	22.4146	22.5215	22.4681	0	22.4146	22.5215	22.4681	22.4681
681	chr17	74869575	74870244	-	670	19.8133	25.0914	22.4524	0	19.8133	25.0914	22.4524	22.4524
682	chr16	4139086	4140716	-	1631	20.3336	24.5307	22.4322	0	20.3336	24.5307	22.4322	22.4322
683	chr1	234606773	234607816	-	1044	24.2789	29.9508	27.1149	2.45445	21.8245	27.4964	24.6604	22.4282
684	chr17	4143346	4145103	+	1758	21.0273	25.1849	23.1061	0.350636	20.6766	24.8342	22.7554	22.4101
685	chr6	28807810	28807882	-	73	22.8048	30.091	26.4479	2.10381	20.701	27.9872	24.3441	22.4076
686	chr22	28773286	28775096	+	1811	21.8077	24.3438	23.0757	0.350636	21.457	23.9932	22.7251	22.3798
687	chr14	96502508	96504201	+	1694	19.6399	25.0447	22.3423	0	19.6399	25.0447	22.3423	22.3423
688	chr1	145996021	145996517	-	497	20.507	25.5587	23.0328	0.350636	20.1564	25.208	22.6822	22.3369
689	chr13	27273387	27274900	+	1514	20.6371	23.97	22.3035	0	20.6371	23.97	22.3035	22.3035
690	chr21	44766578	44767973	+	1396	20.6371	23.97	22.3035	0	20.6371	23.97	22.3035	22.3035
691	chr6	34414763	34415724	-	962	19.4665	25.1381	22.3023	0	19.4665	25.1381	22.3023	22.3023
692	chr1	154218428	154220466	-	2039	20.1602	28.5491	24.3546	1.05191	19.1083	27.4972	23.3027	22.2962
693	chr14	91507819	91509250	-	1432	19.3798	26.5866	22.9832	0.350636	19.0291	26.236	22.6326	22.2873
694	chr6	27505531	27505861	-	331	24.2789	33.4085	28.8437	3.50636	20.7726	29.9021	25.3373	22.2572
695	chr11	65432918	65433589	+	672	20.8972	31.0255	25.9614	1.9285	18.9687	29.097	24.0329	22.2476
696	chr11	57712658	57714424	+	1767	20.7671	25.0914	22.9293	0.350636	20.4165	24.7408	22.5786	22.2334
697	chr11	86066367	86068716	-	2350	20.2469	25.5587	22.9028	0.350636	19.8962	25.208	22.5521	22.2069
698	chr4	674589	676804	+	2216	19.7266	24.6242	22.1754	0	19.7266	24.6242	22.1754	22.1754
699	chr6	36690248	36690688	+	441	20.5504	23.7831	22.1667	0	20.5504	23.7831	22.1667	22.1667
700	chr19	1407746	1409905	+	2160	21.9811	26.4465	24.2138	1.05191	20.9292	25.3945	23.1619	22.1557
701	chr6	26026120	26027208	-	1089	28.2676	36.3989	32.3333	5.61017	22.6574	30.7887	26.7231	22.0863
702	chr9	133888632	133890142	+	1511	19.0763	25.0914	22.0839	0	19.0763	25.0914	22.0839	22.0839
703	chr15	88619801	88621098	-	1298	19.0763	24.9045	21.9904	0	19.0763	24.9045	21.9904	21.9904
704	chr16	87867245	87869282	-	2038	21.4608	26.6334	24.0471	1.05191	20.4089	25.5814	22.9952	21.9893
705	chr17	81859149	81860008	-	860	21.5042	24.5307	23.0174	0.525954	20.9782	24.0048	22.4915	21.9776
706	chr1	156727040	156728106	-	1067	22.3279	24.3438	23.3359	0.701271	21.6267	23.6425	22.6346	21.9544
707	chr19	3944032	3944986	-	955	18.8162	25.0914	21.9538	0	18.8162	25.0914	21.9538	21.9538
708	chr5	179817478	179818986	-	1509	21.6342	22.2412	21.9377	0	21.6342	22.2412	21.9377	21.9377
709	chr1	28286883	28287857	+	975	18.8162	25.0447	21.9304	0	18.8162	25.0447	21.9304	21.9304
710	chr19	5706576	5707521	+	946	18.426	25.3718	21.8989	0	18.426	25.3718	21.8989	21.8989
711	chr12	120497862	120499451	+	1590	22.7615	25.7923	24.2769	1.22722	21.5343	24.5651	23.0497	21.8845
712	chr17	8120100	8120339	-	240	24.0188	35.371	29.6949	4.20763	19.8111	31.1633	25.4872	21.8758
713	chr1	226062743	226064392	+	1650	22.6314	22.4748	22.5531	0.350636	22.2808	22.1242	22.2025	21.8573
714	chr5	37368680	37370924	-	2245	20.6371	23.0355	21.8363	0	20.6371	23.0355	21.8363	21.8363
715	chrX	123731040	123732793	-	1754	22.0244	21.587	21.8057	0	22.0244	21.587	21.8057	21.8057
716	chr1	234608552	234609401	-	850	22.0244	25.6521	23.8383	1.05191	20.9725	24.6002	22.7864	21.7809
717	chr19	49666287	49667583	+	1297	19.2497	24.2504	21.75	0	19.2497	24.2504	21.75	21.75
718	chr20	34111020	34112164	-	1145	17.7756	25.6988	21.7372	0	17.7756	25.6988	21.7372	21.7372
719	chr19	5700561	5701492	+	932	17.9924	25.4652	21.7288	0	17.9924	25.4652	21.7288	21.7288
720	chr19	18386268	18387304	+	1037	17.819	25.6054	21.7122	0	17.819	25.6054	21.7122	21.7122
721	chr2	202236511	202238075	-	1565	19.1196	25.5119	22.3158	0.350636	18.769	25.1613	21.9652	21.62
722	chr8	38030641	38032880	+	2240	23.0216	27.6146	25.3181	1.9285	21.0931	25.6861	23.3896	21.608
723	chr16	87317565	87319749	+	2185	20.507	22.7084	21.6077	0	20.507	22.7084	21.6077	21.6077
724	chr5	150443366	150444599	-	1234	24.7992	28.4089	26.604	2.62977	22.1694	25.7791	23.9743	21.6045
725	chr3	101564788	101566386	+	1599	21.5042	24.4373	22.9707	0.701271	20.8029	23.736	22.2695	21.5896
726	chr17	82520186	82521581	+	1396	17.7756	25.3718	21.5737	0	17.7756	25.3718	21.5737	21.5737
727	chr17	79007289	79009483	-	2195	19.7266	24.8111	22.2688	0.350636	19.376	24.4604	21.9182	21.5731
728	chr20	50956779	50958487	-	1709	19.2064	25.2783	22.2423	0.350636	18.8557	24.9277	21.8917	21.5466
729	chr5	139342155	139343626	+	1472	18.0358	25.0447	21.5402	0	18.0358	25.0447	21.5402	21.5402
730	chr3	50357670	50359438	-	1769	19.8133	24.6242	22.2187	0.350636	19.4627	24.2735	21.8681	21.523
731	chr3	129314608	129316212	-	1605	23.3684	25.0914	24.2299	1.40254	21.9659	23.6889	22.8274	21.506
732	chr6	26341351	26341584	-	234	18.2525	24.7176	21.4851	0	18.2525	24.7176	21.4851	21.4851
733	chr22	20920567	20921155	+	589	19.2064	23.7364	21.4714	0	19.2064	23.7364	21.4714	21.4714
734	chr6	28758284	28758391	-	108	20.6804	27.708	24.1942	1.40254	19.2779	26.3055	22.7917	21.4704
735	chr19	10718859	10720184	+	1326	20.0735	24.2504	22.1619	0.350636	19.7228	23.8997	21.8113	21.4662
736	chrX	152831592	152833467	+	1876	18.3826	24.5307	21.4567	0	18.3826	24.5307	21.4567	21.4567
737	chr1	67686904	67688324	+	1421	20.1602	25.4185	22.7893	0.701271	19.4589	24.7172	22.0881	21.4084
738	chr16	30660264	30661373	+	1110	20.8105	26.0727	23.4416	1.05191	19.7586	25.0207	22.3897	21.385
739	chr8	127799705	127800689	+	985	19.8133	22.9421	21.3777	0	19.8133	22.9421	21.3777	21.3777
740	chr17	7484399	7486095	+	1697	20.3769	26.4465	23.4117	1.05191	19.325	25.3945	22.3598	21.3551
741	chr3	12825718	12826635	-	918	18.426	24.2504	21.3382	0	18.426	24.2504	21.3382	21.3382
742	chr7	25122306	25123499	-	1194	22.3279	25.7456	24.0367	1.40254	20.9254	24.343	22.6342	21.3135
743	chr19	1941610	1943399	+	1790	20.5504	23.3626	21.9565	0.350636	20.1997	23.012	21.6058	21.2608
744	chr20	58389277	58391190	+	1914	17.6456	26.2596	21.9526	0.350636	17.2949	25.9089	21.6019	21.2569
745	chr15	90966052	90967409	-	1358	17.1687	26.7268	21.9477	0.350636	16.818	26.3762	21.5971	21.2521
746	chr5	140557614	140558921	+	1308	18.7728	23.6429	21.2079	0	18.7728	23.6429	21.2079	21.2079
747	chr19	39342910	39344854	+	1945	18.2959	25.4652	21.8806	0.350636	17.9453	25.1146	21.5299	21.1849
748	chr20	58651558	58653201	+	1644	20.2035	23.5028	21.8531	0.350636	19.8529	23.1521	21.5025	21.1575
749	chr17	63550569	63552563	+	1995	19.2064	24.484	21.8452	0.350636	18.8557	24.1334	21.4945	21.1495
750	chrX	123959064	123961040	-	1977	18.5994	23.6897	21.1445	0	18.5994	23.6897	21.1445	21.1445
751	chr12	123584598	123586909	+	2312	19.2064	27.1941	23.2002	1.05191	18.1544	26.1421	22.1483	21.1441
752	chr15	75023783	75025735	+	1953	19.6833	25.325	22.5042	0.701271	18.982	24.6238	21.8029	21.1235
753	chr1	226940359	226942080	+	1722	17.6022	24.5774	21.0898	0	17.6022	24.5774	21.0898	21.0898
754	chrX	123860172	123862038	+	1867	19.5532	22.615	21.0841	0	19.5532	22.615	21.0841	21.0841
755	chr12	57076311	57078539	-	2229	20.3336	24.484	22.4088	0.701271	19.6323	23.7827	21.7075	21.0282
756	chr5	10351582	10353478	-	1897	17.5589	24.4373	20.9981	0	17.5589	24.4373	20.9981	20.9981
757	chr1	116876809	116879215	-	2407	19.5532	22.4281	20.9906	0	19.5532	22.4281	20.9906	20.9906
758	chr19	55656700	55658063	+	1364	17.819	24.1569	20.988	0	17.819	24.1569	20.988	20.988
759	chr9	124867458	124869048	-	1591	19.2064	22.7552	20.9808	0	19.2064	22.7552	20.9808	20.9808
760	chr3	9397975	9399254	+	1280	22.5447	26.1661	24.3554	1.75318	20.7915	24.4129	22.6022	20.9752
761	chr11	119696704	119699026	+	2323	19.5965	22.3346	20.9656	0	19.5965	22.3346	20.9656	20.9656
762	chr10	3783396	3785051	-	1656	21.5475	23.129	22.3382	0.701271	20.8463	22.4277	21.637	20.9577
763	chr6	28735354	28735460	-	107	25.2761	29.7639	27.52	3.50636	21.7697	26.2576	24.0137	20.954
764	chr1	151456398	151458304	-	1907	19.7266	23.5495	21.6381	0.350636	19.376	23.1989	21.2874	20.9425
765	chr8	127797284	127797933	+	650	19.5532	26.3997	22.9765	1.05191	18.5013	25.3478	21.9246	20.9208
766	chr1	26696126	26697283	+	1158	18.556	23.2691	20.9126	0	18.556	23.2691	20.9126	20.9126
767	chr7	26198168	26200653	-	2486	20.8105	29.0631	24.9368	2.10381	18.7067	26.9592	22.833	20.9066
768	chr1	1397900	1399158	-	1259	18.1225	23.6429	20.8827	0	18.1225	23.6429	20.8827	20.8827
769	chr6	30615813	30616989	-	1177	22.7181	23.129	22.9235	1.05191	21.6662	22.0771	21.8716	20.868
770	chr22	21572581	21573352	+	772	18.8595	22.8486	20.8541	0	18.8595	22.8486	20.8541	20.8541
771	chr1	58761930	58762995	-	1066	19.0329	22.615	20.824	0	19.0329	22.615	20.824	20.824
772	chr9	125187469	125189609	-	2141	20.0301	21.587	20.8086	0	20.0301	21.587	20.8086	20.8086
773	chr12	56334352	56336100	+	1749	17.9924	23.5962	20.7943	0	17.9924	23.5962	20.7943	20.7943
774	chr21	44517898	44520179	+	2282	19.7266	21.8207	20.7736	0	19.7266	21.8207	20.7736	20.7736
775	chr22	29603777	29605888	+	2112	19.0763	23.8298	21.4531	0.350636	18.7256	23.4792	21.1024	20.7575
776	chr2	240584038	240586228	-	2191	19.6833	23.2224	21.4528	0.350636	19.3326	22.8718	21.1022	20.7573
777	chr1	224432952	224434366	-	1415	20.5937	22.2879	21.4408	0.350636	20.2431	21.9373	21.0902	20.7453
778	chr17	76567581	76568513	+	933	19.5532	21.9141	20.7337	0	19.5532	21.9141	20.7337	20.7337
779	chr17	60524314	60526077	-	1764	20.1168	21.26	20.6884	0	20.1168	21.26	20.6884	20.6884
780	chr19	29211373	29212896	-	1524	19.0763	22.2879	20.6821	0	19.0763	22.2879	20.6821	20.6821
781	chr14	49687354	49687862	-	509	18.0791	23.2691	20.6741	0	18.0791	23.2691	20.6741	20.6741
782	chr8	144460592	144462166	-	1575	18.6427	22.6617	20.6522	0	18.6427	22.6617	20.6522	20.6522
783	chr19	5901992	5903665	-	1674	19.2064	22.0543	20.6303	0	19.2064	22.0543	20.6303	20.6303
784	chr11	64186775	64188180	+	1406	20.8972	21.7272	21.3122	0.350636	20.5466	21.3766	20.9616	20.6167
785	chr9	34177329	34178873	-	1545	19.5965	21.6338	20.6152	0	19.5965	21.6338	20.6152	20.6152
786	chr3	12818312	12819387	-	1076	17.949	24.6709	21.31	0.350636	17.5984	24.3203	20.9593	20.6145
787	chr9	136763738	136766361	+	2624	19.2064	22.0076	20.607	0	19.2064	22.0076	20.607	20.607
788	chr13	79404821	79406166	-	1346	18.426	25.5119	21.969	0.701271	17.7247	24.8107	21.2677	20.5888
789	chr22	40177993	40179486	+	1494	18.6861	23.8766	21.2813	0.350636	18.3355	23.5259	20.9307	20.5858
790	chr19	46602738	46604679	+	1942	18.7728	23.0822	20.9275	0.175318	18.5975	22.9069	20.7522	20.5784
791	chr6	136288411	136289772	-	1362	19.3364	27.2408	23.2886	1.40254	17.9339	25.8382	21.8861	20.568
792	chr1	9184446	9185647	+	1202	17.6022	23.456	20.5291	0	17.6022	23.456	20.5291	20.5291
793	chr10	101816743	101818393	-	1651	19.6833	22.7552	21.2192	0.350636	19.3326	22.4045	20.8686	20.5237
794	chr1	40685413	40687512	-	2100	17.6889	24.6709	21.1799	0.350636	17.3383	24.3203	20.8293	20.4844
795	chr14	73058652	73060642	+	1991	19.2931	21.587	20.44	0	19.2931	21.587	20.44	20.44
796	chr18	80135795	80137954	+	2160	19.0329	28.5491	23.791	1.75318	17.2798	26.7959	22.0378	20.4138
797	chr19	7941605	7943600	-	1996	19.5532	21.26	20.4066	0	19.5532	21.26	20.4066	20.4066
798	chr2	170220666	170221740	-	1075	18.9462	21.7739	20.3601	0	18.9462	21.7739	20.3601	20.3601
799	chr14	31023979	31026345	-	2367	21.244	26.867	24.0555	1.9285	19.3155	24.9385	22.127	20.3531
800	chr21	22187955	22190521	-	2567	18.6427	22.0076	20.3251	0	18.6427	22.0076	20.3251	20.3251
801	chr19	577485	578568	+	1084	19.3798	21.26	20.3199	0	19.3798	21.26	20.3199	20.3199
802	chr19	10193565	10194867	-	1303	17.6889	22.9421	20.3155	0	17.6889	22.9421	20.3155	20.3155
803	chr3	9987012	9988564	+	1553	16.8652	23.7364	20.3008	0	16.8652	23.7364	20.3008	20.3008
804	chr5	43311406	43312904	-	1499	16.4316	24.1569	20.2943	0	16.4316	24.1569	20.2943	20.2943
805	chr2	26346215	26348366	+	2152	18.0358	23.9233	20.9795	0.350636	17.6851	23.5727	20.6289	20.2841
806	chr1	244831852	244832713	-	862	17.2987	23.2224	20.2606	0	17.2987	23.2224	20.2606	20.2606
807	chr5	139561556	139562609	+	1054	18.2959	22.1945	20.2452	0	18.2959	22.1945	20.2452	20.2452
808	chr19	8445198	8447549	+	2352	20.8105	19.6246	20.2175	0	20.8105	19.6246	20.2175	20.2175
809	chr6	31834982	31837494	+	2513	47.9942	53.0331	50.5136	18.5837	29.4105	34.4494	31.9299	20.1831
810	chr19	1846734	1848125	-	1392	18.8595	21.4936	20.1765	0	18.8595	21.4936	20.1765	20.1765
811	chr20	21301646	21303040	-	1395	17.7756	22.5683	20.1719	0	17.7756	22.5683	20.1719	20.1719
812	chr1	28737036	28737694	+	659	19.3798	21.6338	20.5068	0.175318	19.2045	21.4584	20.3314	20.1576
813	chr3	53345407	53347496	-	2090	17.1687	23.129	20.1488	0	17.1687	23.129	20.1488	20.1488
814	chr1	112619928	112621558	+	1631	19.0329	23.97	21.5015	0.701271	18.3317	23.2687	20.8002	20.1218
815	chr19	532014	533699	+	1686	19.7266	20.5124	20.1195	0	19.7266	20.5124	20.1195	20.1195
816	chr6	170551065	170553237	-	2173	22.9349	27.8482	25.3916	2.80509	20.1298	25.0431	22.5865	20.0913
817	chr16	3152950	3153152	+	203	22.1979	25.9325	24.0652	2.10381	20.094	23.8287	21.9614	20.0415
818	chr19	5711609	5712872	+	1264	16.5183	23.5028	20.0105	0	16.5183	23.5028	20.0105	20.0105
819	chr9	137223829	137226034	+	2206	18.2092	21.7739	19.9916	0	18.2092	21.7739	19.9916	19.9916
820	chr11	6479345	6481232	-	1888	20.0301	22.7084	21.3693	0.701271	19.3288	22.0072	20.668	19.9897
821	chr17	75180353	75182850	-	2498	22.9349	27.0072	24.971	2.62977	20.3051	24.3774	22.3413	19.9884
822	chr7	99439361	99440651	+	1291	16.0414	23.8766	19.959	0	16.0414	23.8766	19.959	19.959
823	chr1	201462953	201463474	-	522	18.0791	21.8207	19.9499	0	18.0791	21.8207	19.9499	19.9499
824	chr19	3509086	3510544	+	1459	17.6889	22.1945	19.9417	0	17.6889	22.1945	19.9417	19.9417
825	chr22	42613105	42614815	-	1711	18.9029	20.8862	19.8945	0	18.9029	20.8862	19.8945	19.8945
826	chr16	70584041	70585378	+	1338	17.7756	22.0076	19.8916	0	17.7756	22.0076	19.8916	19.8916
827	chr20	35653676	35655060	-	1385	21.4175	26.3063	23.8619	2.10381	19.3137	24.2025	21.7581	19.8397
828	chr17	40301933	40304336	+	2404	19.3798	24.2971	21.8384	1.05191	18.3279	23.2452	20.7865	19.7853
829	chr17	76572316	76573309	+	994	17.3421	22.101	19.7215	0	17.3421	22.101	19.7215	19.7215
830	chr1	16545896	16545965	-	70	35.638	41.1182	38.3781	10.8697	24.7683	30.2485	27.5084	19.7172
831	chr17	40139111	40140124	-	1014	18.8162	22.0076	20.4119	0.350636	18.4655	21.6569	20.0612	19.7166
832	chr9	122903256	122904871	-	1616	17.212	22.1477	19.6799	0	17.212	22.1477	19.6799	19.6799
833	chr19	49497267	49498421	+	1155	44.3524	46.7252	45.5388	15.6033	28.7491	31.1219	29.9355	19.6785
834	chr3	155852948	155854168	-	1221	18.6861	20.6058	19.6459	0	18.6861	20.6058	19.6459	19.6459
835	chr15	68278301	68280127	+	1827	18.1225	23.9233	21.0229	0.701271	17.4212	23.222	20.3216	19.6437
836	chr15	89575552	89577214	+	1663	17.5589	21.7272	19.643	0	17.5589	21.7272	19.643	19.643
837	chr3	128879686	128881878	+	2193	19.4231	22.615	21.0191	0.701271	18.7219	21.9137	20.3178	19.6399
838	chr21	42975754	42977845	+	2092	16.7351	22.5215	19.6283	0	16.7351	22.5215	19.6283	19.6283
839	chrX	44873295	44875458	+	2164	18.6861	23.3159	21.001	0.701271	17.9848	22.6146	20.2997	19.6219
840	chr17	21039823	21040892	-	1070	17.9057	22.7084	20.3071	0.350636	17.5551	22.3578	19.9564	19.6118
841	chr19	19030966	19033217	-	2252	17.3854	21.8207	19.603	0	17.3854	21.8207	19.603	19.603
842	chrX	72271548	72272738	-	1191	25.2327	28.8762	27.0544	4.03231	21.2004	24.8439	23.0221	19.5908
843	chr6	35477197	35478003	+	807	18.3826	20.7927	19.5877	0	18.3826	20.7927	19.5877	19.5877
844	chr4	82372093	82373783	-	1691	19.5532	24.998	22.2756	1.40254	18.1506	23.5954	20.873	19.5588
845	chr16	30077335	30078374	+	1040	18.1658	20.9329	19.5494	0	18.1658	20.9329	19.5494	19.5494
846	chr10	89644196	89646134	+	1939	17.0819	21.9608	19.5214	0	17.0819	21.9608	19.5214	19.5214
847	chr1	6233335	6235430	-	2096	17.212	21.8207	19.5163	0	17.212	21.8207	19.5163	19.5163
848	chr3	49357156	49358196	-	1041	16.7351	25.0447	20.8899	0.701271	16.0338	24.3434	20.1886	19.5109
849	chr22	20999822	21001626	-	1805	17.7323	22.6617	20.197	0.350636	17.3816	22.3111	19.8464	19.5018
850	chr10	88989582	88991261	-	1680	19.2497	19.718	19.4839	0	19.2497	19.718	19.4839	19.4839
851	chr2	85612258	85613916	+	1659	17.4721	21.4936	19.4829	0	17.4721	21.4936	19.4829	19.4829
852	chr1	231336122	231337802	-	1681	20.7238	23.6429	22.1834	1.40254	19.3212	22.2404	20.7808	19.467
853	chr3	51981055	51981519	-	465	15.5212	23.4093	19.4652	0	15.5212	23.4093	19.4652	19.4652
854	chr17	81867798	81869227	-	1430	20.4637	26.4932	23.4784	2.10381	18.3598	24.3894	21.3746	19.4593
855	chr1	28517240	28518155	+	916	16.3449	22.5683	19.4566	0	16.3449	22.5683	19.4566	19.4566
856	chr22	49962532	49964365	+	1834	20.8105	23.456	22.1333	1.40254	19.4079	22.0535	20.7307	19.4171
857	chr20	62385222	62386838	-	1617	18.7728	20.0451	19.409	0	18.7728	20.0451	19.409	19.409
858	chr16	30661991	30662753	+	763	18.2092	20.6058	19.4075	0	18.2092	20.6058	19.4075	19.4075
859	chr1	10470772	10472430	-	1659	18.9462	22.615	20.7806	0.701271	18.2449	21.9137	20.0793	19.4017
860	chr22	41467307	41468591	-	1285	17.2987	21.4936	19.3962	0	17.2987	21.4936	19.3962	19.3962
861	chr17	81935269	81936271	-	1003	17.2554	23.5962	20.4258	0.525954	16.7294	23.0703	19.8998	19.3874
862	chrX	153970598	153972043	-	1446	16.9519	21.8207	19.3863	0	16.9519	21.8207	19.3863	19.3863
863	chr1	40690370	40692047	-	1678	16.7351	23.4093	20.0722	0.350636	16.3845	23.0587	19.7216	19.3771
864	chr3	9385243	9386010	-	768	16.2582	23.8766	20.0674	0.350636	15.9076	23.5259	19.7167	19.3722
865	chr16	70579334	70580347	+	1014	20.3769	21.1198	20.7484	0.701271	19.6757	20.4185	20.0471	19.3695
866	chr2	85352699	85354408	-	1710	17.4288	24.0167	20.7228	0.701271	16.7275	23.3155	20.0215	19.344
867	chr3	190424696	190425141	+	446	16.6917	21.9141	19.3029	0	16.6917	21.9141	19.3029	19.3029
868	chr19	47231704	47233064	+	1361	17.9924	20.6058	19.2991	0	17.9924	20.6058	19.2991	19.2991
869	chr1	204403826	204405396	-	1571	18.9896	28.9229	23.9562	2.45445	16.5351	26.4684	21.5018	19.2988
870	chr1	155003007	155004010	+	1004	17.4721	21.1198	19.296	0	17.4721	21.1198	19.296	19.296
871	chr22	36480220	36481435	-	1216	17.6022	20.9796	19.2909	0	17.6022	20.9796	19.2909	19.2909
872	chr1	12618641	12620542	+	1902	16.475	22.0543	19.2646	0	16.475	22.0543	19.2646	19.2646
873	chr3	52277234	52278558	-	1325	15.9114	22.615	19.2632	0	15.9114	22.615	19.2632	19.2632
874	chr11	66289503	66290952	+	1450	15.5645	22.9421	19.2533	0	15.5645	22.9421	19.2533	19.2533
875	chr1	23591338	23592636	-	1299	15.0876	23.4093	19.2485	0	15.0876	23.4093	19.2485	19.2485
876	chrX	53420836	53422452	-	1617	15.131	23.3626	19.2468	0	15.131	23.3626	19.2468	19.2468
877	chr1	161621711	161621944	+	234	20.4203	27.3342	23.8773	2.45445	17.9658	24.8798	21.4228	19.2207
878	chr15	92809612	92811785	+	2174	17.2554	21.1665	19.2109	0	17.2554	21.1665	19.2109	19.2109
879	chr1	151247500	151249249	+	1750	18.1658	24.3438	21.2548	1.05191	17.1139	23.2919	20.2029	19.2031
880	chr19	17862137	17863712	+	1576	25.7963	31.6797	28.738	5.25954	20.5368	26.4201	23.4785	19.1815
881	chr17	17592064	17593787	+	1724	17.9057	20.4189	19.1623	0	17.9057	20.4189	19.1623	19.1623
882	chr12	68806955	68808817	-	1863	17.3421	20.8862	19.1141	0	17.3421	20.8862	19.1141	19.1141
883	chr10	124917630	124919102	+	1473	16.0414	22.1477	19.0946	0	16.0414	22.1477	19.0946	19.0946
884	chr3	52286484	52287651	-	1168	18.9029	20.6525	19.7777	0.350636	18.5522	20.3019	19.4271	19.0826
885	chr1	224387172	224388438	-	1267	18.0358	21.4936	19.7647	0.350636	17.6851	21.1429	19.414	19.0696
886	chr2	173964853	173966554	+	1702	16.2148	21.9141	19.0645	0	16.2148	21.9141	19.0645	19.0645
887	chr9	127449650	127451338	-	1689	19.9867	24.8578	22.4223	1.75318	18.2336	23.1046	20.6691	19.053
888	chr1	212035865	212037436	+	1572	16.5617	21.5403	19.051	0	16.5617	21.5403	19.051	19.051
889	chr6	26328187	26328281	+	95	20.9406	28.9696	24.9551	3.15572	17.7848	25.8139	21.7994	19.0427
890	chr22	38504190	38505663	-	1474	15.868	23.5962	19.7321	0.350636	15.5174	23.2456	19.3815	19.0371
891	chr7	139340745	139340960	+	216	23.4118	32.5675	27.9896	4.9089	18.5029	27.6586	23.0807	19.0328
892	chr6	27891927	27893136	-	1210	28.4844	36.7727	32.6285	7.71399	20.7704	29.0587	24.9146	19.0243
893	chr8	142814136	142815995	-	1860	14.5673	23.456	19.0117	0	14.5673	23.456	19.0117	19.0117
894	chr22	39518006	39519835	-	1830	16.2582	21.7272	18.9927	0	16.2582	21.7272	18.9927	18.9927
895	chr9	133418373	133419958	+	1586	17.6889	20.2787	18.9838	0	17.6889	20.2787	18.9838	18.9838
896	chr19	3950950	3951873	-	924	17.949	19.9984	18.9737	0	17.949	19.9984	18.9737	18.9737
897	chr13	99981649	99984216	+	2568	20.9406	23.7364	22.3385	1.75318	19.1874	21.9832	20.5853	18.9697
898	chr10	72298346	72299791	+	1446	17.8623	20.0451	18.9537	0	17.8623	20.0451	18.9537	18.9537
899	chr21	33542350	33544051	+	1702	17.9057	20.6525	19.2791	0.175318	17.7304	20.4772	19.1038	18.9301
900	chr6	144216577	144216655	+	79	25.8397	31.0722	28.456	5.25954	20.5802	25.8127	23.1964	18.909
901	chr9	131399681	131400208	+	528	18.556	19.2508	18.9034	0	18.556	19.2508	18.9034	18.9034
902	chr22	35400442	35401806	+	1365	18.2525	19.5311	18.8918	0	18.2525	19.5311	18.8918	18.8918
903	chr6	28633444	28634113	-	670	16.5183	21.26	18.8891	0	16.5183	21.26	18.8891	18.8891
904	chr11	47174964	47176619	-	1656	17.2987	21.8674	19.5831	0.350636	16.9481	21.5167	19.2324	18.8881
905	chr15	78438375	78440331	+	1957	16.8652	22.2879	19.5765	0.350636	16.5145	21.9373	19.2259	18.8815
906	chr17	8146021	8146862	-	842	16.1715	21.587	18.8793	0	16.1715	21.587	18.8793	18.8793
907	chr17	81862763	81864294	+	1532	16.9085	23.5962	20.2524	0.701271	16.2073	22.8949	19.5511	18.8741
908	chr7	44983670	44984397	-	728	17.0819	20.5591	18.8205	0	17.0819	20.5591	18.8205	18.8205
909	chr19	18278090	18278331	-	242	16.5183	21.1198	18.8191	0	16.5183	21.1198	18.8191	18.8191
910	chr20	43667548	43669453	+	1906	17.1253	20.5124	18.8188	0	17.1253	20.5124	18.8188	18.8188
911	chr11	75413535	75414284	+	750	16.8218	20.7927	18.8073	0	16.8218	20.7927	18.8073	18.8073
912	chr12	57488173	57490301	+	2129	23.065	28.1753	25.6201	3.68167	19.3833	24.4936	21.9384	18.7858
913	chr19	40799681	40800717	+	1037	17.819	21.0731	19.446	0.350636	17.4683	20.7224	19.0954	18.7511
914	chr1	225778017	225779286	+	1270	17.3421	22.8953	20.1187	0.701271	16.6408	22.1941	19.4174	18.7406
915	chr12	49741782	49743664	+	1883	16.2148	21.26	18.7374	0	16.2148	21.26	18.7374	18.7374
916	chr17	7932776	7934240	+	1465	16.5617	22.2412	19.4014	0.350636	16.211	21.8906	19.0508	18.7065
917	chr7	4682801	4684825	+	2025	17.949	19.4377	18.6934	0	17.949	19.4377	18.6934	18.6934
918	chr10	119594260	119596562	-	2303	18.7294	22.7552	20.7423	1.05191	17.6775	21.7033	19.6904	18.6918
919	chr1	8876398	8878623	-	2226	22.0678	25.2316	23.6497	2.62977	19.438	22.6018	21.0199	18.6826
920	chr2	127524733	127526414	-	1682	18.5127	20.232	19.3723	0.350636	18.162	19.8814	19.0217	18.6774
921	chr17	75204547	75205109	-	563	15.4344	21.9141	18.6743	0	15.4344	21.9141	18.6743	18.6743
922	chr15	75452764	75454222	+	1459	18.0791	19.2508	18.6649	0	18.0791	19.2508	18.6649	18.6649
923	chr3	47161788	47163258	-	1471	17.3854	19.9049	18.6452	0	17.3854	19.9049	18.6452	18.6452
924	chr17	29286276	29287683	-	1408	17.7323	23.6429	20.6876	1.05191	16.6804	22.591	19.6357	18.6373
925	chr3	136194604	136195757	-	1154	17.212	21.4469	19.3294	0.350636	16.8614	21.0962	18.9788	18.6345
926	chr1	112701630	112702663	+	1034	17.212	19.9049	18.5585	0	17.212	19.9049	18.5585	18.5585
927	chr17	42998606	43000350	+	1745	27.3571	33.9692	30.6632	6.8374	20.5197	27.1318	23.8258	18.513
928	chr19	47226452	47227829	+	1378	17.5155	19.4844	18.4999	0	17.5155	19.4844	18.4999	18.4999
929	chr17	28333379	28335165	-	1787	16.2582	20.6993	18.4787	0	16.2582	20.6993	18.4787	18.4787
930	chr19	16542912	16544132	+	1221	17.6889	19.2508	18.4698	0	17.6889	19.2508	18.4698	18.4698
931	chr19	3933409	3934617	-	1209	15.5645	21.3534	18.459	0	15.5645	21.3534	18.459	18.459
932	chr22	38287012	38287807	-	796	16.2148	20.6993	18.457	0	16.2148	20.6993	18.457	18.457
933	chr19	58559398	58561573	+	2176	18.0791	18.8302	18.4547	0	18.0791	18.8302	18.4547	18.4547
934	chr2	65083337	65084497	-	1161	16.1715	22.0076	19.0895	0.350636	15.8209	21.6569	18.7389	18.3947
935	chr22	21865669	21867609	-	1941	16.2582	21.8674	19.0628	0.350636	15.9076	21.5167	18.7122	18.368
936	chr17	50365445	50366241	-	797	15.6079	21.0731	18.3405	0	15.6079	21.0731	18.3405	18.3405
937	chr3	51989050	51989640	-	591	16.0414	20.6058	18.3236	0	16.0414	20.6058	18.3236	18.3236
938	chr1	67685450	67686587	+	1138	18.4693	20.9329	19.7011	0.701271	17.768	20.2316	18.9998	18.3235
939	chr17	81664513	81666525	-	2013	18.0791	22.6617	20.3704	1.05191	17.0272	21.6098	19.3185	18.3209
940	chr2	108443910	108445258	-	1349	15.7379	20.8862	18.312	0	15.7379	20.8862	18.312	18.312
941	chr7	27150429	27152465	-	2037	19.9	25.3718	22.6359	2.27913	17.6209	23.0926	20.3568	18.3071
942	chr6	116277422	116279074	-	1653	21.2007	27.1941	24.1974	3.15572	18.045	24.0383	21.0417	18.2975
943	chr12	57523387	57524717	+	1331	16.8652	22.4748	19.67	0.701271	16.1639	21.7735	18.9687	18.2924
944	chr9	128880756	128881980	-	1225	14.9575	22.8953	18.9264	0.350636	14.6069	22.5447	18.5758	18.2317
945	chr3	11272602	11274407	+	1806	16.2582	21.587	18.9226	0.350636	15.9076	21.2364	18.572	18.2278
946	chr1	153637843	153638597	+	755	15.6512	21.4936	18.5724	0.175318	15.4759	21.3183	18.3971	18.2234
947	chr1	1573482	1574533	-	1052	17.949	19.1573	18.5532	0.175318	17.7737	18.982	18.3779	18.2042
948	chr6	10692741	10694314	-	1574	16.9519	22.1945	19.5732	0.701271	16.2506	21.4932	18.8719	18.1958
949	chr9	133361200	133362072	+	873	16.9519	19.4377	18.1948	0	16.9519	19.4377	18.1948	18.1948
950	chr11	59566202	59566405	-	204	21.5909	26.5866	24.0888	3.15572	18.4352	23.4309	20.933	18.1907
951	chr20	35772463	35773445	+	983	16.3016	20.0451	18.1733	0	16.3016	20.0451	18.1733	18.1733
952	chr1	244238100	244239462	-	1363	15.1743	21.1665	18.1704	0	15.1743	21.1665	18.1704	18.1704
953	chr12	124271908	124273671	-	1764	14.3939	21.9141	18.154	0	14.3939	21.9141	18.154	18.154
954	chr12	57545945	57547135	-	1191	16.1281	21.5403	18.8342	0.350636	15.7775	21.1897	18.4836	18.1395
955	chr2	20348443	20350072	-	1630	15.4778	20.7927	18.1353	0	15.4778	20.7927	18.1353	18.1353
956	chr6	109007873	109009495	-	1623	13.8737	22.3346	18.1041	0	13.8737	22.3346	18.1041	18.1041
957	chr17	74864876	74865578	-	703	16.6917	19.4844	18.0881	0	16.6917	19.4844	18.0881	18.0881
958	chr9	128879331	128880364	-	1034	15.6946	20.4656	18.0801	0	15.6946	20.4656	18.0801	18.0801
959	chr5	1797561	1799801	-	2241	16.4316	19.718	18.0748	0	16.4316	19.718	18.0748	18.0748
960	chr19	1213348	1214406	+	1059	16.5183	19.6246	18.0715	0	16.5183	19.6246	18.0715	18.0715
961	chr5	40825889	40827435	-	1547	14.4373	21.6338	18.0355	0	14.4373	21.6338	18.0355	18.0355
962	chr11	68461370	68462952	+	1583	17.819	19.6246	18.7218	0.350636	17.4683	19.2739	18.3711	18.0271
963	chr3	49722475	49723670	-	1196	15.9981	19.9984	17.9982	0	15.9981	19.9984	17.9982	17.9982
964	chr16	4425911	4427919	+	2009	15.5645	21.8207	18.6926	0.350636	15.2139	21.47	18.342	17.9979
965	chr20	63895784	63896825	+	1042	17.0386	21.6805	19.3595	0.701271	16.3373	20.9792	18.6583	17.9824
966	chr7	139358324	139359989	-	1666	16.605	20.746	18.6755	0.350636	16.2544	20.3953	18.3249	17.9808
967	chr19	42249416	42250193	-	778	19.1196	19.5311	19.3254	0.701271	18.4184	18.8299	18.6241	17.9483
968	chr19	50800908	50801525	-	618	16.2582	21.0263	18.6423	0.350636	15.9076	20.6757	18.2916	17.9476
969	chr17	81833435	81835418	+	1984	19.0329	16.7743	17.9036	0	19.0329	16.7743	17.9036	17.9036
970	chr7	100706272	100707664	+	1393	17.3854	22.4748	19.9301	1.05191	16.3335	21.4229	18.8782	17.8818
971	chr19	12949239	12949656	+	418	16.3449	20.7927	18.5688	0.350636	15.9943	20.4421	18.2182	17.8742
972	chr18	49460892	49461349	+	458	14.8708	20.8394	17.8551	0	14.8708	20.8394	17.8551	17.8551
973	chr8	144752235	144754027	-	1793	18.1225	18.9704	18.5464	0.350636	17.7718	18.6198	18.1958	17.8518
974	chr2	24082457	24084242	-	1786	16.3883	19.2975	17.8429	0	16.3883	19.2975	17.8429	17.8429
975	chr6	36618597	36619430	+	834	16.0848	19.5311	17.808	0	16.0848	19.5311	17.808	17.808
976	chr8	102205931	102208214	-	2284	16.9952	19.9984	18.4968	0.350636	16.6446	19.6477	18.1462	17.8022
977	chr1	16370059	16371314	+	1256	16.2148	20.6525	18.4337	0.350636	15.8642	20.3019	18.0831	17.7391
978	chr4	1872922	1874486	+	1565	13.6135	21.8207	17.7171	0	13.6135	21.8207	17.7171	17.7171
979	chr22	40634865	40636582	-	1718	16.0848	19.3442	17.7145	0	16.0848	19.3442	17.7145	17.7145
980	chr1	31643623	31644774	-	1152	18.3392	21.1665	19.7529	1.05191	17.2873	20.1146	18.701	17.7051
981	chr7	5426653	5427855	-	1203	15.131	20.2787	17.7048	0	15.131	20.2787	17.7048	17.7048
982	chr8	144827942	144829233	+	1292	16.3883	18.9704	17.6793	0	16.3883	18.9704	17.6793	17.6793
983	chr11	66674999	66676471	+	1473	16.475	18.877	17.676	0	16.475	18.877	17.676	17.676
984	chr15	90955029	90957002	+	1974	15.0876	20.232	17.6598	0	15.0876	20.232	17.6598	17.6598
985	chr19	15317651	15318493	-	843	15.8246	19.4844	17.6545	0	15.8246	19.4844	17.6545	17.6545
986	chr17	74212445	74213341	+	897	14.3939	20.8862	17.64	0	14.3939	20.8862	17.64	17.64
987	chr19	2275171	2275800	+	630	14.4373	20.8394	17.6384	0	14.4373	20.8394	17.6384	17.6384
988	chr1	11980698	11982659	+	1962	15.5645	19.6713	17.6179	0	15.5645	19.6713	17.6179	17.6179
989	chr8	143636204	143637952	+	1749	16.1715	19.0171	17.5943	0	16.1715	19.0171	17.5943	17.5943
990	chr9	127936213	127937737	-	1525	16.9085	18.2228	17.5657	0	16.9085	18.2228	17.5657	17.5657
991	chr22	24556437	24558485	+	2049	19.0329	22.1477	20.5903	1.57786	17.4551	20.5699	19.0125	17.5555
992	chr1	20661760	20663533	+	1774	16.3016	18.7835	17.5425	0	16.3016	18.7835	17.5425	17.5425
993	chr7	100692193	100693586	-	1394	15.3477	19.718	17.5329	0	15.3477	19.718	17.5329	17.5329
994	chr21	42878077	42879446	-	1370	15.6079	22.1945	18.9012	0.701271	14.9066	21.4932	18.1999	17.5246
995	chr17	44501783	44503378	-	1596	17.6022	18.8302	18.2162	0.350636	17.2516	18.4796	17.8656	17.5217
996	chr1	58779911	58780214	-	304	16.3883	18.6433	17.5158	0	16.3883	18.6433	17.5158	17.5158
997	chr16	30658566	30659466	+	901	16.8218	19.5779	18.1998	0.350636	16.4712	19.2272	17.8492	17.5053
998	chr5	164118369	164119847	-	1479	14.6541	20.3255	17.4898	0	14.6541	20.3255	17.4898	17.4898
999	chr20	63273277	63274204	+	928	14.7408	20.232	17.4864	0	14.7408	20.232	17.4864	17.4864
1000	chr17	18183920	18186089	+	2170	18.8162	20.1853	19.5007	1.05191	17.7642	19.1334	18.4488	17.4536
1001	chr17	74203932	74205162	+	1231	17.8623	23.7364	20.7994	1.75318	16.1092	21.9832	19.0462	17.4408
1002	chr6	34417456	34418318	-	863	16.605	18.2695	17.4373	0	16.605	18.2695	17.4373	17.4373
1003	chr4	41990596	41992181	+	1586	15.5212	19.3442	17.4327	0	15.5212	19.3442	17.4327	17.4327
1004	chr11	65126508	65127534	+	1027	15.9547	18.7835	17.3691	0	15.9547	18.7835	17.3691	17.3691
1005	chr1	150628404	150629498	-	1095	16.3883	18.3163	17.3523	0	16.3883	18.3163	17.3523	17.3523
1006	chr1	1888903	1890012	-	1110	15.3477	19.3442	17.346	0	15.3477	19.3442	17.346	17.346
1007	chr2	231705208	231707113	-	1906	16.1281	19.9517	18.0399	0.350636	15.7775	19.601	17.6893	17.3454
1008	chr19	4405726	4406412	+	687	15.6512	19.0171	17.3342	0	15.6512	19.0171	17.3342	17.3342
1009	chr17	81703549	81705187	+	1639	18.3392	22.3814	20.3603	1.57786	16.7614	20.8035	18.7824	17.3269
1010	chr17	81861195	81862457	+	1263	15.3477	19.2975	17.3226	0	15.3477	19.2975	17.3226	17.3226
1011	chr3	49768504	49770114	-	1611	14.2205	20.4189	17.3197	0	14.2205	20.4189	17.3197	17.3197
1012	chr3	48713169	48713845	-	677	17.2554	18.7368	17.9961	0.350636	16.9047	18.3862	17.6454	17.3016
1013	chr22	23914314	23915749	+	1436	15.3911	19.204	17.2976	0	15.3911	19.204	17.2976	17.2976
1014	chr7	127652237	127653969	+	1733	15.261	20.6993	17.9801	0.350636	14.9104	20.3486	17.6295	17.2857
1015	chr12	121351390	121351721	-	332	15.261	19.2975	17.2793	0	15.261	19.2975	17.2793	17.2793
1016	chr1	224328421	224329905	-	1485	14.3072	20.232	17.2696	0	14.3072	20.232	17.2696	17.2696
1017	chr6	35493023	35494171	+	1149	14.9142	19.6246	17.2694	0	14.9142	19.6246	17.2694	17.2694
1018	chr6	35483091	35483770	+	680	15.7813	18.7368	17.259	0	15.7813	18.7368	17.259	17.259
1019	chr1	23698989	23699820	+	832	15.0009	19.4844	17.2426	0	15.0009	19.4844	17.2426	17.2426
1020	chr3	10115706	10117228	+	1523	18.2525	18.9704	18.6115	0.701271	17.5513	18.2692	17.9102	17.2354
1021	chr11	62645575	62646533	-	959	16.605	19.2508	17.9279	0.350636	16.2544	18.9001	17.5773	17.2335
1022	chr16	84700575	84701805	+	1231	15.261	19.204	17.2325	0	15.261	19.204	17.2325	17.2325
1023	chr1	150578807	150579527	-	721	16.6917	19.8115	18.2516	0.525954	16.1658	19.2855	17.7257	17.2149
1024	chr19	1447918	1448521	+	604	16.3883	18.0359	17.2121	0	16.3883	18.0359	17.2121	17.2121
1025	chr6	34416198	34417040	-	843	14.6974	19.718	17.2077	0	14.6974	19.718	17.2077	17.2077
1026	chr19	15324654	15325561	-	908	13.917	20.4656	17.1913	0	13.917	20.4656	17.1913	17.1913
1027	chr1	997962	999996	-	2035	20.4637	24.4373	22.4505	2.80509	17.6586	21.6322	19.6454	17.1908
1028	chr1	15832613	15834812	-	2200	16.475	17.8957	17.1854	0	16.475	17.8957	17.1854	17.1854
1029	chr19	47228479	47229029	-	551	14.8708	19.4377	17.1543	0	14.8708	19.4377	17.1543	17.1543
1030	chr1	11012732	11014228	+	1497	16.3449	20.6993	18.5221	0.701271	15.6436	19.998	17.8208	17.1461
1031	chr19	573161	574232	+	1072	15.4344	18.8302	17.1323	0	15.4344	18.8302	17.1323	17.1323
1032	chr3	50333847	50334673	-	827	14.524	19.718	17.121	0	14.524	19.718	17.121	17.121
1033	chr7	130271099	130273165	-	2067	15.8246	18.4097	17.1172	0	15.8246	18.4097	17.1172	17.1172
1034	chr22	21576737	21578053	+	1317	13.31	20.8862	17.0981	0	13.31	20.8862	17.0981	17.0981
1035	chr19	49640276	49641785	-	1510	15.0876	19.0639	17.0757	0	15.0876	19.0639	17.0757	17.0757
1036	chr17	7013154	7014579	-	1426	15.3044	18.8302	17.0673	0	15.3044	18.8302	17.0673	17.0673
1037	chr1	111449574	111451385	+	1812	17.2987	18.1761	17.7374	0.350636	16.9481	17.8255	17.3868	17.0431
1038	chr6	27303647	27303814	-	168	15.2177	22.9421	19.0799	1.05191	14.1658	21.8902	18.028	17.034
1039	chr20	3202519	3204300	-	1782	15.6512	18.4097	17.0305	0	15.6512	18.4097	17.0305	17.0305
1040	chr10	68956857	68959091	+	2235	12.9198	21.1198	17.0198	0	12.9198	21.1198	17.0198	17.0198
1041	chr1	244239714	244241408	+	1695	14.1771	19.8582	17.0177	0	14.1771	19.8582	17.0177	17.0177
1042	chr12	68870195	68870822	+	628	14.4806	19.5311	17.0059	0	14.4806	19.5311	17.0059	17.0059
1043	chr1	212559167	212560427	+	1261	16.1281	17.849	16.9886	0	16.1281	17.849	16.9886	16.9886
1044	chr15	68819132	68820309	-	1178	16.4316	21.6338	19.0327	1.05191	15.3797	20.5819	17.9808	16.987
1045	chr6	26020508	26021153	+	646	19.4231	28.736	24.0796	3.85699	15.5661	24.879	20.2226	16.9834
1046	chr13	76522372	76523586	+	1215	14.3939	19.5311	16.9625	0	14.3939	19.5311	16.9625	16.9625
1047	chr1	44783373	44783950	+	578	16.8218	17.1014	16.9616	0	16.8218	17.1014	16.9616	16.9616
1048	chr16	48607883	48609680	-	1798	17.4721	17.8023	17.6372	0.350636	17.1215	17.4517	17.2866	16.9429
1049	chr6	43613684	43614897	+	1214	15.1743	20.0918	17.6331	0.350636	14.8237	19.7412	17.2824	16.9388
1050	chr17	81237104	81238980	-	1877	13.5268	20.3255	16.9261	0	13.5268	20.3255	16.9261	16.9261
1051	chr1	28669590	28671199	+	1610	14.8275	19.0171	16.9223	0	14.8275	19.0171	16.9223	16.9223
1052	chr19	2328440	2329934	+	1495	14.7408	19.0639	16.9023	0	14.7408	19.0639	16.9023	16.9023
1053	chr2	70140639	70142420	-	1782	15.0009	18.7835	16.8922	0	15.0009	18.7835	16.8922	16.8922
1054	chr19	12951726	12952194	+	469	15.8246	20.6993	18.262	0.701271	15.1234	19.998	17.5607	16.8863
1055	chr10	68721300	68723088	+	1789	17.3421	17.8023	17.5722	0.350636	16.9914	17.4517	17.2215	16.8779
1056	chr17	81871491	81873177	+	1687	15.5645	18.1761	16.8703	0	15.5645	18.1761	16.8703	16.8703
1057	chr5	173314766	173315713	-	948	14.1771	20.9329	17.555	0.350636	13.8265	20.5822	17.2044	16.8607
1058	chr1	28537915	28539147	+	1233	15.0443	21.4001	18.2222	0.701271	14.343	20.6989	17.5209	16.8466
1059	chr22	38289838	38290500	-	663	15.3044	19.7648	17.5346	0.350636	14.9537	19.4141	17.1839	16.8403
1060	chr19	4792992	4794414	+	1423	15.9981	20.4189	18.2085	0.701271	15.2968	19.7176	17.5072	16.833
1061	chr5	181236705	181237334	-	630	18.556	24.3438	21.4499	2.45445	16.1016	21.8894	18.9955	16.8219
1062	chr17	82291304	82292502	-	1199	15.1743	18.4564	16.8154	0	15.1743	18.4564	16.8154	16.8154
1063	chr1	233178544	233179531	-	988	13.4401	20.1386	16.7893	0	13.4401	20.1386	16.7893	16.7893
1064	chr12	123362965	123364677	-	1713	13.8303	21.1198	17.475	0.350636	13.4797	20.7691	17.1244	16.7808
1065	chr19	40283503	40284859	-	1357	16.1715	17.3818	16.7766	0	16.1715	17.3818	16.7766	16.7766
1066	chr19	3186787	3188790	+	2004	15.1743	18.363	16.7687	0	15.1743	18.363	16.7687	16.7687
1067	chr17	1830340	1831528	+	1189	18.4693	21.7739	20.1216	1.75318	16.7161	20.0208	18.3684	16.768
1068	chr19	2147475	2148553	-	1079	16.5617	19.718	18.1399	0.701271	15.8604	19.0168	17.4386	16.7644
1069	chr16	2774861	2776704	-	1844	15.6079	20.6525	18.1302	0.701271	14.9066	19.9513	17.4289	16.7548
1070	chr22	28983546	28985413	+	1868	16.9519	16.5407	16.7463	0	16.9519	16.5407	16.7463	16.7463
1071	chr7	44982379	44983085	-	707	14.6107	18.877	16.7438	0	14.6107	18.877	16.7438	16.7438
1072	chr1	28274671	28275437	+	767	17.2987	19.5779	18.4383	0.876589	16.4221	18.7013	17.5617	16.7268
1073	chr12	56118527	56119381	+	855	15.4344	17.9892	16.7118	0	15.4344	17.9892	16.7118	16.7118
1074	chr19	49851637	49853212	+	1576	16.4316	18.363	17.3973	0.350636	16.081	18.0124	17.0467	16.7031
1075	chr19	2286268	2287028	+	761	13.5702	19.7648	16.6675	0	13.5702	19.7648	16.6675	16.6675
1076	chr5	134648920	134650218	+	1299	13.6135	19.718	16.6658	0	13.6135	19.718	16.6658	16.6658
1077	chr3	184316124	184317847	+	1724	15.0009	19.718	17.3595	0.350636	14.6503	19.3674	17.0088	16.6653
1078	chr16	66934528	66936822	+	2295	15.6079	20.4656	18.0367	0.701271	14.9066	19.7644	17.3355	16.6615
1079	chr1	153636594	153637259	+	666	15.7379	18.2695	17.0037	0.175318	15.5626	18.0942	16.8284	16.6549
1080	chr7	152674798	152675791	-	994	15.7379	17.5687	16.6533	0	15.7379	17.5687	16.6533	16.6533
1081	chr1	28738012	28738894	+	883	15.261	20.7927	18.0269	0.701271	14.5598	20.0914	17.3256	16.6516
1082	chr1	232950673	232951720	+	1048	14.4806	18.7835	16.6321	0	14.4806	18.7835	16.6321	16.6321
1083	chr4	82898962	82900384	-	1423	15.1743	18.0826	16.6285	0	15.1743	18.0826	16.6285	16.6285
1084	chr9	124853596	124854305	-	710	15.8246	17.3818	16.6032	0	15.8246	17.3818	16.6032	16.6032
1085	chr12	2004776	2006077	+	1302	15.261	17.9425	16.6017	0	15.261	17.9425	16.6017	16.6017
1086	chr10	5813898	5815352	+	1455	14.6974	18.5032	16.6003	0	14.6974	18.5032	16.6003	16.6003
1087	chr8	95269626	95269683	-	58	16.7785	19.1573	17.9679	0.701271	16.0772	18.4561	17.2666	16.5927
1088	chr5	131794668	131796937	-	2270	18.0358	17.8957	17.9658	0.701271	17.3345	17.1945	17.2645	16.5906
1089	chr15	90967732	90969025	-	1294	13.8303	22.101	17.9657	0.701271	13.129	21.3997	17.2644	16.5905
1090	chr22	30243688	30245166	-	1479	15.0443	18.1294	16.5868	0	15.0443	18.1294	16.5868	16.5868
1091	chr1	235109417	235112082	-	2666	31.9961	35.7448	33.8704	10.1684	21.8277	25.5763	23.702	16.5863
1092	chr1	199949261	199950686	+	1426	15.7379	17.4285	16.5832	0	15.7379	17.4285	16.5832	16.5832
1093	chr10	67765141	67765492	+	352	13.6569	20.8862	17.2715	0.350636	13.3062	20.5355	16.9209	16.5774
1094	chr3	9890752	9892155	+	1404	14.3939	20.1386	17.2662	0.350636	14.0433	19.7879	16.9156	16.5721
1095	chr16	85614024	85615877	+	1854	15.131	22.101	18.616	1.05191	14.0791	21.0491	17.5641	16.5716
1096	chr16	4626443	4627611	+	1169	14.0904	18.9704	16.5304	0	14.0904	18.9704	16.5304	16.5304
1097	chr5	154755355	154756893	+	1539	16.5183	21.9141	19.2162	1.40254	15.1158	20.5116	17.8137	16.5135
1098	chr12	53768279	53768721	+	443	12.7898	20.232	16.5109	0	12.7898	20.232	16.5109	16.5109
1099	chr21	31729444	31731325	-	1882	14.8708	19.5311	17.201	0.350636	14.5202	19.1805	16.8503	16.5069
1100	chr11	74949499	74951187	+	1689	16.0848	18.3163	17.2005	0.350636	15.7341	17.9656	16.8499	16.5064
1101	chr22	41835726	41836587	+	862	14.2205	18.7835	16.502	0	14.2205	18.7835	16.502	16.502
1102	chr1	32180187	32181703	+	1517	16.9519	20.1386	18.5452	1.05191	15.9	19.0866	17.4933	16.5011
1103	chr16	75647945	75649948	+	2004	15.261	19.8115	17.5363	0.525954	14.7351	19.2855	17.0103	16.5001
1104	chr19	2271454	2272060	+	607	21.4608	26.867	24.1639	4.20763	17.2532	22.6594	19.9563	16.4813
1105	chr11	3795727	3797448	-	1722	16.9085	16.0267	16.4676	0	16.9085	16.0267	16.4676	16.4676
1106	chr17	81635542	81636768	-	1227	14.524	18.4097	16.4669	0	14.524	18.4097	16.4669	16.4669
1107	chr6	36627370	36628186	+	817	15.2177	17.7088	16.4633	0	15.2177	17.7088	16.4633	16.4633
1108	chr1	6580287	6581751	+	1465	15.4778	20.1853	17.8315	0.701271	14.7765	19.484	17.1303	16.4566
1109	chr16	87390367	87391988	-	1622	14.0037	18.877	16.4404	0	14.0037	18.877	16.4404	16.4404
1110	chr22	29300966	29302249	+	1284	14.7841	19.4844	17.1343	0.350636	14.4335	19.1338	16.7836	16.4402
1111	chr2	88538811	88540369	+	1559	15.9114	16.9612	16.4363	0	15.9114	16.9612	16.4363	16.4363
1112	chr12	92143800	92145735	-	1936	16.3883	17.849	17.1186	0.350636	16.0376	17.4984	16.768	16.4246
1113	chr9	137203999	137205264	-	1266	13.8303	19.0171	16.4237	0	13.8303	19.0171	16.4237	16.4237
1114	chr22	41831369	41832743	-	1375	15.4344	17.3818	16.4081	0	15.4344	17.3818	16.4081	16.4081
1115	chr19	7681138	7683151	+	2014	15.261	17.5219	16.3915	0	15.261	17.5219	16.3915	16.3915
1116	chr2	222654125	222656033	-	1909	13.8737	20.2787	17.0762	0.350636	13.523	19.9281	16.7256	16.3821
1117	chr11	3616384	3617921	+	1538	13.4401	19.2975	16.3688	0	13.4401	19.2975	16.3688	16.3688
1118	chr13	113297326	113299211	+	1886	15.4344	17.2883	16.3614	0	15.4344	17.2883	16.3614	16.3614
1119	chr10	133394355	133395819	+	1465	15.0876	19.0171	17.0524	0.350636	14.737	18.6665	16.7017	16.3583
1120	chr19	50799340	50800479	-	1140	24.8425	27.8949	26.3687	5.61017	19.2324	22.2848	20.7586	16.342
1121	chr9	137244144	137244743	+	600	14.9142	17.7556	16.3349	0	14.9142	17.7556	16.3349	16.3349
1122	chr2	127856054	127858082	-	2029	16.4316	16.2136	16.3226	0	16.4316	16.2136	16.3226	16.3226
1123	chr6	30595523	30595921	-	399	13.917	18.6901	16.3035	0	13.917	18.6901	16.3035	16.3035
1124	chr6	31969607	31971913	-	2307	16.8218	19.8582	18.34	1.05191	15.7699	18.8063	17.2881	16.2965
1125	chr1	212612200	212612836	+	637	13.8303	20.1386	16.9844	0.350636	13.4797	19.7879	16.6338	16.2904
1126	chr3	49412670	49413668	+	999	14.3072	18.2695	16.2884	0	14.3072	18.2695	16.2884	16.2884
1127	chr1	51236701	51238530	+	1830	15.261	17.2883	16.2747	0	15.261	17.2883	16.2747	16.2747
1128	chr11	57668450	57669399	+	950	15.0443	17.4752	16.2597	0	15.0443	17.4752	16.2597	16.2597
1129	chr1	153654093	153654812	+	720	13.2667	19.2508	16.2587	0	13.2667	19.2508	16.2587	16.2587
1130	chr22	40857213	40858602	+	1390	15.3044	17.1949	16.2496	0	15.3044	17.1949	16.2496	16.2496
1131	chr18	23453350	23455370	+	2021	14.7841	18.4097	16.5969	0.175318	14.6088	18.2344	16.4216	16.2481
1132	chr15	90266017	90267335	+	1319	16.605	19.2975	17.9513	0.876589	15.7284	18.4209	17.0747	16.2409
1133	chr19	926377	927915	+	1539	13.7436	18.7368	16.2402	0	13.7436	18.7368	16.2402	16.2402
1134	chr16	29803659	29805416	-	1758	14.3939	18.0826	16.2383	0	14.3939	18.0826	16.2383	16.2383
1135	chr11	65120468	65122104	-	1637	20.8972	26.9137	23.9055	4.20763	16.6896	22.7061	19.6978	16.2308
1136	chr9	72363469	72365135	-	1667	16.8652	18.3163	17.5907	0.701271	16.1639	17.615	16.8894	16.2161
1137	chr22	50473093	50474086	-	994	14.6107	17.8023	16.2065	0	14.6107	17.8023	16.2065	16.2065
1138	chr1	30823261	30824400	-	1140	15.3044	17.1014	16.2029	0	15.3044	17.1014	16.2029	16.2029
1139	chr16	67965721	67967268	-	1548	16.2582	16.1202	16.1892	0	16.2582	16.1202	16.1892	16.1892
1140	chr19	46134773	46136315	+	1543	12.7898	19.5779	16.1838	0	12.7898	19.5779	16.1838	16.1838
1141	chr19	18271506	18272025	-	520	15.3911	16.9612	16.1762	0	15.3911	16.9612	16.1762	16.1762
1142	chr17	76266399	76268446	+	2048	14.7408	18.9704	16.8556	0.350636	14.3901	18.6198	16.505	16.1616
1143	chr17	39981006	39982773	+	1768	15.868	17.1481	16.5081	0.175318	15.6927	16.9728	16.3328	16.1593
1144	chr20	298443	300154	+	1712	16.3016	20.0918	18.1967	1.05191	15.2496	19.0399	17.1448	16.1537
1145	chr7	2633426	2634486	+	1061	14.3072	17.9892	16.1482	0	14.3072	17.9892	16.1482	16.1482
1146	chr1	109546773	109548362	-	1590	15.1743	17.1014	16.1379	0	15.1743	17.1014	16.1379	16.1379
1147	chr11	62829719	62831278	-	1560	13.0499	19.204	16.127	0	13.0499	19.204	16.127	16.127
1148	chr12	56720368	56721247	-	880	13.8303	19.8115	16.8209	0.350636	13.4797	19.4608	16.4703	16.1269
1149	chr5	134371599	134373029	+	1431	13.18	19.0639	16.1219	0	13.18	19.0639	16.1219	16.1219
1150	chr1	155651523	155652881	-	1359	15.0443	17.1949	16.1196	0	15.0443	17.1949	16.1196	16.1196
1151	chr17	8159375	8160907	-	1533	16.605	21.0263	18.8157	1.40254	15.2025	19.6238	17.4131	16.1151
1152	chr7	99325968	99327303	+	1336	15.2177	17.008	16.1128	0	15.2177	17.008	16.1128	16.1128
1153	chr9	129626369	129628282	+	1914	14.2639	19.3442	16.804	0.350636	13.9132	18.9936	16.4534	16.1101
1154	chr14	90825955	90827962	-	2008	15.9114	16.3071	16.1092	0	15.9114	16.3071	16.1092	16.1092
1155	chr17	67245318	67246683	+	1366	13.6135	18.5966	16.1051	0	13.6135	18.5966	16.1051	16.1051
1156	chr1	235367324	235368621	+	1298	13.4401	18.7368	16.0885	0	13.4401	18.7368	16.0885	16.0885
1157	chr15	71364441	71367120	+	2680	14.9575	19.9049	17.4312	0.701271	14.2563	19.2037	16.73	16.0569
1158	chr19	12962439	12963273	+	835	15.0876	17.008	16.0478	0	15.0876	17.008	16.0478	16.0478
1159	chr19	9621661	9623090	+	1430	15.261	16.8211	16.041	0	15.261	16.8211	16.041	16.041
1160	chr19	3942772	3943326	-	555	14.3072	17.7556	16.0314	0	14.3072	17.7556	16.0314	16.0314
1161	chr19	17868551	17869472	+	922	14.9142	17.1481	16.0312	0	14.9142	17.1481	16.0312	16.0312
1162	chr7	73520247	73521388	-	1142	13.2233	18.8302	16.0268	0	13.2233	18.8302	16.0268	16.0268
1163	chr19	8159282	8161143	-	1862	13.8303	18.2228	16.0266	0	13.8303	18.2228	16.0266	16.0266
1164	chr21	8446048	8446083	+	36	30.999	23.9233	27.4611	6.48676	24.5122	17.4365	20.9744	16.0199
1165	chr7	98282127	98283122	+	996	13.5268	18.5032	16.015	0	13.5268	18.5032	16.015	16.015
1166	chr16	71806953	71808803	-	1851	15.3044	18.0826	16.6935	0.350636	14.9537	17.732	16.3429	15.9996
1167	chr17	4938240	4939490	-	1251	15.4344	19.2975	17.366	0.701271	14.7332	18.5962	16.6647	15.9918
1168	chr12	56724175	56725214	-	1040	15.6946	20.3722	18.0334	1.05191	14.6427	19.3203	16.9815	15.9909
1169	chr7	100873556	100874821	-	1266	14.1771	17.8023	15.9897	0	14.1771	17.8023	15.9897	15.9897
1170	chr6	63576495	63576973	+	479	16.605	23.3159	19.9605	2.10381	14.5012	21.2121	17.8566	15.9746
1171	chr6	158642392	158644687	-	2296	14.8275	18.5032	16.6653	0.350636	14.4768	18.1525	16.3147	15.9714
1172	chr1	23369334	23371755	+	2422	14.6541	17.2883	15.9712	0	14.6541	17.2883	15.9712	15.9712
1173	chr16	87852424	87853559	-	1136	16.5617	15.3726	15.9671	0	16.5617	15.3726	15.9671	15.9671
1174	chr2	216499105	216501689	+	2585	37.8491	51.2575	44.5533	17.8824	19.9667	33.3751	26.6709	15.966
1175	chr2	231056997	231058994	+	1998	13.3968	18.5032	15.95	0	13.3968	18.5032	15.95	15.95
1176	chr17	4701448	4703596	-	2149	15.5645	17.7088	16.6367	0.350636	15.2139	17.3582	16.286	15.9428
1177	chr6	71366754	71367730	-	977	14.6974	17.1481	15.9228	0	14.6974	17.1481	15.9228	15.9228
1178	chr1	28249705	28250643	+	939	16.0414	15.7931	15.9173	0	16.0414	15.7931	15.9173	15.9173
1179	chr1	66923382	66925054	-	1673	15.0443	16.7743	15.9093	0	15.0443	16.7743	15.9093	15.9093
1180	chr2	218218088	218219253	+	1166	14.524	17.2883	15.9062	0	14.524	17.2883	15.9062	15.9062
1181	chr21	44598322	44599361	+	1040	14.0037	17.8023	15.903	0	14.0037	17.8023	15.903	15.903
1182	chr9	135724017	135725678	-	1662	15.261	16.5407	15.9009	0	15.261	16.5407	15.9009	15.9009
1183	chr16	15643447	15644657	+	1211	15.261	16.5407	15.9009	0	15.261	16.5407	15.9009	15.9009
1184	chr11	62898838	62899586	+	749	14.3072	17.4752	15.8912	0	14.3072	17.4752	15.8912	15.8912
1185	chr4	7323279	7324118	-	840	13.2667	18.4564	15.8616	0	13.2667	18.4564	15.8616	15.8616
1186	chrX	103680235	103681272	-	1038	15.3044	19.1573	17.2309	0.701271	14.6031	18.4561	16.5296	15.8569
1187	chr14	88978884	88979342	+	459	15.6079	18.8302	17.2191	0.701271	14.9066	18.129	16.5178	15.8451
1188	chr1	153652716	153653435	+	720	15.131	16.494	15.8125	0	15.131	16.494	15.8125	15.8125
1189	chr3	48711408	48712190	-	783	13.3968	18.2228	15.8098	0	13.3968	18.2228	15.8098	15.8098
1190	chr5	177349548	177351581	-	2034	14.0037	19.6713	16.8375	0.525954	13.4778	19.1453	16.3116	15.802
1191	chr12	120710783	120712438	+	1656	15.131	16.4473	15.7891	0	15.131	16.4473	15.7891	15.7891
1192	chr4	2537503	2538802	+	1300	14.6974	16.8678	15.7826	0	14.6974	16.8678	15.7826	15.7826
1193	chr16	2256598	2257462	-	865	14.9575	19.3442	17.1509	0.701271	14.2563	18.643	16.4496	15.777
1194	chr17	44122497	44123308	-	812	14.8708	16.6809	15.7759	0	14.8708	16.6809	15.7759	15.7759
1195	chr10	71848395	71851137	-	2743	15.0876	19.204	17.1458	0.701271	14.3863	18.5028	16.4446	15.772
1196	chr17	7228787	7229709	-	923	14.1771	18.7368	16.457	0.350636	13.8265	18.3862	16.1063	15.7632
1197	chr16	89559033	89560461	-	1429	17.6889	13.8307	15.7598	0	17.6889	13.8307	15.7598	15.7598
1198	chr22	38300587	38301256	-	670	16.0848	18.1761	17.1304	0.701271	15.3835	17.4748	16.4292	15.7566
1199	chr12	98503011	98503704	+	694	13.8303	19.0639	16.4471	0.350636	13.4797	18.7132	16.0965	15.7533
1200	chrX	41086508	41087500	+	993	14.6974	16.7743	15.7359	0	14.6974	16.7743	15.7359	15.7359
1201	chr16	87853948	87855465	+	1518	13.6569	17.8023	15.7296	0	13.6569	17.8023	15.7296	15.7296
1202	chr17	8209369	8210380	-	1012	13.2667	18.1761	15.7214	0	13.2667	18.1761	15.7214	15.7214
1203	chr9	37463604	37464855	-	1252	14.6541	16.7743	15.7142	0	14.6541	16.7743	15.7142	15.7142
1204	chr5	179807400	179809420	+	2021	15.4778	15.9333	15.7055	0	15.4778	15.9333	15.7055	15.7055
1205	chr6	20404333	20404936	+	604	14.3939	17.7088	16.0514	0.175318	14.2186	17.5335	15.8761	15.7027
1206	chr22	45671953	45673650	+	1698	15.1743	18.9704	17.0724	0.701271	14.473	18.2692	16.3711	15.6986
1207	chr19	18393796	18394265	+	470	14.0904	17.2883	15.6894	0	14.0904	17.2883	15.6894	15.6894
1208	chr22	38656897	38659075	+	2179	16.0848	16.6809	16.3828	0.350636	15.7341	16.3303	16.0322	15.6891
1209	chr5	172983893	172984922	+	1030	15.3477	16.0267	15.6872	0	15.3477	16.0267	15.6872	15.6872
1210	chr11	59551810	59551869	+	60	14.7408	22.0076	18.3742	1.40254	13.3382	20.605	16.9716	15.6761
1211	chr1	204556875	204557903	+	1029	13.6135	19.1106	16.3621	0.350636	13.2629	18.76	16.0114	15.6683
1212	chr21	17611801	17612798	+	998	13.6135	17.7088	15.6612	0	13.6135	17.7088	15.6612	15.6612
1213	chr22	35397481	35398363	-	883	13.7436	17.5687	15.6561	0	13.7436	17.5687	15.6561	15.6561
1214	chr19	15328216	15328828	-	613	13.4401	17.849	15.6446	0	13.4401	17.849	15.6446	15.6446
1215	chr19	50793922	50794617	-	696	14.1338	17.1481	15.641	0	14.1338	17.1481	15.641	15.641
1216	chr9	92145430	92147216	-	1787	13.9604	17.2883	15.6243	0	13.9604	17.2883	15.6243	15.6243
1217	chr11	1566479	1567245	-	767	13.3968	17.849	15.6229	0	13.3968	17.849	15.6229	15.6229
1218	chr5	219304	221564	+	2261	14.1338	17.1014	15.6176	0	14.1338	17.1014	15.6176	15.6176
1219	chr16	31115499	31117443	-	1945	14.2639	16.9612	15.6125	0	14.2639	16.9612	15.6125	15.6125
1220	chr6	20401815	20403309	-	1495	13.7436	17.4285	15.586	0	13.7436	17.4285	15.586	15.586
1221	chr2	127807417	127808619	-	1203	14.9575	16.2136	15.5856	0	14.9575	16.2136	15.5856	15.5856
1222	chr11	68269823	68271448	-	1626	12.7464	18.4097	15.5781	0	12.7464	18.4097	15.5781	15.5781
1223	chr22	39502516	39504512	+	1997	15.6512	15.466	15.5586	0	15.6512	15.466	15.5586	15.5586
1224	chr10	73742797	73744057	-	1261	16.7351	19.7648	18.2499	1.40254	15.3326	18.3622	16.8474	15.5526
1225	chr15	89892384	89893882	-	1499	13.6135	17.4752	15.5444	0	13.6135	17.4752	15.5444	15.5444
1226	chr19	6422407	6423714	-	1308	12.7464	19.0171	15.8818	0.175318	12.5711	18.8418	15.7065	15.5331
1227	chr9	122941060	122942125	+	1066	16.5617	17.1949	16.8783	0.701271	15.8604	16.4936	16.177	15.5049
1228	chr1	9176687	9176962	-	276	13.7002	17.2883	15.4943	0	13.7002	17.2883	15.4943	15.4943
1229	chr4	1290466	1292053	+	1588	12.7031	18.2695	15.4863	0	12.7031	18.2695	15.4863	15.4863
1230	chr20	46405690	46406662	+	973	12.2695	18.6901	15.4798	0	12.2695	18.6901	15.4798	15.4798
1231	chr12	68853194	68853605	+	412	12.9198	18.0359	15.4779	0	12.9198	18.0359	15.4779	15.4779
1232	chr11	63839629	63841169	+	1541	15.0443	15.8866	15.4654	0	15.0443	15.8866	15.4654	15.4654
1233	chr19	56118347	56119915	-	1569	14.5673	16.3538	15.4606	0	14.5673	16.3538	15.4606	15.4606
1234	chr6	154733482	154734835	+	1354	14.0037	16.9145	15.4591	0	14.0037	16.9145	15.4591	15.4591
1235	chr19	12960301	12960682	+	382	14.4806	16.4005	15.4406	0	14.4806	16.4005	15.4406	15.4406
1236	chr22	28981655	28983245	-	1591	14.7408	16.1202	15.4305	0	14.7408	16.1202	15.4305	15.4305
1237	chr22	40952031	40953919	+	1889	13.7436	17.1014	15.4225	0	13.7436	17.1014	15.4225	15.4225
1238	chr19	3953006	3953848	-	843	13.6569	17.1481	15.4025	0	13.6569	17.1481	15.4025	15.4025
1239	chr1	225922741	225924204	-	1464	17.4288	16.1202	16.7745	0.701271	16.7275	15.4189	16.0732	15.4013
1240	chr7	130374210	130375408	+	1199	14.3506	16.4473	15.3989	0	14.3506	16.4473	15.3989	15.3989
1241	chr1	31054185	31055281	-	1097	15.7379	17.7556	16.7468	0.701271	15.0367	17.0543	16.0455	15.3736
1242	chr1	151057802	151059544	-	1743	14.1338	16.5874	15.3606	0	14.1338	16.5874	15.3606	15.3606
1243	chr17	49706160	49707644	-	1485	12.9632	17.7556	15.3594	0	12.9632	17.7556	15.3594	15.3594
1244	chr19	47610498	47611683	+	1186	14.1771	16.5407	15.3589	0	14.1771	16.5407	15.3589	15.3589
1245	chr19	58384812	58387020	-	2209	12.4429	18.2695	15.3562	0	12.4429	18.2695	15.3562	15.3562
1246	chrX	77893609	77895355	-	1747	12.4863	18.1761	15.3312	0	12.4863	18.1761	15.3312	15.3312
1247	chr7	74252641	74254342	-	1702	14.7841	17.2416	16.0129	0.350636	14.4335	16.891	15.6622	15.3193
1248	chr5	150441773	150442565	-	793	14.4806	16.1202	15.3004	0	14.4806	16.1202	15.3004	15.3004
1249	chr17	64974079	64975313	-	1235	14.6107	15.98	15.2954	0	14.6107	15.98	15.2954	15.2954
1250	chr19	8003795	8005085	-	1291	14.2205	17.7556	15.988	0.350636	13.8699	17.4049	15.6374	15.2945
1251	chr8	102861667	102864081	-	2415	15.7379	18.9237	17.3308	1.05191	14.686	17.8718	16.2789	15.2908
1252	chr19	38374850	38377122	+	2273	15.5212	18.4564	16.9888	0.876589	14.6446	17.5799	16.1122	15.2809
1253	chr7	6375049	6376086	+	1038	13.6135	18.3163	15.9649	0.350636	13.2629	17.9656	15.6143	15.2713
1254	chr22	28799069	28799987	-	919	13.18	18.7368	15.9584	0.350636	12.8293	18.3862	15.6078	15.2648
1255	chr15	82534037	82534941	-	905	11.5325	18.9704	15.2515	0	11.5325	18.9704	15.2515	15.2515
1256	chr16	89972943	89974460	+	1518	13.7002	16.7743	15.2373	0	13.7002	16.7743	15.2373	15.2373
1257	chr6	30571674	30572911	-	1238	12.6164	17.849	15.2327	0	12.6164	17.849	15.2327	15.2327
1258	chr12	74537892	74539220	+	1329	14.524	15.9333	15.2286	0	14.524	15.9333	15.2286	15.2286
1259	chr9	109117468	109119801	-	2334	15.6079	20.8862	18.247	1.57786	14.03	19.3083	16.6692	15.2277
1260	chr7	2632401	2633376	-	976	12.5297	17.8957	15.2127	0	12.5297	17.8957	15.2127	15.2127
1261	chr17	50368692	50369443	-	752	13.18	17.2416	15.2108	0	13.18	17.2416	15.2108	15.2108
1262	chr19	10695195	10696341	+	1147	14.6974	15.6997	15.1985	0	14.6974	15.6997	15.1985	15.1985
1263	chr11	118401653	118403198	+	1546	12.7898	18.9704	15.8801	0.350636	12.4391	18.6198	15.5295	15.1866
1264	chr8	55771949	55773155	-	1207	13.8303	16.5407	15.1855	0	13.8303	16.5407	15.1855	15.1855
1265	chr1	44773982	44775371	-	1390	15.0443	15.3259	15.1851	0	15.0443	15.3259	15.1851	15.1851
1266	chr17	42676015	42676910	-	896	14.2639	16.0267	15.1453	0	14.2639	16.0267	15.1453	15.1453
1267	chr17	82521920	82523217	+	1298	14.7408	16.9145	15.8276	0.350636	14.3901	16.5639	15.477	15.1341
1268	chr11	3614834	3616058	-	1225	12.8765	17.3818	15.1291	0	12.8765	17.3818	15.1291	15.1291
1269	chr19	41875629	41876109	+	481	14.0904	16.1669	15.1287	0	14.0904	16.1669	15.1287	15.1287
1270	chr12	101874951	101877334	-	2384	13.7436	16.494	15.1188	0	13.7436	16.494	15.1188	15.1188
1271	chr12	6968382	6969585	-	1204	13.8303	16.4005	15.1154	0	13.8303	16.4005	15.1154	15.1154
1272	chr2	27050814	27051295	+	482	50.7256	56.7711	53.7483	25.2458	25.4798	31.5253	28.5026	15.1148
1273	chr19	34172720	34174063	+	1344	14.524	15.6997	15.1118	0	14.524	15.6997	15.1118	15.1118
1274	chr1	35182257	35183281	-	1025	13.2233	22.3814	17.8023	1.40254	11.8208	20.9788	16.3998	15.1078
1275	chr17	50395940	50397414	-	1475	13.0499	19.9049	16.4774	0.701271	12.3486	19.2037	15.7761	15.1047
1276	chr1	19210642	19212283	+	1642	12.3996	17.8023	15.1009	0	12.3996	17.8023	15.1009	15.1009
1277	chr19	39434661	39435881	-	1221	15.5645	18.6901	17.1273	1.05191	14.5126	17.6382	16.0754	15.0881
1278	chr16	1310150	1311334	+	1185	14.6541	15.5128	15.0834	0	14.6541	15.5128	15.0834	15.0834
1279	chr19	49085579	49086689	+	1111	14.9575	17.9425	16.45	0.701271	14.2563	17.2412	15.7487	15.0774
1280	chr12	54039659	54041097	+	1439	12.7898	17.335	15.0624	0	12.7898	17.335	15.0624	15.0624
1281	chr20	47782946	47784877	-	1932	14.1338	15.98	15.0569	0	14.1338	15.98	15.0569	15.0569
1282	chr19	17933118	17934067	+	950	15.6512	15.8398	15.7455	0.350636	15.3006	15.4892	15.3949	15.0521
1283	chr3	23946459	23947373	+	915	13.0933	17.008	15.0506	0	13.0933	17.008	15.0506	15.0506
1284	chr12	55966973	55968936	+	1964	17.0819	20.9329	19.0074	2.10381	14.9781	18.8291	16.9036	15.0326
1285	chr22	41379954	41381135	-	1182	13.6135	16.4473	15.0304	0	13.6135	16.4473	15.0304	15.0304
1286	chr17	45146289	45148036	-	1748	14.3506	15.6997	15.0251	0	14.3506	15.6997	15.0251	15.0251
1287	chr1	155931832	155933343	-	1512	12.573	17.4752	15.0241	0	12.573	17.4752	15.0241	15.0241
1288	chr8	129997914	129998640	+	727	13.4401	16.5874	15.0138	0	13.4401	16.5874	15.0138	15.0138
1289	chrX	47194244	47195336	+	1093	17.1253	19.5779	18.3516	1.75318	15.3721	17.8247	16.5984	15.0127
1290	chr6	63572575	63573285	+	711	14.7408	15.2791	15.0099	0	14.7408	15.2791	15.0099	15.0099
1291	chr17	81239705	81240524	+	820	15.6512	17.1014	16.3763	0.701271	14.95	16.4001	15.675	15.0038
1292	chr10	1049749	1051252	+	1504	13.31	18.0826	15.6963	0.350636	12.9594	17.732	15.3457	15.0029
1293	chr1	150619546	150620347	-	802	15.4778	19.9049	17.6914	1.40254	14.0753	18.5024	16.2888	14.9975
1294	chr3	128735974	128737014	+	1041	12.7031	17.2416	14.9723	0	12.7031	17.2416	14.9723	14.9723
1295	chr22	31947301	31948547	+	1247	12.7464	17.1949	14.9706	0	12.7464	17.1949	14.9706	14.9706
1296	chr2	27408135	27409491	-	1357	14.2639	17.0547	15.6593	0.350636	13.9132	16.7041	15.3086	14.9659
1297	chr15	64701275	64703074	-	1800	12.8765	17.6621	15.2693	0.175318	12.7012	17.4868	15.094	14.9207
1298	chr1	202964255	202966445	-	2191	13.5268	16.3071	14.917	0	13.5268	16.3071	14.917	14.917
1299	chr17	74863554	74864383	-	830	12.9632	16.8678	14.9155	0	12.9632	16.8678	14.9155	14.9155
1300	chr19	12963765	12964468	+	704	12.6164	17.1949	14.9056	0	12.6164	17.1949	14.9056	14.9056
1301	chr6	26577160	26577318	+	159	15.261	19.8115	17.5363	1.40254	13.8585	18.4089	16.1337	14.8433
1302	chr17	74209803	74210508	+	706	14.2205	18.8302	16.5254	0.876589	13.3439	17.9537	15.6488	14.8187
1303	chr4	2539181	2540153	+	973	13.5702	16.0267	14.7985	0	13.5702	16.0267	14.7985	14.7985
1304	chr10	86519739	86521129	-	1391	14.2205	15.3726	14.7965	0	14.2205	15.3726	14.7965	14.7965
1305	chr13	21176849	21178980	+	2132	13.0933	16.494	14.7936	0	13.0933	16.494	14.7936	14.7936
1306	chr1	227786445	227787843	-	1399	14.3939	15.1857	14.7898	0	14.3939	15.1857	14.7898	14.7898
1307	chr18	31941319	31943030	-	1712	14.6974	17.6154	16.1564	0.701271	13.9961	16.9141	15.4551	14.7843
1308	chr19	49524465	49525220	+	756	13.2667	16.9612	15.114	0.175318	13.0914	16.7859	14.9386	14.7654
1309	chr1	22056397	22057302	+	906	12.7464	16.7743	14.7604	0	12.7464	16.7743	14.7604	14.7604
1310	chr16	30698424	30700286	+	1863	12.7464	16.7743	14.7604	0	12.7464	16.7743	14.7604	14.7604
1311	chr6	28795896	28795991	-	96	25.6229	33.7823	29.7026	8.76589	16.857	25.0164	20.9367	14.7578
1312	chr19	5718660	5719408	+	749	13.0499	16.4473	14.7486	0	13.0499	16.4473	14.7486	14.7486
1313	chr22	38305808	38306277	-	470	13.6569	15.8398	14.7484	0	13.6569	15.8398	14.7484	14.7484
1314	chr19	11154102	11155496	-	1395	13.2667	17.6154	15.441	0.350636	12.9161	17.2648	15.0904	14.7477
1315	chr12	57229871	57231166	+	1296	14.0037	16.8678	15.4358	0.350636	13.6531	16.5172	15.0851	14.7425
1316	chr1	161160139	161161691	+	1553	13.6569	17.1949	15.4259	0.350636	13.3062	16.8442	15.0752	14.7326
1317	chr7	139500578	139501134	+	557	12.3129	17.1481	14.7305	0	12.3129	17.1481	14.7305	14.7305
1318	chr19	14516520	14517367	-	848	15.8246	17.7088	16.7667	1.05191	14.7727	16.6569	15.7148	14.7289
1319	chr17	8138515	8138905	-	391	15.6946	21.6805	18.6875	2.10381	13.5908	19.5767	16.5837	14.7167
1320	chr11	62644262	62645266	-	1005	12.9198	16.494	14.7069	0	12.9198	16.494	14.7069	14.7069
1321	chr17	47683209	47684650	+	1442	14.6107	18.877	16.7438	1.05191	13.5588	17.8251	15.6919	14.7061
1322	chr1	115839595	115841121	+	1527	12.9632	16.4473	14.7052	0	12.9632	16.4473	14.7052	14.7052
1323	chr3	49358593	49360431	+	1839	12.4429	16.9612	14.7021	0	12.4429	16.9612	14.7021	14.7021
1324	chr7	100016002	100017085	+	1084	11.7059	17.6621	14.684	0	11.7059	17.6621	14.684	14.684
1325	chr22	50243477	50244893	-	1417	12.3996	16.9612	14.6804	0	12.3996	16.9612	14.6804	14.6804
1326	chr10	17642391	17643799	-	1409	12.4429	16.9145	14.6787	0	12.4429	16.9145	14.6787	14.6787
1327	chr20	49936498	49937970	+	1473	11.9227	17.4285	14.6756	0	11.9227	17.4285	14.6756	14.6756
1328	chr22	31161039	31162253	+	1215	11.3157	17.9892	14.6525	0	11.3157	17.9892	14.6525	14.6525
1329	chr1	1907951	1909007	+	1057	12.3562	16.9145	14.6354	0	12.3562	16.9145	14.6354	14.6354
1330	chr19	5705274	5706090	+	817	12.4429	16.8211	14.632	0	12.4429	16.8211	14.632	14.632
1331	chr7	44045418	44047088	+	1671	14.9142	14.3446	14.6294	0	14.9142	14.3446	14.6294	14.6294
1332	chr12	67269446	67271012	+	1567	15.7813	14.8586	15.3199	0.350636	15.4307	14.508	14.9693	14.6267
1333	chr17	43003414	43004029	+	616	11.4024	17.849	14.6257	0	11.4024	17.849	14.6257	14.6257
1334	chr21	44800019	44801744	-	1726	16.1715	17.1481	16.6598	1.05191	15.1196	16.0962	15.6079	14.6224
1335	chr6	27618388	27618559	+	172	13.787	20.8394	17.3132	1.40254	12.3844	19.4369	15.9106	14.6217
1336	chr10	131901679	131902889	+	1211	14.2639	14.9521	14.608	0	14.2639	14.9521	14.608	14.608
1337	chr19	49534421	49535400	+	980	12.4863	16.7276	14.607	0	12.4863	16.7276	14.607	14.607
1338	chr7	66492183	66493438	-	1256	13.18	16.0267	14.6034	0	13.18	16.0267	14.6034	14.6034
1339	chr12	54187355	54188510	-	1156	13.3968	15.7931	14.5949	0	13.3968	15.7931	14.5949	14.5949
1340	chr1	201829815	201831255	+	1441	13.3968	15.7931	14.5949	0	13.3968	15.7931	14.5949	14.5949
1341	chr3	47825091	47827400	+	2310	17.7756	18.0826	17.9291	1.75318	16.0225	16.3295	16.176	14.5942
1342	chr5	91379481	91380829	-	1349	11.836	17.335	14.5855	0	11.836	17.335	14.5855	14.5855
1343	chr5	10354316	10356043	+	1728	11.836	17.335	14.5855	0	11.836	17.335	14.5855	14.5855
1344	chr5	139294284	139295449	+	1166	12.4429	16.7276	14.5853	0	12.4429	16.7276	14.5853	14.5853
1345	chr1	244968830	244970604	-	1775	13.8737	16.6809	15.2773	0.350636	13.523	16.3303	14.9266	14.5841
1346	chr21	28990891	28992794	-	1904	13.0933	16.0735	14.5834	0	13.0933	16.0735	14.5834	14.5834
1347	chr11	810014	811852	+	1839	30.8255	36.1653	33.4954	11.3957	19.4299	24.7696	22.0998	14.5811
1348	chr7	155295813	155297374	-	1562	12.6597	16.494	14.5769	0	12.6597	16.494	14.5769	14.5769
1349	chr11	9461316	9462608	+	1293	12.8765	16.2604	14.5684	0	12.8765	16.2604	14.5684	14.5684
1350	chr9	137617450	137618225	-	776	14.1771	14.9521	14.5646	0	14.1771	14.9521	14.5646	14.5646
1351	chr14	69396291	69398201	-	1911	11.2724	17.849	14.5607	0	11.2724	17.849	14.5607	14.5607
1352	chr17	58083762	58085817	+	2056	13.1366	15.98	14.5583	0	13.1366	15.98	14.5583	14.5583
1353	chr11	62889587	62890266	+	680	12.0527	17.0547	14.5537	0	12.0527	17.0547	14.5537	14.5537
1354	chr22	39097410	39098815	+	1406	12.7898	16.3071	14.5484	0	12.7898	16.3071	14.5484	14.5484
1355	chr7	6634465	6637064	-	2600	12.3129	16.7743	14.5436	0	12.3129	16.7743	14.5436	14.5436
1356	chr19	1905743	1906764	+	1022	13.18	17.2883	15.2341	0.350636	12.8293	16.9377	14.8835	14.5409
1357	chr19	13150501	13151606	-	1106	13.8303	15.2324	14.5314	0	13.8303	15.2324	14.5314	14.5314
1358	chr21	17665955	17667295	-	1341	11.4458	17.6154	14.5306	0	11.4458	17.6154	14.5306	14.5306
1359	chr19	47606706	47608474	-	1769	12.1395	16.9145	14.527	0	12.1395	16.9145	14.527	14.527
1360	chr5	179624104	179625664	+	1561	12.1395	16.9145	14.527	0	12.1395	16.9145	14.527	14.527
1361	chr7	74177296	74178206	+	911	12.7898	16.2604	14.5251	0	12.7898	16.2604	14.5251	14.5251
1362	chrX	154437418	154438751	+	1334	14.7408	14.2979	14.5193	0	14.7408	14.2979	14.5193	14.5193
1363	chr19	48958227	48958589	+	363	13.6135	15.4193	14.5164	0	13.6135	15.4193	14.5164	14.5164
1364	chr16	70521903	70523305	-	1403	12.573	16.4005	14.4868	0	12.573	16.4005	14.4868	14.4868
1365	chr22	23751434	23752644	+	1211	13.8303	15.139	14.4846	0	13.8303	15.139	14.4846	14.4846
1366	chr19	55340357	55341343	+	987	12.1395	16.8211	14.4803	0	12.1395	16.8211	14.4803	14.4803
1367	chr14	45084425	45086330	+	1906	14.7841	15.5595	15.1718	0.350636	14.4335	15.2088	14.8212	14.4786
1368	chr12	48602637	48603749	+	1113	12.7898	16.1669	14.4783	0	12.7898	16.1669	14.4783	14.4783
1369	chr1	3794922	3796096	-	1175	11.7059	17.2416	14.4737	0	11.7059	17.2416	14.4737	14.4737
1370	chr1	150364445	150365571	+	1127	12.4429	16.494	14.4685	0	12.4429	16.494	14.4685	14.4685
1371	chr18	36065794	36067453	-	1660	12.1828	18.1294	15.1561	0.350636	11.8322	17.7787	14.8055	14.4629
1372	chr19	2049563	2050837	-	1275	12.7031	16.1669	14.435	0	12.7031	16.1669	14.435	14.435
1373	chr19	18370892	18371606	-	715	11.7926	17.0547	14.4237	0	11.7926	17.0547	14.4237	14.4237
1374	chr17	43004478	43005107	+	630	11.9227	16.9145	14.4186	0	11.9227	16.9145	14.4186	14.4186
1375	chr11	70203502	70205621	+	2120	11.4891	17.335	14.4121	0	11.4891	17.335	14.4121	14.4121
1376	chr6	111987679	111989298	+	1620	12.8765	15.9333	14.4049	0	12.8765	15.9333	14.4049	14.4049
1377	chr14	35826925	35828806	+	1882	10.5353	18.2695	14.4024	0	10.5353	18.2695	14.4024	14.4024
1378	chr19	1269792	1270601	+	810	13.6569	15.139	14.3979	0	13.6569	15.139	14.3979	14.3979
1379	chr6	159969787	159971759	+	1973	13.2667	16.9145	15.0906	0.350636	12.9161	16.5639	14.74	14.3975
1380	chr7	44958923	44959993	-	1071	13.31	15.466	14.388	0	13.31	15.466	14.388	14.388
1381	chr6	110980767	110981917	-	1151	12.1828	16.5874	14.3851	0	12.1828	16.5874	14.3851	14.3851
1382	chr5	150435887	150436687	-	801	12.7898	15.98	14.3849	0	12.7898	15.98	14.3849	14.3849
1383	chr3	119498670	119500545	+	1876	14.2639	17.2416	15.7527	0.701271	13.5626	16.5403	15.0515	14.3814
1384	chr6	33284385	33285185	+	801	13.2233	15.5128	14.368	0	13.2233	15.5128	14.368	14.368
1385	chr1	155913054	155914099	-	1046	13.4401	18.0359	15.738	0.701271	12.7388	17.3346	15.0367	14.3667
1386	chr1	225651201	225652906	-	1706	14.7408	15.3726	15.0567	0.350636	14.3901	15.0219	14.706	14.3636
1387	chr19	10928850	10930220	+	1371	12.1828	16.5407	14.3618	0	12.1828	16.5407	14.3618	14.3618
1388	chr6	27131704	27132724	-	1021	39.1064	49.5754	44.3409	19.1096	19.9967	30.4658	25.2313	14.3573
1389	chr1	204549818	204550968	+	1151	17.3421	23.5962	20.4691	3.33104	14.011	20.2652	17.1381	14.3491
1390	chr17	3725024	3726436	+	1413	12.5297	16.1669	14.3483	0	12.5297	16.1669	14.3483	14.3483
1391	chr22	41442639	41443295	-	657	12.7464	15.9333	14.3399	0	12.7464	15.9333	14.3399	14.3399
1392	chr6	27478866	27479011	+	146	10.492	18.1761	14.334	0	10.492	18.1761	14.334	14.334
1393	chr22	38701374	38702309	+	936	13.9604	14.6717	14.316	0	13.9604	14.6717	14.316	14.316
1394	chr1	228080177	228081807	-	1631	14.7408	13.8774	14.3091	0	14.7408	13.8774	14.3091	14.3091
1395	chr1	201453300	201453765	-	466	11.4891	17.1014	14.2953	0	11.4891	17.1014	14.2953	14.2953
1396	chr6	28589418	28589840	+	423	16.3449	21.4001	18.8725	2.45445	13.8905	18.9457	16.4181	14.2828
1397	chr11	65435841	65436652	+	812	19.4231	24.3438	21.8835	4.20763	15.2155	20.1362	17.6758	14.2772
1398	chr12	124939429	124939668	-	240	11.4458	17.1014	14.2736	0	11.4458	17.1014	14.2736	14.2736
1399	chr16	57300402	57300507	-	106	25.6229	31.5862	28.6046	8.41526	17.2077	23.171	20.1893	14.2498
1400	chr1	119741920	119744223	+	2304	18.3826	25.325	21.8538	4.20763	14.175	21.1174	17.6462	14.2487
1401	chr12	68902862	68903723	+	862	11.7059	16.7743	14.2401	0	11.7059	16.7743	14.2401	14.2401
1402	chr11	68214022	68215961	+	1940	12.4429	16.0267	14.2348	0	12.4429	16.0267	14.2348	14.2348
1403	chr7	157337641	157338691	+	1051	13.31	15.139	14.2245	0	13.31	15.139	14.2245	14.2245
1404	chr5	36442681	36445116	+	2436	12.3129	16.1202	14.2165	0	12.3129	16.1202	14.2165	14.2165
1405	chr11	66348173	66348242	+	70	13.5268	14.9053	14.2161	0	13.5268	14.9053	14.2161	14.2161
1406	chr5	43309646	43311019	-	1374	13.18	15.2324	14.2062	0	13.18	15.2324	14.2062	14.2062
1407	chr20	25622056	25623823	-	1768	12.2695	17.5219	14.8957	0.350636	11.9189	17.1713	14.5451	14.2027
1408	chr1	19208538	19210223	-	1686	12.7031	15.6997	14.2014	0	12.7031	15.6997	14.2014	14.2014
1409	chr17	7688500	7689930	+	1431	15.0443	17.4285	16.2364	1.05191	13.9923	16.3766	15.1845	14.2007
1410	chr19	45039229	45041036	+	1808	12.3562	16.0267	14.1915	0	12.3562	16.0267	14.1915	14.1915
1411	chr14	95532924	95534506	-	1583	18.0358	23.1757	20.6057	3.50636	14.5294	19.6693	17.0994	14.1897
1412	chr14	77027031	77028643	-	1613	13.18	15.1857	14.1828	0	13.18	15.1857	14.1828	14.1828
1413	chr19	10192151	10193256	-	1106	11.4458	16.9145	14.1801	0	11.4458	16.9145	14.1801	14.1801
1414	chr9	88520492	88521618	+	1127	12.0961	16.2604	14.1782	0	12.0961	16.2604	14.1782	14.1782
1415	chr4	15679817	15681338	-	1522	11.6192	16.7276	14.1734	0	11.6192	16.7276	14.1734	14.1734
1416	chr5	177005257	177006574	-	1318	12.2695	16.0735	14.1715	0	12.2695	16.0735	14.1715	14.1715
1417	chr19	3939707	3940318	-	612	12.9198	15.4193	14.1696	0	12.9198	15.4193	14.1696	14.1696
1418	chr19	40424565	40425230	-	666	12.7898	15.5128	14.1513	0	12.7898	15.5128	14.1513	14.1513
1419	chr5	179702041	179702907	+	867	12.2262	16.0735	14.1498	0	12.2262	16.0735	14.1498	14.1498
1420	chr1	182641772	182643706	-	1935	12.9198	15.3726	14.1462	0	12.9198	15.3726	14.1462	14.1462
1421	chr11	65444521	65445526	+	1006	17.9924	20.0918	19.0421	2.62977	15.3626	17.4621	16.4123	14.1458
1422	chr2	32278025	32279727	+	1703	12.7031	15.5595	14.1313	0	12.7031	15.5595	14.1313	14.1313
1423	chr8	102237444	102238842	-	1399	14.0037	14.2512	14.1275	0	14.0037	14.2512	14.1275	14.1275
1424	chr16	2009962	2010876	+	915	12.9632	15.2791	14.1212	0	12.9632	15.2791	14.1212	14.1212
1425	chr11	72720920	72722278	-	1359	11.7059	16.494	14.0999	0	11.7059	16.494	14.0999	14.0999
1426	chr6	31513663	31514481	-	819	12.3562	15.8398	14.098	0	12.3562	15.8398	14.098	14.098
1427	chr22	29767438	29769014	+	1577	15.4778	18.0826	16.7802	1.40254	14.0753	16.6801	15.3777	14.0924
1428	chr2	265170	266718	+	1549	13.0499	16.494	14.772	0.350636	12.6993	16.1434	14.4213	14.079
1429	chr17	8156921	8158795	+	1875	13.0933	15.0455	14.0694	0	13.0933	15.0455	14.0694	14.0694
1430	chr7	151088438	151089373	+	936	12.7464	16.7743	14.7604	0.350636	12.3958	16.4237	14.4097	14.0674
1431	chr16	30805851	30806883	+	1033	14.9575	13.1765	14.067	0	14.9575	13.1765	14.067	14.067
1432	chr6	34423761	34425591	-	1831	14.6107	21.4469	18.0288	2.10381	12.5069	19.343	15.925	14.0666
1433	chr1	27773350	27774801	+	1452	12.6164	15.5128	14.0646	0	12.6164	15.5128	14.0646	14.0646
1434	chr12	49762883	49764913	+	2031	22.8048	28.5024	25.6536	6.66208	16.1428	21.8403	18.9915	14.0595
1435	chr17	75129131	75131138	-	2008	15.0009	19.7648	17.3828	1.75318	13.2477	18.0116	15.6296	14.0533
1436	chr1	153728099	153729564	+	1466	13.8737	15.6062	14.7399	0.350636	13.523	15.2556	14.3893	14.047
1437	chr6	36605648	36606289	+	642	13.4835	17.335	15.4093	0.701271	12.7822	16.6338	14.708	14.0386
1438	chrX	153970737	153972141	+	1405	11.8793	18.9237	15.4015	0.701271	11.1781	18.2224	14.7002	14.0309
1439	chr16	18782433	18783078	-	646	14.0471	17.3818	15.7144	0.876589	13.1705	16.5052	14.8378	14.0101
1440	chr5	179557611	179559453	-	1843	11.7059	16.3071	14.0065	0	11.7059	16.3071	14.0065	14.0065
1441	chr6	122399710	122401669	+	1960	10.7521	17.2416	13.9968	0	10.7521	17.2416	13.9968	13.9968
1442	chr6	36678784	36679197	+	414	14.5673	14.8119	14.6896	0.350636	14.2167	14.4612	14.339	13.9967
1443	chr15	77528779	77530382	+	1604	12.0094	15.98	13.9947	0	12.0094	15.98	13.9947	13.9947
1444	chr14	69611936	69613627	+	1692	13.3968	14.5783	13.9875	0	13.3968	14.5783	13.9875	13.9875
1445	chr14	103332239	103333861	-	1623	12.4429	15.5128	13.9779	0	12.4429	15.5128	13.9779	13.9779
1446	chr17	40307852	40309345	+	1494	12.5297	15.4193	13.9745	0	12.5297	15.4193	13.9745	13.9745
1447	chr19	12730213	12731105	-	893	14.9575	18.363	16.6603	1.40254	13.555	16.9605	15.2577	13.9733
1448	chr22	25059887	25061737	-	1851	11.0989	16.8211	13.96	0	11.0989	16.8211	13.96	13.96
1449	chr3	20078649	20080342	+	1694	11.8793	16.0267	13.953	0	11.8793	16.0267	13.953	13.953
1450	chr5	173318586	173319378	-	793	11.4891	17.8023	14.6457	0.350636	11.1385	17.4517	14.2951	13.9528
1451	chr9	136481479	136482841	-	1363	12.6164	15.2791	13.9477	0	12.6164	15.2791	13.9477	13.9477
1452	chr12	111599783	111600889	+	1107	12.6597	15.2324	13.9461	0	12.6597	15.2324	13.9461	13.9461
1453	chr21	8992665	8992921	+	257	12.2262	15.6529	13.9396	0	12.2262	15.6529	13.9396	13.9396
1454	chr22	41840260	41840968	+	709	11.4891	17.7556	14.6223	0.350636	11.1385	17.4049	14.2717	13.9295
1455	chr17	21037352	21038414	-	1063	12.1395	15.6997	13.9196	0	12.1395	15.6997	13.9196	13.9196
1456	chr14	69712968	69714432	+	1465	13.3534	14.4381	13.8957	0	13.3534	14.4381	13.8957	13.8957
1457	chr8	143634270	143635794	-	1525	13.0066	16.1669	14.5867	0.350636	12.6559	15.8163	14.2361	13.8939
1458	chr1	227733995	227735218	-	1224	11.966	17.1949	14.5804	0.350636	11.6154	16.8442	14.2298	13.8876
1459	chr6	32174134	32175387	-	1254	11.2724	16.494	13.8832	0	11.2724	16.494	13.8832	13.8832
1460	chr1	38994150	38995141	+	992	13.5702	15.5595	14.5648	0.350636	13.2195	15.2088	14.2142	13.872
1461	chr1	23704539	23705379	+	841	12.2262	15.5128	13.8695	0	12.2262	15.5128	13.8695	13.8695
1462	chr20	43462770	43463863	+	1094	13.31	18.4564	15.8832	1.05191	12.2581	17.4045	14.8313	13.8491
1463	chr20	63710193	63711551	+	1359	11.1856	17.8957	14.5407	0.350636	10.835	17.5451	14.1901	13.8479
1464	chr13	51451305	51452951	-	1647	14.0904	13.597	13.8437	0	14.0904	13.597	13.8437	13.8437
1465	chr6	111483025	111484024	-	1000	11.1856	16.494	13.8398	0	11.1856	16.494	13.8398	13.8398
1466	chr6	159787782	159789534	-	1753	19.3798	23.456	21.4179	4.20763	15.1721	19.2484	17.2103	13.8293
1467	chr16	67893685	67895001	+	1317	14.8275	15.5595	15.1935	0.701271	14.1262	14.8582	14.4922	13.8233
1468	chr1	153649111	153649608	+	498	12.3129	15.3259	13.8194	0	12.3129	15.3259	13.8194	13.8194
1469	chr8	102410096	102411314	-	1219	12.3562	15.2791	13.8177	0	12.3562	15.2791	13.8177	13.8177
1470	chr1	16350624	16351967	-	1344	11.7926	15.8398	13.8162	0	11.7926	15.8398	13.8162	13.8162
1471	chr22	45072721	45074224	+	1504	11.8793	15.7464	13.8129	0	11.8793	15.7464	13.8129	13.8129
1472	chr5	154758028	154759339	+	1312	12.6164	17.7088	15.1626	0.701271	11.9151	17.0076	14.4613	13.7925
1473	chr1	228087166	228087399	+	234	13.6135	13.9708	13.7922	0	13.6135	13.9708	13.7922	13.7922
1474	chr11	61788820	61790026	-	1207	11.4891	16.7743	14.1317	0.175318	11.3138	16.599	13.9564	13.7833
1475	chr6	73509136	73509949	-	814	12.3129	16.6342	14.4735	0.350636	11.9622	16.2835	14.1229	13.7807
1476	chr3	81761429	81763247	+	1819	11.2724	16.2604	13.7664	0	11.2724	16.2604	13.7664	13.7664
1477	chr2	219596074	219597597	-	1524	11.8793	15.6529	13.7661	0	11.8793	15.6529	13.7661	13.7661
1478	chr16	30651914	30653087	+	1174	13.8737	13.6438	13.7587	0	13.8737	13.6438	13.7587	13.7587
1479	chr2	61958603	61959755	-	1153	11.6192	15.8866	13.7529	0	11.6192	15.8866	13.7529	13.7529
1480	chr8	54023108	54023668	+	561	13.0066	14.4848	13.7457	0	13.0066	14.4848	13.7457	13.7457
1481	chr2	241313676	241314919	-	1244	13.0066	15.8398	14.4232	0.350636	12.6559	15.4892	14.0726	13.7304
1482	chr11	66642051	66642666	+	616	14.2205	17.2883	15.7544	1.05191	13.1686	16.2364	14.7025	13.7208
1483	chr20	50959007	50960590	+	1584	10.9255	17.8957	14.4106	0.350636	10.5749	17.5451	14.06	13.7179
1484	chr19	39444041	39445411	-	1371	13.917	13.5036	13.7103	0	13.917	13.5036	13.7103	13.7103
1485	chr14	101948479	101949645	+	1167	11.6625	15.7464	13.7045	0	11.6625	15.7464	13.7045	13.7045
1486	chr1	201444820	201445519	-	700	11.7493	15.6529	13.7011	0	11.7493	15.6529	13.7011	13.7011
1487	chr12	121801566	121802829	-	1264	12.0094	15.3726	13.691	0	12.0094	15.3726	13.691	13.691
1488	chr6	31861371	31862654	-	1284	13.2233	14.1577	13.6905	0	13.2233	14.1577	13.6905	13.6905
1489	chr11	1574967	1575843	+	877	12.9632	14.3914	13.6773	0	12.9632	14.3914	13.6773	13.6773
1490	chrX	77784087	77785262	-	1176	10.7954	16.5407	13.6681	0	10.7954	16.5407	13.6681	13.6681
1491	chr19	5695093	5695381	+	289	11.5325	15.7931	13.6628	0	11.5325	15.7931	13.6628	13.6628
1492	chr11	47217907	47218491	+	585	12.8765	14.4381	13.6573	0	12.8765	14.4381	13.6573	13.6573
1493	chr15	64353804	64355414	-	1611	11.7493	15.5595	13.6544	0	11.7493	15.5595	13.6544	13.6544
1494	chr1	16727320	16727599	+	280	21.4175	29.0163	25.2169	6.66208	14.7554	22.3543	18.5548	13.6528
1495	chr17	7318342	7319223	+	882	12.3996	14.9053	13.6525	0	12.3996	14.9053	13.6525	13.6525
1496	chr14	20610185	20610429	+	245	14.8708	21.587	18.2289	2.45445	12.4164	19.1326	15.7745	13.6505
1497	chr13	99198501	99200530	-	2030	12.8765	14.3914	13.6339	0	12.8765	14.3914	13.6339	13.6339
1498	chr3	48672195	48673661	-	1467	13.0066	14.2512	13.6289	0	13.0066	14.2512	13.6289	13.6289
1499	chr6	1608151	1609523	-	1373	13.0499	14.2045	13.6272	0	13.0499	14.2045	13.6272	13.6272
1500	chr3	53253803	53255427	-	1625	12.4863	14.7652	13.6257	0	12.4863	14.7652	13.6257	13.6257
1501	chr11	3377224	3378943	-	1720	12.5297	14.7184	13.624	0	12.5297	14.7184	13.624	13.624
1502	chr19	810566	812383	+	1818	30.3486	30.7919	30.5703	10.1684	20.1802	20.6235	20.4018	13.6157
1503	chr8	11800853	11802362	-	1510	11.7926	15.4193	13.606	0	11.7926	15.4193	13.606	13.606
1504	chr17	16447612	16448508	+	897	13.31	13.8307	13.5703	0	13.31	13.8307	13.5703	13.5703
1505	chr11	62599938	62601427	+	1490	12.2262	14.9053	13.5657	0	12.2262	14.9053	13.5657	13.5657
1506	chr19	10684458	10685730	+	1273	14.2639	20.746	17.5049	2.10381	12.16	18.6422	15.4011	13.5501
1507	chr13	50124836	50126541	+	1706	13.0499	15.4193	14.2346	0.350636	12.6993	15.0687	13.884	13.542
1508	chr12	98643284	98644728	-	1445	12.2695	14.8119	13.5407	0	12.2695	14.8119	13.5407	13.5407
1509	chr22	50505414	50507556	-	2143	15.4344	18.2695	16.852	1.75318	13.6813	16.5164	15.0988	13.528
1510	chr19	15306691	15307761	-	1071	14.524	17.8957	16.2099	1.40254	13.1214	16.4932	14.8073	13.5261
1511	chr20	32110023	32111228	+	1206	12.1395	14.9053	13.5224	0	12.1395	14.9053	13.5224	13.5224
1512	chr15	88635246	88635641	+	396	11.5758	15.466	13.5209	0	11.5758	15.466	13.5209	13.5209
1513	chr15	82749264	82750394	-	1131	12.9632	14.0643	13.5137	0	12.9632	14.0643	13.5137	13.5137
1514	chr19	12951051	12951409	+	359	12.0094	16.4005	14.205	0.350636	11.6588	16.0499	13.8543	13.5123
1515	chr19	18269292	18269885	-	594	12.3996	14.625	13.5123	0	12.3996	14.625	13.5123	13.5123
1516	chr1	109243208	109244030	+	823	10.7521	16.2604	13.5062	0	10.7521	16.2604	13.5062	13.5062
1517	chr1	30748394	30749667	+	1274	11.3591	15.6529	13.506	0	11.3591	15.6529	13.506	13.506
1518	chr1	224114273	224115874	+	1602	11.7926	17.9425	14.8675	0.701271	11.0913	17.2412	14.1663	13.4981
1519	chr1	23557896	23559332	-	1437	14.2205	15.5128	14.8666	0.701271	13.5192	14.8115	14.1654	13.4972
1520	chr22	20078338	20079852	-	1515	12.5297	14.4381	13.4839	0	12.5297	14.4381	13.4839	13.4839
1521	chr12	53413563	53414839	+	1277	14.8708	18.7368	16.8038	1.75318	13.1177	16.9836	15.0506	13.4804
1522	chrX	53682487	53683444	-	958	12.7898	14.1577	13.4738	0	12.7898	14.1577	13.4738	13.4738
1523	chr1	109241884	109242605	+	722	14.0471	12.8962	13.4716	0	14.0471	12.8962	13.4716	13.4716
1524	chrX	123961991	123963239	+	1249	12.6164	15.6997	14.158	0.350636	12.2657	15.349	13.8074	13.4654
1525	chr19	45079499	45081015	+	1517	11.4024	15.5128	13.4576	0	11.4024	15.5128	13.4576	13.4576
1526	chr1	1365855	1366896	-	1042	13.8303	13.0831	13.4567	0	13.8303	13.0831	13.4567	13.4567
1527	chr9	34072697	34074594	+	1898	10.8388	16.0735	13.4561	0	10.8388	16.0735	13.4561	13.4561
1528	chr7	5512189	5513689	-	1501	11.6192	15.2791	13.4492	0	11.6192	15.2791	13.4492	13.4492
1529	chr9	99222357	99224201	+	1845	12.6164	15.6529	14.1346	0.350636	12.2657	15.3023	13.784	13.4421
1530	chr10	119079478	119080753	-	1276	14.0037	16.2604	15.132	0.876589	13.1271	15.3838	14.2555	13.4296
1531	chr11	911235	912587	+	1353	11.0556	15.7931	13.4243	0	11.0556	15.7931	13.4243	13.4243
1532	chr5	57177754	57178821	+	1068	12.0527	16.1669	14.1098	0.350636	11.7021	15.8163	13.7592	13.4173
1533	chr6	89080800	89081710	+	911	14.7841	18.6901	16.7371	1.75318	13.0309	16.9369	14.9839	13.4144
1534	chrX	154408586	154409321	+	736	11.3157	15.5128	13.4142	0	11.3157	15.5128	13.4142	13.4142
1535	chr11	16738746	16740728	+	1983	12.7898	14.7184	13.7541	0.175318	12.6145	14.5431	13.5788	13.4057
1536	chr11	64183968	64185522	-	1555	11.7059	15.0922	13.3991	0	11.7059	15.0922	13.3991	13.3991
1537	chr1	71063357	71064766	-	1410	13.9604	18.1761	16.0682	1.40254	12.5578	16.7736	14.6657	13.3856
1538	chr9	133355647	133356178	+	532	11.5758	15.1857	13.3808	0	11.5758	15.1857	13.3808	13.3808
1539	chr17	47896800	47898571	+	1772	13.0499	16.4473	14.7486	0.701271	12.3486	15.746	14.0473	13.3794
1540	chr1	54201823	54203050	+	1228	12.573	14.1577	13.3654	0	12.573	14.1577	13.3654	13.3654
1541	chr1	156765865	156767055	-	1191	10.2318	16.494	13.3629	0	10.2318	16.494	13.3629	13.3629
1542	chr5	139565040	139565903	+	864	13.5702	15.8866	14.7284	0.701271	12.8689	15.1853	14.0271	13.3592
1543	chr3	128679875	128680555	-	681	10.9689	15.7464	13.3576	0	10.9689	15.7464	13.3576	13.3576
1544	chr3	56784153	56785583	+	1431	11.0122	15.6997	13.3559	0	11.0122	15.6997	13.3559	13.3559
1545	chr6	126340256	126342058	+	1803	11.0556	15.6529	13.3543	0	11.0556	15.6529	13.3543	13.3543
1546	chr19	50050815	50052249	+	1435	12.8765	13.8307	13.3536	0	12.8765	13.8307	13.3536	13.3536
1547	chr3	32685399	32686806	+	1408	12.7031	13.9708	13.337	0	12.7031	13.9708	13.337	13.337
1548	chr22	49854381	49856073	+	1693	12.8765	13.7839	13.3302	0	12.8765	13.7839	13.3302	13.3302
1549	chr21	44592398	44593876	-	1479	11.0989	15.5595	13.3292	0	11.0989	15.5595	13.3292	13.3292
1550	chr12	63303361	63304954	-	1594	11.836	14.8119	13.3239	0	11.836	14.8119	13.3239	13.3239
1551	chr17	28336139	28338602	+	2464	11.4458	15.1857	13.3157	0	11.4458	15.1857	13.3157	13.3157
1552	chr17	80454943	80456621	+	1679	11.4458	15.1857	13.3157	0	11.4458	15.1857	13.3157	13.3157
1553	chr6	33415510	33417936	-	2427	15.6512	17.6154	16.6333	1.75318	13.898	15.8622	14.8801	13.3117
1554	chr9	35101563	35102792	-	1230	12.6164	16.7276	14.672	0.701271	11.9151	16.0263	13.9707	13.303
1555	chr11	64189565	64190243	+	679	12.0094	14.5783	13.2938	0	12.0094	14.5783	13.2938	13.2938
1556	chr17	79227194	79228214	-	1021	9.62485	16.9612	13.293	0	9.62485	16.9612	13.293	13.293
1557	chr19	49521752	49522389	+	638	11.4458	15.139	13.2924	0	11.4458	15.139	13.2924	13.2924
1558	chr4	169034030	169035353	+	1324	10.8822	15.6997	13.2909	0	10.8822	15.6997	13.2909	13.2909
1559	chr14	24094316	24096476	+	2161	14.4806	14.8119	14.6463	0.701271	13.7794	14.1106	13.945	13.2773
1560	chr19	5718119	5720061	-	1943	10.7521	15.7931	13.2726	0	10.7521	15.7931	13.2726	13.2726
1561	chr19	10661883	10662459	+	577	12.0961	14.4381	13.2671	0	12.0961	14.4381	13.2671	13.2671
1562	chr3	179021481	179022691	-	1211	11.229	15.2791	13.2541	0	11.229	15.2791	13.2541	13.2541
1563	chr22	39298009	39298738	-	730	11.9227	14.5783	13.2505	0	11.9227	14.5783	13.2505	13.2505
1564	chr1	32651280	32652850	+	1571	13.2667	17.2416	15.2541	1.05191	12.2148	16.1897	14.2022	13.2229
1565	chr6	28729352	28729441	+	90	20.0301	23.8298	21.93	4.9089	15.1212	18.9209	17.0211	13.211
1566	chr17	7626113	7627681	-	1569	14.3939	13.4101	13.902	0.350636	14.0433	13.0595	13.5514	13.2096
1567	chr11	66620858	66621516	+	659	12.6164	15.1857	13.901	0.350636	12.2657	14.835	13.5504	13.2086
1568	chr17	7842400	7843785	-	1386	13.0066	13.4101	13.2083	0	13.0066	13.4101	13.2083	13.2083
1569	chr19	8327449	8328402	+	954	11.3591	15.0455	13.2023	0	11.3591	15.0455	13.2023	13.2023
1570	chr13	114341889	114343892	-	2004	12.0961	14.2979	13.197	0	12.0961	14.2979	13.197	13.197
1571	chr3	9384411	9384868	-	458	13.917	13.8307	13.8738	0.350636	13.5664	13.48	13.5232	13.1814
1572	chr19	2949084	2950207	-	1124	11.6192	14.7184	13.1688	0	11.6192	14.7184	13.1688	13.1688
1573	chr16	67480238	67481097	-	860	12.4429	15.2791	13.861	0.350636	12.0923	14.9285	13.5104	13.1686
1574	chr17	59707856	59710011	+	2156	11.7926	14.5315	13.1621	0	11.7926	14.5315	13.1621	13.1621
1575	chr5	177427029	177428725	+	1697	13.2233	14.4848	13.8541	0.350636	12.8727	14.1342	13.5034	13.1617
1576	chrX	154403464	154404069	+	606	12.4429	13.8774	13.1602	0	12.4429	13.8774	13.1602	13.1602
1577	chr20	38473261	38474755	+	1495	12.0094	14.9988	13.5041	0.175318	11.8341	14.8235	13.3288	13.1557
1578	chr17	75783371	75784524	-	1154	10.0584	16.2136	13.136	0	10.0584	16.2136	13.136	13.136
1579	chr9	136105769	136106853	-	1085	13.2667	12.9896	13.1281	0	13.2667	12.9896	13.1281	13.1281
1580	chr14	99481508	99482835	+	1328	12.1828	14.0643	13.1235	0	12.1828	14.0643	13.1235	13.1235
1581	chr9	136410785	136412571	+	1787	13.1366	16.494	14.8153	0.876589	12.26	15.6174	13.9387	13.114
1582	chr1	155545344	155546487	-	1144	11.8793	14.3446	13.112	0	11.8793	14.3446	13.112	13.112
1583	chr22	50475304	50476110	+	807	13.18	13.0363	13.1082	0	13.18	13.0363	13.1082	13.1082
1584	chrX	130266178	130268465	-	2288	11.7493	15.7931	13.7712	0.350636	11.3986	15.4425	13.4205	13.0788
1585	chr16	2980705	2982195	+	1491	13.18	12.9429	13.0614	0	13.18	12.9429	13.0614	13.0614
1586	chr6	30570053	30570846	-	794	12.0094	15.466	13.7377	0.350636	11.6588	15.1154	13.3871	13.0454
1587	chr16	29810121	29811141	+	1021	18.6427	24.8578	21.7503	4.9089	13.7338	19.9489	16.8414	13.0404
1588	chrX	41332044	41334237	-	2194	12.7464	13.3167	13.0316	0	12.7464	13.3167	13.0316	13.0316
1589	chr12	56117068	56117831	+	764	13.5268	17.8957	15.7113	1.40254	12.1243	16.4932	14.3087	13.0314
1590	chr4	1721963	1723031	+	1069	9.84163	16.2136	13.0276	0	9.84163	16.2136	13.0276	13.0276
1591	chr16	89871435	89873383	-	1949	11.6625	14.3914	13.027	0	11.6625	14.3914	13.027	13.027
1592	chr14	100240639	100241656	+	1018	11.6625	14.3914	13.027	0	11.6625	14.3914	13.027	13.027
1593	chr16	9092110	9093326	+	1217	13.9604	14.8119	14.3861	0.701271	13.2591	14.1106	13.6849	13.0178
1594	chr1	23978785	23980285	-	1501	13.8737	16.2136	15.0436	1.05191	12.8218	15.1617	13.9917	13.0134
1595	chr14	103627210	103629056	-	1847	9.62485	16.4005	13.0127	0	9.62485	16.4005	13.0127	13.0127
1596	chr16	11851734	11853319	+	1586	13.2667	12.756	13.0113	0	13.2667	12.756	13.0113	13.0113
1597	chr7	105015744	105016401	+	658	11.0989	16.3071	13.703	0.350636	10.7483	15.9565	13.3524	13.0107
1598	chr3	194138148	194139231	+	1084	9.71156	16.3071	13.0093	0	9.71156	16.3071	13.0093	13.0093
1599	chr17	45061412	45062833	+	1422	13.3968	14.6717	14.0342	0.525954	12.8708	14.1458	13.5083	13.002
1600	chr14	24230933	24232316	-	1384	14.1338	18.5032	16.3185	1.75318	12.3806	16.75	14.5653	13.0005
1601	chr19	12720502	12721112	-	611	11.7926	14.2045	12.9985	0	11.7926	14.2045	12.9985	12.9985
1602	chr20	3158139	3159472	-	1334	10.9255	16.4473	13.6864	0.350636	10.5749	16.0966	13.3358	12.9941
1603	chr6	17705081	17706807	-	1727	13.4401	16.5874	15.0138	1.05191	12.3882	15.5355	13.9619	12.9837
1604	chr17	48600347	48600900	-	554	13.0066	14.3446	13.6756	0.350636	12.6559	13.994	13.325	12.9833
1605	chr12	119668164	119669210	+	1047	11.0556	14.9053	12.9805	0	11.0556	14.9053	12.9805	12.9805
1606	chr9	136117153	136117972	-	820	11.6625	14.2979	12.9802	0	11.6625	14.2979	12.9802	12.9802
1607	chr19	45887070	45888217	+	1148	12.573	13.3634	12.9682	0	12.573	13.3634	12.9682	12.9682
1608	chr6	35474318	35474714	+	397	13.2233	12.7092	12.9663	0	13.2233	12.7092	12.9663	12.9663
1609	chr19	487192	488122	-	931	10.492	15.4193	12.9556	0	10.492	15.4193	12.9556	12.9556
1610	chr8	37693858	37695224	-	1367	11.7926	14.111	12.9518	0	11.7926	14.111	12.9518	12.9518
1611	chr9	33025327	33027064	+	1738	11.8793	14.0176	12.9484	0	11.8793	14.0176	12.9484	12.9484
1612	chr6	32188286	32189834	-	1549	11.3591	14.5315	12.9453	0	11.3591	14.5315	12.9453	12.9453
1613	chr7	155298223	155299832	+	1610	11.7926	16.8211	14.3068	0.701271	11.0913	16.1198	13.6056	12.9387
1614	chr7	99444647	99445561	+	915	11.1856	14.6717	12.9287	0	11.1856	14.6717	12.9287	12.9287
1615	chr1	88035919	88037668	+	1750	10.8388	14.9988	12.9188	0	10.8388	14.9988	12.9188	12.9188
1616	chr5	150427898	150428641	-	744	10.9255	14.9053	12.9154	0	10.9255	14.9053	12.9154	12.9154
1617	chr3	49356164	49356794	-	631	11.7059	14.111	12.9085	0	11.7059	14.111	12.9085	12.9085
1618	chr19	1884155	1885203	-	1049	12.3129	13.5036	12.9082	0	12.3129	13.5036	12.9082	12.9082
1619	chr16	30355495	30356898	+	1404	10.015	15.7931	12.9041	0	10.015	15.7931	12.9041	12.9041
1620	chr10	68901529	68903239	+	1711	12.6597	14.5315	13.5956	0.350636	12.3091	14.1809	13.245	12.9034
1621	chr6	42894754	42895457	+	704	11.2724	14.5315	12.9019	0	11.2724	14.5315	12.9019	12.9019
1622	chr16	30065859	30067934	+	2076	21.5475	24.484	23.0158	5.78549	15.762	18.6985	17.2303	12.8991
1623	chr10	97426531	97428131	+	1601	12.1828	14.9988	13.5908	0.350636	11.8322	14.6481	13.2402	12.8986
1624	chr20	32206477	32207373	-	897	10.9689	14.8119	12.8904	0	10.9689	14.8119	12.8904	12.8904
1625	chr7	135662621	135663959	+	1339	12.1828	13.597	12.8899	0	12.1828	13.597	12.8899	12.8899
1626	chr1	31050422	31051234	-	813	11.7059	14.0643	12.8851	0	11.7059	14.0643	12.8851	12.8851
1627	chr14	68988124	68989571	+	1448	12.9632	12.8027	12.883	0	12.9632	12.8027	12.883	12.883
1628	chr1	28519977	28520725	+	749	13.0066	12.756	12.8813	0	13.0066	12.756	12.8813	12.8813
1629	chr12	68866710	68867041	+	332	11.2724	14.4848	12.8786	0	11.2724	14.4848	12.8786	12.8786
1630	chr19	43573915	43575399	-	1485	12.4863	13.27	12.8781	0	12.4863	13.27	12.8781	12.8781
1631	chr11	66649346	66649992	+	647	12.6597	13.7839	13.2218	0.175318	12.4844	13.6086	13.0465	12.8735
1632	chr9	137206114	137207433	+	1320	11.4891	14.2512	12.8702	0	11.4891	14.2512	12.8702	12.8702
1633	chr22	31956362	31957500	+	1139	11.2724	15.8398	13.5561	0.350636	10.9217	15.4892	13.2055	12.8639
1634	chr22	37906604	37907681	+	1078	9.27801	16.4473	12.8626	0	9.27801	16.4473	12.8626	12.8626
1635	chr17	68512802	68514275	+	1474	11.1423	14.5783	12.8603	0	11.1423	14.5783	12.8603	12.8603
1636	chr3	49005866	49007357	-	1492	10.7521	14.9521	12.8521	0	10.7521	14.9521	12.8521	12.8521
1637	chr6	28951076	28951320	+	245	15.3044	18.2695	16.787	2.10381	13.2006	16.1657	14.6832	12.843
1638	chr1	111213192	111214531	-	1340	9.92834	15.7464	12.8374	0	9.92834	15.7464	12.8374	12.8374
1639	chr22	41414055	41415053	+	999	10.1018	15.5595	12.8306	0	10.1018	15.5595	12.8306	12.8306
1640	chr19	2280118	2280776	+	659	10.7954	14.8586	12.827	0	10.7954	14.8586	12.827	12.827
1641	chr11	64924577	64926087	+	1511	12.0527	13.597	12.8249	0	12.0527	13.597	12.8249	12.8249
1642	chr17	42051710	42053499	+	1790	11.4458	14.1577	12.8018	0	11.4458	14.1577	12.8018	12.8018
1643	chr5	140402348	140404200	+	1853	13.0933	13.8774	13.4853	0.350636	12.7426	13.5267	13.1347	12.7932
1644	chr12	68865540	68865895	+	356	10.0584	15.5128	12.7856	0	10.0584	15.5128	12.7856	12.7856
1645	chr3	19947369	19948704	+	1336	12.7898	14.1577	13.4738	0.350636	12.4391	13.8071	13.1231	12.7816
1646	chr2	85418833	85420593	+	1761	12.573	12.9896	12.7813	0	12.573	12.9896	12.7813	12.7813
1647	chr14	21382949	21383930	-	982	14.8708	13.4101	14.1405	0.701271	14.1696	12.7089	13.4392	12.7727
1648	chr9	131490800	131491464	+	665	11.3591	14.1577	12.7584	0	11.3591	14.1577	12.7584	12.7584
1649	chr22	41284497	41286158	-	1662	15.9981	19.8582	17.9281	2.80509	13.193	17.0531	15.123	12.7569
1650	chr17	38834844	38835781	-	938	10.8388	14.6717	12.7553	0	10.8388	14.6717	12.7553	12.7553
1651	chr8	144770615	144771570	-	956	12.0094	13.4569	12.7331	0	12.0094	13.4569	12.7331	12.7331
1652	chr7	101218232	101220072	+	1841	13.4401	12.0084	12.7242	0	13.4401	12.0084	12.7242	12.7242
1653	chr6	36696114	36696548	+	435	12.3562	13.0831	12.7196	0	12.3562	13.0831	12.7196	12.7196
1654	chr11	9261284	9262683	-	1400	13.18	16.3071	14.7435	1.05191	12.1281	15.2552	13.6916	12.7148
1655	chr12	124905945	124907184	-	1240	12.0961	13.27	12.683	0	12.0961	13.27	12.683	12.683
1656	chr15	45022849	45024022	+	1174	11.1856	15.5595	13.3726	0.350636	10.835	15.2088	13.0219	12.6805
1657	chr10	97550266	97551746	+	1481	11.7059	13.6438	12.6748	0	11.7059	13.6438	12.6748	12.6748
1658	chr14	60250141	60251232	+	1092	10.5353	14.8119	12.6736	0	10.5353	14.8119	12.6736	12.6736
1659	chr16	11345538	11347045	+	1508	10.2752	16.4473	13.3612	0.350636	9.92454	16.0966	13.0106	12.6692
1660	chr17	32378538	32380089	+	1552	14.4806	18.7368	16.6087	2.10381	12.3768	16.633	14.5049	12.6676
1661	chr17	7230079	7230718	-	640	12.1828	15.8866	14.0347	0.701271	11.4815	15.1853	13.3334	12.6672
1662	chr4	39699260	39700357	+	1098	10.7087	14.625	12.6669	0	10.7087	14.625	12.6669	12.6669
1663	chr1	28506015	28506408	-	394	11.3591	13.9708	12.6649	0	11.3591	13.9708	12.6649	12.6649
1664	chr1	35181285	35181929	-	645	10.3619	14.9521	12.657	0	10.3619	14.9521	12.657	12.657
1665	chr5	172005082	172006426	-	1345	13.917	15.4193	14.6682	1.05191	12.8651	14.3674	13.6163	12.6398
1666	chr10	87841914	87843116	-	1203	11.5325	13.7372	12.6348	0	11.5325	13.7372	12.6348	12.6348
1667	chr10	101784453	101786555	-	2103	13.0066	17.6154	15.311	1.40254	11.604	16.2129	13.9084	12.6344
1668	chr6	27298048	27298096	+	49	13.917	14.0643	13.9906	0.701271	13.2157	13.363	13.2894	12.6233
1669	chr1	32649309	32650501	-	1193	10.1018	15.139	12.6204	0	10.1018	15.139	12.6204	12.6204
1670	chr15	84652466	84653990	-	1525	11.5325	15.0922	13.3124	0.350636	11.1818	14.7416	12.9617	12.6203
1671	chr5	178212566	178213559	+	994	12.7031	12.5223	12.6127	0	12.7031	12.5223	12.6127	12.6127
1672	chr12	108561011	108562308	-	1298	9.97169	15.2324	12.6021	0	9.97169	15.2324	12.6021	12.6021
1673	chr16	30762478	30763450	+	973	11.5758	16.3538	13.9648	0.701271	10.8746	15.6525	13.2636	12.5975
1674	chr1	150611329	150612215	-	887	12.0094	13.1765	12.5929	0	12.0094	13.1765	12.5929	12.5929
1675	chr14	55027312	55028887	+	1576	11.4458	13.7372	12.5915	0	11.4458	13.7372	12.5915	12.5915
1676	chr14	102305014	102305518	-	505	10.3619	14.8119	12.5869	0	10.3619	14.8119	12.5869	12.5869
1677	chr22	50306077	50307257	+	1181	11.0556	14.111	12.5833	0	11.0556	14.111	12.5833	12.5833
1678	chr6	26158180	26158606	+	427	26.0131	34.343	30.1781	10.6944	15.3187	23.6486	19.4837	12.5791
1679	chr16	56930282	56931825	-	1544	11.7926	13.3634	12.578	0	11.7926	13.3634	12.578	12.578
1680	chr6	170306957	170308447	+	1491	10.622	14.5315	12.5768	0	10.622	14.5315	12.5768	12.5768
1681	chr15	88627196	88627398	+	203	11.229	13.9241	12.5765	0	11.229	13.9241	12.5765	12.5765
1682	chr11	841052	842464	-	1413	11.9227	14.5783	13.2505	0.350636	11.572	14.2276	12.8998	12.5585
1683	chr19	4008542	4009776	+	1235	9.97169	15.139	12.5553	0	9.97169	15.139	12.5553	12.5553
1684	chr17	42386749	42388334	-	1586	10.622	14.4848	12.5534	0	10.622	14.4848	12.5534	12.5534
1685	chr17	42773611	42775007	+	1397	11.6192	16.2136	13.9164	0.701271	10.9179	15.5124	13.2151	12.5492
1686	chr10	5853350	5853742	-	393	22.2846	27.9417	25.1131	7.36335	14.9212	20.5783	17.7498	12.5454
1687	chr8	11803049	11804365	+	1317	12.3996	15.4193	13.9094	0.701271	11.6983	14.718	13.2082	12.5423
1688	chr3	128729600	128730121	+	522	10.9689	14.111	12.5399	0	10.9689	14.111	12.5399	12.5399
1689	chr3	49119190	49120672	-	1483	9.79827	15.2791	12.5387	0	9.79827	15.2791	12.5387	12.5387
1690	chr17	18315565	18317021	+	1457	11.836	14.625	13.2305	0.350636	11.4853	14.2743	12.8798	12.5385
1691	chr5	58460666	58462149	-	1484	10.4052	14.6717	12.5385	0	10.4052	14.6717	12.5385	12.5385
1692	chr6	36609110	36609655	+	546	10.015	15.0455	12.5303	0	10.015	15.0455	12.5303	12.5303
1693	chr12	50761421	50763768	-	2348	10.8822	14.1577	12.5199	0	10.8822	14.1577	12.5199	12.5199
1694	chr5	164120221	164121616	+	1396	11.4891	13.5503	12.5197	0	11.4891	13.5503	12.5197	12.5197
1695	chr1	232951101	232952423	-	1323	12.0961	12.9429	12.5195	0	12.0961	12.9429	12.5195	12.5195
1696	chr21	39346072	39348578	-	2507	15.131	19.0171	17.0741	2.45445	12.6765	16.5627	14.6196	12.518
1697	chr17	7250041	7251932	-	1892	15.9547	15.6997	15.8272	1.75318	14.2015	13.9465	14.074	12.515
1698	chr19	54449840	54451333	+	1494	14.9142	15.466	15.1901	1.40254	13.5116	14.0635	13.7876	12.5145
1699	chr20	25407758	25409140	+	1383	14.3506	13.4101	13.8803	0.701271	13.6493	12.7089	13.1791	12.5132
1700	chr19	12970109	12970821	+	713	10.492	14.5315	12.5117	0	10.492	14.5315	12.5117	12.5117
1701	chr16	2152727	2155279	-	2553	26.2299	34.4832	30.3565	10.8697	15.3602	23.6135	19.4868	12.5092
1702	chr17	5488921	5490530	+	1610	12.0094	12.9896	12.4995	0	12.0094	12.9896	12.4995	12.4995
1703	chr10	75210895	75212227	+	1333	12.0527	12.9429	12.4978	0	12.0527	12.9429	12.4978	12.4978
1704	chr12	110741070	110742193	-	1124	14.0037	15.0455	14.5246	1.05191	12.9518	13.9936	13.4727	12.497
1705	chr5	139563026	139563616	+	591	11.5758	13.4101	12.493	0	11.5758	13.4101	12.493	12.493
1706	chr2	85593994	85595493	-	1500	12.3129	12.6625	12.4877	0	12.3129	12.6625	12.4877	12.4877
1707	chr19	3941987	3942461	-	475	10.1018	14.8586	12.4802	0	10.1018	14.8586	12.4802	12.4802
1708	chr3	128877755	128879281	-	1527	11.9227	13.0363	12.4795	0	11.9227	13.0363	12.4795	12.4795
1709	chr1	77681771	77682860	-	1090	11.3591	13.597	12.478	0	11.3591	13.597	12.478	12.478
1710	chr12	123233528	123235300	+	1773	13.3968	11.5411	12.4689	0	13.3968	11.5411	12.4689	12.4689
1711	chr6	21593826	21595283	+	1458	13.7436	16.5407	15.1422	1.40254	12.3411	15.1382	13.7396	12.467
1712	chr1	54762992	54764380	-	1389	10.5353	14.3914	12.4633	0	10.5353	14.3914	12.4633	12.4633
1713	chr1	228456217	228457802	-	1586	17.2987	20.3255	18.8121	3.50636	13.7924	16.8191	15.3057	12.4529
1714	chr1	173852832	173853378	-	547	10.6654	15.6062	13.1358	0.350636	10.3147	15.2556	12.7852	12.4439
1715	chr11	64878941	64881207	+	2267	11.1423	13.7372	12.4397	0	11.1423	13.7372	12.4397	12.4397
1716	chr17	58004065	58004779	-	715	12.1828	15.4193	13.8011	0.701271	11.4815	14.718	13.0998	12.4342
1717	chr11	65784360	65785707	+	1348	11.0122	13.8307	12.4214	0	11.0122	13.8307	12.4214	12.4214
1718	chr2	101002683	101003758	+	1076	22.1979	28.8294	25.5136	7.71399	14.4839	21.1155	17.7997	12.418
1719	chr19	47226886	47227475	-	590	10.7087	14.111	12.4099	0	10.7087	14.111	12.4099	12.4099
1720	chr10	43385823	43387918	-	2096	16.5617	19.7648	18.1632	3.15572	13.406	16.609	15.0075	12.4001
1721	chr19	13765007	13766321	+	1315	12.1828	12.6158	12.3993	0	12.1828	12.6158	12.3993	12.3993
1722	chr2	47335439	47335635	+	197	12.9632	20.9329	16.948	2.45445	10.5088	18.4784	14.4936	12.3946
1723	chr6	27837640	27839108	+	1469	20.8972	28.4556	24.6764	7.18803	13.7092	21.2676	17.4884	12.3942
1724	chr18	657101	658253	-	1153	12.6597	12.1018	12.3808	0	12.6597	12.1018	12.3808	12.3808
1725	chr22	41469257	41470514	+	1258	11.3157	13.4101	12.3629	0	11.3157	13.4101	12.3629	12.3629
1726	chr8	23063926	23064522	-	597	10.2318	14.4848	12.3583	0	10.2318	14.4848	12.3583	12.3583
1727	chr1	24641051	24642847	-	1797	11.0989	13.597	12.348	0	11.0989	13.597	12.348	12.348
1728	chr3	130747169	130747993	-	825	11.1856	13.5036	12.3446	0	11.1856	13.5036	12.3446	12.3446
1729	chr1	16534993	16535307	-	315	12.8331	14.5783	13.7057	0.701271	12.1319	13.877	13.0044	12.339
1730	chr7	56105259	56106412	-	1154	11.3591	13.3167	12.3379	0	11.3591	13.3167	12.3379	12.3379
1731	chr19	42074516	42075674	-	1159	11.4024	13.27	12.3362	0	11.4024	13.27	12.3362	12.3362
1732	chr8	127813841	127814863	+	1023	10.8822	13.7839	12.333	0	10.8822	13.7839	12.333	12.333
1733	chrX	4709174	4710494	-	1321	10.3185	14.3446	12.3316	0	10.3185	14.3446	12.3316	12.3316
1734	chr19	11088594	11090199	-	1606	9.23466	15.4193	12.327	0	9.23466	15.4193	12.327	12.327
1735	chr19	47230695	47231164	-	470	11.0122	13.597	12.3046	0	11.0122	13.597	12.3046	12.3046
1736	chrX	132876986	132878142	-	1157	10.5353	14.0643	12.2998	0	10.5353	14.0643	12.2998	12.2998
1737	chr19	46787435	46788537	-	1103	12.6597	14.6717	13.6657	0.701271	11.9584	13.9704	12.9644	12.2992
1738	chr10	130136496	130138782	+	2287	11.836	12.756	12.296	0	11.836	12.756	12.296	12.296
1739	chr7	6482443	6483599	-	1157	12.4863	12.1018	12.2941	0	12.4863	12.1018	12.2941	12.2941
1740	chr16	2524212	2524805	+	594	12.0094	12.5691	12.2892	0	12.0094	12.5691	12.2892	12.2892
1741	chr7	43577783	43579256	+	1474	11.4891	13.0831	12.2861	0	11.4891	13.0831	12.2861	12.2861
1742	chr1	54050895	54053051	-	2157	9.92834	14.625	12.2767	0	9.92834	14.625	12.2767	12.2767
1743	chr12	56167586	56168223	+	638	11.7926	12.756	12.2743	0	11.7926	12.756	12.2743	12.2743
1744	chr5	91381284	91382298	+	1015	11.229	13.3167	12.2728	0	11.229	13.3167	12.2728	12.2728
1745	chr3	139387555	139389153	-	1599	11.4891	14.4381	12.9636	0.350636	11.1385	14.0874	12.613	12.2718
1746	chr14	101950094	101951133	+	1040	10.6654	13.8774	12.2714	0	10.6654	13.8774	12.2714	12.2714
1747	chr13	48093196	48094784	-	1589	12.1395	13.7839	12.9617	0.350636	11.7888	13.4333	12.6111	12.2699
1748	chr10	73494357	73495663	-	1307	9.71156	14.8119	12.2617	0	9.71156	14.8119	12.2617	12.2617
1749	chr6	158868463	158869521	-	1059	11.0122	13.5036	12.2579	0	11.0122	13.5036	12.2579	12.2579
1750	chr7	151060665	151061987	+	1323	11.0556	13.4569	12.2562	0	11.0556	13.4569	12.2562	12.2562
1751	chr16	58626854	58627702	-	849	11.3591	14.5315	12.9453	0.350636	11.0084	14.1809	12.5947	12.2535
1752	chr4	39442765	39443487	-	723	10.5353	13.9708	12.2531	0	10.5353	13.9708	12.2531	12.2531
1753	chr10	46028694	46030439	-	1746	11.1856	13.3167	12.2512	0	11.1856	13.3167	12.2512	12.2512
1754	chr3	23923601	23924089	+	489	10.622	13.8774	12.2497	0	10.622	13.8774	12.2497	12.2497
1755	chrX	66637502	66638941	-	1440	11.3591	13.1298	12.2444	0	11.3591	13.1298	12.2444	12.2444
1756	chr19	35758267	35759838	+	1572	11.0556	17.4752	14.2654	1.05191	10.0037	16.4233	13.2135	12.2391
1757	chr3	42601008	42602417	+	1410	10.9255	14.9053	12.9154	0.350636	10.5749	14.5547	12.5648	12.2237
1758	chr6	122469933	122471699	-	1767	11.3157	13.1298	12.2227	0	11.3157	13.1298	12.2227	12.2227
1759	chr1	31642535	31643156	-	622	10.1451	14.2979	12.2215	0	10.1451	14.2979	12.2215	12.2215
1760	chr5	168578117	168579470	-	1354	9.5815	14.8586	12.2201	0	9.5815	14.8586	12.2201	12.2201
1761	chr17	43010507	43011012	+	506	10.1885	14.2512	12.2198	0	10.1885	14.2512	12.2198	12.2198
1762	chr1	81874844	81875917	+	1074	10.9689	13.4569	12.2129	0	10.9689	13.4569	12.2129	12.2129
1763	chr19	5623597	5625093	+	1497	11.1423	13.27	12.2061	0	11.1423	13.27	12.2061	12.2061
1764	chr2	10446706	10447792	-	1087	13.6569	16.7276	15.1923	1.57786	12.079	15.1498	13.6144	12.2004
1765	chr6	26033093	26033551	-	459	14.7841	17.4752	16.1297	2.10381	12.6803	15.3714	14.0259	12.1964
1766	chr16	67563104	67564689	+	1586	10.7954	13.597	12.1962	0	10.7954	13.597	12.1962	12.1962
1767	chr17	45050359	45051350	-	992	11.6625	14.111	12.8868	0.350636	11.3119	13.7604	12.5361	12.195
1768	chr13	50527970	50529421	-	1452	10.8388	13.5503	12.1946	0	10.8388	13.5503	12.1946	12.1946
1769	chr16	1419515	1420689	-	1175	11.5325	12.8494	12.191	0	11.5325	12.8494	12.191	12.191
1770	chr5	176389389	176391011	+	1623	12.2695	12.1018	12.1857	0	12.2695	12.1018	12.1857	12.1857
1771	chr10	133307288	133308565	-	1278	11.1856	13.1765	12.1811	0	11.1856	13.1765	12.1811	12.1811
1772	chr21	44802415	44804068	+	1654	11.0122	13.3167	12.1644	0	11.0122	13.3167	12.1644	12.1644
1773	chr1	173862876	173863299	-	424	9.5815	16.1202	12.8508	0.350636	9.23086	15.7696	12.5002	12.1591
1774	chr1	1575070	1576799	+	1730	10.5787	13.7372	12.1579	0	10.5787	13.7372	12.1579	12.1579
1775	chr16	18774709	18775342	-	634	10.4052	15.2791	12.8422	0.350636	10.0546	14.9285	12.4916	12.1505
1776	chr19	2782141	2782929	-	789	10.8388	13.4569	12.1478	0	10.8388	13.4569	12.1478	12.1478
1777	chr12	387290	388898	-	1609	11.7926	13.8774	12.835	0.350636	11.442	13.5267	12.4844	12.1433
1778	chr19	40348989	40349792	+	804	12.2262	13.4101	12.8181	0.350636	11.8755	13.0595	12.4675	12.1265
1779	chr1	28272383	28273066	+	684	12.9632	17.8957	15.4295	1.75318	11.21	16.1426	13.6763	12.1223
1780	chr4	113760520	113762532	-	2013	10.9689	13.27	12.1194	0	10.9689	13.27	12.1194	12.1194
1781	chr6	149658639	149660973	-	2335	11.8793	15.0455	13.4624	0.701271	11.1781	14.3442	12.7611	12.0964
1782	chr17	76103918	76105005	+	1088	11.6192	12.5691	12.0941	0	11.6192	12.5691	12.0941	12.0941
1783	chr11	9263894	9264625	-	732	10.4486	13.7372	12.0929	0	10.4486	13.7372	12.0929	12.0929
1784	chr13	32535897	32537009	-	1113	12.3129	11.8682	12.0905	0	12.3129	11.8682	12.0905	12.0905
1785	chr1	11806552	11808495	+	1944	10.9689	13.8774	12.4231	0.175318	10.7935	13.7021	12.2478	12.075
1786	chr1	21781502	21783045	-	1544	11.0122	13.1298	12.071	0	11.0122	13.1298	12.071	12.071
1787	chr17	64506865	64508606	+	1742	11.6192	12.5223	12.0708	0	11.6192	12.5223	12.0708	12.0708
1788	chr13	48066977	48068114	+	1138	10.622	13.5036	12.0628	0	10.622	13.5036	12.0628	12.0628
1789	chr2	233139772	233141246	+	1475	10.622	13.4569	12.0394	0	10.622	13.4569	12.0394	12.0394
1790	chr7	99464702	99465858	-	1157	10.6654	13.4101	12.0378	0	10.6654	13.4101	12.0378	12.0378
1791	chr9	130580455	130581427	+	973	10.7087	13.3634	12.0361	0	10.7087	13.3634	12.0361	12.0361
1792	chr17	75259861	75261437	-	1577	9.62485	14.4381	12.0315	0	9.62485	14.4381	12.0315	12.0315
1793	chr10	72285309	72286423	+	1115	11.4458	12.6158	12.0308	0	11.4458	12.6158	12.0308	12.0308
1794	chr12	56104725	56106403	+	1679	12.7464	11.3075	12.027	0	12.7464	11.3075	12.027	12.027
1795	chr16	84115243	84116698	-	1456	11.6625	12.3822	12.0224	0	11.6625	12.3822	12.0224	12.0224
1796	chr11	63986837	63987866	+	1030	9.49479	14.5315	12.0132	0	9.49479	14.5315	12.0132	12.0132
1797	chr6	150857641	150858961	+	1321	10.7954	13.2232	12.0093	0	10.7954	13.2232	12.0093	12.0093
1798	chr8	93739241	93740921	-	1681	11.2724	15.466	13.3692	0.701271	10.5711	14.7648	12.6679	12.0034
1799	chr22	42577877	42579187	-	1311	11.836	13.5503	12.6931	0.350636	11.4853	13.1997	12.3425	12.0015
1800	chr1	32197011	32198278	+	1268	10.7087	14.6717	12.6902	0.350636	10.3581	14.3211	12.3396	11.9986
1801	chr2	88535888	88537468	-	1581	10.7087	13.27	11.9893	0	10.7087	13.27	11.9893	11.9893
1802	chr2	219245616	219246813	+	1198	12.9198	13.7839	13.3519	0.701271	12.2186	13.0827	12.6506	11.9862
1803	chr11	76443305	76444561	-	1257	12.6164	16.0267	14.3215	1.22722	11.3891	14.7995	13.0943	11.9723
1804	chr19	6278343	6279500	-	1158	10.8388	13.0831	11.9609	0	10.8388	13.0831	11.9609	11.9609
1805	chr19	10665837	10666533	+	697	12.1395	11.7747	11.9571	0	12.1395	11.7747	11.9571	11.9571
1806	chr6	30743202	30744481	-	1280	11.8793	14.7652	13.3222	0.701271	11.1781	14.0639	12.621	11.9566
1807	chr7	149126489	149127972	+	1484	12.2695	11.6346	11.952	0	12.2695	11.6346	11.952	11.952
1808	chr22	43812793	43814759	+	1967	9.45143	14.4381	11.9448	0	9.45143	14.4381	11.9448	11.9448
1809	chr11	65262026	65263430	+	1405	11.836	14.7652	13.3006	0.701271	11.1347	14.0639	12.5993	11.935
1810	chr4	151104623	151105122	+	500	12.3562	12.8962	12.6262	0.350636	12.0056	12.5455	12.2756	11.9347
1811	chr20	62924159	62925216	-	1058	10.3185	13.5503	11.9344	0	10.3185	13.5503	11.9344	11.9344
1812	chr1	226183020	226183840	-	821	9.27801	14.5783	11.9281	0	9.27801	14.5783	11.9281	11.9281
1813	chr7	135168477	135170171	-	1695	9.97169	13.8774	11.9245	0	9.97169	13.8774	11.9245	11.9245
1814	chr3	49786852	49788313	+	1462	10.6654	13.1765	11.9209	0	10.6654	13.1765	11.9209	11.9209
1815	chr1	58752800	58753626	-	827	11.0556	12.756	11.9058	0	11.0556	12.756	11.9058	11.9058
1816	chr11	62903019	62903617	+	599	9.92834	13.8774	11.9029	0	9.92834	13.8774	11.9029	11.9029
1817	chr1	155138176	155139225	-	1050	10.5353	13.27	11.9026	0	10.5353	13.27	11.9026	11.9026
1818	chr22	50795284	50796369	-	1086	10.1451	13.6438	11.8944	0	10.1451	13.6438	11.8944	11.8944
1819	chr19	50793038	50793577	-	540	10.2752	13.5036	11.8894	0	10.2752	13.5036	11.8894	11.8894
1820	chr3	51388271	51389020	+	750	10.4486	16.0267	13.2377	0.701271	9.74733	15.3255	12.5364	11.8723
1821	chr5	174331647	174332015	+	369	9.5815	14.1577	11.8696	0	9.5815	14.1577	11.8696	11.8696
1822	chr4	77074673	77075962	-	1290	12.6164	16.4473	14.5318	1.40254	11.2138	15.0447	13.1293	11.8621
1823	chr7	112450527	112452439	+	1913	11.3157	13.7839	12.5498	0.350636	10.9651	13.4333	12.1992	11.8583
1824	chr15	80486202	80487345	+	1144	11.1423	12.5691	11.8557	0	11.1423	12.5691	11.8557	11.8557
1825	chr19	10720844	10721641	+	798	10.5787	13.1298	11.8542	0	10.5787	13.1298	11.8542	11.8542
1826	chr1	35191374	35193087	-	1714	19.5532	23.6429	21.5981	5.61017	13.943	18.0328	15.9879	11.835
1827	chr1	1407803	1409268	+	1466	9.88498	13.7372	11.8111	0	9.88498	13.7372	11.8111	11.8111
1828	chr15	65515957	65517264	-	1308	10.8388	12.756	11.7974	0	10.8388	12.756	11.7974	11.7974
1829	chr14	89427507	89428745	-	1239	10.9255	12.6625	11.794	0	10.9255	12.6625	11.794	11.794
1830	chr22	24573544	24574500	+	957	10.7521	15.5595	13.1558	0.701271	10.0508	14.8582	12.4545	11.7906
1831	chr7	73682119	73683324	-	1206	11.4024	14.9053	13.1539	0.701271	10.7011	14.2041	12.4526	11.7887
1832	chr3	57597738	57599206	+	1469	10.492	13.0831	11.7875	0	10.492	13.0831	11.7875	11.7875
1833	chr19	55341704	55342734	+	1031	11.229	12.3354	11.7822	0	11.229	12.3354	11.7822	11.7822
1834	chr6	36712660	36713111	+	452	11.229	12.3354	11.7822	0	11.229	12.3354	11.7822	11.7822
1835	chr17	4940420	4941427	+	1008	11.9227	11.6346	11.7786	0	11.9227	11.6346	11.7786	11.7786
1836	chr5	163437673	163438842	+	1170	10.7954	13.4569	12.1261	0.175318	10.6201	13.2815	11.9508	11.778
1837	chr3	126474411	126475592	-	1182	10.2318	13.3167	11.7743	0	10.2318	13.3167	11.7743	11.7743
1838	chr20	62239257	62241254	+	1998	11.7493	15.8398	13.7945	1.05191	10.6974	14.7879	12.7426	11.7709
1839	chr16	70789553	70789719	+	167	10.0584	16.2136	13.136	0.701271	9.35713	15.5124	12.4347	11.7709
1840	chr9	136992520	136994286	+	1767	13.18	14.3914	13.7857	1.05191	12.1281	13.3394	12.7338	11.7621
1841	chr3	51986426	51986709	-	284	11.4458	12.0551	11.7504	0	11.4458	12.0551	11.7504	11.7504
1842	chrX	153969377	153970285	-	909	12.3562	11.1206	11.7384	0	12.3562	11.1206	11.7384	11.7384
1843	chr6	41921790	41923203	+	1414	10.015	13.4569	11.736	0	10.015	13.4569	11.736	11.736
1844	chr16	1964997	1966410	+	1414	13.5268	13.9708	13.7488	1.05191	12.4749	12.9189	12.6969	11.7255
1845	chr19	49453721	49454821	+	1101	11.0122	12.4289	11.7206	0	11.0122	12.4289	11.7206	11.7206
1846	chr1	204514179	204516110	-	1932	11.6625	11.7747	11.7186	0	11.6625	11.7747	11.7186	11.7186
1847	chr2	173354907	173357169	+	2263	13.9604	14.8119	14.3861	1.40254	12.5578	13.4093	12.9836	11.7178
1848	chr9	136847699	136849086	-	1388	10.1451	13.27	11.7075	0	10.1451	13.27	11.7075	11.7075
1849	chr7	135508718	135509901	-	1184	11.7059	13.0831	12.3945	0.350636	11.3553	12.7324	12.0438	11.7031
1850	chr19	8324467	8325169	+	703	11.4891	11.9149	11.702	0	11.4891	11.9149	11.702	11.702
1851	chr5	163443720	163444912	+	1193	13.8303	18.6433	16.2368	2.45445	11.3759	16.1889	13.7824	11.699
1852	chr1	1887609	1888447	-	839	12.5297	13.597	13.0633	0.701271	11.8284	12.8958	12.3621	11.6984
1853	chr6	27334960	27335017	-	58	18.9896	26.1194	22.5545	6.31144	12.6781	19.8079	16.243	11.6977
1854	chr16	57183929	57185809	-	1881	13.31	15.4193	14.3647	1.40254	11.9075	14.0168	12.9621	11.6965
1855	chr14	74953399	74954659	+	1261	9.97169	13.4101	11.6909	0	9.97169	13.4101	11.6909	11.6909
1856	chr17	82495647	82497021	-	1375	10.5787	12.8027	11.6907	0	10.5787	12.8027	11.6907	11.6907
1857	chr16	31031737	31033359	-	1623	11.229	12.1485	11.6888	0	11.229	12.1485	11.6888	11.6888
1858	chr11	65570670	65572495	+	1826	9.75492	13.597	11.676	0	9.75492	13.597	11.676	11.676
1859	chr1	154983261	154983957	+	697	10.9689	12.3822	11.6755	0	10.9689	12.3822	11.6755	11.6755
1860	chr16	22298212	22298585	-	374	10.7087	14.0176	12.3631	0.350636	10.3581	13.6669	12.0125	11.6718
1861	chr11	118153505	118154585	+	1081	9.32137	14.0176	11.6695	0	9.32137	14.0176	11.6695	11.6695
1862	chr19	34170973	34172135	-	1163	9.92834	13.4101	11.6692	0	9.92834	13.4101	11.6692	11.6692
1863	chr6	34402601	34403348	-	748	10.8388	12.4756	11.6572	0	10.8388	12.4756	11.6572	11.6572
1864	chr6	36689358	36689598	+	241	10.1018	13.1765	11.6391	0	10.1018	13.1765	11.6391	11.6391
1865	chr10	6162157	6163509	-	1353	10.1885	13.0831	11.6358	0	10.1885	13.0831	11.6358	11.6358
1866	chr9	37800833	37802417	+	1585	10.3619	12.8962	11.629	0	10.3619	12.8962	11.629	11.629
1867	chr2	65128060	65129349	-	1290	10.7954	15.1857	12.9906	0.701271	10.0942	14.4844	12.2893	11.6259
1868	chr17	81869778	81870442	-	665	11.0989	12.1485	11.6237	0	11.0989	12.1485	11.6237	11.6237
1869	chr3	37243352	37244693	+	1342	11.229	12.0084	11.6187	0	11.229	12.0084	11.6187	11.6187
1870	chr17	29390468	29391875	+	1408	11.836	15.4193	13.6276	1.05191	10.7841	14.3674	12.5757	11.605
1871	chr11	68028556	68030277	-	1722	9.79827	13.4101	11.6042	0	9.79827	13.4101	11.6042	11.6042
1872	chr12	53481602	53482350	+	749	10.1451	14.4381	12.2916	0.350636	9.79448	14.0874	11.941	11.6003
1873	chr16	89656502	89657557	-	1056	10.015	13.1765	11.5958	0	10.015	13.1765	11.5958	11.5958
1874	chr1	153919429	153920109	-	681	11.0989	14.8119	12.9554	0.701271	10.3977	14.1106	12.2541	11.5908
1875	chr16	21519104	21520403	-	1300	11.6625	15.5595	13.611	1.05191	10.6106	14.5076	12.5591	11.5885
1876	chr1	1882972	1883743	-	772	9.71156	13.4569	11.5842	0	9.71156	13.4569	11.5842	11.5842
1877	chr19	54103269	54105126	+	1858	10.9255	12.242	11.5838	0	10.9255	12.242	11.5838	11.5838
1878	chrX	119778271	119779240	-	970	10.5353	12.6158	11.5756	0	10.5353	12.6158	11.5756	11.5756
1879	chr17	81830223	81831256	-	1034	10.5787	12.5691	11.5739	0	10.5787	12.5691	11.5739	11.5739
1880	chr15	88645480	88646284	+	805	10.7087	12.4289	11.5688	0	10.7087	12.4289	11.5688	11.5688
1881	chr17	47492927	47493663	+	737	9.53814	13.597	11.5676	0	9.53814	13.597	11.5676	11.5676
1882	chr6	28742646	28742978	-	333	9.5815	13.5503	11.5659	0	9.5815	13.5503	11.5659	11.5659
1883	chr1	36156330	36157818	+	1489	10.0584	14.4381	12.2482	0.350636	9.70777	14.0874	11.8976	11.557
1884	chr19	55485553	55486543	+	991	9.45143	13.6438	11.5476	0	9.45143	13.6438	11.5476	11.5476
1885	chr5	177023035	177024338	+	1304	10.7087	12.3822	11.5455	0	10.7087	12.3822	11.5455	11.5455
1886	chr7	2241013	2242035	-	1023	12.3562	12.1018	12.229	0.350636	12.0056	11.7512	11.8784	11.5378
1887	chrX	151544193	151546190	+	1998	9.71156	13.3634	11.5375	0	9.71156	13.3634	11.5375	11.5375
1888	chr5	171385929	171387533	-	1605	10.3185	12.756	11.5373	0	10.3185	12.756	11.5373	11.5373
1889	chr3	127598635	127599919	+	1285	11.1856	13.27	12.2278	0.350636	10.835	12.9193	11.8772	11.5366
1890	chr1	70206702	70208242	+	1541	9.23466	14.5315	11.8831	0.175318	9.05934	14.3562	11.7078	11.535
1891	chr14	21203606	21204395	-	790	11.229	11.8215	11.5252	0	11.229	11.8215	11.5252	11.5252
1892	chr20	5120268	5120965	+	698	10.2318	12.8027	11.5173	0	10.2318	12.8027	11.5173	11.5173
1893	chr11	60904825	60905938	-	1114	11.7493	11.2608	11.505	0	11.7493	11.2608	11.505	11.505
1894	chr16	28209923	28211793	-	1871	13.5702	14.7652	14.1677	1.40254	12.1676	13.3626	12.7651	11.5014
1895	chr6	42890969	42891697	+	729	10.7087	12.2887	11.4987	0	10.7087	12.2887	11.4987	11.4987
1896	chr16	4765762	4767086	-	1325	10.4052	12.5691	11.4872	0	10.4052	12.5691	11.4872	11.4872
1897	chr1	18922588	18924253	+	1666	10.6654	12.2887	11.4771	0	10.6654	12.2887	11.4771	11.4771
1898	chrX	153972806	153973832	+	1027	9.62485	13.3167	11.4708	0	9.62485	13.3167	11.4708	11.4708
1899	chr19	49120460	49121291	+	832	10.2752	12.6625	11.4689	0	10.2752	12.6625	11.4689	11.4689
1900	chr3	48921695	48922696	+	1002	9.71156	13.2232	11.4674	0	9.71156	13.2232	11.4674	11.4674
1901	chr10	926920	927932	-	1013	10.015	14.2979	12.1565	0.350636	9.66441	13.9473	11.8058	11.4653
1902	chr12	116817960	116819295	-	1336	11.0556	11.8682	11.4619	0	11.0556	11.8682	11.4619	11.4619
1903	chr5	172769669	172771036	-	1368	10.7087	13.597	12.1529	0.350636	10.3581	13.2464	11.8022	11.4617
1904	chr5	27475141	27475884	+	744	9.88498	13.0363	11.4607	0	9.88498	13.0363	11.4607	11.4607
1905	chr11	65916903	65918742	-	1840	10.7521	13.5503	12.1512	0.350636	10.4015	13.1997	11.8006	11.46
1906	chr19	58406548	58408348	-	1801	11.966	12.3354	12.1507	0.350636	11.6154	11.9848	11.8001	11.4596
1907	chr11	66659613	66660424	+	812	12.0527	12.242	12.1474	0.350636	11.7021	11.8914	11.7967	11.4562
1908	chr6	169702572	169704596	+	2025	10.4486	16.494	13.4713	1.05191	9.39669	15.4421	12.4194	11.4496
1909	chr19	18274691	18274869	-	179	8.97452	13.9241	11.4493	0	8.97452	13.9241	11.4493	11.4493
1910	chr1	23342883	23344236	-	1354	12.3562	11.9149	12.1356	0.350636	12.0056	11.5643	11.7849	11.4444
1911	chr17	38839881	38840718	-	838	9.1913	13.6905	11.4409	0	9.1913	13.6905	11.4409	11.4409
1912	chr17	45059300	45060956	-	1657	11.3591	12.8962	12.1276	0.350636	11.0084	12.5455	11.777	11.4365
1913	chr19	49500245	49500700	+	456	9.62485	13.2232	11.424	0	9.62485	13.2232	11.424	11.424
1914	chr19	10727015	10728053	+	1039	10.3619	12.4756	11.4188	0	10.3619	12.4756	11.4188	11.4188
1915	chr11	75414715	75415308	+	594	9.84163	12.9896	11.4156	0	9.84163	12.9896	11.4156	11.4156
1916	chr22	21582822	21583804	+	983	9.92834	12.8962	11.4122	0	9.92834	12.8962	11.4122	11.4122
1917	chrX	48954151	48955261	-	1111	12.0094	10.7935	11.4015	0	12.0094	10.7935	11.4015	11.4015
1918	chr5	174334765	174335122	+	358	10.3619	12.4289	11.3954	0	10.3619	12.4289	11.3954	11.3954
1919	chr6	36674704	36675282	-	579	9.84163	12.9429	11.3923	0	9.84163	12.9429	11.3923	11.3923
1920	chr19	35995274	35996938	+	1665	9.5815	13.1765	11.379	0	9.5815	13.1765	11.379	11.379
1921	chr19	12965592	12966022	+	431	10.1885	12.5691	11.3788	0	10.1885	12.5691	11.3788	11.3788
1922	chr14	21209213	21210314	-	1102	13.2233	16.1202	14.6718	1.75318	11.4702	14.367	12.9186	11.3749
1923	chr12	4323677	4324561	+	885	9.71156	13.0363	11.3739	0	9.71156	13.0363	11.3739	11.3739
1924	chr3	196430764	196432378	-	1615	8.8011	13.9241	11.3626	0	8.8011	13.9241	11.3626	11.3626
1925	chr19	2048179	2049057	-	879	10.6654	12.0551	11.3602	0	10.6654	12.0551	11.3602	11.3602
1926	chr21	44339678	44341297	+	1620	10.7521	11.9616	11.3569	0	10.7521	11.9616	11.3569	11.3569
1927	chr11	103409664	103409731	-	68	14.8275	11.9149	13.3712	1.05191	13.7756	10.863	12.3193	11.3501
1928	chr17	38841119	38841858	-	740	9.23466	13.4569	11.3458	0	9.23466	13.4569	11.3458	11.3458
1929	chr10	68330549	68332675	-	2127	11.7059	10.9804	11.3432	0	11.7059	10.9804	11.3432	11.3432
1930	chr1	22025617	22026726	+	1110	9.32137	13.3634	11.3424	0	9.32137	13.3634	11.3424	11.3424
1931	chr17	28949915	28950836	-	922	10.6654	12.0084	11.3369	0	10.6654	12.0084	11.3369	11.3369
1932	chr3	51391934	51392587	+	654	10.9255	13.1298	12.0276	0.350636	10.5749	12.7791	11.677	11.3366
1933	chr16	30536014	30537421	+	1408	10.1885	12.4756	11.332	0	10.1885	12.4756	11.332	11.332
1934	chr5	138574070	138575274	-	1205	8.41091	14.2512	11.331	0	8.41091	14.2512	11.331	11.331
1935	chr10	68527693	68528729	+	1037	10.3185	12.3354	11.327	0	10.3185	12.3354	11.327	11.327
1936	chr17	42576253	42577551	-	1299	9.88498	12.756	11.3205	0	9.88498	12.756	11.3205	11.3205
1937	chr3	122414163	122415156	-	994	10.0584	12.5691	11.3137	0	10.0584	12.5691	11.3137	11.3137
1938	chr12	50928657	50929837	+	1181	10.7087	11.9149	11.3118	0	10.7087	11.9149	11.3118	11.3118
1939	chr17	80545385	80546492	+	1108	8.36755	14.2512	11.3094	0	8.36755	14.2512	11.3094	11.3094
1940	chr1	228104007	228104980	+	974	10.1885	12.4289	11.3087	0	10.1885	12.4289	11.3087	11.3087
1941	chr16	29808214	29808803	+	590	14.524	16.5407	15.5324	2.27913	12.2449	14.2616	13.2532	11.3085
1942	chr10	87861915	87863043	-	1129	9.01788	13.597	11.3075	0	9.01788	13.597	11.3075	11.3075
1943	chr8	41529415	41531531	+	2117	11.4891	11.1206	11.3049	0	11.4891	11.1206	11.3049	11.3049
1944	chr16	70381819	70383256	+	1438	9.27801	13.3167	11.2973	0	9.27801	13.3167	11.2973	11.2973
1945	chr3	88059887	88060552	+	666	8.84446	13.7372	11.2908	0	8.84446	13.7372	11.2908	11.2908
1946	chr19	50798197	50798720	-	524	15.0876	15.3259	15.2067	2.10381	12.9838	13.222	13.1029	11.2902
1947	chr11	66287587	66289053	-	1467	10.3185	13.6438	11.9811	0.350636	9.9679	13.2931	11.6305	11.2901
1948	chr17	7586955	7587759	+	805	10.1018	12.4756	11.2887	0	10.1018	12.4756	11.2887	11.2887
1949	chr19	41530718	41531478	-	761	9.53814	13.0363	11.2872	0	9.53814	13.0363	11.2872	11.2872
1950	chr5	176506917	176509115	+	2199	12.7898	15.7464	14.2681	1.57786	11.2119	14.1685	12.6902	11.2869
1951	chr16	23667083	23668517	+	1435	9.84163	13.4101	11.6259	0.175318	9.66631	13.2348	11.4506	11.2779
1952	chr14	23319640	23320981	-	1342	8.71439	13.8307	11.2725	0	8.71439	13.8307	11.2725	11.2725
1953	chr12	27012874	27014066	-	1193	9.32137	13.2232	11.2723	0	9.32137	13.2232	11.2723	11.2723
1954	chr6	1611912	1613380	+	1469	18.2525	20.3722	19.3124	4.55826	13.6943	15.8139	14.7541	11.2717
1955	chr5	171387895	171390123	+	2229	16.475	20.9796	18.7273	4.20763	12.2673	16.772	14.5197	11.2574
1956	chr11	120026513	120027547	+	1035	9.79827	12.7092	11.2538	0	9.79827	12.7092	11.2538	11.2538
1957	chr1	155555640	155556277	-	638	11.4891	12.3354	11.9123	0.350636	11.1385	11.9848	11.5617	11.2213
1958	chr1	58755867	58756660	-	794	11.2724	11.1673	11.2198	0	11.2724	11.1673	11.2198	11.2198
1959	chr19	807622	808703	+	1082	15.7379	14.5315	15.1347	2.10381	13.6341	12.4277	13.0309	11.2195
1960	chr16	30697447	30698898	-	1452	11.3157	11.1206	11.2181	0	11.3157	11.1206	11.2181	11.2181
1961	chr14	69398830	69399906	+	1077	11.0556	12.756	11.9058	0.350636	10.7049	12.4053	11.5551	11.2148
1962	chr16	74982695	74983951	-	1257	11.836	14.625	13.2305	1.05191	10.7841	13.5731	12.1786	11.2103
1963	chr4	151110006	151110559	+	554	11.1856	12.6158	11.9007	0.350636	10.835	12.2652	11.5501	11.2098
1964	chr6	159790582	159791488	+	907	9.14795	13.27	11.2089	0	9.14795	13.27	11.2089	11.2089
1965	chr1	201454626	201455009	-	384	11.3157	11.0739	11.1948	0	11.3157	11.0739	11.1948	11.1948
1966	chr11	67428694	67429725	+	1032	11.3591	11.0271	11.1931	0	11.3591	11.0271	11.1931	11.1931
1967	chr22	50306351	50307295	-	945	10.8388	11.5411	11.19	0	10.8388	11.5411	11.19	11.19
1968	chr17	7930165	7931852	-	1688	12.7898	14.9053	13.8476	1.40254	11.3872	13.5028	12.445	11.1845
1969	chr19	11093461	11094104	+	644	9.92834	12.4289	11.1786	0	9.92834	12.4289	11.1786	11.1786
1970	chr19	42325845	42327346	+	1502	12.6597	13.0831	12.8714	0.876589	11.7831	12.2065	11.9948	11.1779
1971	chr2	27371044	27372355	+	1312	9.53814	12.8027	11.1704	0	9.53814	12.8027	11.1704	11.1704
1972	chr13	30658154	30659453	+	1300	10.1451	12.1953	11.1702	0	10.1451	12.1953	11.1702	11.1702
1973	chr22	38870102	38871042	-	941	9.62485	12.7092	11.1671	0	9.62485	12.7092	11.1671	11.1671
1974	chr9	137188725	137190862	+	2138	15.131	14.9988	15.0649	2.10381	13.0271	12.895	12.9611	11.151
1975	chr1	150596014	150597332	-	1319	9.45143	12.8494	11.1504	0	9.45143	12.8494	11.1504	11.1504
1976	chr3	9386605	9386905	-	301	10.1018	12.1953	11.1485	0	10.1018	12.1953	11.1485	11.1485
1977	chr17	27351944	27353394	-	1451	9.71156	12.5691	11.1403	0	9.71156	12.5691	11.1403	11.1403
1978	chr10	72270321	72271497	-	1177	9.79827	12.4756	11.1369	0	9.79827	12.4756	11.1369	11.1369
1979	chr4	1347486	1348704	+	1219	9.84163	12.4289	11.1353	0	9.84163	12.4289	11.1353	11.1353
1980	chr20	63865352	63866910	+	1559	10.622	11.6346	11.1283	0	10.622	11.6346	11.1283	11.1283
1981	chr9	107284130	107285713	+	1584	10.1018	12.1485	11.1252	0	10.1018	12.1485	11.1252	11.1252
1982	chr6	31840708	31841334	+	627	9.75492	12.4756	11.1153	0	9.75492	12.4756	11.1153	11.1153
1983	chr1	156728971	156730427	+	1457	10.6654	12.9429	11.8041	0.350636	10.3147	12.5922	11.4535	11.1133
1984	chr20	38926491	38927897	+	1407	12.0094	12.9429	12.4761	0.701271	11.3081	12.2416	11.7749	11.113
1985	chr20	63627011	63629809	+	2799	11.5758	13.3634	12.4696	0.701271	10.8746	12.6621	11.7683	11.1065
1986	chr15	101293851	101295164	-	1314	10.6654	11.5411	11.1032	0	10.6654	11.5411	11.1032	11.1032
1987	chr12	120534494	120535585	+	1092	9.71156	12.4756	11.0936	0	9.71156	12.4756	11.0936	11.0936
1988	chr4	52050447	52051885	-	1439	10.4486	11.728	11.0883	0	10.4486	11.728	11.0883	11.0883
1989	chr16	74297020	74298309	+	1290	9.27801	12.8962	11.0871	0	9.27801	12.8962	11.0871	11.0871
1990	chr14	49635519	49635722	+	204	9.88498	12.2887	11.0869	0	9.88498	12.2887	11.0869	11.0869
1991	chr17	31936519	31936820	+	302	9.88498	12.2887	11.0869	0	9.88498	12.2887	11.0869	11.0869
1992	chr22	20115000	20116649	-	1650	10.9255	13.9708	12.4482	0.701271	10.2242	13.2696	11.7469	11.0851
1993	chr17	44185784	44186619	-	836	10.5353	11.6346	11.0849	0	10.5353	11.6346	11.0849	11.0849
1994	chr17	8206584	8207796	-	1213	10.9689	12.5691	11.769	0.350636	10.6182	12.2184	11.4183	11.0781
1995	chr15	45585783	45587152	-	1370	9.53814	12.6158	11.077	0	9.53814	12.6158	11.077	11.077
1996	chr12	121712857	121714016	+	1160	8.97452	13.1765	11.0755	0	8.97452	13.1765	11.0755	11.0755
1997	chr8	143596070	143597377	-	1308	11.1856	13.6905	12.4381	0.701271	10.4844	12.9892	11.7368	11.0751
1998	chr1	27153595	27154879	-	1285	9.62485	12.5223	11.0736	0	9.62485	12.5223	11.0736	11.0736
1999	chr19	3094960	3095834	+	875	11.9227	12.9429	12.4328	0.701271	11.2214	12.2416	11.7315	11.0698
[truncated: 8,007 more rows]

## Sheet: mm10CLAP_10xk_rpkm
ranking	Chr	Start	End	Strand	Length	SAFA_MinusTag_CLAP_mm10_MpeakMdata_rpm	SAFA_MinusTag_CLAP_mm10_MpeakHdata_Control_rpm	SAFA_MinusTag_CLAP_mm10_MpeakHdata_Control1_rpm	SAFA_MinusTag_CLAP_mm10_MpeakHdata_Control2_rpm	SAFA_MinusTag_CLAP_mm10_MpeakMdata_rpm_lessControl	rank_rpm
1	chr17	39846351	39847240	+	890	15422.2	3689.39	4291.17	3040.83	11732.8	8926.01
2	chr9	56223570	56223690	-	121	6059.16	43.5379	42.0545	45.23	6015.62	5972.4
3	chr16	11143995	11144317	+	323	10571.1	3567.32	4186.42	2904.62	7003.82	4640.33
4	chr9	78175301	78175501	-	201	1997.57	32.1587	33.08	31.1657	1965.41	1933.77
5	chr3	5860562	5860808	+	247	6265.33	3115.68	3558.16	2638.8	3149.65	1583.37
6	chr18	68692055	68692314	+	260	1821.38	191.445	223.019	157.417	1629.93	1458.61
7	chr13	9834273	9834428	-	156	5327.03	2653.2	2743.91	2555.45	2673.83	1342.09
8	chr12	54696772	54696946	+	175	1281.57	3.77808	5.63618	1.77556	1277.8	1274.03
9	chr17	39848171	39848776	+	606	1564.54	272.314	292.127	250.961	1292.22	1067.31
10	chr10	11492039	11492237	-	199	1491.6	275.687	345.888	200.031	1215.92	991.184
11	chr1	24613093	24616155	-	3063	981.955	75.1343	94.0808	54.7152	906.821	837.435
12	chr4	43492748	43493044	-	297	974.943	92.8328	123.996	59.2475	882.11	798.116
13	chr10	30811131	30811256	+	126	774.204	1.39429	1.56079	1.21485	772.809	771.418
14	chr5	115489486	115489626	+	141	689.7	3.57568	4.1621	2.94369	686.125	682.568
15	chr10	96077497	96077906	-	410	927.081	157.06	189.289	122.327	770.021	639.568
16	chr1	167340220	167340502	-	283	833.11	133.447	134.748	132.045	699.663	587.591
17	chr1	72226261	72226450	+	190	588.367	2.58619	3.07822	2.05591	585.78	583.206
18	chr2	73867902	73868037	+	136	714.245	79.0923	79.3834	78.7787	635.153	564.819
19	chr9	65201683	65201841	-	159	632.371	46.4164	64.9027	26.4932	585.955	542.946
20	chr14	50807398	50807765	-	368	616.418	48.5303	70.2354	25.1381	567.887	523.178
21	chr10	40258473	40258715	+	243	598.886	46.0116	56.0149	35.2308	552.874	510.398
22	chr2	22588526	22590306	-	1781	550.498	26.559	33.4702	19.1106	523.939	498.661
23	chrX	103478457	103480126	-	1670	427.25	0.0674657	0.0433552	0.0934504	427.182	427.115
24	chr12	59040351	59040559	+	209	454.249	21.5441	31.129	11.214	432.704	412.182
25	chr1	171503005	171503163	-	159	430.756	19.655	27.2271	11.4944	411.101	392.343
26	chr9	24745081	24745271	+	191	398.147	11.4242	14.6541	7.94328	386.723	375.626
27	chr4	117189941	117190102	+	162	409.542	34.2501	47.6474	19.8115	375.292	343.907
28	chr19	8723979	8725991	+	2013	378.511	29.8648	39.1931	19.8115	348.646	321.138
29	chr19	5796252	5799027	-	2776	281.736	11.1318	13.8303	8.22363	270.604	259.912
30	chrX	103476027	103477096	-	1070	255.613	0	0	0	255.613	255.613
31	chr6	79818080	79818368	+	289	298.391	24.5575	30.5221	18.1294	273.833	251.297
32	chr15	83149643	83149844	+	202	281.21	16.8664	23.8454	9.34504	264.343	248.489
33	chr1	192745570	192745714	+	145	272.795	13.0434	18.8162	6.82188	259.751	247.331
34	chr6	47788026	47788193	-	168	257.367	7.78105	9.06124	6.40135	249.586	242.04
35	chr9	65196524	65196687	-	164	258.594	9.98493	13.6569	6.02755	248.609	239.01
36	chr1	72255022	72255206	+	185	227.212	1.01199	1.38737	0.607427	226.2	225.192
37	chr11	101604921	101605051	+	131	230.718	3.19338	3.12157	3.27076	227.525	224.376
38	chr15	65494635	65494787	-	153	205.823	0	0	0	205.823	205.823
39	chr6	145932753	145933028	-	276	222.654	12.751	13.917	11.4944	209.903	197.882
40	chr11	69073431	69073599	+	169	235.101	23.0283	29.3948	16.1669	212.073	191.3
41	chr4	80003448	80005249	+	1802	198.46	6.38676	7.63051	5.04632	192.073	185.892
42	chr6	3201042	3201579	+	538	251.932	37.8932	42.6182	32.8011	214.038	181.845
43	chr4	80003868	80003999	-	132	176.37	0.7871	1.08388	0.467252	175.583	174.799
44	chr4	117210843	117210986	+	144	174.967	4.31781	5.98302	2.52316	170.649	166.438
45	chr3	4339003	4339164	+	162	249.302	46.4614	42.4014	50.837	202.841	165.038
46	chr11	62603066	62603537	+	472	181.805	10.6371	12.3562	8.78433	171.168	161.153
47	chr14	104715773	104716072	-	300	147.968	4.36278	5.37604	3.27076	143.605	139.371
48	chr16	23111316	23111758	+	443	147.267	9.89497	11.3157	8.36381	137.372	128.142
49	chr7	45127368	45127470	-	103	144.637	9.49018	13.2667	5.42012	135.147	126.28
50	chr1	161038075	161038394	+	320	142.709	12.0089	15.9981	7.70965	130.7	119.701
51	chr4	117202528	117202682	+	155	126.93	3.68813	5.37604	1.86901	123.242	119.661
52	chr4	132352296	132352954	-	659	145.864	13.9879	16.3883	11.4009	131.877	119.23
53	chr9	78478511	78480687	-	2177	134.995	8.4557	11.836	4.81269	126.539	118.613
54	chr9	40803582	40804098	+	517	119.742	2.45125	2.73138	2.14936	117.291	114.89
55	chr11	102567984	102568138	+	155	123.774	4.54269	4.85578	4.20527	119.232	114.856
56	chr2	22589632	22589810	+	179	111.853	0.94452	1.12724	0.747603	110.908	109.972
57	chr6	47781601	47781773	+	173	117.814	5.62214	7.02354	4.11182	112.191	106.838
58	chr1	161037351	161037687	+	337	115.359	9.28778	12.3996	5.9341	106.071	97.5314
59	chr4	132270062	132270225	-	164	99.5805	4.25034	4.98585	3.45766	95.3302	91.2613
60	chr3	96328477	96328630	+	154	99.2299	4.61016	5.63618	3.50439	94.6197	90.2238
61	chrY	90799298	90799953	+	656	89.0615	0	0	0	89.0615	89.0615
62	chrX	103475170	103475663	-	494	88.1849	0	0	0	88.1849	88.1849
63	chr17	36231221	36231629	-	409	122.021	18.4631	21.721	14.9521	103.558	87.8886
64	chr2	69355526	69355652	-	127	95.0223	3.86803	4.59565	3.08386	91.1542	87.4437
65	chr9	40804747	40804865	+	119	101.684	8.59064	10.1451	6.91533	93.0937	85.2288
66	chrX	87238308	87238457	+	150	211.784	78.2827	99.8904	54.9955	133.501	84.1545
67	chr2	167064996	167065385	+	390	97.4767	7.2863	9.88498	4.48562	90.1904	83.4488
68	chr12	54734550	54734729	-	180	81.5228	0.899543	1.56079	0.186901	80.6233	79.7336
69	chr1	161035828	161036163	+	336	90.8146	7.42123	9.14795	5.5603	83.3934	76.5786
70	chr17	34950932	34951134	-	203	81.1722	2.76609	3.33835	2.14936	78.4061	75.7342
71	chr16	23110389	23110933	+	545	88.3602	6.85902	8.15078	5.46685	81.5012	75.1746
72	chr13	21914831	21915011	+	181	76.7892	0.989497	1.04052	0.934504	75.7997	74.823
73	chr18	60173122	60173223	+	102	75.3867	0.674657	0.867104	0.467252	74.712	74.0434
74	chr7	45126332	45126952	-	621	94.1457	11.0644	14.524	7.33585	83.0813	73.3173
75	chrY	90804929	90805339	+	411	72.5816	0.112443	0.0433552	0.186901	72.4691	72.3569
76	chr4	132309984	132310372	+	389	86.0811	7.60114	10.1451	4.85942	78.4799	71.55
77	chrX	103463565	103464226	-	662	70.8284	0	0	0	70.8284	70.8284
78	chrY	90800469	90800971	+	503	70.6531	0.0674657	0.0433552	0.0934504	70.5856	70.5182
79	chr19	8888504	8888678	-	175	81.3475	7.06141	9.27801	4.67252	74.2861	67.8376
80	chr7	130834393	130834634	+	242	110.275	24.7374	27.6606	21.587	85.5375	66.3493
81	chr12	59263005	59263137	-	133	67.6727	0.899543	1.47408	0.280351	66.7731	65.8856
82	chr2	27539770	27539930	-	161	70.8284	2.74361	3.55513	1.86901	68.0848	65.4475
83	chr5	125404200	125404333	-	134	73.9841	4.67762	6.76341	2.42971	69.3065	64.9246
84	chr1	72244272	72244450	+	179	71.179	3.41826	2.99151	3.87819	67.7608	64.5067
85	chr4	139338113	139338422	+	310	104.139	22.2637	22.2412	22.2879	81.8751	64.3711
86	chr17	34951990	34952323	-	334	72.0556	4.90251	7.02354	2.61661	67.1531	62.5842
87	chr2	167063473	167063583	+	111	72.0556	5.26233	8.58433	1.68211	66.7933	61.9153
88	chr5	115490288	115490398	+	111	63.8157	1.43927	1.2573	1.63538	62.3764	60.9696
89	chr7	19301243	19301354	+	112	62.4132	0.94452	0.867104	1.02795	61.4686	60.5384
90	chr10	23785346	23785838	-	493	71.179	6.07192	8.58433	3.36421	65.1071	59.5532
91	chrX	103462315	103463064	-	750	59.4327	0	0	0	59.4327	59.4327
92	chr5	74093188	74093665	+	478	68.374	5.93698	7.37038	4.39217	62.437	57.0155
93	chr1	161035383	161035483	+	101	64.6923	4.22785	5.63618	2.71006	60.4644	56.5129
94	chr11	106500982	106501377	+	396	69.4259	8.16335	11.0122	5.09304	61.2625	54.059
95	chr11	106066751	106066890	+	140	52.5954	0.764612	0.693683	0.841053	51.8307	51.0772
96	chr1	24612675	24612786	-	112	52.946	0.94452	1.04052	0.841053	52.0015	51.0738
97	chrY	90803481	90803790	+	310	50.4915	0.0224886	0	0.0467252	50.4691	50.4466
98	chr13	21200199	21200376	+	178	51.1928	0.899543	0.953814	0.841053	50.2933	49.4095
99	chr13	85126657	85127511	-	855	52.5954	1.70913	2.42789	0.934504	50.8862	49.2326
100	chr3	37481517	37481663	+	147	111.152	38.0282	41.9678	33.7823	73.1233	48.1057
101	chr11	88968440	88969536	+	1097	48.2124	0.112443	0.173421	0.0467252	48.1	47.9878
102	chr8	94172749	94173579	+	831	50.6669	1.79909	2.25447	1.30831	48.8678	47.1326
103	chr11	83271581	83271729	+	149	48.0371	0.539726	0.867104	0.373801	47.4974	46.9637
104	chr2	26912204	26912931	+	728	56.1017	4.96998	6.2865	3.55111	51.1317	46.602
105	chr5	142903129	142904690	-	1562	57.5043	5.86952	6.85012	4.81269	51.6347	46.3643
106	chr2	122377987	122378244	+	258	46.6345	0.292351	0.303486	0.280351	46.3422	46.0517
107	chr11	48802023	48802355	+	333	52.7707	3.57568	5.0292	2.00918	49.195	45.8616
108	chr16	18533213	18533357	-	145	104.84	37.1511	35.1611	39.2959	67.6889	43.7027
109	chr1	161036656	161036765	+	110	49.4396	3.05845	4.50894	1.49521	46.3812	43.5119
110	chr8	123103022	123103130	+	109	51.8941	4.7226	5.72289	3.64456	47.1715	42.8787
111	chr15	80078488	80078589	-	102	54.3485	6.20685	7.89065	4.39217	48.1417	42.6437
112	chr8	123599858	123599976	-	119	46.4592	1.97899	1.30066	2.71006	44.4802	42.5855
113	chr1	63178490	63179135	+	646	44.5307	1.70913	1.77756	1.63538	42.8216	41.1781
114	chr17	24720789	24720909	+	121	47.3358	3.19338	4.1621	2.14936	44.1424	41.1645
115	chr8	31149813	31149984	-	172	87.3083	28.7854	37.1988	19.718	58.5229	39.228
116	chr7	16471822	16471935	+	114	49.7903	5.75708	5.54946	5.98082	44.0332	38.9418
117	chr6	128839064	128839193	+	130	38.3946	0.0224886	0.0433552	0	38.3721	38.3496
118	chr9	64176979	64178490	+	1512	45.9333	4.18287	5.0292	3.27076	41.7504	37.9484
119	chr16	23108934	23109037	+	104	44.0048	3.53071	4.37887	2.61661	40.4741	37.2267
120	chr11	62604503	62604600	+	98	42.7776	3.50822	4.42223	2.52316	39.2693	36.0488
121	chrY	90797379	90797842	+	464	35.5895	0	0	0	35.5895	35.5895
122	chr17	45568998	45569779	-	782	43.1282	4.40776	6.37321	2.28953	38.7204	34.7631
123	chr17	35834844	35835874	-	1031	41.901	3.75559	4.42223	3.03714	38.1454	34.7264
124	chr7	99482272	99482933	-	662	40.6737	3.3508	4.29216	2.33626	37.3229	34.2482
125	chr2	130276253	130276378	+	126	42.0763	4.1379	5.24598	2.94369	37.9384	34.2074
126	chr6	115807973	115808112	-	140	41.0244	3.82306	4.42223	3.17731	37.2013	33.7345
127	chr13	21931122	21931252	-	131	34.0117	0.449771	0.606973	0.280351	33.5619	33.1181
128	chr8	22336893	22337039	+	147	32.9598	0	0	0	32.9598	32.9598
129	chr2	122377292	122377440	-	149	33.661	0.449771	0.433552	0.467252	33.2113	32.7675
130	chrY	90806375	90806822	+	448	32.6091	0.0449772	0.0867104	0	32.5641	32.5192
131	chr17	45567837	45568505	-	669	38.7452	3.32831	4.11874	2.47643	35.4169	32.3745
132	chr7	44249853	44250540	+	688	37.3427	2.78858	3.72855	1.77556	34.5541	31.9738
133	chr16	33001905	33002029	+	125	39.4465	4.22785	3.46842	5.04632	35.2187	31.4439
134	chr4	132309465	132309608	+	144	36.4661	2.60867	3.46842	1.68211	33.8574	31.4354
135	chr7	99478923	99479689	-	767	38.2193	3.77808	5.15927	2.28953	34.4412	31.0366
136	chr2	130277681	130278098	+	418	36.1155	3.1484	4.24881	1.96246	32.9671	30.0931
137	chr18	75001040	75001537	+	498	34.7129	2.60867	3.29499	1.86901	32.1043	29.6916
138	chr10	81178788	81179157	+	370	34.187	2.38379	3.7719	0.887778	31.8032	29.5856
139	chr6	128760034	128760194	-	161	29.9794	0.269863	0.433552	0.0934504	29.7095	29.4421
140	chr6	128798841	128798943	-	103	29.9794	0.269863	0.433552	0.0934504	29.7095	29.4421
141	chr16	33047602	33047740	+	139	29.2781	0.134931	0.130066	0.140176	29.1431	29.0088
142	chrY	90728965	90729500	+	536	28.7521	0.0224886	0	0.0467252	28.7296	28.7072
143	chr3	79671543	79671696	+	154	28.4015	0	0	0	28.4015	28.4015
144	chr3	90475789	90475930	-	142	34.0117	3.23835	4.07539	2.33626	30.7733	27.8433
145	chr1	118459106	118459266	-	161	32.6091	2.60867	2.77473	2.42971	30.0004	27.6005
146	chr2	144265976	144266222	-	247	32.6091	2.69863	3.72855	1.58866	29.9105	27.4352
147	chrY	90718502	90719277	+	776	27.3496	0.0674657	0.130066	0	27.2821	27.2148
148	chr10	23786454	23786558	-	105	32.9598	3.50822	5.63618	1.21485	29.4515	26.3167
149	chr12	111540946	111541088	+	143	29.6287	1.79909	2.42789	1.1214	27.8296	26.1398
150	chr3	96269726	96270201	+	476	31.2066	2.67614	3.64184	1.63538	28.5304	26.0838
151	chr13	21259756	21259886	+	131	28.4015	1.30434	1.6475	0.934504	27.0972	25.8527
152	chr2	122375423	122375544	-	122	26.2977	0.31484	0.476907	0.140176	25.9828	25.6718
153	chr8	94179831	94180332	+	502	26.473	0.47226	0.563618	0.373801	26.0007	25.5369
154	chr14	51089472	51089646	+	175	26.6483	0.62968	1.04052	0.186901	26.0186	25.4038
155	chr11	101627450	101627600	+	151	25.4211	0.112443	0.216776	0	25.3086	25.1967
156	chr7	109521282	109521414	+	133	29.1028	2.11393	2.77473	1.40176	26.9888	25.0285
157	chr9	15314866	15315907	+	1042	29.2781	2.29383	2.77473	1.77556	26.9842	24.8701
158	chr15	5118395	5118621	+	227	27.7002	1.52922	2.08105	0.934504	26.171	24.7262
159	chr4	3835060	3835591	-	532	28.7521	2.22637	3.55513	0.794328	26.5258	24.4718
160	chr5	30888098	30888239	+	142	26.6483	1.16941	1.99434	0.280351	25.4789	24.3608
161	chr5	148554878	148555024	-	147	24.1939	0	0	0	24.1939	24.1939
162	chr2	40555670	40556460	+	791	26.473	1.16941	1.56079	0.747603	25.3036	24.1858
163	chr2	130275490	130275588	+	99	28.4015	2.20388	3.38171	0.934504	26.1976	24.1647
164	chr17	45571108	45571889	-	782	29.9794	3.10342	4.37887	1.72883	26.8759	24.0938
165	chr13	16041043	16041132	-	90	30.8559	3.64315	2.86144	4.48562	27.2128	23.9998
166	chrY	991619	991750	-	132	25.2458	0.764612	0.693683	0.841053	24.4812	23.7397
167	chr2	140376561	140376706	-	146	23.4926	0	0	0	23.4926	23.4926
168	chr7	28372996	28373135	+	140	23.4926	0	0	0	23.4926	23.4926
169	chrY	90720518	90720939	+	422	23.4926	0	0	0	23.4926	23.4926
170	chr13	21240934	21241063	+	130	26.8236	1.73162	2.55796	0.841053	25.092	23.4722
171	chr6	124741177	124741309	-	133	24.8951	0.809589	1.21395	0.373801	24.0855	23.3023
172	chr18	16844388	16844523	-	136	22.7913	0.0449772	0.0867104	0	22.7463	22.7015
173	chr17	39844006	39844391	-	386	22.4407	0	0	0	22.4407	22.4407
174	chr12	59262968	59263138	+	171	22.4407	0.0449772	0.0867104	0	22.3957	22.3508
175	chr6	8728745	8728875	-	131	32.4338	5.5097	5.54946	5.46685	26.9241	22.3504
176	chr15	80082832	80082943	-	112	23.6679	0.674657	1.12724	0.186901	22.9933	22.3378
177	chr11	58302154	58302557	-	404	25.4211	1.59669	1.51743	1.86901	23.8244	22.328
178	chr11	69667830	69667969	-	140	26.6483	2.33881	3.46842	1.1214	24.3095	22.176
179	chr1	195340680	195340828	-	149	22.09	0	0	0	22.09	22.09
180	chr7	111076041	111076226	-	186	25.7717	1.95651	2.29783	1.58866	23.8152	22.0072
181	chr11	69668826	69668966	-	141	27.7002	3.05845	3.81526	2.24281	24.6418	21.921
182	chr16	91534602	91534751	+	150	28.0509	3.41826	2.42789	4.48562	24.6326	21.6309
183	chr18	36801865	36802041	+	177	24.8951	1.70913	1.90763	1.49521	23.186	21.5942
184	chr17	45570271	45570781	-	511	25.7717	2.31632	2.77473	1.82228	23.4554	21.3473
185	chr4	53860658	53860784	+	127	29.2781	4.36278	3.81526	4.95287	24.9153	21.2026
186	chr11	48800381	48800948	+	568	24.5445	1.75411	2.42789	1.02795	22.7904	21.1616
187	chr3	93699168	93699921	-	754	21.0381	0	0	0	21.0381	21.0381
188	chr3	123507906	123508066	-	161	22.616	1.21438	1.6475	0.747603	21.4016	20.2524
189	chr11	69669624	69669749	-	126	24.8951	2.47374	3.38171	1.49521	22.4214	20.1935
190	chr3	153911605	153911696	-	92	25.2458	2.74361	3.29499	2.14936	22.5022	20.0567
191	chr13	21779828	21780570	-	743	23.142	1.61918	2.16776	1.02795	21.5228	20.0169
192	chr16	5002058	5002266	-	209	19.6356	0.0449772	0	0.0934504	19.5906	19.5457
193	chr8	111062548	111062678	+	131	23.4926	2.11393	2.5146	1.68211	21.3787	19.455
194	chr9	110281233	110281376	+	144	23.4926	2.22637	2.38454	2.05591	21.2662	19.2508
195	chr5	129128019	129128480	-	462	19.9862	0.652169	0.780393	0.513977	19.3341	18.7032
196	chr7	45123026	45123113	-	88	22.09	1.91153	2.60131	1.16813	20.1785	18.4324
197	chr17	27853042	27853170	-	129	18.4084	0.0449772	0.0867104	0	18.3634	18.3185
198	chr13	91263788	91263896	+	109	18.2331	0	0	0	18.2331	18.2331
199	chr4	78559390	78559531	+	142	17.8824	0	0	0	17.8824	17.8824
200	chr6	72433330	72433974	-	645	18.9343	0.539726	0.606973	0.467252	18.3946	17.8703
201	chr3	62159265	62159401	+	137	61.3612	28.2906	33.5569	22.615	33.0706	17.8234
202	chr11	97781606	97781778	-	173	22.9666	2.74361	3.98868	1.40176	20.223	17.8072
203	chr13	23581612	23582004	+	393	21.3888	1.91153	2.34118	1.44848	19.4772	17.7366
204	chr17	56005805	56005951	-	147	20.6875	1.61918	1.47408	1.77556	19.0683	17.5759
205	chr15	76904323	76905029	+	707	21.2135	2.04646	2.81809	1.21485	19.167	17.318
206	chr10	91118129	91118408	-	280	19.285	1.05696	1.04052	1.07468	18.228	17.229
207	chr13	3298872	3299646	+	775	18.0577	0.449771	0.520262	0.373801	17.608	17.1694
208	chr3	46860135	46860278	-	144	17.1811	0.0449772	0.0867104	0	17.1362	17.0913
209	chrY	90725798	90726241	+	444	17.1811	0.112443	0.216776	0	17.0687	16.957
210	chr11	69916732	69917435	-	704	18.4084	0.764612	1.12724	0.373801	17.6438	16.9109
211	chr7	141448802	141448952	+	151	19.6356	1.43927	1.90763	0.934504	18.1963	16.8626
212	chr1	9942075	9942554	-	480	19.6356	1.48425	1.99434	0.934504	18.1514	16.7793
213	chr8	27275109	27275526	+	418	18.9343	1.16941	1.6475	0.654153	17.7649	16.6677
214	chr1	37005440	37005559	+	120	17.1811	0.269863	0.433552	0.0934504	16.9113	16.6457
215	chr19	46025972	46026113	+	142	16.4799	0	0	0	16.4799	16.4799
216	chr11	48803121	48803222	+	102	18.9343	1.32683	2.03769	0.560702	17.6075	16.3737
217	chr9	78367718	78368154	-	437	21.2135	2.60867	3.55513	1.58866	18.6048	16.3169
218	chr9	120129352	120129554	+	203	21.3888	2.72112	3.42506	1.96246	18.6677	16.2927
219	chr1	46374202	46374319	+	118	16.8305	0.31484	0.173421	0.467252	16.5157	16.2067
220	chr18	35557030	35557232	+	203	21.0381	2.60867	3.90197	1.21485	18.4295	16.1443
221	chr6	122713167	122713993	+	827	18.0577	1.01199	1.12724	0.887778	17.0458	16.0905
222	chr18	33795162	33795307	+	146	18.9343	1.48425	2.16776	0.747603	17.4501	16.0822
223	chr6	122728404	122729048	-	645	17.5318	0.764612	0.997169	0.513977	16.7672	16.0359
224	chr17	83861954	83862084	+	131	16.8305	0.404794	0.260131	0.560702	16.4257	16.0307
225	chrY	90807723	90807821	+	99	16.1292	0.0674657	0.0867104	0.0467252	16.0618	15.9946
226	chr13	23763685	23764408	+	724	20.6875	2.51872	3.46842	1.49521	18.1688	15.9567
227	chr13	23621776	23622526	-	751	18.2331	1.21438	1.73421	0.654153	17.0187	15.8852
228	chr1	60703956	60704998	+	1043	18.2331	1.21438	1.30066	1.1214	17.0187	15.8852
229	chr6	66875271	66875755	-	485	17.5318	0.899543	1.12724	0.654153	16.6322	15.7789
230	chrX	153576472	153576578	-	107	15.7786	0	0	0	15.7786	15.7786
231	chr5	142905271	142905689	-	419	17.8824	1.10194	1.17059	1.02795	16.7805	15.7464
232	chr12	80948251	80949075	+	825	15.9539	0.112443	0.216776	0	15.8415	15.7298
233	chrX	103464932	103465119	-	188	15.7786	0.0449772	0	0.0934504	15.7336	15.6888
234	chr7	111797479	111797625	-	147	16.8305	0.62968	0.520262	0.747603	16.2008	15.5947
235	chr7	99497722	99497835	+	114	17.8824	1.21438	1.30066	1.1214	16.668	15.5361
236	chr13	23561888	23562396	-	509	18.0577	1.34931	1.6475	1.02795	16.7084	15.4599
237	chr7	109520135	109520278	+	144	18.5837	1.64167	2.21111	1.02795	16.942	15.4454
238	chr8	70895396	70895888	-	493	20.1616	2.5637	3.81526	1.21485	17.5979	15.3602
239	chr17	35509986	35510490	+	505	16.8305	0.7871	1.08388	0.467252	16.0434	15.2931
240	chr13	21907102	21907229	+	128	15.7786	0.269863	0.520262	0	15.5087	15.2435
241	chr9	70554635	70554748	+	114	16.6552	0.764612	1.12724	0.373801	15.8906	15.1611
242	chr5	115103224	115103538	-	315	16.8305	0.967009	1.34401	0.560702	15.8635	14.9521
243	chr11	97987440	97987590	-	151	14.7267	0	0	0	14.7267	14.7267
244	chr13	23270353	23270520	-	168	14.7267	0	0	0	14.7267	14.7267
245	chr17	24528392	24528580	+	189	17.5318	1.55171	1.86427	1.21485	15.9801	14.5657
246	chr3	31060706	31060927	-	222	14.3761	0	0	0	14.3761	14.3761
247	chr11	69541859	69541989	+	131	14.3761	0	0	0	14.3761	14.3761
248	chr9	21314408	21314597	+	190	14.3761	0	0	0	14.3761	14.3761
249	chr13	21847951	21848078	-	128	14.7267	0.179909	0.0867104	0.280351	14.5468	14.3691
250	chr7	45457972	45458249	-	278	15.0773	0.584703	0.953814	0.186901	14.4926	13.9306
251	chr2	26911252	26911526	+	275	16.1292	1.14692	1.51743	0.747603	14.9823	13.917
252	chr5	7276926	7277038	+	113	14.0254	0.0674657	0.0867104	0.0467252	13.958	13.8908
253	chr2	158356420	158356539	-	120	17.5318	1.97899	2.34118	1.58866	15.5528	13.7972
254	chr18	35554520	35554636	+	117	17.1811	1.79909	1.99434	1.58866	15.3821	13.7714
255	chr11	6528028	6528165	-	138	17.5318	2.02397	2.5146	1.49521	15.5078	13.7175
256	chr17	31809306	31809451	+	146	13.6748	0	0	0	13.6748	13.6748
257	chr10	29698752	29699138	-	387	15.0773	0.719634	0.867104	0.560702	14.3577	13.6724
258	chr11	120560400	120561219	-	820	14.3761	0.382306	0.476907	0.280351	13.9938	13.6216
259	chr3	96398898	96399086	-	189	13.6748	0.0449772	0.0867104	0	13.6298	13.585
260	chr15	93234447	93234605	+	159	14.0254	0.224886	0.260131	0.186901	13.8005	13.5793
261	chr1	95498588	95499137	+	550	14.3761	0.404794	0.520262	0.280351	13.9713	13.5779
262	chr13	23555100	23555827	+	728	18.5837	2.72112	4.11874	1.21485	15.8626	13.5399
263	chr17	35247167	35247273	+	107	15.7786	1.16941	1.73421	0.560702	14.6092	13.5265
264	chr9	64174839	64175116	+	278	16.8305	1.82157	3.03486	0.513977	15.0089	13.3845
265	chr4	24437593	24437823	+	231	13.3242	0	0	0	13.3242	13.3242
266	chr9	120128820	120128938	+	119	15.7786	1.3718	1.86427	0.841053	14.4068	13.1543
267	chr19	44306326	44306800	+	475	14.0254	0.449771	0.433552	0.467252	13.5757	13.1403
268	chr6	47739855	47739972	-	118	13.3242	0.134931	0.173421	0.0934504	13.1892	13.0557
269	chr2	32963305	32963448	+	144	16.4799	1.84406	2.5146	1.1214	14.6358	12.9981
270	chr7	116333156	116333257	-	102	15.7786	1.46176	1.99434	0.887778	14.3168	12.9905
271	chr2	172509425	172509680	-	256	13.6748	0.404794	0.476907	0.327076	13.27	12.8772
272	chr19	12011015	12011162	-	148	13.3242	0.269863	0.173421	0.373801	13.0543	12.7899
273	chr10	12922500	12922655	-	156	14.0254	0.674657	1.12724	0.186901	13.3508	12.7086
274	chr12	53046685	53046791	-	107	12.9735	0.134931	0	0.280351	12.8386	12.7051
275	chr6	116173723	116174507	+	785	13.6748	0.539726	0.780393	0.280351	13.1351	12.6166
276	chr2	130172890	130172998	-	109	13.6748	0.62968	1.12724	0.0934504	13.0451	12.4444
277	chr15	79527854	79528468	-	615	12.9735	0.292351	0.433552	0.140176	12.6812	12.3954
278	chr4	3834469	3834621	-	153	13.6748	0.674657	0.693683	0.654153	13.0001	12.3588
279	chr3	19628378	19628917	+	540	13.6748	0.674657	0.520262	0.841053	13.0001	12.3588
280	chr17	50171520	50171670	-	151	12.2722	0	0	0	12.2722	12.2722
281	chr4	132310677	132310776	+	100	14.3761	1.10194	2.08105	0.0467252	13.2741	12.2566
282	chr7	30186989	30187774	-	786	13.3242	0.562214	0.910459	0.186901	12.7619	12.2234
283	chr11	116850125	116851046	-	922	14.0254	0.967009	1.04052	0.887778	13.0584	12.1581
284	chr5	23852195	23852292	+	98	14.0254	0.967009	1.30066	0.607427	13.0584	12.1581
285	chr9	120574123	120574423	+	301	13.3242	0.62968	0.953814	0.280351	12.6945	12.0946
286	chr14	56693977	56694163	-	187	21.3888	5.3073	5.28933	5.7472	16.0815	12.0911
287	chr8	94703933	94704080	-	148	12.9735	0.449771	0.520262	0.373801	12.5237	12.0896
288	chrY	90731050	90731358	+	309	12.0969	0.0224886	0	0.0467252	12.0744	12.052
289	chr15	80256248	80257428	+	1181	13.3242	0.674657	0.910459	0.420527	12.6495	12.009
290	chr3	86138772	86139002	-	231	12.6229	0.31484	0.433552	0.186901	12.308	12.0011
291	chr8	13174467	13175315	+	849	13.8501	0.989497	1.12724	0.841053	12.8606	11.9418
292	chr13	17809575	17809697	-	123	14.7267	1.48425	1.21395	1.77556	13.2425	11.9078
293	chr6	148354655	148355553	+	899	13.6748	0.967009	1.60414	0.280351	12.7078	11.8092
294	chr3	86140602	86140704	-	103	13.3242	0.809589	0.953814	0.654153	12.5146	11.7542
295	chrX	144373553	144374422	+	870	12.2722	0.269863	0.216776	0.327076	12.0024	11.7385
296	chr12	110898045	110898545	+	501	16.1292	2.38379	2.86144	1.86901	13.7455	11.714
297	chr9	64175449	64175953	+	505	16.4799	2.58619	3.72855	1.35503	13.8937	11.7134
298	chr1	64993942	64994586	-	645	12.9735	0.697146	1.08388	0.280351	12.2764	11.6167
299	chr9	15319472	15319840	+	369	11.571	0	0	0	11.571	11.571
300	chr1	59704788	59704877	+	90	14.0254	1.30434	1.56079	1.02795	12.7211	11.5381
301	chr17	47848833	47848953	+	121	22.7913	6.63413	6.89348	6.35462	16.1572	11.4541
302	chr12	110695254	110695647	-	394	12.6229	0.62968	0.780393	0.467252	11.9932	11.3949
303	chr7	118119370	118120319	-	950	12.2722	0.449771	0.650328	0.233626	11.8225	11.3892
304	chr9	15316456	15316778	+	323	12.0969	0.359817	0.260131	0.467252	11.7371	11.388
305	chr8	102865359	102865873	-	515	12.4476	0.584703	0.780393	0.373801	11.8629	11.3056
306	chr4	117154498	117154600	-	103	12.9735	0.899543	1.21395	0.560702	12.074	11.2368
307	chr13	6591818	6592322	-	505	11.2203	0	0	0	11.2203	11.2203
308	chr19	7493517	7493841	-	325	11.2203	0	0	0	11.2203	11.2203
309	chr4	126222975	126223149	+	175	11.2203	0	0	0	11.2203	11.2203
310	chr6	99877646	99878255	-	610	11.9216	0.359817	0.346842	0.373801	11.5618	11.2128
311	chr18	75001860	75001968	+	109	13.6748	1.30434	1.30066	1.30831	12.3705	11.1905
312	chr9	44334743	44335258	+	516	13.4995	1.21438	1.60414	0.794328	12.2851	11.18
313	chr5	5782860	5783466	-	607	12.2722	0.562214	0.650328	0.467252	11.71	11.1736
314	chr3	96653904	96654174	+	271	11.2203	0.0449772	0	0.0934504	11.1754	11.1306
315	chr4	126984064	126984348	+	285	11.2203	0.0449772	0.0867104	0	11.1754	11.1306
316	chrX	13202564	13203203	+	640	11.571	0.247374	0.303486	0.186901	11.3236	11.0815
317	chr13	23746793	23747221	+	429	12.4476	0.832077	1.38737	0.233626	11.6155	10.839
318	chr3	108554312	108554671	-	360	14.2007	1.79909	2.47125	1.07468	12.4017	10.8305
319	chr1	59704250	59704361	+	112	12.6229	0.94452	1.30066	0.560702	11.6784	10.8045
320	chr13	23544462	23544949	+	488	11.571	0.404794	0.433552	0.373801	11.1662	10.7756
321	chr18	34647403	34647520	+	118	12.6229	0.967009	1.30066	0.607427	11.6559	10.7629
322	chr5	115560692	115561536	+	845	11.571	0.427283	0.520262	0.327076	11.1437	10.7322
323	chr7	13030102	13030985	+	884	12.7982	1.12443	1.38737	0.841053	11.6738	10.6481
324	chr13	23571393	23571878	+	486	12.6229	1.07945	1.6475	0.467252	11.5434	10.5563
325	chr15	79533872	79534437	-	566	10.8697	0.179909	0.0867104	0.280351	10.6898	10.5129
326	chr13	21242558	21242688	+	131	10.8697	0.179909	0.346842	0	10.6898	10.5129
327	chr11	74319789	74319938	+	150	17.3565	3.86803	3.46842	4.29872	13.4884	10.4824
328	chr8	84842134	84842729	-	596	11.571	0.584703	0.823749	0.327076	10.9863	10.4311
329	chr9	61914261	61914497	-	237	11.2203	0.427283	0.520262	0.327076	10.7931	10.382
330	chr9	123529354	123529497	-	144	10.5191	0.0899543	0.0867104	0.0934504	10.4291	10.3399
331	chr13	23698072	23698459	-	388	11.9216	0.832077	1.34401	0.280351	11.0895	10.3155
332	chr2	135647347	135647884	+	538	10.3438	0.0224886	0.0433552	0	10.3213	10.2988
333	chr5	146834818	146834930	+	113	11.2203	0.494749	0.693683	0.280351	10.7256	10.2527
334	chr10	128086048	128086415	+	368	11.9216	0.899543	1.2573	0.513977	11.0221	10.1904
335	chr2	114049280	114049421	+	142	10.1684	0	0	0	10.1684	10.1684
336	chr7	127458844	127459221	+	378	10.1684	0	0	0	10.1684	10.1684
337	chr4	103563320	103563940	+	621	10.8697	0.359817	0.346842	0.373801	10.5099	10.162
338	chr7	12925388	12925854	+	467	12.4476	1.21438	1.43072	0.981229	11.2332	10.1373
339	chr10	81181959	81182299	+	341	12.6229	1.34931	1.73421	0.934504	11.2736	10.0685
340	chr4	117153886	117154180	-	295	11.9216	0.989497	1.77756	0.140176	10.9321	10.0247
341	chr4	145433340	145433598	+	259	9.99312	0	0	0	9.99312	9.99312
342	chr11	107012860	107013006	+	147	10.5191	0.269863	0.433552	0.0934504	10.2492	9.98627
343	chr1	86356261	86356524	-	264	12.4476	1.30434	1.21395	1.40176	11.1432	9.97557
344	chr5	121205009	121205145	+	137	14.0254	2.20388	3.12157	1.21485	11.8215	9.96397
345	chrX	66778458	66778806	-	349	10.5191	0.31484	0.173421	0.467252	10.2042	9.89881
346	chrX	152909562	152910028	-	467	10.5191	0.31484	0.433552	0.186901	10.2042	9.89881
347	chr8	121882176	121882923	-	748	10.8697	0.517237	0.737038	0.280351	10.3525	9.85984
348	chr8	109840587	109840674	-	88	9.8178	0	0	0	9.8178	9.8178
349	chr13	21170044	21170422	+	379	10.1684	0.179909	0.173421	0.186901	9.98853	9.8118
350	chr6	71124576	71124943	+	368	10.1684	0.179909	0.173421	0.186901	9.98853	9.8118
351	chr15	98519715	98519842	-	128	11.2203	0.764612	0.867104	0.654153	10.4557	9.74322
352	chr3	58702271	58702449	-	179	9.8178	0.0449772	0.0867104	0	9.77282	9.72805
353	chr7	44248092	44248179	+	88	11.9216	1.16941	2.08105	0.186901	10.7522	9.69751
354	chr11	120578358	120579244	-	887	11.2203	0.809589	1.30066	0.280351	10.4108	9.65958
355	chr2	30071738	30072540	+	803	10.8697	0.62968	0.693683	0.560702	10.24	9.64682
356	chr9	15313822	15314146	+	325	12.2722	1.43927	1.73421	1.1214	10.833	9.56251
357	chr11	75764975	75765560	+	586	10.8697	0.674657	1.04052	0.280351	10.195	9.56227
358	chr3	119709553	119709868	+	316	10.5191	0.494749	0.823749	0.140176	10.0243	9.55284
359	chr3	96341109	96341239	-	131	9.64248	0.0449772	0	0.0934504	9.5975	9.55274
360	chr13	22022348	22022463	-	116	9.8178	0.134931	0.0867104	0.186901	9.68287	9.54979
361	chr12	85718466	85718589	-	124	10.5191	0.539726	0.693683	0.373801	9.97934	9.46731
362	chr12	59039060	59039386	-	327	9.46716	0	0	0	9.46716	9.46716
363	chr3	88575175	88575415	-	241	9.46716	0	0	0	9.46716	9.46716
364	chr1	8939646	8939995	+	350	9.46716	0	0	0	9.46716	9.46716
365	chr13	21717813	21718114	+	302	10.1684	0.359817	0.520262	0.186901	9.80862	9.46153
366	chr18	12992213	12992890	+	678	9.99312	0.269863	0.346842	0.186901	9.72325	9.46068
367	chr7	127508699	127508930	+	232	9.46716	0.0224886	0.0433552	0	9.44467	9.42224
368	chr16	22224266	22224359	+	94	9.46716	0.0899543	0.0867104	0.0934504	9.37721	9.28811
369	chr7	45324995	45325383	+	389	11.3957	1.12443	1.69085	0.513977	10.2712	9.25775
370	chr9	108287615	108287863	-	249	9.29185	0.0449772	0.0867104	0	9.24687	9.20211
371	chr1	151788817	151788961	+	145	9.46716	0.134931	0.0867104	0.186901	9.33223	9.19922
372	chr2	158384382	158385021	+	640	9.11653	0	0	0	9.11653	9.11653
373	chr7	96753058	96753282	+	225	9.11653	0	0	0	9.11653	9.11653
374	chrX	169982782	169983062	+	281	9.11653	0	0	0	9.11653	9.11653
375	chrY	90724274	90724383	+	110	9.11653	0	0	0	9.11653	9.11653
376	chr15	36598043	36598321	-	279	9.99312	0.449771	0.606973	0.280351	9.54335	9.11382
377	chr13	21172766	21172947	-	182	9.8178	0.359817	0.346842	0.373801	9.45798	9.11135
378	chr19	44303011	44303238	+	228	9.8178	0.359817	0.346842	0.373801	9.45798	9.11135
379	chr11	87448768	87449495	+	728	9.46716	0.179909	0.260131	0.0934504	9.28725	9.11077
380	chr13	23551287	23551664	-	378	12.9735	2.11393	3.20828	0.934504	10.8596	9.09011
381	chr8	19492927	19493518	+	592	9.46716	0.202397	0.390197	0	9.26477	9.0667
382	chr10	27952377	27952464	+	88	9.11653	0.0449772	0	0.0934504	9.07155	9.0268
383	chr19	5493571	5493994	+	424	10.3438	0.697146	0.910459	0.467252	9.64661	8.99645
384	chrX	170014148	170014336	+	189	8.94121	0	0	0	8.94121	8.94121
385	chr2	144261587	144261702	-	116	9.8178	0.449771	0.520262	0.373801	9.36803	8.93886
386	chr6	135349334	135349711	-	378	9.8178	0.449771	0.780393	0.0934504	9.36803	8.93886
387	chr1	34753038	34753143	+	106	9.11653	0.0899543	0.0867104	0.0934504	9.02657	8.93751
388	chr1	86909113	86909703	-	591	9.46716	0.269863	0.260131	0.280351	9.1973	8.93513
389	chr11	6620318	6620433	-	116	9.46716	0.269863	0.433552	0.0934504	9.1973	8.93513
390	chr8	64718225	64719219	-	995	9.8178	0.47226	0.433552	0.513977	9.34554	8.896
391	chr19	44304736	44304948	+	213	9.11653	0.112443	0	0.233626	9.00408	8.89303
392	chr1	132989693	132990477	-	785	9.29185	0.202397	0.216776	0.186901	9.08945	8.89146
393	chr1	86356993	86357381	-	389	10.5191	0.854566	1.21395	0.467252	9.6645	8.87936
394	chr13	23446721	23446860	-	140	9.46716	0.31484	0.433552	0.186901	9.15232	8.84795
395	chr8	126944842	126944961	-	120	10.6944	0.967009	1.51743	0.373801	9.72738	8.84781
396	chr1	71585523	71586247	-	725	10.6944	0.989497	1.2573	0.700878	9.70489	8.80695
397	chr11	120563243	120563719	-	477	8.94121	0.0674657	0	0.140176	8.87374	8.80679
398	chr1	135232093	135232792	+	700	9.99312	0.62968	0.867104	0.373801	9.36344	8.77343
399	chr15	83484686	83484811	+	126	8.76589	0	0	0	8.76589	8.76589
400	chr8	107591464	107591578	+	115	8.76589	0	0	0	8.76589	8.76589
401	chr13	22043200	22043635	+	436	9.11653	0.179909	0.346842	0	8.93662	8.76026
402	chr7	126795984	126796303	-	320	9.46716	0.404794	0.346842	0.467252	9.06237	8.67488
403	chr8	121579092	121579301	-	210	9.11653	0.224886	0.433552	0	8.89164	8.6723
404	chr4	134925432	134926582	+	1151	9.11653	0.224886	0.173421	0.280351	8.89164	8.6723
405	chr13	23745044	23745555	-	512	10.6944	1.07945	1.30066	0.841053	9.61494	8.64444
406	chr18	77779871	77780302	+	432	10.1684	0.809589	1.30066	0.280351	9.35885	8.61372
407	chr14	24494237	24494691	+	455	8.59057	0	0	0	8.59057	8.59057
408	chr11	51600867	51601422	-	556	9.64248	0.562214	0.737038	0.373801	9.08027	8.55083
409	chr10	80293666	80294110	+	445	9.46716	0.494749	0.693683	0.280351	8.97241	8.50352
410	chrX	37082558	37083026	-	469	10.3438	0.967009	1.17059	0.747603	9.37674	8.50014
411	chr1	63177134	63177275	+	142	9.11653	0.31484	0.476907	0.140176	8.80169	8.49772
412	chr11	48803951	48804242	+	292	9.46716	0.517237	0.737038	0.280351	8.94993	8.46095
413	chr13	23684262	23684665	+	404	9.46716	0.539726	0.867104	0.186901	8.92744	8.41848
414	chr15	12203270	12203448	-	179	8.41526	0	0	0	8.41526	8.41526
415	chr7	45459611	45459745	-	135	8.41526	0	0	0	8.41526	8.41526
416	chr16	20822288	20822679	-	392	8.76589	0.179909	0.346842	0	8.58598	8.40977
417	chr3	96500938	96501086	-	149	8.76589	0.179909	0.260131	0.0934504	8.58598	8.40977
418	chr13	21722081	21722497	+	417	8.76589	0.202397	0.260131	0.140176	8.56349	8.36577
419	chr15	36608259	36608898	-	640	11.045	1.43927	1.82092	1.02795	9.60576	8.35404
420	chr9	96493696	96493836	+	141	12.2722	2.1589	0.173421	4.29872	10.1133	8.33423
421	chr9	72824248	72824426	-	179	8.41526	0.0449772	0.0867104	0	8.37028	8.32554
422	chr2	31673684	31674313	+	630	8.41526	0.0449772	0.0867104	0	8.37028	8.32554
423	chr13	23412841	23413018	-	178	8.76589	0.224886	0.433552	0	8.54101	8.32189
424	chr8	94179218	94179365	+	148	9.29185	0.517237	0.693683	0.327076	8.77461	8.28616
425	chrX	169976344	169976634	+	291	8.23994	0	0	0	8.23994	8.23994
426	chr13	97237629	97237752	-	124	8.41526	0.0899543	0	0.186901	8.3253	8.23631
427	chr1	180897566	180898158	+	593	8.41526	0.0899543	0.0867104	0.0934504	8.3253	8.23631
428	chr6	144999221	144999598	-	378	8.59057	0.202397	0.173421	0.233626	8.38818	8.19055
429	chr11	50295157	50295708	-	552	9.46716	0.674657	0.823749	0.513977	8.79251	8.16593
430	chr6	143193928	143194415	+	488	8.06462	0	0	0	8.06462	8.06462
431	chr3	109863796	109863902	+	107	8.76589	0.359817	0.173421	0.560702	8.40607	8.06103
432	chr1	86526760	86526935	+	176	8.41526	0.179909	0.346842	0	8.23535	8.05929
433	chr1	86530428	86530680	+	253	8.41526	0.179909	0.173421	0.186901	8.23535	8.05929
434	chr12	110691231	110691403	-	173	8.59057	0.292351	0.346842	0.233626	8.29822	8.01582
435	chr13	23761893	23762391	-	499	9.64248	0.854566	1.38737	0.280351	8.78792	8.00909
436	chr9	81677664	81678502	+	839	8.76589	0.404794	0.433552	0.373801	8.3611	7.975
437	chr6	87843464	87844085	-	622	9.29185	0.719634	1.08388	0.327076	8.57221	7.90831
438	chr11	6619807	6619922	-	116	9.11653	0.62968	0.780393	0.467252	8.48685	7.90066
439	chr13	86044960	86045075	-	116	8.76589	0.449771	0.693683	0.186901	8.31612	7.88943
440	chr11	52388793	52389392	+	600	9.11653	0.652169	1.04052	0.233626	8.46436	7.85884
441	chr13	23738827	23739529	+	703	13.3242	3.10342	4.76907	1.30831	10.2207	7.84015
442	chr7	12926395	12926686	+	292	9.11653	0.674657	0.997169	0.327076	8.44187	7.81714
443	chr4	117155157	117155299	-	143	13.4995	3.23835	3.64184	2.80351	10.2611	7.79961
444	chr16	18240718	18240833	-	116	8.41526	0.31484	0.346842	0.280351	8.10042	7.79736
445	chr3	96499502	96499590	-	89	8.06462	0.134931	0.173421	0.0934504	7.92969	7.79702
446	chr10	87364038	87364146	-	109	9.8178	1.07945	1.12724	1.02795	8.73835	7.77758
447	chr13	22035851	22036318	+	468	9.8178	1.07945	1.73421	0.373801	8.73835	7.77758
448	chr6	86524700	86525781	-	1082	9.64248	0.989497	1.04052	0.934504	8.65298	7.76503
449	chr10	75937351	75937712	+	362	9.8178	1.10194	1.86427	0.280351	8.71586	7.7376
450	chr4	149817721	149817836	+	116	13.3242	3.17089	2.68802	3.69129	10.1533	7.73699
451	chr11	80426471	80426617	-	147	7.71399	0	0	0	7.71399	7.71399
452	chr15	79528998	79529234	-	237	7.8893	0.0899543	0.173421	0	7.79935	7.71042
453	chrX	101683476	101683825	+	350	7.8893	0.0899543	0.173421	0	7.79935	7.71042
454	chr11	116674135	116674234	+	100	8.06462	0.179909	0.260131	0.0934504	7.88471	7.70882
455	chr13	21710994	21711133	+	140	8.06462	0.179909	0.173421	0.186901	7.88471	7.70882
456	chr13	21753365	21753822	-	458	9.11653	0.742123	1.2573	0.186901	8.3744	7.69269
457	chr6	124715339	124715512	+	174	8.59057	0.47226	0.606973	0.327076	8.11831	7.67202
458	chr6	7685213	7685465	-	253	8.06462	0.202397	0.260131	0.140176	7.86222	7.66491
459	chr3	153910548	153910648	-	101	9.11653	0.764612	1.04052	0.467252	8.35192	7.65143
460	chr11	33162920	33163079	-	160	8.59057	0.494749	0.606973	0.373801	8.09583	7.62957
461	chr13	23760781	23761120	-	340	8.41526	0.404794	0.606973	0.186901	8.01046	7.62514
462	chrX	139333938	139334312	+	375	7.8893	0.134931	0.173421	0.0934504	7.75437	7.62175
463	chr7	3218040	3218379	+	340	7.71399	0.0674657	0.0433552	0.0934504	7.64652	7.57964
464	chr2	83353682	83353990	-	309	8.06462	0.247374	0.433552	0.0467252	7.81725	7.57746
465	chr10	111481440	111481662	+	223	9.11653	0.809589	0.953814	0.654153	8.30694	7.56925
466	chr10	128083977	128084383	+	407	10.3438	1.50673	1.86427	1.1214	8.83702	7.54976
467	chr11	69041244	69041353	-	110	8.41526	0.449771	0.606973	0.280351	7.96548	7.53975
468	chr18	77723404	77723615	-	212	7.53867	0	0	0	7.53867	7.53867
469	chr6	64657703	64657885	-	183	7.53867	0	0	0	7.53867	7.53867
470	chr11	69062924	69063098	-	175	7.71399	0.0899543	0.173421	0	7.62403	7.53513
471	chr3	145878992	145879326	+	335	8.41526	0.47226	0.563618	0.373801	7.943	7.49724
472	chr13	97483529	97483853	+	325	7.53867	0.0449772	0.0867104	0	7.49369	7.44898
473	chr13	108671106	108671438	+	333	7.8893	0.224886	0.433552	0	7.66442	7.44594
474	chr3	153912119	153912210	-	92	10.1684	1.48425	1.56079	1.40176	8.68419	7.41659
475	chr17	87985261	87985659	+	399	7.8893	0.247374	0.476907	0	7.64193	7.40231
476	chr8	31116694	31116954	-	261	7.36335	0	0	0	7.36335	7.36335
477	chr3	51357778	51358004	+	227	7.36335	0	0	0	7.36335	7.36335
478	chr5	139779158	139779448	+	291	7.36335	0	0	0	7.36335	7.36335
479	chrX	169980780	169980915	+	136	7.36335	0	0	0	7.36335	7.36335
480	chrX	169984268	169984580	+	313	7.36335	0	0	0	7.36335	7.36335
481	chr8	84844529	84844943	-	415	8.06462	0.359817	0.606973	0.0934504	7.7048	7.36104
482	chr10	128085277	128085372	+	96	8.06462	0.359817	0.520262	0.186901	7.7048	7.36104
483	chr7	58399313	58399406	+	94	8.06462	0.359817	0.520262	0.186901	7.7048	7.36104
484	chr2	27401914	27402041	+	128	7.8893	0.269863	0.173421	0.373801	7.61944	7.35881
485	chr14	54517705	54517862	+	158	7.71399	0.179909	0.173421	0.186901	7.53408	7.35836
486	chr12	110693021	110693158	-	138	8.23994	0.47226	0.693683	0.233626	7.76768	7.32249
487	chr3	39635955	39636076	-	122	9.8178	1.34931	1.38737	1.30831	8.46848	7.30461
488	chrX	101652329	101652646	+	318	7.36335	0.0449772	0.0867104	0	7.31837	7.27367
489	chr9	120130448	120130563	+	116	10.5191	1.7766	2.38454	1.1214	8.74247	7.26593
490	chr5	135910476	135911106	-	631	8.06462	0.427283	0.563618	0.280351	7.63734	7.23269
491	chr13	21935474	21935575	-	102	7.71399	0.247374	0.346842	0.140176	7.46661	7.22717
492	chr17	35838064	35838225	-	162	8.59057	0.719634	1.08388	0.327076	7.87094	7.21159
493	chr8	43295928	43296359	-	432	8.06462	0.449771	0.476907	0.420527	7.61485	7.19016
494	chrX	101653296	101653540	+	245	7.18803	0	0	0	7.18803	7.18803
495	chr18	57114352	57114496	-	145	7.36335	0.0899543	0.0867104	0.0934504	7.2734	7.18454
496	chr3	110251730	110251895	+	166	7.36335	0.0899543	0	0.186901	7.2734	7.18454
497	chrX	144326980	144327278	+	299	7.36335	0.0899543	0.0867104	0.0934504	7.2734	7.18454
498	chr13	23751095	23751572	+	478	8.41526	0.652169	1.08388	0.186901	7.76309	7.16146
499	chr19	4194501	4195197	+	697	7.8893	0.382306	0.390197	0.373801	7.507	7.14322
500	chr2	32232180	32232916	+	737	7.8893	0.382306	0.606973	0.140176	7.507	7.14322
501	chr19	44294149	44294429	+	281	7.71399	0.292351	0.346842	0.233626	7.42163	7.14036
502	chr1	71597471	71597749	-	279	7.71399	0.31484	0.433552	0.186901	7.39915	7.09715
503	chr3	69676335	69676475	-	141	7.01271	0	0	0	7.01271	7.01271
504	chr4	149332428	149332651	-	224	7.01271	0	0	0	7.01271	7.01271
505	chr2	10470939	10471166	+	228	7.01271	0	0	0	7.01271	7.01271
506	chrX	13858770	13859202	-	433	7.36335	0.179909	0.260131	0.0934504	7.18344	7.00793
507	chr14	75847904	75848034	+	131	9.11653	1.14692	1.34401	0.934504	7.96961	6.96698
508	chr19	38404271	38405276	+	1006	7.53867	0.292351	0.303486	0.280351	7.24632	6.9653
509	chr8	71623626	71624836	+	1211	7.53867	0.292351	0.303486	0.280351	7.24632	6.9653
510	chr3	124385680	124386020	+	341	8.06462	0.584703	0.693683	0.467252	7.47992	6.93761
511	chr2	126678942	126679165	-	224	7.01271	0.0449772	0.0867104	0	6.96774	6.92305
512	chr19	5845033	5845390	-	358	7.36335	0.224886	0.346842	0.0934504	7.13846	6.92045
513	chr8	107439167	107439473	-	307	7.36335	0.224886	0.433552	0	7.13846	6.92045
514	chr1	178327880	178328089	-	210	6.8374	0	0	0	6.8374	6.8374
515	chr17	6459600	6459904	-	305	6.8374	0	0	0	6.8374	6.8374
516	chrX	169982361	169982463	+	103	6.8374	0	0	0	6.8374	6.8374
517	chr15	36600877	36600997	-	121	7.53867	0.359817	0.476907	0.233626	7.17885	6.83621
518	chr8	84845926	84846255	-	330	7.53867	0.359817	0.260131	0.467252	7.17885	6.83621
519	chr9	96895641	96896046	+	406	7.01271	0.0899543	0.173421	0	6.92276	6.83396
520	chr8	110842369	110842470	-	102	7.36335	0.269863	0.346842	0.186901	7.09349	6.83351
521	chr9	114671374	114671491	-	118	7.36335	0.269863	0.433552	0.0934504	7.09349	6.83351
522	chr7	46855293	46855627	+	335	7.18803	0.179909	0.173421	0.186901	7.00812	6.83272
523	chr8	13167112	13167356	+	245	7.18803	0.179909	0.216776	0.140176	7.00812	6.83272
524	chr13	23521903	23522102	+	200	7.01271	0.112443	0.130066	0.0934504	6.90027	6.78963
525	chr2	25222192	25223247	-	1056	7.71399	0.494749	0.693683	0.280351	7.21924	6.75622
526	chr2	130277195	130277279	+	85	7.53867	0.404794	0.606973	0.186901	7.13387	6.75081
527	chrX	101682896	101683066	+	171	6.8374	0.0449772	0	0.0934504	6.79242	6.74774
528	chr11	30099748	30100663	-	916	7.36335	0.31484	0.260131	0.373801	7.04851	6.74713
529	chr7	24888423	24888937	+	515	7.01271	0.134931	0.173421	0.0934504	6.87778	6.74545
530	chr1	86351168	86351282	-	115	8.76589	1.07945	1.82092	0.280351	7.68644	6.73992
531	chr17	23550213	23550346	-	134	8.76589	1.07945	1.82092	0.280351	7.68644	6.73992
532	chr3	34651667	34652389	+	723	8.06462	0.719634	1.08388	0.327076	7.34499	6.68957
533	chr17	35506036	35506403	+	368	8.41526	0.922032	1.08388	0.747603	7.49322	6.67222
534	chr11	33152529	33152773	-	245	7.53867	0.449771	0.563618	0.327076	7.0889	6.66596
535	chr14	100291277	100291430	-	154	6.66208	0	0	0	6.66208	6.66208
536	chr1	36051736	36051870	+	135	6.66208	0	0	0	6.66208	6.66208
537	chr11	83495402	83495646	+	245	6.66208	0	0	0	6.66208	6.66208
538	chr13	21927890	21928061	+	172	6.66208	0	0	0	6.66208	6.66208
539	chr7	70869081	70869223	+	143	6.66208	0	0	0	6.66208	6.66208
540	chr14	31014275	31014376	-	102	7.36335	0.359817	0.606973	0.0934504	7.00353	6.6613
541	chr9	116040847	116041087	-	241	7.36335	0.359817	0.260131	0.467252	7.00353	6.6613
542	chr1	86350501	86350671	-	171	7.18803	0.269863	0.346842	0.186901	6.91817	6.65844
543	chr9	59678958	59679326	+	369	7.18803	0.269863	0.520262	0	6.91817	6.65844
544	chr1	72851994	72852357	+	364	7.01271	0.179909	0.216776	0.140176	6.83281	6.65751
545	chr13	23531085	23531476	+	392	8.41526	0.94452	1.04052	0.841053	7.47074	6.63223
546	chr7	3192928	3193052	-	125	6.66208	0.0224886	0.0433552	0	6.63959	6.61718
547	chr15	75086699	75087020	+	322	7.8893	0.674657	0.953814	0.373801	7.21465	6.59768
548	chr13	85126691	85127358	+	668	7.71399	0.584703	1.04052	0.0934504	7.12928	6.5889
549	chr4	137741902	137742649	-	748	7.36335	0.404794	0.433552	0.373801	6.95856	6.57601
550	chr1	59692502	59692599	+	98	7.36335	0.404794	0.606973	0.186901	6.95856	6.57601
551	chr9	44638074	44638960	+	887	7.36335	0.404794	0.346842	0.467252	6.95856	6.57601
552	chr3	37714727	37715145	+	419	6.66208	0.0449772	0	0.0934504	6.6171	6.57243
553	chr15	90764230	90764579	-	350	7.18803	0.31484	0.433552	0.186901	6.87319	6.57214
554	chr7	143067335	143067873	+	539	7.18803	0.31484	0.433552	0.186901	6.87319	6.57214
555	chr13	23585526	23585991	-	466	7.8893	0.697146	1.08388	0.280351	7.19216	6.55662
556	chr9	108339845	108340304	+	460	8.41526	0.989497	1.17059	0.794328	7.42576	6.55261
557	chr11	88967908	88968087	+	180	6.66208	0.0674657	0.0867104	0.0467252	6.59461	6.52783
558	chr12	17546166	17546304	+	139	7.36335	0.449771	0.606973	0.280351	6.91358	6.49128
559	chr19	4777551	4777825	-	275	6.48676	0	0	0	6.48676	6.48676
560	chr5	104439243	104439772	+	530	7.18803	0.359817	0.606973	0.0934504	6.82821	6.48641
561	chr6	145266604	145266807	+	204	6.66208	0.0899543	0.0867104	0.0934504	6.57212	6.48338
562	chr11	97988857	97988984	-	128	7.01271	0.269863	0.346842	0.186901	6.74285	6.48337
563	chr9	120959508	120960470	+	963	7.53867	0.562214	0.520262	0.607427	6.97645	6.45617
564	chr8	43301744	43301953	-	210	6.48676	0.0224886	0.0433552	0	6.46427	6.44186
565	chr19	5842328	5842891	-	564	7.18803	0.404794	0.606973	0.186901	6.78324	6.40124
566	chr4	123291359	123291474	+	116	7.01271	0.31484	0.433552	0.186901	6.69787	6.39717
567	chr3	137866741	137866922	+	182	6.48676	0.0449772	0.0867104	0	6.44178	6.39712
568	chr17	30395916	30396064	-	149	6.8374	0.224886	0.173421	0.280351	6.61251	6.39502
569	chr6	122739866	122739981	-	116	6.66208	0.134931	0.130066	0.140176	6.52715	6.39495
570	chr3	96414436	96414766	-	331	7.36335	0.517237	0.737038	0.280351	6.84611	6.36521
571	chr10	81179582	81179697	+	116	7.71399	0.719634	1.08388	0.327076	6.99435	6.34185
572	chr6	47650764	47650855	-	92	7.36335	0.539726	0.606973	0.467252	6.82362	6.32346
573	chr10	128548154	128548348	-	195	7.18803	0.449771	0.737038	0.140176	6.73826	6.31663
574	chr4	119279006	119279178	-	173	7.01271	0.359817	0.606973	0.0934504	6.6529	6.31154
575	chr3	93697047	93697170	-	124	6.31144	0	0	0	6.31144	6.31144
576	chr6	64654061	64654241	-	181	6.31144	0	0	0	6.31144	6.31144
577	chr9	21159774	21159963	+	190	6.31144	0	0	0	6.31144	6.31144
578	chrY	90787975	90788107	+	133	6.31144	0	0	0	6.31144	6.31144
579	chr6	140746963	140747212	-	250	6.66208	0.179909	0.173421	0.186901	6.48217	6.30712
580	chr1	160203041	160203575	-	535	7.01271	0.382306	0.303486	0.467252	6.63041	6.26894
581	chr5	114707194	114707372	-	179	6.31144	0.0224886	0	0.0467252	6.28895	6.26655
582	chr10	127066947	127067121	+	175	6.31144	0.0224886	0	0.0467252	6.28895	6.26655
583	chr11	33156624	33156741	-	118	6.48676	0.112443	0.216776	0	6.37432	6.26382
584	chr5	136927389	136927539	-	151	6.31144	0.0449772	0.0867104	0	6.26647	6.22181
585	chr15	98931468	98932065	-	598	6.48676	0.134931	0.173421	0.0934504	6.35183	6.2197
586	chr7	126795278	126795503	-	226	7.53867	0.697146	0.520262	0.887778	6.84152	6.20884
587	chr6	51462803	51463194	-	392	6.31144	0.0674657	0.0867104	0.0467252	6.24398	6.17723
588	chr6	140652615	140653524	+	910	6.31144	0.0674657	0	0.140176	6.24398	6.17723
589	chrX	13291985	13292427	+	443	6.66208	0.247374	0.476907	0	6.4147	6.17651
590	chr10	81177713	81177866	+	154	8.06462	1.01199	1.47408	0.513977	7.05263	6.16764
591	chr2	26639187	26639304	-	118	8.23994	1.12443	1.73421	0.467252	7.11551	6.14452
592	chr3	93694948	93695103	-	156	6.13612	0	0	0	6.13612	6.13612
593	chr4	10989660	10990463	-	804	6.13612	0	0	0	6.13612	6.13612
594	chr4	137620369	137620619	+	251	6.13612	0	0	0	6.13612	6.13612
595	chr8	111055178	111055559	+	382	6.66208	0.269863	0.520262	0	6.39222	6.13328
596	chrX	13203529	13203824	+	296	6.48676	0.179909	0.260131	0.0934504	6.30685	6.13193
597	chr17	35242671	35242782	+	112	8.06462	1.03447	1.56079	0.467252	7.03015	6.12837
598	chr4	129515044	129515916	+	873	7.01271	0.47226	0.433552	0.513977	6.54045	6.1
599	chr18	34937847	34938332	-	486	6.8374	0.382306	0.693683	0.0467252	6.45509	6.09416
600	chr4	116699126	116699461	+	336	6.66208	0.292351	0.346842	0.233626	6.36973	6.0902
601	chr13	21715761	21716048	-	288	6.31144	0.112443	0.0433552	0.186901	6.199	6.08856
602	chr1	153219485	153220238	-	754	6.48676	0.202397	0.303486	0.0934504	6.28436	6.08828
603	chr13	22021094	22021215	-	122	7.01271	0.494749	0.780393	0.186901	6.51797	6.05812
604	chr11	97171574	97171837	-	264	6.48676	0.224886	0.303486	0.140176	6.26187	6.04479
605	chr1	161241007	161241411	-	405	6.31144	0.134931	0	0.280351	6.17651	6.04446
606	chr19	7427000	7427866	-	867	6.31144	0.134931	0	0.280351	6.17651	6.04446
607	chr7	118114848	118115212	-	365	6.31144	0.134931	0.173421	0.0934504	6.17651	6.04446
608	chr5	115563387	115563502	+	116	6.31144	0.134931	0.173421	0.0934504	6.17651	6.04446
609	chr6	115805527	115805691	-	165	7.36335	0.697146	0.606973	0.794328	6.6662	6.03506
610	chr5	129846015	129846347	+	333	7.01271	0.517237	0.606973	0.420527	6.49548	6.01639
611	chr13	21831825	21832196	-	372	6.13612	0.0674657	0.0433552	0.0934504	6.06866	6.00193
612	chr14	24491889	24492135	+	247	6.13612	0.0674657	0.0433552	0.0934504	6.06866	6.00193
613	chr3	96262937	96263291	-	355	6.66208	0.359817	0.606973	0.0934504	6.30226	5.96188
614	chr14	105681825	105682198	+	374	6.66208	0.359817	0.693683	0	6.30226	5.96188
615	chr7	120917527	120917666	+	140	6.66208	0.359817	0.346842	0.373801	6.30226	5.96188
616	chr14	88123004	88123504	-	501	5.96081	0	0	0	5.96081	5.96081
617	chr2	154880264	154880564	-	301	5.96081	0	0	0	5.96081	5.96081
618	chr4	146925222	146925851	-	630	5.96081	0	0	0	5.96081	5.96081
619	chr5	121640732	121640876	-	145	5.96081	0	0	0	5.96081	5.96081
620	chr11	46728096	46728660	+	565	5.96081	0	0	0	5.96081	5.96081
621	chr11	48823812	48823936	+	125	5.96081	0	0	0	5.96081	5.96081
622	chr11	115412975	115413095	+	121	5.96081	0	0	0	5.96081	5.96081
623	chr15	102635034	102635331	+	298	5.96081	0	0	0	5.96081	5.96081
624	chr6	47796311	47796731	-	421	6.13612	0.0899543	0	0.186901	6.04617	5.95753
625	chr3	109076710	109076950	-	241	10.5191	2.63116	3.46842	1.86901	7.88791	5.91488
626	chr19	8707570	8707936	-	367	7.01271	0.584703	0.693683	0.467252	6.42801	5.89206
627	chr4	145687839	145688416	+	578	5.96081	0.0449772	0.0867104	0	5.91583	5.87119
628	chr11	100476406	100477022	-	617	6.31144	0.224886	0.173421	0.280351	6.08656	5.86968
629	chr9	20889473	20889573	+	101	7.36335	0.809589	1.38737	0.186901	6.55376	5.83318
630	chr4	145434032	145434174	+	143	5.96081	0.0674657	0.130066	0	5.89334	5.82664
631	chr11	97769779	97769911	-	133	7.01271	0.62968	0.520262	0.747603	6.38303	5.80989
632	chr5	104440302	104440943	+	642	7.36335	0.832077	1.08388	0.560702	6.53127	5.79322
633	chr6	7675192	7675488	-	297	6.66208	0.449771	0.693683	0.186901	6.21231	5.7929
634	chr9	97092177	97092349	-	173	5.78549	0	0	0	5.78549	5.78549
635	chr10	128076291	128076907	+	617	6.31144	0.269863	0.173421	0.373801	6.04158	5.78326
636	chr3	87915181	87916091	+	911	6.31144	0.269863	0.260131	0.280351	6.04158	5.78326
637	chr9	59668551	59669014	+	464	6.31144	0.269863	0.476907	0.0467252	6.04158	5.78326
638	chr12	14506610	14506722	+	113	5.96081	0.0899543	0.173421	0	5.87085	5.78226
639	chr2	52110015	52110491	+	477	5.96081	0.0899543	0.0867104	0.0934504	5.87085	5.78226
640	chr15	102478583	102478762	+	180	6.13612	0.179909	0.173421	0.186901	5.95622	5.78158
641	chr18	77778459	77779191	+	733	7.18803	0.742123	0.953814	0.513977	6.44591	5.78041
642	chrX	52772340	52772557	-	218	6.48676	0.382306	0.650328	0.0934504	6.10445	5.74468
643	chrX	102184941	102185097	-	157	5.78549	0.0224886	0.0433552	0	5.763	5.7406
644	chr16	96121589	96122070	-	482	5.96081	0.112443	0.216776	0	5.84836	5.73804
645	chr12	24713643	24714086	+	444	6.13612	0.202397	0.303486	0.0934504	5.93373	5.73801
646	chr3	129635984	129636505	+	522	6.13612	0.202397	0.260131	0.140176	5.93373	5.73801
647	chr2	72970174	72970759	-	586	5.78549	0.0449772	0.0867104	0	5.74051	5.69588
648	chr3	133465653	133465995	-	343	6.13612	0.224886	0.260131	0.186901	5.91124	5.69459
649	chr19	8977975	8978172	+	198	5.96081	0.134931	0.173421	0.0934504	5.82588	5.694
650	chr12	75630954	75631378	-	425	6.66208	0.517237	0.737038	0.280351	6.14484	5.66776
651	chr1	133007437	133007891	-	455	5.78549	0.0674657	0.0867104	0.0467252	5.71802	5.65134
652	chr5	5781524	5781960	-	437	5.78549	0.0674657	0.130066	0	5.71802	5.65134
653	chr13	74406823	74406983	+	161	5.78549	0.0674657	0.0433552	0.0934504	5.71802	5.65134
654	chr1	193632853	193632978	+	126	16.1292	6.58915	6.76341	6.40135	9.54009	5.64275
655	chr13	23300114	23300230	+	117	6.66208	0.539726	0.780393	0.280351	6.12235	5.62635
656	chr8	105172510	105172621	+	112	14.0254	5.14988	5.24598	5.04632	8.87554	5.6166
657	chr1	22067985	22068132	-	148	5.61017	0	0	0	5.61017	5.61017
658	chr15	85945295	85945541	-	247	5.61017	0	0	0	5.61017	5.61017
659	chr18	37642835	37643356	-	522	5.61017	0	0	0	5.61017	5.61017
660	chr9	97085412	97085709	-	298	5.61017	0	0	0	5.61017	5.61017
661	chr9	115325470	115325616	-	147	5.61017	0	0	0	5.61017	5.61017
662	chr1	8940304	8940471	+	168	5.61017	0	0	0	5.61017	5.61017
663	chr11	83491507	83491702	+	196	5.61017	0	0	0	5.61017	5.61017
664	chr14	55963937	55964092	+	156	5.61017	0	0	0	5.61017	5.61017
665	chr19	10329482	10329591	+	110	5.61017	0	0	0	5.61017	5.61017
666	chrX	169975536	169975658	+	123	5.61017	0	0	0	5.61017	5.61017
667	chr3	65380374	65380824	-	451	6.13612	0.269863	0.173421	0.373801	5.86626	5.60827
668	chr10	82897012	82897673	+	662	6.31144	0.382306	0.303486	0.467252	5.92914	5.56999
669	chr15	102498274	102498752	+	479	6.13612	0.292351	0.303486	0.280351	5.84377	5.56535
670	chr2	75191085	75191456	-	372	5.61017	0.0224886	0	0.0467252	5.58768	5.56528
671	chrX	144329002	144329164	+	163	5.61017	0.0224886	0.0433552	0	5.58768	5.56528
672	chr10	86692196	86692498	-	303	5.78549	0.112443	0.173421	0.0467252	5.67305	5.56279
673	chr13	23400745	23400878	-	134	5.61017	0.0449772	0	0.0934504	5.56519	5.52058
674	chr17	28985190	28985505	-	316	5.61017	0.0449772	0.0867104	0	5.56519	5.52058
675	chr6	47778243	47778339	-	97	5.61017	0.0449772	0.0867104	0	5.56519	5.52058
676	chr8	33923314	33923943	-	630	5.61017	0.0449772	0.0867104	0	5.56519	5.52058
677	chr1	86087307	86087423	+	117	5.96081	0.224886	0.173421	0.280351	5.73592	5.51952
678	chr14	113315002	113315411	+	410	5.96081	0.224886	0.260131	0.186901	5.73592	5.51952
679	chr6	72359807	72360270	-	464	5.78549	0.134931	0.216776	0.0467252	5.65056	5.51877
680	chr15	34440782	34440906	-	125	7.71399	1.21438	1.47408	0.934504	6.4996	5.47639
681	chr16	96067100	96067742	-	643	5.61017	0.0674657	0.130066	0	5.54271	5.47605
682	chr2	3327630	3328188	+	559	5.61017	0.0674657	0.130066	0	5.54271	5.47605
683	chr8	107184292	107184668	+	377	5.61017	0.0674657	0.130066	0	5.54271	5.47605
684	chr17	6450116	6450385	-	270	5.43485	0	0	0	5.43485	5.43485
685	chr16	25519804	25519946	+	143	5.43485	0	0	0	5.43485	5.43485
686	chr8	111954047	111954519	+	473	5.43485	0	0	0	5.43485	5.43485
687	chr13	21855144	21855387	-	244	5.61017	0.0899543	0.173421	0	5.52022	5.4317
688	chr6	122317328	122317667	+	340	5.61017	0.0899543	0.173421	0	5.52022	5.4317
689	chr7	16797570	16798220	+	651	5.78549	0.179909	0.346842	0	5.60558	5.43127
690	chrX	20679430	20679752	+	323	5.78549	0.179909	0.130066	0.233626	5.60558	5.43127
691	chr19	44294885	44295118	+	234	6.31144	0.47226	0.563618	0.373801	5.83918	5.40226
692	chr13	58126789	58127313	-	525	6.13612	0.382306	0.390197	0.373801	5.75382	5.39533
693	chr15	36599243	36599339	-	97	6.13612	0.382306	0.520262	0.233626	5.75382	5.39533
694	chr11	106784947	106785493	-	547	5.96081	0.292351	0.390197	0.186901	5.66846	5.39044
695	chr1	93798973	93799161	-	189	5.43485	0.0224886	0.0433552	0	5.41236	5.38997
696	chr4	147794200	147794456	-	257	5.43485	0.0224886	0.0433552	0	5.41236	5.38997
697	chr6	71882556	71882671	-	116	6.31144	0.494749	0.780393	0.186901	5.81669	5.36073
698	chr16	20684229	20684320	+	92	6.31144	0.494749	0.780393	0.186901	5.81669	5.36073
699	chr12	110694093	110694203	-	111	6.13612	0.404794	0.520262	0.280351	5.73133	5.35324
700	chr7	48137506	48137636	-	131	5.96081	0.31484	0.260131	0.373801	5.64597	5.34776
701	chr1	72824509	72824958	+	450	5.96081	0.31484	0.260131	0.373801	5.64597	5.34776
702	chr11	62552809	62553208	+	400	5.78549	0.224886	0.346842	0.0934504	5.5606	5.34446
703	chr7	44490330	44490804	-	475	5.61017	0.134931	0.173421	0.0934504	5.47524	5.34355
704	chr19	3576263	3576471	+	209	5.61017	0.134931	0.0867104	0.186901	5.47524	5.34355
705	chr13	21169643	21169762	-	120	5.61017	0.15742	0.0867104	0.233626	5.45275	5.29975
706	chr10	75935877	75936247	+	371	5.96081	0.359817	0.303486	0.420527	5.60099	5.26289
707	chr10	67331771	67331919	-	149	5.25954	0	0	0	5.25954	5.25954
708	chr14	57707655	57707806	-	152	5.25954	0	0	0	5.25954	5.25954
709	chr3	96500295	96500451	-	157	5.25954	0	0	0	5.25954	5.25954
710	chr8	110522150	110522540	-	391	5.25954	0	0	0	5.25954	5.25954
711	chr1	8944529	8944618	+	90	5.25954	0	0	0	5.25954	5.25954
712	chr6	38560681	38561108	+	428	5.25954	0	0	0	5.25954	5.25954
713	chr3	121457299	121457715	+	417	5.78549	0.269863	0.303486	0.233626	5.51563	5.25835
714	chr18	34942628	34942728	-	101	5.61017	0.179909	0.346842	0	5.43026	5.25612
715	chr7	144863242	144863534	+	293	5.61017	0.179909	0.216776	0.140176	5.43026	5.25612
716	chr11	55482714	55482838	+	125	7.01271	0.94452	0.867104	1.02795	6.06819	5.25089
717	chrX	61938888	61939019	+	132	9.11653	2.20388	2.34118	2.05591	6.91265	5.24155
718	chr11	117077080	117077436	+	357	5.96081	0.382306	0.563618	0.186901	5.5785	5.22071
719	chr11	80011565	80012051	+	487	5.25954	0.0224886	0.0433552	0	5.23705	5.21465
720	chr6	122742358	122742526	-	169	5.43485	0.112443	0.216776	0	5.32241	5.21229
721	chr19	5843877	5844045	-	169	5.78549	0.31484	0.433552	0.186901	5.47065	5.17294
722	chr4	148617719	148617836	-	118	5.25954	0.0449772	0.0867104	0	5.21456	5.16997
723	chr8	8682452	8682730	-	279	5.25954	0.0449772	0	0.0934504	5.21456	5.16997
724	chr8	79684356	79684841	-	486	5.61017	0.224886	0.0867104	0.373801	5.38529	5.16941
725	chr17	29041852	29042188	+	337	5.61017	0.224886	0.173421	0.280351	5.38529	5.16941
726	chr17	12924328	12924541	+	214	5.78549	0.337329	0.303486	0.373801	5.44816	5.1305
727	chr8	110838495	110838615	-	121	6.31144	0.62968	0.606973	0.654153	5.68176	5.1149
728	chr15	36605538	36605938	-	401	5.78549	0.359817	0.390197	0.327076	5.42567	5.08823
729	chr18	60776408	60776520	+	113	5.78549	0.359817	0.520262	0.186901	5.42567	5.08823
730	chr11	107015617	107015947	-	331	5.08422	0	0	0	5.08422	5.08422
731	chr4	41093486	41094024	-	539	5.08422	0	0	0	5.08422	5.08422
732	chr8	95748934	95749142	-	209	5.08422	0	0	0	5.08422	5.08422
733	chr11	101642040	101642362	+	323	5.08422	0	0	0	5.08422	5.08422
734	chr4	145680058	145680414	+	357	5.08422	0	0	0	5.08422	5.08422
735	chrX	13147299	13147750	+	452	5.08422	0	0	0	5.08422	5.08422
736	chr14	32191852	32191967	-	116	5.61017	0.269863	0.303486	0.233626	5.34031	5.08343
737	chr11	97169118	97169295	-	178	5.25954	0.0899543	0.0867104	0.0934504	5.16958	5.08117
738	chr6	51461333	51461572	-	240	5.25954	0.0899543	0.173421	0	5.16958	5.08117
739	chr1	164437158	164437594	-	437	5.43485	0.179909	0.173421	0.186901	5.25494	5.08099
740	chr7	3706612	3706899	+	288	5.43485	0.179909	0.260131	0.0934504	5.25494	5.08099
741	chr2	22744354	22744499	-	146	10.1684	2.99098	3.20828	2.75679	7.17745	5.06625
742	chr7	141178037	141178517	-	481	5.78549	0.382306	0.650328	0.0934504	5.40318	5.04614
743	chr14	31016196	31016298	-	103	5.61017	0.292351	0.520262	0.0467252	5.31782	5.0407
744	chr11	74905425	74905512	+	88	5.96081	0.494749	0.867104	0.0934504	5.46606	5.01237
745	chr13	21917112	21917255	-	144	5.61017	0.31484	0.520262	0.0934504	5.29533	4.99816
746	chr8	41340661	41341142	-	482	5.61017	0.31484	0.520262	0.0934504	5.29533	4.99816
747	chr10	75859362	75859544	-	183	5.08422	0.0449772	0	0.0934504	5.03924	4.99466
748	chr4	147454647	147455069	+	423	5.08422	0.0449772	0.0867104	0	5.03924	4.99466
749	chr13	22015760	22015874	-	115	5.25954	0.134931	0.260131	0	5.1246	4.99313
750	chr4	41213761	41214024	-	264	5.25954	0.134931	0.173421	0.0934504	5.1246	4.99313
751	chr9	31149579	31150195	-	617	5.25954	0.134931	0.173421	0.0934504	5.1246	4.99313
752	chr15	36595688	36595969	-	282	5.61017	0.337329	0.476907	0.186901	5.27284	4.9558
753	chrX	123103596	123103961	-	366	6.31144	0.719634	0.953814	0.467252	5.59181	4.95423
754	chr7	13027842	13028114	+	273	5.78549	0.449771	0.650328	0.233626	5.33572	4.92091
755	chr1	72564191	72564486	-	296	4.9089	0	0	0	4.9089	4.9089
756	chr1	160208995	160209388	-	394	4.9089	0	0	0	4.9089	4.9089
757	chr17	39845397	39845584	-	188	4.9089	0	0	0	4.9089	4.9089
758	chr2	156173460	156173884	-	425	4.9089	0	0	0	4.9089	4.9089
759	chr3	133479540	133479656	-	117	4.9089	0	0	0	4.9089	4.9089
760	chr8	43300945	43301138	-	194	4.9089	0	0	0	4.9089	4.9089
761	chr8	83572852	83573320	-	469	4.9089	0	0	0	4.9089	4.9089
762	chr10	20341767	20342121	+	355	4.9089	0	0	0	4.9089	4.9089
763	chr10	58558656	58558845	+	190	4.9089	0	0	0	4.9089	4.9089
764	chr10	79909244	79909383	+	140	4.9089	0	0	0	4.9089	4.9089
765	chr17	56322919	56323452	+	534	4.9089	0	0	0	4.9089	4.9089
766	chr18	20602687	20603339	+	653	4.9089	0	0	0	4.9089	4.9089
767	chr4	40214137	40214290	+	154	4.9089	0	0	0	4.9089	4.9089
768	chr5	73948077	73948355	+	279	4.9089	0	0	0	4.9089	4.9089
769	chr8	43367379	43367544	+	166	4.9089	0	0	0	4.9089	4.9089
770	chrX	70388728	70388875	+	148	4.9089	0	0	0	4.9089	4.9089
771	chr7	141447916	141448003	+	88	5.43485	0.269863	0.346842	0.186901	5.16499	4.90853
772	chr17	42794143	42794592	-	450	5.08422	0.0899543	0.173421	0	4.99426	4.9059
773	chr5	115562420	115562564	+	145	5.08422	0.0899543	0.173421	0	4.99426	4.9059
774	chr11	78183038	78183143	-	106	6.31144	0.764612	1.04052	0.467252	5.54683	4.87485
775	chr7	83755897	83756254	+	358	6.31144	0.764612	0.823749	0.700878	5.54683	4.87485
776	chr10	128361837	128362435	+	599	4.9089	0.0224886	0.0433552	0	4.88641	4.86403
777	chr13	23517201	23517286	+	86	5.25954	0.202397	0.390197	0	5.05714	4.86253
778	chr10	128626115	128626500	-	386	5.08422	0.112443	0.173421	0.0467252	4.97177	4.86182
779	chr12	111669495	111669632	-	138	5.08422	0.112443	0.173421	0.0467252	4.97177	4.86182
780	chr9	20890745	20890845	+	101	5.96081	0.584703	0.867104	0.280351	5.3761	4.84875
781	chr15	75086598	75086915	-	318	5.25954	0.224886	0.433552	0	5.03465	4.81938
782	chr7	93179506	93179697	-	192	5.25954	0.224886	0.173421	0.280351	5.03465	4.81938
783	chr4	123434807	123435150	-	344	4.9089	0.0449772	0.0867104	0	4.86392	4.81936
784	chr7	135713777	135714553	-	777	4.9089	0.0449772	0	0.0934504	4.86392	4.81936
785	chr17	87978122	87978434	+	313	4.9089	0.0449772	0	0.0934504	4.86392	4.81936
786	chr19	38969719	38970048	+	330	4.9089	0.0449772	0.0867104	0	4.86392	4.81936
787	chr8	69113177	69113680	+	504	4.9089	0.0449772	0.0867104	0	4.86392	4.81936
788	chrX	159562436	159562749	+	314	4.9089	0.0449772	0	0.0934504	4.86392	4.81936
789	chr4	130749622	130749718	+	97	6.48676	0.899543	1.47408	0.280351	5.58722	4.81242
790	chr5	139845020	139845161	+	142	8.06462	1.84406	1.2573	2.47643	6.22056	4.79816
791	chrX	106015721	106015853	+	133	5.25954	0.247374	0.433552	0.0467252	5.01216	4.77642
792	chr3	88693926	88694058	+	133	5.96081	0.62968	0.780393	0.467252	5.33113	4.76796
793	chr1	122357092	122357250	-	159	8.23994	1.97899	3.20828	0.654153	6.26094	4.75725
794	chr2	26637845	26637961	-	117	6.31144	0.832077	1.08388	0.560702	5.47937	4.75699
795	chr16	76403359	76403705	-	347	5.61017	0.449771	0.520262	0.373801	5.1604	4.74669
796	chr1	71629121	71629749	-	629	5.25954	0.269863	0.346842	0.186901	4.98967	4.73366
797	chr8	111998256	111998970	-	715	5.25954	0.269863	0.260131	0.280351	4.98967	4.73366
798	chr17	36968038	36968502	-	465	4.73358	0	0	0	4.73358	4.73358
799	chr3	108906905	108907272	-	368	4.73358	0	0	0	4.73358	4.73358
800	chr13	97493932	97494104	+	173	4.73358	0	0	0	4.73358	4.73358
801	chr5	76208552	76209036	+	485	4.73358	0	0	0	4.73358	4.73358
802	chr14	8800024	8800183	-	160	4.9089	0.0899543	0.0867104	0.0934504	4.81895	4.73064
803	chr6	128764138	128764223	-	86	4.9089	0.0899543	0.0867104	0.0934504	4.81895	4.73064
804	chr7	79133945	79134468	-	524	4.9089	0.0899543	0.173421	0	4.81895	4.73064
805	chrX	140475644	140476142	+	499	4.9089	0.0899543	0.173421	0	4.81895	4.73064
806	chr13	51647835	51648338	+	504	6.31144	0.854566	1.21395	0.467252	5.45688	4.71802
807	chr10	128088436	128088524	+	89	5.25954	0.292351	0.476907	0.0934504	4.96718	4.69108
808	chr2	166078857	166079177	-	321	4.73358	0.0224886	0.0433552	0	4.71109	4.68871
809	chr11	102162866	102163327	-	462	4.9089	0.112443	0.130066	0.0934504	4.79646	4.68659
810	chr6	122727871	122728013	-	143	4.9089	0.112443	0.130066	0.0934504	4.79646	4.68659
811	chr4	119294249	119294500	-	252	5.61017	0.494749	0.606973	0.373801	5.11542	4.6643
812	chr5	129794321	129794676	+	356	5.61017	0.494749	0.520262	0.467252	5.11542	4.6643
813	chr13	21750147	21750433	-	287	5.43485	0.404794	0.563618	0.233626	5.03006	4.65541
814	chr12	87437681	87437796	-	116	5.25954	0.31484	0.346842	0.280351	4.9447	4.6487
815	chr13	23453361	23453505	-	145	5.25954	0.31484	0.520262	0.0934504	4.9447	4.6487
816	chr19	36892225	36892849	+	625	5.25954	0.31484	0.520262	0.0934504	4.9447	4.6487
817	chr10	63325284	63325773	-	490	4.73358	0.0449772	0	0.0934504	4.6886	4.64405
818	chr12	4883050	4883244	-	195	4.73358	0.0449772	0.0867104	0	4.6886	4.64405
819	chr4	34834341	34834453	-	113	4.73358	0.0449772	0	0.0934504	4.6886	4.64405
820	chr1	72237046	72237129	+	84	4.73358	0.0449772	0	0.0934504	4.6886	4.64405
821	chr10	117054884	117055111	-	228	4.9089	0.134931	0.216776	0.0467252	4.77397	4.64275
822	chr19	60779467	60779878	-	412	4.9089	0.134931	0.216776	0.0467252	4.77397	4.64275
823	chr12	65056569	65056675	+	107	4.9089	0.134931	0.0867104	0.186901	4.77397	4.64275
824	chr13	21264570	21264689	+	120	4.9089	0.134931	0.173421	0.0934504	4.77397	4.64275
825	chr17	93246697	93246814	-	118	5.96081	0.719634	0.606973	0.841053	5.24117	4.60842
826	chr6	128799430	128799537	-	108	5.25954	0.337329	0.390197	0.280351	4.92221	4.60651
827	chr14	24493357	24493654	+	298	4.73358	0.0674657	0.0867104	0.0467252	4.66612	4.59961
828	chr4	145438919	145439002	+	84	4.73358	0.0674657	0.130066	0	4.66612	4.59961
829	chr5	129020863	129020979	+	117	4.73358	0.0674657	0.130066	0	4.66612	4.59961
830	chr11	33161114	33161199	-	86	4.9089	0.15742	0.173421	0.140176	4.75148	4.59911
831	chr15	11394217	11394366	-	150	4.9089	0.15742	0.173421	0.140176	4.75148	4.59911
832	chr14	30549178	30549327	+	150	4.9089	0.15742	0.0867104	0.233626	4.75148	4.59911
833	chr12	96922499	96923027	-	529	5.25954	0.359817	0.520262	0.186901	4.89972	4.56452
834	chr13	23307617	23307731	+	115	5.25954	0.359817	0.260131	0.467252	4.89972	4.56452
835	chr11	70651942	70652162	-	221	5.08422	0.269863	0.390197	0.140176	4.81435	4.55882
836	chr1	59908322	59908429	-	108	4.55826	0	0	0	4.55826	4.55826
837	chr13	6597037	6597519	-	483	4.55826	0	0	0	4.55826	4.55826
838	chr14	55961508	55961842	-	335	4.55826	0	0	0	4.55826	4.55826
839	chr17	63390200	63390353	-	154	4.55826	0	0	0	4.55826	4.55826
840	chr2	144259379	144259733	-	355	4.55826	0	0	0	4.55826	4.55826
841	chr2	165809652	165809746	-	95	4.55826	0	0	0	4.55826	4.55826
842	chr5	33526039	33526234	-	196	4.55826	0	0	0	4.55826	4.55826
843	chr5	113756060	113756211	-	152	4.55826	0	0	0	4.55826	4.55826
844	chr6	49254033	49254194	-	162	4.55826	0	0	0	4.55826	4.55826
845	chr6	64657117	64657213	-	97	4.55826	0	0	0	4.55826	4.55826
846	chr17	32112691	32112858	+	168	4.55826	0	0	0	4.55826	4.55826
847	chr19	12002321	12002543	+	223	4.55826	0	0	0	4.55826	4.55826
848	chr3	137864560	137864678	+	119	4.55826	0	0	0	4.55826	4.55826
849	chr11	6172607	6173053	-	447	4.9089	0.179909	0.173421	0.186901	4.72899	4.55568
850	chr13	22042461	22042595	-	135	4.9089	0.179909	0.346842	0	4.72899	4.55568
851	chr10	117662277	117662393	-	117	6.31144	0.967009	0.693683	1.26158	5.34443	4.52559
852	chr15	36770909	36771306	-	398	5.25954	0.382306	0.346842	0.420527	4.87723	4.52271
853	chr14	105108133	105108701	-	569	4.55826	0.0224886	0	0.0467252	4.53578	4.5134
854	chr8	75127244	75127423	+	180	4.55826	0.0224886	0.0433552	0	4.53578	4.5134
855	chr6	88883540	88884127	-	588	4.9089	0.202397	0.216776	0.186901	4.7065	4.51245
856	chr6	108140168	108140451	-	284	4.9089	0.202397	0.303486	0.0934504	4.7065	4.51245
857	chr17	12919603	12919718	+	116	5.61017	0.584703	0.693683	0.467252	5.02547	4.5017
858	chr5	125409460	125409590	+	131	5.61017	0.584703	0.693683	0.467252	5.02547	4.5017
859	chr2	158359793	158359909	-	117	6.31144	0.989497	1.21395	0.747603	5.32195	4.48758
860	chr11	77294517	77294850	+	334	5.08422	0.31484	0.606973	0	4.76938	4.47403
861	chr4	119278092	119278263	-	172	4.9089	0.224886	0.216776	0.233626	4.68401	4.46943
862	chr4	137320738	137321100	-	363	4.9089	0.224886	0.130066	0.327076	4.68401	4.46943
863	chr5	100426871	100426969	-	99	4.9089	0.224886	0.346842	0.0934504	4.68401	4.46943
864	chr1	128038575	128038995	+	421	4.9089	0.224886	0.346842	0.0934504	4.68401	4.46943
865	chr17	24725957	24726152	-	196	4.55826	0.0449772	0.0867104	0	4.51329	4.46875
866	chr18	44480442	44480594	-	153	4.55826	0.0449772	0	0.0934504	4.51329	4.46875
867	chr8	125175539	125175655	-	117	4.55826	0.0449772	0.0867104	0	4.51329	4.46875
868	chr11	80012865	80013146	+	282	4.55826	0.0449772	0.0867104	0	4.51329	4.46875
869	chr13	21920188	21920291	+	104	4.55826	0.0449772	0.0867104	0	4.51329	4.46875
870	chr15	51969646	51970078	-	433	4.73358	0.134931	0.0867104	0.186901	4.59865	4.46757
871	chr13	67810387	67810816	+	430	4.73358	0.134931	0.260131	0	4.59865	4.46757
872	chr8	5640022	5640599	+	578	4.9089	0.247374	0.260131	0.233626	4.66153	4.42662
873	chr2	154872460	154872637	-	178	4.55826	0.0674657	0.0867104	0.0467252	4.4908	4.42433
874	chr17	26270345	26270461	+	117	4.55826	0.0674657	0.130066	0	4.4908	4.42433
875	chr11	69037007	69037113	+	107	5.25954	0.449771	0.780393	0.0934504	4.80976	4.39845
876	chr9	105819303	105819553	-	251	8.23994	2.22637	2.77473	1.63538	6.01357	4.38875
877	chr8	87047944	87048217	+	274	4.9089	0.269863	0.346842	0.186901	4.63904	4.38401
878	chrX	169985782	169985868	+	87	4.38295	0	0	0	4.38295	4.38295
879	chr10	95547549	95547966	-	418	4.55826	0.0899543	0.0867104	0.0934504	4.46831	4.38013
880	chr16	48589217	48589348	-	132	4.55826	0.0899543	0	0.186901	4.46831	4.38013
881	chr2	91596071	91596179	+	109	4.55826	0.0899543	0.0867104	0.0934504	4.46831	4.38013
882	chr3	24333187	24333485	+	299	4.55826	0.0899543	0.173421	0	4.46831	4.38013
883	chrX	36605431	36605925	+	495	4.55826	0.0899543	0.0867104	0.0934504	4.46831	4.38013
884	chr17	12922630	12922885	+	256	5.43485	0.562214	0.606973	0.513977	4.87264	4.36858
885	chr11	99016662	99017115	-	454	4.9089	0.292351	0.563618	0	4.61655	4.34161
886	chr13	6591190	6591348	-	159	4.38295	0.0224886	0	0.0467252	4.36046	4.33808
887	chr7	24862248	24862483	+	236	4.38295	0.0224886	0.0433552	0	4.36046	4.33808
888	chr7	114705230	114705455	-	226	4.55826	0.112443	0.0867104	0.140176	4.44582	4.33615
889	chr16	90224891	90225249	+	359	4.55826	0.112443	0.216776	0	4.44582	4.33615
890	chr4	123293167	123293282	+	116	5.25954	0.494749	0.520262	0.467252	4.76479	4.31658
891	chr2	153826296	153826587	+	292	5.08422	0.404794	0.433552	0.373801	4.67942	4.30686
892	chr11	78181668	78181771	-	104	4.9089	0.31484	0.520262	0.0934504	4.59406	4.29941
893	chr6	122606430	122606773	-	344	4.9089	0.31484	0.390197	0.233626	4.59406	4.29941
894	chr5	129789558	129789680	+	123	4.9089	0.31484	0.520262	0.0934504	4.59406	4.29941
895	chr7	28351507	28351633	+	127	4.9089	0.31484	0.346842	0.280351	4.59406	4.29941
896	chr1	16102505	16102787	-	283	4.73358	0.224886	0.0867104	0.373801	4.5087	4.29449
897	chr18	34951235	34951358	-	124	4.73358	0.224886	0.216776	0.233626	4.5087	4.29449
898	chr19	9982700	9982898	+	199	4.73358	0.224886	0.216776	0.233626	4.5087	4.29449
899	chr1	55090886	55091251	+	366	4.38295	0.0449772	0.0867104	0	4.33797	4.29345
900	chr9	65660133	65660456	+	324	4.38295	0.0449772	0	0.0934504	4.33797	4.29345
901	chr11	87426789	87426880	+	92	4.55826	0.134931	0.260131	0	4.42333	4.2924
902	chr15	76905935	76906314	+	380	6.13612	1.01199	1.56079	0.420527	5.12414	4.27905
903	chr2	20899845	20900155	+	311	8.06462	2.20388	1.77756	2.85024	5.86074	4.25913
904	chr16	22245775	22246282	-	508	4.38295	0.0674657	0.130066	0	4.31548	4.24905
905	chr10	128090071	128090214	+	144	5.08422	0.449771	0.563618	0.327076	4.63445	4.22446
906	chr10	26107855	26108296	+	442	4.9089	0.359817	0.346842	0.373801	4.54908	4.21564
907	chr11	77295173	77295589	+	417	4.9089	0.359817	0.563618	0.140176	4.54908	4.21564
908	chr10	62879476	62879727	-	252	4.73358	0.269863	0.303486	0.233626	4.46372	4.20924
909	chr1	89099411	89099653	-	243	4.20763	0	0	0	4.20763	4.20763
910	chr11	30697935	30698755	-	821	4.20763	0	0	0	4.20763	4.20763
911	chr12	111278750	111278864	-	115	4.20763	0	0	0	4.20763	4.20763
912	chr15	77096125	77096279	-	155	4.20763	0	0	0	4.20763	4.20763
913	chr19	32773380	32773617	-	238	4.20763	0	0	0	4.20763	4.20763
914	chr3	133474338	133474548	-	211	4.20763	0	0	0	4.20763	4.20763
915	chr3	133478340	133478425	-	86	4.20763	0	0	0	4.20763	4.20763
916	chr5	92113377	92113526	-	150	4.20763	0	0	0	4.20763	4.20763
917	chr5	100034962	100035186	-	225	4.20763	0	0	0	4.20763	4.20763
918	chr8	107027320	107027615	-	296	4.20763	0	0	0	4.20763	4.20763
919	chrX	136567656	136567942	-	287	4.20763	0	0	0	4.20763	4.20763
920	chr14	34379790	34380157	+	368	4.20763	0	0	0	4.20763	4.20763
921	chr15	82963225	82963376	+	152	4.20763	0	0	0	4.20763	4.20763
922	chr17	10352342	10352551	+	210	4.20763	0	0	0	4.20763	4.20763
923	chr17	36231297	36231462	+	166	4.20763	0	0	0	4.20763	4.20763
924	chr2	150632469	150632728	+	260	4.20763	0	0	0	4.20763	4.20763
925	chr5	149867724	149867881	+	158	4.20763	0	0	0	4.20763	4.20763
926	chr9	37252991	37253261	+	271	4.20763	0	0	0	4.20763	4.20763
927	chrY	90767769	90767998	+	230	4.20763	0	0	0	4.20763	4.20763
928	chr11	50307511	50307659	-	149	4.55826	0.179909	0.130066	0.233626	4.37836	4.20555
929	chr6	131364934	131365260	-	327	4.55826	0.179909	0.260131	0.0934504	4.37836	4.20555
930	chr10	56497345	56497916	+	572	4.55826	0.179909	0.216776	0.140176	4.37836	4.20555
931	chr12	59134079	59134196	+	118	4.55826	0.179909	0.346842	0	4.37836	4.20555
932	chr5	145184531	145184695	-	165	4.38295	0.0899543	0.130066	0.0467252	4.29299	4.20488
933	chr5	108097396	108097692	+	297	4.38295	0.0899543	0.173421	0	4.29299	4.20488
934	chr7	126797432	126797784	-	353	5.61017	0.764612	0.997169	0.513977	4.84556	4.18516
935	chr8	95746059	95746144	-	86	4.9089	0.382306	0.693683	0.0467252	4.52659	4.17406
936	chr14	75845331	75845421	+	91	4.73358	0.292351	0.260131	0.327076	4.44123	4.16693
937	chr19	8904932	8905131	+	200	4.20763	0.0224886	0.0433552	0	4.18514	4.16277
938	chr4	127030923	127031006	+	84	4.20763	0.0224886	0.0433552	0	4.18514	4.16277
939	chr6	83066891	83067029	+	139	4.20763	0.0224886	0.0433552	0	4.18514	4.16277
940	chr8	106669303	106669947	+	645	4.55826	0.202397	0.390197	0	4.35587	4.16246
941	chr8	11620323	11620488	-	166	4.38295	0.112443	0.130066	0.0934504	4.2705	4.16094
942	chr10	86701747	86702013	-	267	4.55826	0.224886	0.303486	0.140176	4.33338	4.11959
943	chr17	29099451	29099896	+	446	4.55826	0.224886	0.173421	0.280351	4.33338	4.11959
944	chr18	3542433	3542573	+	141	4.55826	0.224886	0.433552	0	4.33338	4.11959
945	chr8	120673969	120674183	+	215	4.55826	0.224886	0.346842	0.0934504	4.33338	4.11959
946	chr9	44407696	44408059	+	364	4.55826	0.224886	0.260131	0.186901	4.33338	4.11959
947	chr9	66948923	66949483	+	561	4.55826	0.224886	0.216776	0.233626	4.33338	4.11959
948	chr5	92140778	92140966	-	189	4.20763	0.0449772	0.0867104	0	4.16265	4.11815
949	chr18	35565579	35565662	+	84	4.20763	0.0449772	0.0867104	0	4.16265	4.11815
950	chr19	8976111	8976392	+	282	4.20763	0.0449772	0.0867104	0	4.16265	4.11815
951	chr2	119936963	119937205	+	243	4.20763	0.0449772	0.0867104	0	4.16265	4.11815
952	chr3	51355177	51355333	+	157	4.20763	0.0449772	0.0867104	0	4.16265	4.11815
953	chr3	103001709	103002121	+	413	4.20763	0.0449772	0.0433552	0.0467252	4.16265	4.11815
954	chrX	75096669	75097147	+	479	4.20763	0.0449772	0	0.0934504	4.16265	4.11815
955	chr3	135465454	135465546	+	93	4.38295	0.134931	0.260131	0	4.24801	4.11724
956	chr7	16781587	16781890	+	304	4.38295	0.134931	0.260131	0	4.24801	4.11724
957	chr7	116824629	116824861	-	233	4.55826	0.247374	0.303486	0.186901	4.31089	4.07694
958	chr15	76345134	76345855	+	722	4.55826	0.247374	0.390197	0.0934504	4.31089	4.07694
959	chrX	104280691	104281009	-	319	4.20763	0.0674657	0.130066	0	4.14016	4.07378
960	chr4	146174977	146175291	+	315	4.20763	0.0674657	0.0433552	0.0934504	4.14016	4.07378
961	chr7	143052863	143053038	+	176	4.20763	0.0674657	0.0867104	0.0467252	4.14016	4.07378
962	chr10	81176645	81176728	+	84	5.08422	0.539726	0.867104	0.186901	4.54449	4.06206
963	chr2	73908449	73908734	-	286	4.9089	0.449771	0.433552	0.467252	4.45913	4.05057
964	chr19	5364656	5365050	-	395	4.73358	0.359817	0.520262	0.186901	4.37376	4.0413
965	chr4	152332313	152332471	+	159	4.73358	0.359817	0.520262	0.186901	4.37376	4.0413
966	chrX	36796852	36797193	+	342	4.73358	0.359817	0.563618	0.140176	4.37376	4.0413
967	chr6	67266987	67267209	+	223	5.25954	0.652169	0.737038	0.560702	4.60737	4.03607
968	chr14	31015134	31015240	-	107	4.55826	0.269863	0.346842	0.186901	4.2884	4.03451
969	chr3	69007197	69007518	+	322	4.55826	0.269863	0.346842	0.186901	4.2884	4.03451
970	chr1	55015519	55015880	-	362	4.03231	0	0	0	4.03231	4.03231
971	chr1	84779920	84780051	-	132	4.03231	0	0	0	4.03231	4.03231
972	chr1	118992298	118992707	-	410	4.03231	0	0	0	4.03231	4.03231
973	chr13	66431757	66432011	-	255	4.03231	0	0	0	4.03231	4.03231
974	chr15	39243310	39243755	-	446	4.03231	0	0	0	4.03231	4.03231
975	chr15	81364237	81364665	-	429	4.03231	0	0	0	4.03231	4.03231
976	chr19	32465879	32466009	-	131	4.03231	0	0	0	4.03231	4.03231
977	chr2	126821353	126821887	-	535	4.03231	0	0	0	4.03231	4.03231
978	chr2	154871578	154871814	-	237	4.03231	0	0	0	4.03231	4.03231
979	chrX	8139360	8139545	-	186	4.03231	0	0	0	4.03231	4.03231
980	chr18	20765983	20766138	+	156	4.03231	0	0	0	4.03231	4.03231
981	chr18	61584819	61585216	+	398	4.03231	0	0	0	4.03231	4.03231
982	chr1	171037006	171037105	-	100	4.20763	0.0899543	0.0867104	0.0934504	4.11767	4.02964
983	chr2	166074239	166074369	-	131	4.20763	0.0899543	0.0867104	0.0934504	4.11767	4.02964
984	chr6	145000051	145000282	-	232	4.20763	0.0899543	0.173421	0	4.11767	4.02964
985	chr7	118118899	118119059	-	161	4.20763	0.0899543	0.130066	0.0467252	4.11767	4.02964
986	chr8	106573106	106573435	-	330	4.20763	0.0899543	0.173421	0	4.11767	4.02964
987	chr8	116981970	116982547	-	578	4.20763	0.0899543	0.173421	0	4.11767	4.02964
988	chr13	103396207	103396292	+	86	4.20763	0.0899543	0.0867104	0.0934504	4.11767	4.02964
989	chr14	63142629	63142962	+	334	4.20763	0.0899543	0.130066	0.0467252	4.11767	4.02964
990	chr3	103057049	103057283	+	235	4.20763	0.0899543	0.173421	0	4.11767	4.02964
991	chrX	160766120	160766250	+	131	4.20763	0.0899543	0.173421	0	4.11767	4.02964
992	chr9	78209058	78209320	+	263	4.73358	0.382306	0.563618	0.186901	4.35128	3.99985
993	chr13	21326613	21326794	-	182	4.20763	0.112443	0.0867104	0.140176	4.09519	3.98575
994	chr15	43263215	43263327	-	113	4.20763	0.112443	0.130066	0.0934504	4.09519	3.98575
995	chr5	22724799	22725249	-	451	4.20763	0.112443	0.173421	0.0467252	4.09519	3.98575
996	chr9	62792420	62792841	-	422	4.20763	0.112443	0.216776	0	4.09519	3.98575
997	chr9	72726401	72726574	+	174	4.20763	0.112443	0.216776	0	4.09519	3.98575
998	chr5	135908957	135909213	-	257	4.55826	0.31484	0.433552	0.186901	4.24342	3.95033
999	chr6	122736588	122736709	-	122	4.38295	0.224886	0.173421	0.280351	4.15806	3.94471
1000	chr11	69118723	69118867	-	145	4.20763	0.134931	0.260131	0	4.0727	3.94209
1001	chr7	99838989	99839769	-	781	4.20763	0.134931	0.260131	0	4.0727	3.94209
1002	chr9	88452731	88453056	-	326	4.20763	0.134931	0.260131	0	4.0727	3.94209
1003	chr13	22029225	22029311	+	87	4.20763	0.134931	0.173421	0.0934504	4.0727	3.94209
1004	chr13	23317458	23317678	+	221	4.20763	0.134931	0.173421	0.0934504	4.0727	3.94209
1005	chr2	112262009	112262563	+	555	4.20763	0.15742	0.216776	0.0934504	4.05021	3.89868
1006	chr7	138882146	138882721	+	576	4.20763	0.15742	0.173421	0.140176	4.05021	3.89868
1007	chr2	144250972	144251198	-	227	4.03231	0.0674657	0.130066	0	3.96484	3.89851
1008	chr6	58017474	58017931	+	458	4.9089	0.539726	0.953814	0.0934504	4.36917	3.88879
1009	chr11	69075746	69075918	-	173	3.85699	0	0	0	3.85699	3.85699
1010	chr15	55703792	55703934	-	143	3.85699	0	0	0	3.85699	3.85699
1011	chr17	39846547	39846666	-	120	3.85699	0	0	0	3.85699	3.85699
1012	chr3	96463901	96464029	-	129	3.85699	0	0	0	3.85699	3.85699
1013	chr5	33531733	33531850	-	118	3.85699	0	0	0	3.85699	3.85699
1014	chr7	141325524	141325685	-	162	3.85699	0	0	0	3.85699	3.85699
1015	chr8	95458819	95459226	-	408	3.85699	0	0	0	3.85699	3.85699
1016	chr9	7801368	7801634	-	267	3.85699	0	0	0	3.85699	3.85699
1017	chr11	69129010	69129144	+	135	3.85699	0	0	0	3.85699	3.85699
1018	chr14	11816840	11817432	+	593	3.85699	0	0	0	3.85699	3.85699
1019	chr15	102680625	102680770	+	146	3.85699	0	0	0	3.85699	3.85699
1020	chr16	16308095	16308612	+	518	3.85699	0	0	0	3.85699	3.85699
1021	chr17	8176761	8177207	+	447	3.85699	0	0	0	3.85699	3.85699
1022	chr17	12918086	12918173	+	88	3.85699	0	0	0	3.85699	3.85699
1023	chr19	9216342	9216524	+	183	3.85699	0	0	0	3.85699	3.85699
1024	chr5	115097420	115098357	+	938	3.85699	0	0	0	3.85699	3.85699
1025	chr6	37947669	37947950	+	282	3.85699	0	0	0	3.85699	3.85699
1026	chr8	124047363	124048038	+	676	3.85699	0	0	0	3.85699	3.85699
1027	chr11	68904325	68904523	+	199	4.20763	0.179909	0.346842	0	4.02772	3.8555
1028	chr15	34442653	34442750	-	98	4.03231	0.0899543	0.173421	0	3.94236	3.85441
1029	chr7	12922995	12923080	+	86	4.9089	0.562214	0.693683	0.420527	4.34669	3.84886
1030	chr10	127064637	127064923	+	287	4.20763	0.202397	0.346842	0.0467252	4.00523	3.81257
1031	chr11	75599648	75599945	-	298	3.85699	0.0224886	0	0.0467252	3.8345	3.81215
1032	chr3	90502206	90502488	-	283	3.85699	0.0224886	0.0433552	0	3.8345	3.81215
1033	chr8	106885005	106885358	-	354	3.85699	0.0224886	0.0433552	0	3.8345	3.81215
1034	chr12	17284109	17284298	+	190	3.85699	0.0224886	0.0433552	0	3.8345	3.81215
1035	chrX	13132106	13132256	+	151	3.85699	0.0224886	0.0433552	0	3.8345	3.81215
1036	chr11	50296216	50296338	-	123	4.03231	0.112443	0.130066	0.0934504	3.91987	3.81056
1037	chr8	106659617	106659745	+	129	4.03231	0.112443	0.216776	0	3.91987	3.81056
1038	chr8	111053178	111053287	+	110	4.03231	0.112443	0.173421	0.0467252	3.91987	3.81056
1039	chr17	24719675	24719790	-	116	5.61017	0.989497	1.12724	0.841053	4.62067	3.8057
1040	chr6	128838456	128838541	+	86	4.55826	0.404794	0.433552	0.373801	4.15347	3.78462
1041	chr11	48834358	48834500	-	143	4.20763	0.224886	0.346842	0.0934504	3.98274	3.76988
1042	chr10	41530331	41531022	+	692	4.20763	0.224886	0.260131	0.186901	3.98274	3.76988
1043	chr12	109646116	109646414	+	299	4.20763	0.224886	0.260131	0.186901	3.98274	3.76988
1044	chr1	153467964	153468321	-	358	3.85699	0.0449772	0.0867104	0	3.81202	3.76756
1045	chr12	107315342	107315492	-	151	3.85699	0.0449772	0.0867104	0	3.81202	3.76756
1046	chr4	132838372	132838495	-	124	3.85699	0.0449772	0.0867104	0	3.81202	3.76756
1047	chr5	85939242	85939391	-	150	3.85699	0.0449772	0	0.0934504	3.81202	3.76756
1048	chr5	115498820	115498936	-	117	3.85699	0.0449772	0.0867104	0	3.81202	3.76756
1049	chr9	71485655	71485908	-	254	3.85699	0.0449772	0.0867104	0	3.81202	3.76756
1050	chr11	69110963	69111176	+	214	3.85699	0.0449772	0	0.0934504	3.81202	3.76756
1051	chr16	44160798	44161074	+	277	3.85699	0.0449772	0.0867104	0	3.81202	3.76756
1052	chr2	71351080	71351294	+	215	3.85699	0.0449772	0	0.0934504	3.81202	3.76756
1053	chr2	166055180	166055578	+	399	3.85699	0.0449772	0.0867104	0	3.81202	3.76756
1054	chr3	16187763	16187927	+	165	3.85699	0.0449772	0	0.0934504	3.81202	3.76756
1055	chr9	123107353	123107473	+	121	3.85699	0.0449772	0.0867104	0	3.81202	3.76756
1056	chr4	49289318	49289411	+	94	6.31144	1.43927	0.693683	2.24281	4.87217	3.76112
1057	chr12	111671721	111671886	-	166	4.38295	0.337329	0.433552	0.233626	4.04562	3.73425
1058	chr5	75609320	75609528	+	209	4.20763	0.247374	0.303486	0.186901	3.96025	3.72742
1059	chr5	107905196	107905308	+	113	4.20763	0.247374	0.303486	0.186901	3.96025	3.72742
1060	chr5	32491283	32491716	+	434	4.03231	0.15742	0.216776	0.0934504	3.87489	3.72362
1061	chr14	63492498	63492726	-	229	3.85699	0.0674657	0.130066	0	3.78953	3.72324
1062	chr3	86671754	86672127	-	374	3.85699	0.0674657	0.130066	0	3.78953	3.72324
1063	chr4	56878540	56878706	-	167	3.85699	0.0674657	0.0867104	0.0467252	3.78953	3.72324
1064	chrX	102187843	102187928	-	86	3.85699	0.0674657	0.0433552	0.0934504	3.78953	3.72324
1065	chr13	21754085	21754548	+	464	4.55826	0.449771	0.606973	0.280351	4.10849	3.7031
1066	chr8	120672706	120672828	+	123	4.38295	0.359817	0.346842	0.373801	4.02313	3.69285
1067	chr10	128625162	128625310	-	149	4.20763	0.269863	0.520262	0	3.93777	3.68521
1068	chr11	121147113	121148157	+	1045	4.20763	0.269863	0.260131	0.280351	3.93777	3.68521
1069	chr1	84778788	84779100	-	313	3.68167	0	0	0	3.68167	3.68167
1070	chr11	33160594	33160702	-	109	3.68167	0	0	0	3.68167	3.68167
1071	chr2	156176544	156176751	-	208	3.68167	0	0	0	3.68167	3.68167
1072	chr4	123397098	123397365	-	268	3.68167	0	0	0	3.68167	3.68167
1073	chr4	147803933	147804106	-	174	3.68167	0	0	0	3.68167	3.68167
1074	chr6	64655543	64655628	-	86	3.68167	0	0	0	3.68167	3.68167
1075	chr7	88530394	88530534	-	141	3.68167	0	0	0	3.68167	3.68167
1076	chr8	43303412	43303507	-	96	3.68167	0	0	0	3.68167	3.68167
1077	chr12	112646861	112647001	+	141	3.68167	0	0	0	3.68167	3.68167
1078	chr14	21540947	21541030	+	84	3.68167	0	0	0	3.68167	3.68167
1079	chr14	21550689	21551031	+	343	3.68167	0	0	0	3.68167	3.68167
1080	chr16	84817981	84818404	+	424	3.68167	0	0	0	3.68167	3.68167
1081	chr4	146430018	146430433	+	416	3.68167	0	0	0	3.68167	3.68167
1082	chrX	20640446	20640824	+	379	3.68167	0	0	0	3.68167	3.68167
1083	chr6	7689402	7689525	-	124	4.03231	0.179909	0.173421	0.186901	3.8524	3.68052
1084	chr8	85526476	85526919	+	444	4.03231	0.179909	0.346842	0	3.8524	3.68052
1085	chrX	20682537	20682706	+	170	4.03231	0.179909	0.173421	0.186901	3.8524	3.68052
1086	chr10	86694383	86694535	-	153	3.85699	0.0899543	0.0433552	0.140176	3.76704	3.67918
1087	chr11	97162471	97162613	-	143	3.85699	0.0899543	0.0433552	0.140176	3.76704	3.67918
1088	chr13	23425523	23425685	-	163	3.85699	0.0899543	0	0.186901	3.76704	3.67918
1089	chr2	53138205	53138786	-	582	3.85699	0.0899543	0.0867104	0.0934504	3.76704	3.67918
1090	chr9	50596527	50597037	-	511	3.85699	0.0899543	0.0867104	0.0934504	3.76704	3.67918
1091	chr9	123690009	123690255	-	247	3.85699	0.0899543	0.0867104	0.0934504	3.76704	3.67918
1092	chr11	53390397	53390484	+	88	3.85699	0.0899543	0	0.186901	3.76704	3.67918
1093	chr11	98693464	98693684	+	221	3.85699	0.0899543	0.130066	0.0467252	3.76704	3.67918
1094	chr18	47112105	47112572	+	468	3.85699	0.0899543	0.0867104	0.0934504	3.76704	3.67918
1095	chr18	48046684	48046883	+	200	3.85699	0.0899543	0.0867104	0.0934504	3.76704	3.67918
1096	chr4	48662652	48663073	+	422	3.85699	0.0899543	0.0867104	0.0934504	3.76704	3.67918
1097	chr6	60250813	60250913	+	101	3.85699	0.0899543	0.173421	0	3.76704	3.67918
1098	chr8	121597212	121597908	+	697	3.85699	0.0899543	0.173421	0	3.76704	3.67918
1099	chr1	86358125	86358220	-	96	4.03231	0.202397	0.173421	0.233626	3.82991	3.63768
1100	chr10	45875307	45875769	+	463	4.03231	0.202397	0.130066	0.280351	3.82991	3.63768
1101	chr6	122707673	122707799	+	127	4.03231	0.202397	0.260131	0.140176	3.82991	3.63768
1102	chr4	129526198	129526467	-	270	3.68167	0.0224886	0.0433552	0	3.65919	3.63683
1103	chr10	82883647	82884030	+	384	3.68167	0.0224886	0.0433552	0	3.65919	3.63683
1104	chr2	30446977	30447375	+	399	3.68167	0.0224886	0.0433552	0	3.65919	3.63683
1105	chr18	64499742	64499860	-	119	3.85699	0.112443	0.0433552	0.186901	3.74455	3.63538
1106	chr6	145019250	145019357	-	108	3.85699	0.112443	0.0867104	0.140176	3.74455	3.63538
1107	chr15	99409867	99410024	+	158	3.85699	0.112443	0	0.233626	3.74455	3.63538
1108	chr6	29374444	29374881	+	438	3.85699	0.112443	0.173421	0.0467252	3.74455	3.63538
1109	chr17	33952138	33952624	-	487	4.20763	0.31484	0.520262	0.0934504	3.89279	3.60151
1110	chr3	96220438	96220856	-	419	4.20763	0.31484	0.563618	0.0467252	3.89279	3.60151
1111	chr6	136803964	136804417	-	454	4.20763	0.31484	0.346842	0.280351	3.89279	3.60151
1112	chr14	76152767	76152865	+	99	4.20763	0.31484	0.520262	0.0934504	3.89279	3.60151
1113	chr2	36807810	36808315	-	506	4.03231	0.224886	0.173421	0.280351	3.80742	3.59508
1114	chr9	71478918	71479344	-	427	3.68167	0.0449772	0.0867104	0	3.6367	3.59227
1115	chr5	28078054	28078303	+	250	3.68167	0.0449772	0.0433552	0.0467252	3.6367	3.59227
1116	chrX	74270970	74271094	+	125	3.68167	0.0449772	0.0867104	0	3.6367	3.59227
1117	chrX	144342673	144342876	+	204	3.68167	0.0449772	0.0433552	0.0467252	3.6367	3.59227
1118	chr18	64501748	64501863	-	116	3.85699	0.134931	0.260131	0	3.72206	3.59185
1119	chr11	72450935	72451520	+	586	3.85699	0.134931	0.216776	0.0467252	3.72206	3.59185
1120	chr16	84774249	84774587	+	339	3.85699	0.134931	0.0867104	0.186901	3.72206	3.59185
1121	chr17	26699195	26699580	+	386	3.85699	0.134931	0.173421	0.0934504	3.72206	3.59185
1122	chr6	122711558	122711641	+	84	3.85699	0.134931	0.260131	0	3.72206	3.59185
1123	chr9	56437548	56437842	+	295	3.85699	0.134931	0	0.280351	3.72206	3.59185
1124	chrX	151918446	151918529	+	84	3.85699	0.134931	0.260131	0	3.72206	3.59185
1125	chr10	62071536	62072562	+	1027	4.55826	0.517237	0.823749	0.186901	4.04103	3.58248
1126	chr15	47539994	47540145	+	152	5.25954	0.922032	0.476907	1.40176	4.3375	3.57711
1127	chr1	162704824	162705279	-	456	4.03231	0.247374	0.346842	0.140176	3.78494	3.55274
1128	chr18	60776960	60777096	+	137	4.03231	0.247374	0.346842	0.140176	3.78494	3.55274
1129	chr18	20727778	20728013	-	236	3.68167	0.0674657	0.0433552	0.0934504	3.61421	3.54798
1130	chr2	156179966	156180135	-	170	3.68167	0.0674657	0	0.140176	3.61421	3.54798
1131	chr3	88297151	88297247	+	97	3.68167	0.0674657	0.0433552	0.0934504	3.61421	3.54798
1132	chr5	146835669	146835933	+	265	3.68167	0.0674657	0.130066	0	3.61421	3.54798
1133	chr6	74451747	74451904	-	158	8.41526	2.96849	3.46842	2.42971	5.44676	3.52541
1134	chr4	3973367	3973632	-	266	4.73358	0.652169	0.693683	0.607427	4.08141	3.5191
1135	chr11	120762792	120763665	+	874	4.20763	0.359817	0.346842	0.373801	3.84781	3.51876
1136	chr8	70699706	70700432	+	727	4.03231	0.269863	0.433552	0.0934504	3.76245	3.51065
1137	chr9	108339341	108339536	+	196	4.03231	0.269863	0.216776	0.327076	3.76245	3.51065
1138	chr1	135189027	135189905	-	879	3.50636	0	0	0	3.50636	3.50636
1139	chr10	66910307	66910513	-	207	3.50636	0	0	0	3.50636	3.50636
1140	chr11	88024997	88025473	-	477	3.50636	0	0	0	3.50636	3.50636
1141	chr12	28635585	28635700	-	116	3.50636	0	0	0	3.50636	3.50636
1142	chr13	17747818	17748250	-	433	3.50636	0	0	0	3.50636	3.50636
1143	chr13	119599027	119599155	-	129	3.50636	0	0	0	3.50636	3.50636
1144	chr14	105112622	105113033	-	412	3.50636	0	0	0	3.50636	3.50636
1145	chr15	88872346	88872661	-	316	3.50636	0	0	0	3.50636	3.50636
1146	chr16	30512110	30512307	-	198	3.50636	0	0	0	3.50636	3.50636
1147	chr17	33672833	33673145	-	313	3.50636	0	0	0	3.50636	3.50636
1148	chr18	63543977	63544161	-	185	3.50636	0	0	0	3.50636	3.50636
1149	chr2	10362515	10362745	-	231	3.50636	0	0	0	3.50636	3.50636
1150	chr2	125112396	125112942	-	547	3.50636	0	0	0	3.50636	3.50636
1151	chr3	134156672	134156824	-	153	3.50636	0	0	0	3.50636	3.50636
1152	chr3	150073029	150073313	-	285	3.50636	0	0	0	3.50636	3.50636
1153	chr4	11045882	11046163	-	282	3.50636	0	0	0	3.50636	3.50636
1154	chr4	108197017	108197492	-	476	3.50636	0	0	0	3.50636	3.50636
1155	chr6	51860897	51861361	-	465	3.50636	0	0	0	3.50636	3.50636
1156	chr6	95474291	95474669	-	379	3.50636	0	0	0	3.50636	3.50636
1157	chr8	25833050	25833135	-	86	3.50636	0	0	0	3.50636	3.50636
1158	chr8	86724062	86724470	-	409	3.50636	0	0	0	3.50636	3.50636
1159	chr8	123029512	123029734	-	223	3.50636	0	0	0	3.50636	3.50636
1160	chr9	7799954	7800060	-	107	3.50636	0	0	0	3.50636	3.50636
1161	chr1	156052237	156052626	+	390	3.50636	0	0	0	3.50636	3.50636
1162	chr11	117659878	117660259	+	382	3.50636	0	0	0	3.50636	3.50636
1163	chr13	28257995	28258133	+	139	3.50636	0	0	0	3.50636	3.50636
1164	chr13	97072372	97072772	+	401	3.50636	0	0	0	3.50636	3.50636
1165	chr14	34714473	34714566	+	94	3.50636	0	0	0	3.50636	3.50636
1166	chr14	50803074	50803202	+	129	3.50636	0	0	0	3.50636	3.50636
1167	chr15	102433594	102433843	+	250	3.50636	0	0	0	3.50636	3.50636
1168	chr18	77041683	77041930	+	248	3.50636	0	0	0	3.50636	3.50636
1169	chr19	6370746	6370977	+	232	3.50636	0	0	0	3.50636	3.50636
1170	chr3	32552944	32553376	+	433	3.50636	0	0	0	3.50636	3.50636
1171	chr3	129628241	129628368	+	128	3.50636	0	0	0	3.50636	3.50636
1172	chr4	55363032	55363373	+	342	3.50636	0	0	0	3.50636	3.50636
1173	chr4	130673193	130673646	+	454	3.50636	0	0	0	3.50636	3.50636
1174	chr4	145428636	145428742	+	107	3.50636	0	0	0	3.50636	3.50636
1175	chr4	146526696	146526779	+	84	3.50636	0	0	0	3.50636	3.50636
1176	chr5	34259553	34259751	+	199	3.50636	0	0	0	3.50636	3.50636
1177	chr5	44555655	44555803	+	149	3.50636	0	0	0	3.50636	3.50636
1178	chr5	143421651	143421818	+	168	3.50636	0	0	0	3.50636	3.50636
1179	chr8	35221135	35221274	+	140	3.50636	0	0	0	3.50636	3.50636
1180	chr8	119978553	119978714	+	162	3.50636	0	0	0	3.50636	3.50636
1181	chr9	121736155	121736307	+	153	3.50636	0	0	0	3.50636	3.50636
1182	chr11	53262290	53262375	-	86	3.85699	0.179909	0.216776	0.140176	3.67708	3.50557
1183	chr13	45078367	45078791	-	425	3.85699	0.179909	0.346842	0	3.67708	3.50557
1184	chr4	137319741	137320268	-	528	3.85699	0.179909	0.346842	0	3.67708	3.50557
1185	chr1	93508183	93508574	+	392	3.85699	0.179909	0.173421	0.186901	3.67708	3.50557
1186	chr11	69124269	69124390	+	122	3.85699	0.179909	0.260131	0.0934504	3.67708	3.50557
1187	chr3	133487569	133487664	-	96	3.68167	0.0899543	0.130066	0.0467252	3.59172	3.50396
1188	chr7	114706009	114706194	-	186	3.68167	0.0899543	0.173421	0	3.59172	3.50396
1189	chr11	80472407	80472839	+	433	3.68167	0.0899543	0.0867104	0.0934504	3.59172	3.50396
1190	chr3	105942489	105942891	-	403	3.85699	0.202397	0.390197	0	3.6546	3.46282
1191	chr5	113767098	113767393	+	296	3.85699	0.202397	0.303486	0.0934504	3.6546	3.46282
1192	chr8	27273339	27273479	+	141	3.85699	0.202397	0.346842	0.0467252	3.6546	3.46282
1193	chr15	51963425	51963621	-	197	3.50636	0.0224886	0	0.0467252	3.48387	3.46152
1194	chr19	4008320	4008427	-	108	3.50636	0.0224886	0.0433552	0	3.48387	3.46152
1195	chr19	44395884	44396013	-	130	3.50636	0.0224886	0.0433552	0	3.48387	3.46152
1196	chr6	72957477	72957600	-	124	3.50636	0.0224886	0.0433552	0	3.48387	3.46152
1197	chr7	45390743	45390874	-	132	3.50636	0.0224886	0	0.0467252	3.48387	3.46152
1198	chr8	4311541	4311776	-	236	3.50636	0.0224886	0.0433552	0	3.48387	3.46152
1199	chr1	66722665	66723005	+	341	3.50636	0.0224886	0.0433552	0	3.48387	3.46152
1200	chr5	142972779	142973123	+	345	3.50636	0.0224886	0.0433552	0	3.48387	3.46152
1201	chr8	83723089	83723233	+	145	3.50636	0.0224886	0.0433552	0	3.48387	3.46152
1202	chr13	23575900	23576262	+	363	4.03231	0.31484	0.606973	0	3.71747	3.42721
1203	chr10	62839040	62839291	-	252	3.85699	0.224886	0.433552	0	3.63211	3.42033
1204	chr3	27097468	27098214	-	747	3.85699	0.224886	0.173421	0.280351	3.63211	3.42033
1205	chr7	3297845	3298449	+	605	3.85699	0.224886	0.260131	0.186901	3.63211	3.42033
1206	chr11	12254155	12254329	-	175	3.50636	0.0449772	0	0.0934504	3.46138	3.41698
1207	chr12	37231858	37232008	-	151	3.50636	0.0449772	0.0867104	0	3.46138	3.41698
1208	chr5	148183876	148184357	-	482	3.50636	0.0449772	0.0867104	0	3.46138	3.41698
1209	chrX	73955479	73955610	-	132	3.50636	0.0449772	0.0867104	0	3.46138	3.41698
1210	chr1	133033955	133034044	+	90	3.50636	0.0449772	0.0867104	0	3.46138	3.41698
1211	chr18	84841186	84841911	+	726	3.50636	0.0449772	0.0867104	0	3.46138	3.41698
1212	chr5	104577346	104577458	+	113	3.50636	0.0449772	0.0867104	0	3.46138	3.41698
1213	chr6	128843296	128843379	+	84	3.50636	0.0449772	0	0.0934504	3.46138	3.41698
1214	chr15	51796405	51796556	-	152	3.68167	0.134931	0.130066	0.140176	3.54674	3.41676
1215	chr8	52336907	52337098	-	192	10.5191	4.54269	5.50611	3.50439	5.97638	3.39546
1216	chr1	16103277	16103600	-	324	3.85699	0.247374	0.346842	0.140176	3.60962	3.37811
1217	chr9	61913317	61913438	-	122	3.85699	0.247374	0.346842	0.140176	3.60962	3.37811
1218	chr12	54135258	54135570	+	313	3.85699	0.247374	0.390197	0.0934504	3.60962	3.37811
1219	chr8	106663819	106663969	+	151	3.68167	0.15742	0.260131	0.0467252	3.52425	3.37357
1220	chr11	86703584	86703754	-	171	3.50636	0.0674657	0.0867104	0.0467252	3.43889	3.37272
1221	chr17	32196494	32196909	-	416	3.50636	0.0674657	0.0433552	0.0934504	3.43889	3.37272
1222	chr4	141473761	141474374	-	614	3.50636	0.0674657	0.130066	0	3.43889	3.37272
1223	chr1	133138373	133138932	+	560	3.50636	0.0674657	0.130066	0	3.43889	3.37272
1224	chr10	4356348	4356431	+	84	3.50636	0.0674657	0.0433552	0.0934504	3.43889	3.37272
1225	chr11	23293796	23294085	+	290	3.50636	0.0674657	0.0433552	0.0934504	3.43889	3.37272
1226	chr11	87422949	87423035	+	87	4.55826	0.652169	1.08388	0.186901	3.9061	3.34723
1227	chr13	21994046	21994264	-	219	3.85699	0.269863	0.260131	0.280351	3.58713	3.33615
1228	chrX	106021717	106021933	+	217	3.85699	0.269863	0.520262	0	3.58713	3.33615
1229	chr13	58391968	58392101	-	134	3.33104	0	0	0	3.33104	3.33104
1230	chr14	98993883	98994036	-	154	3.33104	0	0	0	3.33104	3.33104
1231	chr17	32262787	32263397	-	611	3.33104	0	0	0	3.33104	3.33104
1232	chr17	66496129	66496757	-	629	3.33104	0	0	0	3.33104	3.33104
1233	chr5	52171133	52171517	-	385	3.33104	0	0	0	3.33104	3.33104
1234	chr8	122970615	122970922	-	308	3.33104	0	0	0	3.33104	3.33104
1235	chrX	8140262	8140379	-	118	3.33104	0	0	0	3.33104	3.33104
1236	chr10	79863191	79863274	+	84	3.33104	0	0	0	3.33104	3.33104
1237	chr12	79377899	79378292	+	394	3.33104	0	0	0	3.33104	3.33104
1238	chr14	34365300	34365853	+	554	3.33104	0	0	0	3.33104	3.33104
1239	chr3	58987129	58987243	+	115	3.33104	0	0	0	3.33104	3.33104
1240	chr4	146428494	146428671	+	178	3.33104	0	0	0	3.33104	3.33104
1241	chr4	147030818	147031009	+	192	3.33104	0	0	0	3.33104	3.33104
1242	chr7	98780156	98780285	+	130	3.33104	0	0	0	3.33104	3.33104
1243	chr1	72159953	72160327	-	375	3.68167	0.179909	0.173421	0.186901	3.50177	3.33065
1244	chr16	32616873	32617298	+	426	3.68167	0.179909	0.260131	0.0934504	3.50177	3.33065
1245	chr19	10625185	10625319	+	135	3.68167	0.179909	0.303486	0.0467252	3.50177	3.33065
1246	chr1	93407608	93408197	-	590	3.50636	0.0899543	0.173421	0	3.4164	3.32876
1247	chr10	117352716	117352876	-	161	3.50636	0.0899543	0.0867104	0.0934504	3.4164	3.32876
1248	chr11	20063413	20063607	-	195	3.50636	0.0899543	0.0433552	0.140176	3.4164	3.32876
1249	chr13	23438070	23438183	-	114	3.50636	0.0899543	0.173421	0	3.4164	3.32876
1250	chr13	34127226	34127325	-	100	3.50636	0.0899543	0.173421	0	3.4164	3.32876
1251	chrX	38532574	38532953	-	380	3.50636	0.0899543	0	0.186901	3.4164	3.32876
1252	chr1	131935921	131936202	+	282	3.50636	0.0899543	0	0.186901	3.4164	3.32876
1253	chr10	79711581	79711727	+	147	3.50636	0.0899543	0.130066	0.0467252	3.4164	3.32876
1254	chr11	69037869	69037994	+	126	3.50636	0.0899543	0.173421	0	3.4164	3.32876
1255	chr11	75740256	75740726	+	471	3.50636	0.0899543	0.173421	0	3.4164	3.32876
1256	chr13	23752345	23752444	+	100	3.50636	0.0899543	0.0867104	0.0934504	3.4164	3.32876
1257	chr5	142960355	142960588	+	234	3.50636	0.0899543	0.0867104	0.0934504	3.4164	3.32876
1258	chr8	107011749	107012159	+	411	3.50636	0.0899543	0.173421	0	3.4164	3.32876
1259	chrX	13098447	13098547	+	101	3.50636	0.0899543	0	0.186901	3.4164	3.32876
1260	chr7	110046415	110046547	+	133	4.9089	0.877054	1.08388	0.654153	4.03185	3.31149
1261	chr13	21716773	21716870	+	98	4.03231	0.382306	0.520262	0.233626	3.65	3.30395
1262	chr11	53267026	53267166	-	141	3.33104	0.0224886	0.0433552	0	3.30855	3.28621
1263	chr7	99347020	99347148	-	129	3.33104	0.0224886	0	0.0467252	3.30855	3.28621
1264	chr16	33007619	33008004	+	386	3.33104	0.0224886	0.0433552	0	3.30855	3.28621
1265	chr5	129022077	129022447	+	371	3.33104	0.0224886	0.0433552	0	3.30855	3.28621
1266	chr12	84756627	84756942	-	316	3.50636	0.112443	0.216776	0	3.39391	3.28508
1267	chr13	21924626	21924962	-	337	3.50636	0.112443	0.173421	0.0467252	3.39391	3.28508
1268	chr19	60763207	60763308	-	102	3.50636	0.112443	0	0.233626	3.39391	3.28508
1269	chr7	34207566	34207691	-	126	3.50636	0.112443	0.0867104	0.140176	3.39391	3.28508
1270	chr13	119699731	119699958	+	228	3.50636	0.112443	0.216776	0	3.39391	3.28508
1271	chr19	4193047	4193160	+	114	3.50636	0.112443	0.130066	0.0934504	3.39391	3.28508
1272	chr11	97988221	97988314	-	94	3.85699	0.31484	0.606973	0	3.54215	3.25301
1273	chr10	115269923	115270061	+	139	3.85699	0.31484	0.433552	0.186901	3.54215	3.25301
1274	chr19	17926555	17926924	+	370	3.85699	0.31484	0.346842	0.280351	3.54215	3.25301
1275	chr1	181838348	181838824	-	477	3.33104	0.0449772	0	0.0934504	3.28606	3.24169
1276	chr12	65062430	65062550	-	121	3.33104	0.0449772	0.0867104	0	3.28606	3.24169
1277	chr2	126812730	126813073	-	344	3.33104	0.0449772	0	0.0934504	3.28606	3.24169
1278	chr3	146838816	146839140	-	325	3.33104	0.0449772	0.0867104	0	3.28606	3.24169
1279	chr16	32631274	32631406	+	133	3.33104	0.0449772	0.0867104	0	3.28606	3.24169
1280	chr5	108072164	108072301	+	138	3.33104	0.0449772	0.0867104	0	3.28606	3.24169
1281	chrX	13134935	13135088	+	154	3.33104	0.0449772	0.0867104	0	3.28606	3.24169
1282	chr13	21896860	21897016	-	157	3.50636	0.134931	0.173421	0.0934504	3.37143	3.24169
1283	chr15	99819648	99819945	-	298	3.50636	0.134931	0.173421	0.0934504	3.37143	3.24169
1284	chr10	80292784	80292913	+	130	3.50636	0.134931	0.260131	0	3.37143	3.24169
1285	chr14	19811466	19811686	+	221	3.50636	0.134931	0.173421	0.0934504	3.37143	3.24169
1286	chr10	62838436	62838674	-	239	3.33104	0.0674657	0.0867104	0.0467252	3.26357	3.19747
1287	chr6	88503936	88504142	-	207	3.33104	0.0674657	0	0.140176	3.26357	3.19747
1288	chr6	67271194	67271307	+	114	3.85699	0.359817	0.433552	0.280351	3.49718	3.17093
1289	chrX	20672005	20672102	+	98	3.85699	0.359817	0.433552	0.280351	3.49718	3.17093
1290	chr1	153228764	153229177	-	414	3.50636	0.179909	0.303486	0.0467252	3.32645	3.15577
1291	chr12	119325121	119325240	-	120	3.50636	0.179909	0.260131	0.0934504	3.32645	3.15577
1292	chr13	64363903	64364110	-	208	3.50636	0.179909	0.130066	0.233626	3.32645	3.15577
1293	chr19	33117107	33117212	-	106	3.50636	0.179909	0.260131	0.0934504	3.32645	3.15577
1294	chr7	19697434	19697599	-	166	3.50636	0.179909	0.303486	0.0467252	3.32645	3.15577
1295	chr19	5492594	5492711	+	118	3.50636	0.179909	0.346842	0	3.32645	3.15577
1296	chr8	84971263	84971749	+	487	3.50636	0.179909	0.303486	0.0467252	3.32645	3.15577
1297	chr1	153310159	153310409	-	251	3.15572	0	0	0	3.15572	3.15572
1298	chr11	30102323	30102515	-	193	3.15572	0	0	0	3.15572	3.15572
1299	chr11	49678656	49679039	-	384	3.15572	0	0	0	3.15572	3.15572
1300	chr11	62401963	62402101	-	139	3.15572	0	0	0	3.15572	3.15572
1301	chr11	97659420	97659884	-	465	3.15572	0	0	0	3.15572	3.15572
1302	chr11	102512193	102512574	-	382	3.15572	0	0	0	3.15572	3.15572
1303	chr12	87435054	87435215	-	162	3.15572	0	0	0	3.15572	3.15572
1304	chr13	21940799	21940913	-	115	3.15572	0	0	0	3.15572	3.15572
1305	chr13	97098700	97099055	-	356	3.15572	0	0	0	3.15572	3.15572
1306	chr14	50800734	50801118	-	385	3.15572	0	0	0	3.15572	3.15572
1307	chr14	63501051	63501207	-	157	3.15572	0	0	0	3.15572	3.15572
1308	chr15	3983659	3983966	-	308	3.15572	0	0	0	3.15572	3.15572
1309	chr16	20401232	20401412	-	181	3.15572	0	0	0	3.15572	3.15572
1310	chr17	45399641	45399783	-	143	3.15572	0	0	0	3.15572	3.15572
1311	chr18	4196495	4196704	-	210	3.15572	0	0	0	3.15572	3.15572
1312	chr2	119891968	119892122	-	155	3.15572	0	0	0	3.15572	3.15572
1313	chr2	144250025	144250440	-	416	3.15572	0	0	0	3.15572	3.15572
1314	chr3	94540647	94541024	-	378	3.15572	0	0	0	3.15572	3.15572
1315	chr4	40737119	40737736	-	618	3.15572	0	0	0	3.15572	3.15572
1316	chr4	56914470	56914635	-	166	3.15572	0	0	0	3.15572	3.15572
1317	chr4	94571741	94571853	-	113	3.15572	0	0	0	3.15572	3.15572
1318	chr4	123652537	123652635	-	99	3.15572	0	0	0	3.15572	3.15572
1319	chr4	124355507	124355640	-	134	3.15572	0	0	0	3.15572	3.15572
1320	chr4	126885408	126885893	-	486	3.15572	0	0	0	3.15572	3.15572
1321	chr7	3578427	3578700	-	274	3.15572	0	0	0	3.15572	3.15572
1322	chr7	42823680	42823889	-	210	3.15572	0	0	0	3.15572	3.15572
1323	chr7	118109305	118109538	-	234	3.15572	0	0	0	3.15572	3.15572
1324	chr8	40503534	40503806	-	273	3.15572	0	0	0	3.15572	3.15572
1325	chr8	70339969	70340369	-	401	3.15572	0	0	0	3.15572	3.15572
1326	chr8	119510514	119510802	-	289	3.15572	0	0	0	3.15572	3.15572
1327	chr8	119553596	119553957	-	362	3.15572	0	0	0	3.15572	3.15572
1328	chr8	123625731	123625862	-	132	3.15572	0	0	0	3.15572	3.15572
1329	chr8	123795730	123796025	-	296	3.15572	0	0	0	3.15572	3.15572
1330	chr9	17500155	17500387	-	233	3.15572	0	0	0	3.15572	3.15572
1331	chr1	64537680	64538035	+	356	3.15572	0	0	0	3.15572	3.15572
1332	chr1	182191548	182191955	+	408	3.15572	0	0	0	3.15572	3.15572
1333	chr10	106184599	106184984	+	386	3.15572	0	0	0	3.15572	3.15572
1334	chr11	19969453	19969992	+	540	3.15572	0	0	0	3.15572	3.15572
1335	chr11	60881081	60881236	+	156	3.15572	0	0	0	3.15572	3.15572
1336	chr11	83484075	83484451	+	377	3.15572	0	0	0	3.15572	3.15572
1337	chr12	8075115	8075261	+	147	3.15572	0	0	0	3.15572	3.15572
1338	chr12	109672345	109672460	+	116	3.15572	0	0	0	3.15572	3.15572
1339	chr13	24930815	24931026	+	212	3.15572	0	0	0	3.15572	3.15572
1340	chr13	55690951	55691064	+	114	3.15572	0	0	0	3.15572	3.15572
1341	chr14	26581162	26581417	+	256	3.15572	0	0	0	3.15572	3.15572
1342	chr14	66310589	66311085	+	497	3.15572	0	0	0	3.15572	3.15572
1343	chr15	59480324	59480524	+	201	3.15572	0	0	0	3.15572	3.15572
1344	chr15	79907522	79907852	+	331	3.15572	0	0	0	3.15572	3.15572
1345	chr17	34949176	34949338	+	163	3.15572	0	0	0	3.15572	3.15572
1346	chr18	57904151	57904420	+	270	3.15572	0	0	0	3.15572	3.15572
1347	chr19	40273120	40273221	+	102	3.15572	0	0	0	3.15572	3.15572
1348	chr2	3328574	3328801	+	228	3.15572	0	0	0	3.15572	3.15572
1349	chr3	54711355	54711945	+	591	3.15572	0	0	0	3.15572	3.15572
1350	chr4	116267172	116267517	+	346	3.15572	0	0	0	3.15572	3.15572
1351	chr4	133185407	133185918	+	512	3.15572	0	0	0	3.15572	3.15572
1352	chr4	137627218	137627492	+	275	3.15572	0	0	0	3.15572	3.15572
1353	chr5	115089589	115090154	+	566	3.15572	0	0	0	3.15572	3.15572
1354	chr7	44820538	44820840	+	303	3.15572	0	0	0	3.15572	3.15572
1355	chr8	72152140	72152489	+	350	3.15572	0	0	0	3.15572	3.15572
1356	chr8	85842417	85842714	+	298	3.15572	0	0	0	3.15572	3.15572
1357	chr9	64102365	64102554	+	190	3.15572	0	0	0	3.15572	3.15572
1358	chrX	77541731	77541920	+	190	3.15572	0	0	0	3.15572	3.15572
1359	chr11	6428276	6428521	-	246	3.33104	0.0899543	0.0867104	0.0934504	3.24108	3.15356
1360	chr4	57943541	57943959	-	419	3.33104	0.0899543	0.0867104	0.0934504	3.24108	3.15356
1361	chr7	59978671	59978882	-	212	3.33104	0.0899543	0.173421	0	3.24108	3.15356
1362	chrX	20615389	20615818	-	430	3.33104	0.0899543	0.0867104	0.0934504	3.24108	3.15356
1363	chr1	134411138	134411482	+	345	3.33104	0.0899543	0.173421	0	3.24108	3.15356
1364	chr10	21996316	21996492	+	177	3.33104	0.0899543	0	0.186901	3.24108	3.15356
1365	chr12	86470178	86470270	+	93	3.33104	0.0899543	0.173421	0	3.24108	3.15356
1366	chr12	110639726	110639907	+	182	3.33104	0.0899543	0.130066	0.0467252	3.24108	3.15356
1367	chr14	120946688	120947014	+	327	3.33104	0.0899543	0	0.186901	3.24108	3.15356
1368	chr2	152893777	152894017	+	241	3.33104	0.0899543	0.0867104	0.0934504	3.24108	3.15356
1369	chr6	67285602	67285933	+	332	3.33104	0.0899543	0	0.186901	3.24108	3.15356
1370	chr8	20150528	20150753	+	226	3.33104	0.0899543	0.173421	0	3.24108	3.15356
1371	chrX	136213971	136214919	-	949	4.03231	0.47226	0.476907	0.467252	3.56005	3.1431
1372	chr11	95274481	95275004	-	524	3.85699	0.382306	0.130066	0.654153	3.47469	3.13028
1373	chr7	140955739	140955946	-	208	3.85699	0.382306	0.260131	0.513977	3.47469	3.13028
1374	chr3	149028932	149029046	+	115	9.11653	3.77808	3.64184	3.92492	5.33845	3.12608
1375	chr8	46209090	46209393	-	304	3.68167	0.292351	0.433552	0.140176	3.38932	3.12019
1376	chr19	7035492	7035707	-	216	3.50636	0.202397	0.216776	0.186901	3.30396	3.11325
1377	chrX	136734215	136734459	-	245	3.50636	0.202397	0.260131	0.140176	3.30396	3.11325
1378	chr14	7950438	7951003	+	566	3.50636	0.202397	0.0433552	0.373801	3.30396	3.11325
1379	chr5	142960937	142961218	+	282	3.50636	0.202397	0.303486	0.0934504	3.30396	3.11325
1380	chr11	86757258	86757384	-	127	3.15572	0.0224886	0	0.0467252	3.13323	3.1109
1381	chr13	100814702	100815137	-	436	3.15572	0.0224886	0	0.0467252	3.13323	3.1109
1382	chr4	156165764	156166075	-	312	3.15572	0.0224886	0.0433552	0	3.13323	3.1109
1383	chr9	114507888	114508040	-	153	3.15572	0.0224886	0	0.0467252	3.13323	3.1109
1384	chr11	50382321	50382451	+	131	3.15572	0.0224886	0.0433552	0	3.13323	3.1109
1385	chr14	21845323	21845436	+	114	3.15572	0.0224886	0.0433552	0	3.13323	3.1109
1386	chr2	119631109	119631210	+	102	3.15572	0.0224886	0	0.0467252	3.13323	3.1109
1387	chr6	125412764	125412905	+	142	3.15572	0.0224886	0.0433552	0	3.13323	3.1109
1388	chr9	110083390	110083850	+	461	3.15572	0.0224886	0	0.0467252	3.13323	3.1109
1389	chrX	13128764	13129141	+	378	3.15572	0.0224886	0.0433552	0	3.13323	3.1109
1390	chrX	101678502	101678792	+	291	3.15572	0.0224886	0.0433552	0	3.13323	3.1109
1391	chrX	151857206	151857584	+	379	3.15572	0.0224886	0.0433552	0	3.13323	3.1109
1392	chrX	151914313	151914396	+	84	3.15572	0.0224886	0	0.0467252	3.13323	3.1109
1393	chr4	123433059	123433309	-	251	3.33104	0.112443	0.173421	0.0467252	3.2186	3.10995
1394	chr7	28820624	28820707	+	84	3.33104	0.112443	0.0433552	0.186901	3.2186	3.10995
1395	chr8	33685583	33685695	+	113	3.33104	0.112443	0.216776	0	3.2186	3.10995
1396	chr4	44032407	44032842	+	436	3.85699	0.404794	0.606973	0.186901	3.4522	3.08989
1397	chr2	102897959	102898068	+	110	4.55826	0.809589	0.606973	1.02795	3.74868	3.08288
1398	chr4	83329287	83329393	+	107	3.50636	0.224886	0.433552	0	3.28147	3.07101
1399	chrX	73779616	73780312	-	697	3.33104	0.134931	0.0867104	0.186901	3.19611	3.06664
1400	chr1	133132872	133133248	+	377	3.33104	0.134931	0.260131	0	3.19611	3.06664
1401	chr12	8749596	8749775	+	180	3.33104	0.134931	0.0867104	0.186901	3.19611	3.06664
1402	chr5	30674167	30674473	+	307	3.33104	0.134931	0.260131	0	3.19611	3.06664
1403	chr10	75860092	75860195	-	104	3.15572	0.0449772	0.0867104	0	3.11074	3.06641
1404	chr17	42823782	42823920	-	139	3.15572	0.0449772	0.0867104	0	3.11074	3.06641
1405	chr19	8708994	8709079	-	86	3.15572	0.0449772	0.0867104	0	3.11074	3.06641
1406	chr2	70816188	70816750	-	563	3.15572	0.0449772	0.0867104	0	3.11074	3.06641
1407	chr7	45388635	45388860	-	226	3.15572	0.0449772	0.0867104	0	3.11074	3.06641
1408	chr7	142375978	142376354	-	377	3.15572	0.0449772	0.0867104	0	3.11074	3.06641
1409	chr8	107388338	107388680	-	343	3.15572	0.0449772	0	0.0934504	3.11074	3.06641
1410	chr13	69633884	69634272	+	389	3.15572	0.0449772	0.0867104	0	3.11074	3.06641
1411	chr14	21646384	21646587	+	204	3.15572	0.0449772	0	0.0934504	3.11074	3.06641
1412	chr4	136338295	136338753	+	459	3.15572	0.0449772	0	0.0934504	3.11074	3.06641
1413	chr4	155819386	155819810	+	425	3.15572	0.0449772	0	0.0934504	3.11074	3.06641
1414	chr5	108080328	108080555	+	228	3.15572	0.0449772	0	0.0934504	3.11074	3.06641
1415	chr5	110908673	110909191	+	519	3.15572	0.0449772	0.0867104	0	3.11074	3.06641
1416	chr6	33973666	33973949	+	284	3.15572	0.0449772	0	0.0934504	3.11074	3.06641
1417	chr6	122457206	122457420	+	215	3.15572	0.0449772	0	0.0934504	3.11074	3.06641
1418	chr7	112158679	112158824	+	146	3.15572	0.0449772	0	0.0934504	3.11074	3.06641
1419	chr7	112901792	112901887	+	96	3.15572	0.0449772	0.0867104	0	3.11074	3.06641
1420	chr13	23570672	23571047	-	376	3.85699	0.427283	0.606973	0.233626	3.42971	3.04976
1421	chr11	120594743	120595110	-	368	3.33104	0.15742	0.260131	0.0467252	3.17362	3.02364
1422	chr1	131935520	131935603	+	84	3.33104	0.15742	0.0867104	0.233626	3.17362	3.02364
1423	chr11	86630391	86630506	-	116	3.15572	0.0674657	0.0867104	0.0467252	3.08826	3.02223
1424	chr16	22381808	22382268	-	461	3.15572	0.0674657	0.130066	0	3.08826	3.02223
1425	chr17	46017460	46017845	-	386	3.15572	0.0674657	0.130066	0	3.08826	3.02223
1426	chr5	90243041	90243322	-	282	3.15572	0.0674657	0.130066	0	3.08826	3.02223
1427	chr8	107580558	107581012	-	455	3.15572	0.0674657	0.0433552	0.0934504	3.08826	3.02223
1428	chr11	79994255	79994621	+	367	3.15572	0.0674657	0	0.140176	3.08826	3.02223
1429	chr4	139291029	139291442	+	414	3.15572	0.0674657	0.130066	0	3.08826	3.02223
1430	chr8	52196609	52196939	-	331	3.85699	0.449771	0.780393	0.0934504	3.40722	3.0099
1431	chr11	70654346	70654590	-	245	4.20763	0.652169	0.823749	0.467252	3.55546	3.00437
1432	chr15	57975912	57976058	-	147	3.50636	0.269863	0.433552	0.0934504	3.23649	2.9874
1433	chr8	69917410	69918066	-	657	3.50636	0.269863	0.433552	0.0934504	3.23649	2.9874
1434	chr5	107907362	107907446	+	85	3.50636	0.269863	0.476907	0.0467252	3.23649	2.9874
1435	chr15	25813007	25813497	+	491	3.33104	0.179909	0.303486	0.0467252	3.15113	2.98094
1436	chr11	61162568	61163004	-	437	2.9804	0	0	0	2.9804	2.9804
1437	chr11	86730705	86730822	-	118	2.9804	0	0	0	2.9804	2.9804
1438	chr17	47662781	47663050	-	270	2.9804	0	0	0	2.9804	2.9804
1439	chr5	7177706	7177794	-	89	2.9804	0	0	0	2.9804	2.9804
1440	chr6	124797892	124798176	-	285	2.9804	0	0	0	2.9804	2.9804
1441	chr6	124798864	124799035	-	172	2.9804	0	0	0	2.9804	2.9804
1442	chr7	25738274	25738709	-	436	2.9804	0	0	0	2.9804	2.9804
1443	chr7	59980373	59980503	-	131	2.9804	0	0	0	2.9804	2.9804
1444	chr7	73476974	73477401	-	428	2.9804	0	0	0	2.9804	2.9804
1445	chr7	75770907	75771002	-	96	2.9804	0	0	0	2.9804	2.9804
1446	chr8	25844838	25844945	-	108	2.9804	0	0	0	2.9804	2.9804
1447	chr8	95756650	95756836	-	187	2.9804	0	0	0	2.9804	2.9804
1448	chrX	113041623	113042266	-	644	2.9804	0	0	0	2.9804	2.9804
1449	chr11	6417149	6417358	+	210	2.9804	0	0	0	2.9804	2.9804
1450	chr13	113983899	113984232	+	334	2.9804	0	0	0	2.9804	2.9804
1451	chr17	85012076	85012280	+	205	2.9804	0	0	0	2.9804	2.9804
1452	chr4	147508438	147508575	+	138	2.9804	0	0	0	2.9804	2.9804
1453	chr8	20149915	20150050	+	136	2.9804	0	0	0	2.9804	2.9804
1454	chr9	17560081	17560897	+	817	2.9804	0	0	0	2.9804	2.9804
1455	chr9	49012489	49012866	+	378	2.9804	0	0	0	2.9804	2.9804
1456	chrX	101684239	101684322	+	84	2.9804	0	0	0	2.9804	2.9804
1457	chrX	151903825	151903908	+	84	2.9804	0	0	0	2.9804	2.9804
1458	chr8	85538719	85539091	-	373	3.15572	0.0899543	0.173421	0	3.06577	2.97838
1459	chr10	79710273	79710373	+	101	3.15572	0.0899543	0.130066	0.0467252	3.06577	2.97838
1460	chr13	81065561	81065797	+	237	3.15572	0.0899543	0.0867104	0.0934504	3.06577	2.97838
1461	chr17	13007862	13008368	+	507	3.15572	0.0899543	0	0.186901	3.06577	2.97838
1462	chr4	141328841	141329384	+	544	3.15572	0.0899543	0.0867104	0.0934504	3.06577	2.97838
1463	chr6	38533705	38534013	+	309	3.15572	0.0899543	0.0867104	0.0934504	3.06577	2.97838
1464	chr7	3705861	3706242	+	382	3.15572	0.0899543	0.173421	0	3.06577	2.97838
1465	chr8	75112658	75112783	+	126	3.15572	0.0899543	0.0867104	0.0934504	3.06577	2.97838
1466	chrX	151876334	151876417	+	84	3.15572	0.0899543	0.173421	0	3.06577	2.97838
1467	chr4	117155762	117155859	-	98	4.73358	0.989497	1.30066	0.654153	3.74408	2.96143
1468	chr8	121907074	121907460	-	387	4.03231	0.584703	0.650328	0.513977	3.44761	2.94769
1469	chr16	11193506	11193740	-	235	3.50636	0.292351	0.390197	0.186901	3.21401	2.94603
1470	chr11	30137035	30137222	-	188	3.33104	0.202397	0.130066	0.280351	3.12864	2.93854
1471	chr11	51606392	51606743	-	352	3.33104	0.202397	0.303486	0.0934504	3.12864	2.93854
1472	chr10	126998661	126999475	+	815	3.33104	0.202397	0.390197	0	3.12864	2.93854
1473	chr9	72718257	72718423	+	167	3.33104	0.202397	0.303486	0.0934504	3.12864	2.93854
1474	chrX	73026588	73026703	+	116	4.55826	0.899543	0.997169	0.794328	3.65872	2.9367
1475	chr1	167226314	167226403	-	90	2.9804	0.0224886	0.0433552	0	2.95791	2.9356
1476	chr13	58400401	58400486	-	86	2.9804	0.0224886	0.0433552	0	2.95791	2.9356
1477	chr15	79535145	79535244	-	100	2.9804	0.0224886	0.0433552	0	2.95791	2.9356
1478	chr5	38526982	38527097	-	116	2.9804	0.0224886	0	0.0467252	2.95791	2.9356
1479	chr9	114375247	114375584	-	338	2.9804	0.0224886	0	0.0467252	2.95791	2.9356
1480	chr11	50386115	50386394	+	280	2.9804	0.0224886	0.0433552	0	2.95791	2.9356
1481	chr11	77711556	77711876	+	321	2.9804	0.0224886	0	0.0467252	2.95791	2.9356
1482	chr14	54897188	54897290	+	103	2.9804	0.0224886	0.0433552	0	2.95791	2.9356
1483	chr2	121935161	121935327	+	167	2.9804	0.0224886	0.0433552	0	2.95791	2.9356
1484	chr7	46854012	46854095	+	84	2.9804	0.0224886	0.0433552	0	2.95791	2.9356
1485	chr8	79669925	79670088	+	164	2.9804	0.0224886	0.0433552	0	2.95791	2.9356
1486	chr1	55081687	55081772	-	86	3.15572	0.112443	0.173421	0.0467252	3.04328	2.93484
1487	chr11	50308804	50308895	-	92	3.15572	0.112443	0.216776	0	3.04328	2.93484
1488	chr11	93955555	93955845	-	291	3.15572	0.112443	0.173421	0.0467252	3.04328	2.93484
1489	chr17	65580052	65580439	-	388	3.15572	0.112443	0.216776	0	3.04328	2.93484
1490	chr17	35162562	35162677	-	116	3.50636	0.31484	0.260131	0.373801	3.19152	2.90495
1491	chr9	79755422	79755593	-	172	3.33104	0.224886	0.346842	0.0934504	3.10615	2.89645
1492	chr2	28470127	28470737	+	611	3.33104	0.224886	0.173421	0.280351	3.10615	2.89645
1493	chr11	48833687	48833955	-	269	3.15572	0.134931	0.260131	0	3.02079	2.89163
1494	chr19	12011582	12011667	-	86	3.15572	0.134931	0.173421	0.0934504	3.02079	2.89163
1495	chr4	130781016	130781419	+	404	3.15572	0.134931	0.0867104	0.186901	3.02079	2.89163
1496	chr8	18138264	18138369	+	106	3.15572	0.134931	0.260131	0	3.02079	2.89163
1497	chr1	59639482	59639932	-	451	2.9804	0.0449772	0	0.0934504	2.93543	2.89113
1498	chr10	93860890	93861386	-	497	2.9804	0.0449772	0.0867104	0	2.93543	2.89113
1499	chr11	95959019	95959104	-	86	2.9804	0.0449772	0	0.0934504	2.93543	2.89113
1500	chr11	120639451	120639965	-	515	2.9804	0.0449772	0	0.0934504	2.93543	2.89113
1501	chr16	38525333	38525496	-	164	2.9804	0.0449772	0	0.0934504	2.93543	2.89113
1502	chr4	123493947	123494164	-	218	2.9804	0.0449772	0.0433552	0.0467252	2.93543	2.89113
1503	chr4	155740841	155741360	-	520	2.9804	0.0449772	0.0433552	0.0467252	2.93543	2.89113
1504	chr6	82647634	82647832	-	199	2.9804	0.0449772	0	0.0934504	2.93543	2.89113
1505	chr9	107616085	107616277	-	193	2.9804	0.0449772	0.0867104	0	2.93543	2.89113
1506	chrX	104411252	104411840	-	589	2.9804	0.0449772	0	0.0934504	2.93543	2.89113
1507	chr15	100620159	100620687	+	529	2.9804	0.0449772	0.0867104	0	2.93543	2.89113
1508	chr16	38347104	38347226	+	123	2.9804	0.0449772	0.0867104	0	2.93543	2.89113
1509	chr19	5490556	5490639	+	84	2.9804	0.0449772	0.0433552	0.0467252	2.93543	2.89113
1510	chr3	32726661	32726960	+	300	2.9804	0.0449772	0.0867104	0	2.93543	2.89113
1511	chr3	88583421	88583861	+	441	2.9804	0.0449772	0.0433552	0.0467252	2.93543	2.89113
1512	chrX	134585966	134586557	+	592	2.9804	0.0449772	0.0867104	0	2.93543	2.89113
1513	chr1	71641131	71641236	-	106	3.50636	0.337329	0.606973	0.0467252	3.16903	2.86415
1514	chr11	52246066	52246387	+	322	3.50636	0.337329	0.433552	0.233626	3.16903	2.86415
1515	chr8	72319486	72319896	+	411	3.50636	0.337329	0.216776	0.467252	3.16903	2.86415
1516	chr8	128732844	128733157	+	314	3.50636	0.337329	0.303486	0.373801	3.16903	2.86415
1517	chr14	51064804	51065247	-	444	3.85699	0.539726	0.780393	0.280351	3.31727	2.85307
1518	chr11	75500826	75501104	+	279	2.9804	0.0674657	0.0433552	0.0934504	2.91294	2.847
1519	chr3	34061923	34062006	+	84	2.9804	0.0674657	0.130066	0	2.91294	2.847
1520	chr4	89179603	89179896	+	294	2.9804	0.0674657	0.130066	0	2.91294	2.847
1521	chr4	116687415	116687514	+	100	2.9804	0.0674657	0.130066	0	2.91294	2.847
1522	chr9	57521294	57521406	+	113	2.9804	0.0674657	0.130066	0	2.91294	2.847
1523	chr5	135934227	135934597	-	371	3.50636	0.359817	0.433552	0.280351	3.14654	2.82365
1524	chr13	21782917	21783002	-	86	3.33104	0.269863	0.520262	0	3.06118	2.81318
1525	chr18	60778390	60778512	+	123	3.33104	0.269863	0.303486	0.233626	3.06118	2.81318
1526	chr19	9984924	9985050	+	127	3.15572	0.179909	0.130066	0.233626	2.97581	2.80616
1527	chr6	71874485	71875258	+	774	3.15572	0.179909	0.173421	0.186901	2.97581	2.80616
1528	chr1	13040752	13040914	-	163	2.80509	0	0	0	2.80509	2.80509
1529	chr1	33544184	33544963	-	780	2.80509	0	0	0	2.80509	2.80509
1530	chr1	87955708	87956123	-	416	2.80509	0	0	0	2.80509	2.80509
1531	chr1	132999846	133000069	-	224	2.80509	0	0	0	2.80509	2.80509
1532	chr1	133656181	133656361	-	181	2.80509	0	0	0	2.80509	2.80509
1533	chr11	53292526	53292942	-	417	2.80509	0	0	0	2.80509	2.80509
1534	chr11	120345826	120346033	-	208	2.80509	0	0	0	2.80509	2.80509
1535	chr12	4890176	4890370	-	195	2.80509	0	0	0	2.80509	2.80509
1536	chr12	51658641	51659309	-	669	2.80509	0	0	0	2.80509	2.80509
1537	chr13	23507005	23507164	-	160	2.80509	0	0	0	2.80509	2.80509
1538	chr13	47100999	47101344	-	346	2.80509	0	0	0	2.80509	2.80509
1539	chr14	31018285	31018407	-	123	2.80509	0	0	0	2.80509	2.80509
1540	chr14	48079286	48079785	-	500	2.80509	0	0	0	2.80509	2.80509
1541	chr15	38070375	38070568	-	194	2.80509	0	0	0	2.80509	2.80509
1542	chr15	73385807	73386062	-	256	2.80509	0	0	0	2.80509	2.80509
1543	chr15	79968468	79968876	-	409	2.80509	0	0	0	2.80509	2.80509
1544	chr16	4956661	4956925	-	265	2.80509	0	0	0	2.80509	2.80509
1545	chr16	16317647	16317793	-	147	2.80509	0	0	0	2.80509	2.80509
1546	chr16	30313224	30313456	-	233	2.80509	0	0	0	2.80509	2.80509
1547	chr17	6772979	6773151	-	173	2.80509	0	0	0	2.80509	2.80509
1548	chr17	33823078	33823250	-	173	2.80509	0	0	0	2.80509	2.80509
1549	chr18	65981011	65981126	-	116	2.80509	0	0	0	2.80509	2.80509
1550	chr19	40550676	40550962	-	287	2.80509	0	0	0	2.80509	2.80509
1551	chr2	3510467	3510792	-	326	2.80509	0	0	0	2.80509	2.80509
1552	chr2	35487618	35487750	-	133	2.80509	0	0	0	2.80509	2.80509
1553	chr2	115900398	115900754	-	357	2.80509	0	0	0	2.80509	2.80509
1554	chr2	156856274	156856515	-	242	2.80509	0	0	0	2.80509	2.80509
1555	chr3	69037094	69037245	-	152	2.80509	0	0	0	2.80509	2.80509
1556	chr3	95344397	95345050	-	654	2.80509	0	0	0	2.80509	2.80509
1557	chr3	104486973	104487498	-	526	2.80509	0	0	0	2.80509	2.80509
1558	chr4	94944405	94944510	-	106	2.80509	0	0	0	2.80509	2.80509
1559	chr4	106668007	106668258	-	252	2.80509	0	0	0	2.80509	2.80509
1560	chr4	119109184	119109329	-	146	2.80509	0	0	0	2.80509	2.80509
1561	chr4	143128194	143128433	-	240	2.80509	0	0	0	2.80509	2.80509
1562	chr4	146926524	146926675	-	152	2.80509	0	0	0	2.80509	2.80509
1563	chr5	20830967	20831456	-	490	2.80509	0	0	0	2.80509	2.80509
1564	chr5	73118950	73119072	-	123	2.80509	0	0	0	2.80509	2.80509
1565	chr5	92426175	92426490	-	316	2.80509	0	0	0	2.80509	2.80509
1566	chr5	123748891	123748996	-	106	2.80509	0	0	0	2.80509	2.80509
1567	chr5	125289629	125290084	-	456	2.80509	0	0	0	2.80509	2.80509
1568	chr5	127592852	127593316	-	465	2.80509	0	0	0	2.80509	2.80509
1569	chr6	47757668	47757759	-	92	2.80509	0	0	0	2.80509	2.80509
1570	chr7	34372212	34372480	-	269	2.80509	0	0	0	2.80509	2.80509
1571	chr7	45151298	45151543	-	246	2.80509	0	0	0	2.80509	2.80509
1572	chr7	45378354	45378680	-	327	2.80509	0	0	0	2.80509	2.80509
1573	chr7	143262331	143262431	-	101	2.80509	0	0	0	2.80509	2.80509
1574	chr8	26044777	26045147	-	371	2.80509	0	0	0	2.80509	2.80509
1575	chr8	33925243	33925567	-	325	2.80509	0	0	0	2.80509	2.80509
1576	chr8	43174594	43174724	-	131	2.80509	0	0	0	2.80509	2.80509
1577	chr8	102864916	102865047	-	132	2.80509	0	0	0	2.80509	2.80509
1578	chr8	123914189	123914596	-	408	2.80509	0	0	0	2.80509	2.80509
1579	chr9	21769931	21770087	-	157	2.80509	0	0	0	2.80509	2.80509
1580	chr9	64156795	64156891	-	97	2.80509	0	0	0	2.80509	2.80509
1581	chr9	110813527	110813787	-	261	2.80509	0	0	0	2.80509	2.80509
1582	chr9	113697565	113698190	-	626	2.80509	0	0	0	2.80509	2.80509
1583	chr9	115307697	115308139	-	443	2.80509	0	0	0	2.80509	2.80509
1584	chrX	101439949	101440056	-	108	2.80509	0	0	0	2.80509	2.80509
1585	chrX	151172989	151173203	-	215	2.80509	0	0	0	2.80509	2.80509
1586	chr1	44150136	44150338	+	203	2.80509	0	0	0	2.80509	2.80509
1587	chr1	74267792	74267925	+	134	2.80509	0	0	0	2.80509	2.80509
1588	chr1	118675578	118675661	+	84	2.80509	0	0	0	2.80509	2.80509
1589	chr1	180551493	180551695	+	203	2.80509	0	0	0	2.80509	2.80509
1590	chr1	191030699	191030849	+	151	2.80509	0	0	0	2.80509	2.80509
1591	chr10	7822339	7822730	+	392	2.80509	0	0	0	2.80509	2.80509
1592	chr10	28223963	28224562	+	600	2.80509	0	0	0	2.80509	2.80509
1593	chr10	77592453	77592686	+	234	2.80509	0	0	0	2.80509	2.80509
1594	chr10	128036488	128036585	+	98	2.80509	0	0	0	2.80509	2.80509
1595	chr11	9128385	9128475	+	91	2.80509	0	0	0	2.80509	2.80509
1596	chr11	20564403	20564767	+	365	2.80509	0	0	0	2.80509	2.80509
1597	chr11	23342528	23342962	+	435	2.80509	0	0	0	2.80509	2.80509
1598	chr11	48863219	48863348	+	130	2.80509	0	0	0	2.80509	2.80509
1599	chr11	52407738	52408157	+	420	2.80509	0	0	0	2.80509	2.80509
1600	chr11	84344381	84344632	+	252	2.80509	0	0	0	2.80509	2.80509
1601	chr11	116625912	116626052	+	141	2.80509	0	0	0	2.80509	2.80509
1602	chr12	99912572	99913001	+	430	2.80509	0	0	0	2.80509	2.80509
1603	chr13	19079763	19080356	+	594	2.80509	0	0	0	2.80509	2.80509
1604	chr13	44748040	44748156	+	117	2.80509	0	0	0	2.80509	2.80509
1605	chr13	97503481	97503752	+	272	2.80509	0	0	0	2.80509	2.80509
1606	chr13	97590395	97590692	+	298	2.80509	0	0	0	2.80509	2.80509
1607	chr14	11973250	11973401	+	152	2.80509	0	0	0	2.80509	2.80509
1608	chr14	21639520	21639603	+	84	2.80509	0	0	0	2.80509	2.80509
1609	chr14	25591539	25591766	+	228	2.80509	0	0	0	2.80509	2.80509
1610	chr14	51063879	51063973	+	95	2.80509	0	0	0	2.80509	2.80509
1611	chr15	12508030	12508215	+	186	2.80509	0	0	0	2.80509	2.80509
1612	chr15	39132982	39133712	+	731	2.80509	0	0	0	2.80509	2.80509
1613	chr15	103246147	103246236	+	90	2.80509	0	0	0	2.80509	2.80509
1614	chr16	14182080	14182757	+	678	2.80509	0	0	0	2.80509	2.80509
1615	chr16	52082322	52082589	+	268	2.80509	0	0	0	2.80509	2.80509
1616	chr16	84855270	84855542	+	273	2.80509	0	0	0	2.80509	2.80509
1617	chr16	91657760	91657930	+	171	2.80509	0	0	0	2.80509	2.80509
1618	chr17	32061225	32061597	+	373	2.80509	0	0	0	2.80509	2.80509
1619	chr18	77085516	77085694	+	179	2.80509	0	0	0	2.80509	2.80509
1620	chr18	77154726	77154809	+	84	2.80509	0	0	0	2.80509	2.80509
1621	chr19	3865949	3866032	+	84	2.80509	0	0	0	2.80509	2.80509
1622	chr19	3867884	3868017	+	134	2.80509	0	0	0	2.80509	2.80509
1623	chr19	11920952	11921386	+	435	2.80509	0	0	0	2.80509	2.80509
1624	chr19	12011940	12012345	+	406	2.80509	0	0	0	2.80509	2.80509
1625	chr2	69638285	69638519	+	235	2.80509	0	0	0	2.80509	2.80509
1626	chr2	153767689	153767862	+	174	2.80509	0	0	0	2.80509	2.80509
1627	chr2	154800416	154800647	+	232	2.80509	0	0	0	2.80509	2.80509
1628	chr3	95496817	95497227	+	411	2.80509	0	0	0	2.80509	2.80509
1629	chr3	127554130	127554628	+	499	2.80509	0	0	0	2.80509	2.80509
1630	chr3	152236537	152236632	+	96	2.80509	0	0	0	2.80509	2.80509
1631	chr4	21746082	21746557	+	476	2.80509	0	0	0	2.80509	2.80509
1632	chr4	41003669	41003964	+	296	2.80509	0	0	0	2.80509	2.80509
1633	chr4	44913573	44913945	+	373	2.80509	0	0	0	2.80509	2.80509
1634	chr4	139376744	139377085	+	342	2.80509	0	0	0	2.80509	2.80509
1635	chr5	53601562	53601822	+	261	2.80509	0	0	0	2.80509	2.80509
1636	chr5	135207604	135207828	+	225	2.80509	0	0	0	2.80509	2.80509
1637	chr5	145123994	145124566	+	573	2.80509	0	0	0	2.80509	2.80509
1638	chr6	33972518	33972601	+	84	2.80509	0	0	0	2.80509	2.80509
1639	chr6	55040389	55040541	+	153	2.80509	0	0	0	2.80509	2.80509
1640	chr6	55049812	55050115	+	304	2.80509	0	0	0	2.80509	2.80509
1641	chr6	65874113	65874387	+	275	2.80509	0	0	0	2.80509	2.80509
1642	chr6	113053826	113053967	+	142	2.80509	0	0	0	2.80509	2.80509
1643	chr6	117911775	117911914	+	140	2.80509	0	0	0	2.80509	2.80509
1644	chr7	4146831	4147003	+	173	2.80509	0	0	0	2.80509	2.80509
1645	chr7	5075636	5075719	+	84	2.80509	0	0	0	2.80509	2.80509
1646	chr7	25081790	25082089	+	300	2.80509	0	0	0	2.80509	2.80509
1647	chr7	43186117	43186234	+	118	2.80509	0	0	0	2.80509	2.80509
1648	chr7	59230508	59230817	+	310	2.80509	0	0	0	2.80509	2.80509
1649	chr7	112702136	112702270	+	135	2.80509	0	0	0	2.80509	2.80509
1650	chr7	120728350	120728645	+	296	2.80509	0	0	0	2.80509	2.80509
1651	chr7	127977251	127977334	+	84	2.80509	0	0	0	2.80509	2.80509
1652	chr7	132884573	132885090	+	518	2.80509	0	0	0	2.80509	2.80509
1653	chr8	69272014	69272304	+	291	2.80509	0	0	0	2.80509	2.80509
1654	chr8	71951791	71952038	+	248	2.80509	0	0	0	2.80509	2.80509
1655	chr8	71954902	71954985	+	84	2.80509	0	0	0	2.80509	2.80509
1656	chr8	114566522	114567282	+	761	2.80509	0	0	0	2.80509	2.80509
1657	chr8	116958499	116958634	+	136	2.80509	0	0	0	2.80509	2.80509
1658	chr8	127085124	127085412	+	289	2.80509	0	0	0	2.80509	2.80509
1659	chr9	31067685	31068109	+	425	2.80509	0	0	0	2.80509	2.80509
1660	chr9	44607426	44607576	+	151	2.80509	0	0	0	2.80509	2.80509
1661	chr9	100818031	100818378	+	348	2.80509	0	0	0	2.80509	2.80509
1662	chrX	151823004	151823382	+	379	2.80509	0	0	0	2.80509	2.80509
1663	chrX	164433369	164433835	+	467	2.80509	0	0	0	2.80509	2.80509
1664	chr1	84757479	84757868	-	390	2.9804	0.0899543	0.0867104	0.0934504	2.89045	2.80321
1665	chr13	55351348	55351510	-	163	2.9804	0.0899543	0.0433552	0.140176	2.89045	2.80321
1666	chr16	87491345	87491482	-	138	2.9804	0.0899543	0.130066	0.0467252	2.89045	2.80321
1667	chr10	111126504	111126664	+	161	2.9804	0.0899543	0.0867104	0.0934504	2.89045	2.80321
1668	chr11	80397110	80397403	+	294	2.9804	0.0899543	0.173421	0	2.89045	2.80321
1669	chr16	57153960	57154309	+	350	2.9804	0.0899543	0.0867104	0.0934504	2.89045	2.80321
1670	chr2	180257587	180257834	+	248	2.9804	0.0899543	0.173421	0	2.89045	2.80321
1671	chr4	32774463	32774705	+	243	2.9804	0.0899543	0.0433552	0.140176	2.89045	2.80321
1672	chr9	57530242	57530388	+	147	2.9804	0.0899543	0.173421	0	2.89045	2.80321
1673	chr9	72747150	72747235	+	86	2.9804	0.0899543	0.0433552	0.140176	2.89045	2.80321
1674	chr1	86359233	86359325	-	93	3.50636	0.382306	0.476907	0.280351	3.12405	2.78343
1675	chr12	69361201	69361485	-	285	3.50636	0.382306	0.390197	0.373801	3.12405	2.78343
1676	chr19	15905147	15905458	-	312	3.50636	0.382306	0.650328	0.0934504	3.12405	2.78343
1677	chrX	102185544	102185641	-	98	3.15572	0.202397	0.390197	0	2.95332	2.76391
1678	chr14	19809949	19810110	+	162	3.15572	0.202397	0.346842	0.0467252	2.95332	2.76391
1679	chr3	96269058	96269144	+	87	3.15572	0.202397	0.303486	0.0934504	2.95332	2.76391
1680	chr10	91163964	91164139	-	176	2.80509	0.0224886	0	0.0467252	2.7826	2.76029
1681	chr11	33155324	33155409	-	86	2.80509	0.0224886	0	0.0467252	2.7826	2.76029
1682	chr14	31173049	31173134	-	86	2.80509	0.0224886	0	0.0467252	2.7826	2.76029
1683	chr14	52075110	52075277	-	168	2.80509	0.0224886	0.0433552	0	2.7826	2.76029
1684	chr2	154892654	154892739	-	86	2.80509	0.0224886	0.0433552	0	2.7826	2.76029
1685	chr4	135215628	135215836	-	209	2.80509	0.0224886	0	0.0467252	2.7826	2.76029
1686	chr5	33523633	33523718	-	86	2.80509	0.0224886	0.0433552	0	2.7826	2.76029
1687	chr5	88659894	88660041	-	148	2.80509	0.0224886	0.0433552	0	2.7826	2.76029
1688	chr8	122893175	122893281	-	107	2.80509	0.0224886	0.0433552	0	2.7826	2.76029
1689	chr10	57511890	57512348	+	459	2.80509	0.0224886	0	0.0467252	2.7826	2.76029
1690	chr11	75501832	75501915	+	84	2.80509	0.0224886	0.0433552	0	2.7826	2.76029
1691	chr12	83635085	83635174	+	90	2.80509	0.0224886	0.0433552	0	2.7826	2.76029
1692	chr14	50925226	50925309	+	84	2.80509	0.0224886	0.0433552	0	2.7826	2.76029
1693	chr14	79481668	79481759	+	92	2.80509	0.0224886	0.0433552	0	2.7826	2.76029
1694	chr17	56613582	56613683	+	102	2.80509	0.0224886	0.0433552	0	2.7826	2.76029
1695	chr2	30312590	30312928	+	339	2.80509	0.0224886	0.0433552	0	2.7826	2.76029
1696	chr2	162934225	162934312	+	88	2.80509	0.0224886	0.0433552	0	2.7826	2.76029
1697	chr3	41590991	41591187	+	197	2.80509	0.0224886	0	0.0467252	2.7826	2.76029
1698	chr5	32685039	32685229	+	191	2.80509	0.0224886	0	0.0467252	2.7826	2.76029
1699	chr7	144865155	144865245	+	91	2.80509	0.0224886	0.0433552	0	2.7826	2.76029
1700	chr9	72690390	72690819	+	430	2.80509	0.0224886	0.0433552	0	2.7826	2.76029
1701	chr9	85844845	85845235	+	391	2.80509	0.0224886	0.0433552	0	2.7826	2.76029
1702	chr10	61433271	61433578	-	308	2.9804	0.112443	0.216776	0	2.86796	2.75976
1703	chr16	91926514	91926908	-	395	2.9804	0.112443	0.173421	0.0467252	2.86796	2.75976
1704	chr8	69909592	69909941	-	350	2.9804	0.112443	0.0867104	0.140176	2.86796	2.75976
1705	chrX	64497125	64497477	+	353	2.9804	0.112443	0.130066	0.0934504	2.86796	2.75976
1706	chr16	35573280	35573573	-	294	3.50636	0.404794	0.433552	0.373801	3.10156	2.7435
1707	chr4	155557880	155558262	+	383	3.50636	0.404794	0.130066	0.700878	3.10156	2.7435
1708	chr14	37120947	37121147	-	201	2.9804	0.134931	0.260131	0	2.84547	2.71665
1709	chr12	109547442	109547800	+	359	2.9804	0.134931	0.173421	0.0934504	2.84547	2.71665
1710	chr2	151459104	151459330	+	227	2.9804	0.134931	0.0867104	0.186901	2.84547	2.71665
1711	chr1	164438369	164438506	-	138	2.80509	0.0449772	0	0.0934504	2.76011	2.71585
1712	chr1	182276449	182276715	-	267	2.80509	0.0449772	0	0.0934504	2.76011	2.71585
1713	chr1	184833911	184833996	-	86	2.80509	0.0449772	0.0867104	0	2.76011	2.71585
1714	chr11	48856788	48856968	-	181	2.80509	0.0449772	0	0.0934504	2.76011	2.71585
1715	chr11	94291727	94292042	-	316	2.80509	0.0449772	0.0867104	0	2.76011	2.71585
1716	chr11	97628670	97629107	-	438	2.80509	0.0449772	0.0433552	0.0467252	2.76011	2.71585
1717	chr11	98170007	98170221	-	215	2.80509	0.0449772	0.0867104	0	2.76011	2.71585
1718	chr15	31601573	31601717	-	145	2.80509	0.0449772	0.0867104	0	2.76011	2.71585
1719	chr2	36116267	36117048	-	782	2.80509	0.0449772	0	0.0934504	2.76011	2.71585
1720	chr2	91929932	91930064	-	133	2.80509	0.0449772	0.0867104	0	2.76011	2.71585
1721	chr3	32335472	32335763	-	292	2.80509	0.0449772	0	0.0934504	2.76011	2.71585
1722	chr3	36565109	36565362	-	254	2.80509	0.0449772	0.0867104	0	2.76011	2.71585
1723	chr5	100668554	100668885	-	332	2.80509	0.0449772	0.0867104	0	2.76011	2.71585
1724	chr8	109593465	109593652	-	188	2.80509	0.0449772	0	0.0934504	2.76011	2.71585
1725	chr11	6416442	6416672	+	231	2.80509	0.0449772	0.0867104	0	2.76011	2.71585
1726	chr12	110845337	110845426	+	90	2.80509	0.0449772	0.0867104	0	2.76011	2.71585
1727	chr13	23298781	23298883	+	103	2.80509	0.0449772	0.0867104	0	2.76011	2.71585
1728	chr14	87514343	87514785	+	443	2.80509	0.0449772	0.0867104	0	2.76011	2.71585
1729	chr15	25805637	25805755	+	119	2.80509	0.0449772	0.0867104	0	2.76011	2.71585
1730	chr17	28838165	28838548	+	384	2.80509	0.0449772	0.0867104	0	2.76011	2.71585
1731	chr2	70690891	70691074	+	184	2.80509	0.0449772	0.0867104	0	2.76011	2.71585
1732	chr5	73947357	73947569	+	213	2.80509	0.0449772	0.0867104	0	2.76011	2.71585
1733	chr5	135889350	135889533	+	184	2.80509	0.0449772	0.0867104	0	2.76011	2.71585
1734	chr8	72320787	72320951	+	165	2.80509	0.0449772	0.0867104	0	2.76011	2.71585
1735	chr8	104598365	104598501	+	137	2.80509	0.0449772	0	0.0934504	2.76011	2.71585
1736	chr9	72668113	72668215	+	103	2.80509	0.0449772	0	0.0934504	2.76011	2.71585
1737	chrX	103453927	103454242	+	316	2.80509	0.0449772	0	0.0934504	2.76011	2.71585
1738	chrX	151916838	151916921	+	84	2.80509	0.0449772	0.0867104	0	2.76011	2.71585
1739	chr13	75644849	75644987	+	139	4.20763	0.832077	1.2573	0.373801	3.37555	2.70802
1740	chr1	181815445	181815627	-	183	3.15572	0.247374	0.173421	0.327076	2.90835	2.68036
1741	chr9	59675632	59675727	+	96	3.15572	0.247374	0.260131	0.233626	2.90835	2.68036
1742	chr8	44950482	44950780	+	299	2.9804	0.15742	0.303486	0	2.82298	2.67388
1743	chr1	133005678	133005763	-	86	2.80509	0.0674657	0.0867104	0.0467252	2.73762	2.67178
1744	chr11	102800160	102800483	-	324	2.80509	0.0674657	0.0867104	0.0467252	2.73762	2.67178
1745	chr13	37978340	37978684	-	345	2.80509	0.0674657	0.130066	0	2.73762	2.67178
1746	chr15	96689311	96689647	-	337	2.80509	0.0674657	0.0433552	0.0934504	2.73762	2.67178
1747	chr16	43769389	43769806	-	418	2.80509	0.0674657	0	0.140176	2.73762	2.67178
1748	chr4	133293826	133294013	-	188	2.80509	0.0674657	0.130066	0	2.73762	2.67178
1749	chr5	92064360	92064572	-	213	2.80509	0.0674657	0.0867104	0.0467252	2.73762	2.67178
1750	chr5	115143725	115143840	-	116	2.80509	0.0674657	0	0.140176	2.73762	2.67178
1751	chr5	122465945	122466069	-	125	2.80509	0.0674657	0.0433552	0.0934504	2.73762	2.67178
1752	chr8	112011190	112011301	-	112	2.80509	0.0674657	0.0867104	0.0467252	2.73762	2.67178
1753	chr4	46468281	46468706	+	426	2.80509	0.0674657	0.0433552	0.0934504	2.73762	2.67178
1754	chr8	105217496	105217705	+	210	2.80509	0.0674657	0.130066	0	2.73762	2.67178
1755	chr3	88321491	88321728	+	238	3.33104	0.359817	0.606973	0.0934504	2.97122	2.65027
1756	chr3	96423962	96424117	-	156	3.15572	0.269863	0.173421	0.373801	2.88586	2.63907
1757	chr11	115415695	115415938	-	244	2.9804	0.179909	0.173421	0.186901	2.80049	2.63145
1758	chr8	25822698	25822845	-	148	2.9804	0.179909	0.260131	0.0934504	2.80049	2.63145
1759	chr2	34772590	34772673	+	84	2.9804	0.179909	0.130066	0.233626	2.80049	2.63145
1760	chr1	118834237	118834509	-	273	2.62977	0	0	0	2.62977	2.62977
1761	chr1	161248166	161248300	-	135	2.62977	0	0	0	2.62977	2.62977
1762	chr1	162671816	162672258	-	443	2.62977	0	0	0	2.62977	2.62977
1763	chr1	162718664	162718749	-	86	2.62977	0	0	0	2.62977	2.62977
1764	chr11	79242779	79243019	-	241	2.62977	0	0	0	2.62977	2.62977
1765	chr14	31015733	31015818	-	86	2.62977	0	0	0	2.62977	2.62977
1766	chr15	12809387	12810123	-	737	2.62977	0	0	0	2.62977	2.62977
1767	chr18	10021514	10021773	-	260	2.62977	0	0	0	2.62977	2.62977
1768	chr2	26209913	26210314	-	402	2.62977	0	0	0	2.62977	2.62977
1769	chr3	138478873	138478958	-	86	2.62977	0	0	0	2.62977	2.62977
1770	chr4	56892473	56892571	-	99	2.62977	0	0	0	2.62977	2.62977
1771	chr4	83224821	83224964	-	144	2.62977	0	0	0	2.62977	2.62977
1772	chr4	137747757	137747842	-	86	2.62977	0	0	0	2.62977	2.62977
1773	chr4	147787429	147787564	-	136	2.62977	0	0	0	2.62977	2.62977
1774	chr5	32736826	32737375	-	550	2.62977	0	0	0	2.62977	2.62977
1775	chr6	35510100	35510344	-	245	2.62977	0	0	0	2.62977	2.62977
1776	chr6	100264248	100264430	-	183	2.62977	0	0	0	2.62977	2.62977
1777	chr7	80712247	80712624	-	378	2.62977	0	0	0	2.62977	2.62977
1778	chr8	41414015	41414198	-	184	2.62977	0	0	0	2.62977	2.62977
1779	chr8	83723436	83723659	-	224	2.62977	0	0	0	2.62977	2.62977
1780	chr9	42086786	42087212	-	427	2.62977	0	0	0	2.62977	2.62977
1781	chr9	90099736	90099827	-	92	2.62977	0	0	0	2.62977	2.62977
1782	chrX	164049036	164049134	-	99	2.62977	0	0	0	2.62977	2.62977
1783	chr11	30832147	30832230	+	84	2.62977	0	0	0	2.62977	2.62977
1784	chr14	21032233	21032926	+	694	2.62977	0	0	0	2.62977	2.62977
1785	chr14	21519885	21519968	+	84	2.62977	0	0	0	2.62977	2.62977
1786	chr16	25520728	25520836	+	109	2.62977	0	0	0	2.62977	2.62977
1787	chr17	6287796	6288026	+	231	2.62977	0	0	0	2.62977	2.62977
1788	chr17	29626843	29627085	+	243	2.62977	0	0	0	2.62977	2.62977
1789	chr2	32165770	32166024	+	255	2.62977	0	0	0	2.62977	2.62977
1790	chr2	71441249	71441466	+	218	2.62977	0	0	0	2.62977	2.62977
1791	chr3	152226596	152226938	+	343	2.62977	0	0	0	2.62977	2.62977
1792	chr4	139425264	139425370	+	107	2.62977	0	0	0	2.62977	2.62977
1793	chr5	108108801	108108917	+	117	2.62977	0	0	0	2.62977	2.62977
1794	chr5	110478993	110479355	+	363	2.62977	0	0	0	2.62977	2.62977
1795	chr9	100714242	100714578	+	337	2.62977	0	0	0	2.62977	2.62977
1796	chr13	114316877	114317079	-	203	2.80509	0.0899543	0.0867104	0.0934504	2.71513	2.62806
1797	chr17	79782942	79783039	-	98	2.80509	0.0899543	0.0867104	0.0934504	2.71513	2.62806
1798	chr4	127326167	127326407	-	241	2.80509	0.0899543	0.173421	0	2.71513	2.62806
1799	chr4	135216807	135217015	-	209	2.80509	0.0899543	0.173421	0	2.71513	2.62806
1800	chr4	136550691	136550915	-	225	2.80509	0.0899543	0.173421	0	2.71513	2.62806
1801	chr5	115345717	115345837	-	121	2.80509	0.0899543	0.0433552	0.140176	2.71513	2.62806
1802	chr6	30482122	30482594	-	473	2.80509	0.0899543	0.0867104	0.0934504	2.71513	2.62806
1803	chr9	25101127	25101246	-	120	2.80509	0.0899543	0.173421	0	2.71513	2.62806
1804	chr1	171044979	171045092	+	114	2.80509	0.0899543	0.0867104	0.0934504	2.71513	2.62806
1805	chr11	53400053	53400309	+	257	2.80509	0.0899543	0.0867104	0.0934504	2.71513	2.62806
1806	chr11	97598632	97599264	+	633	2.80509	0.0899543	0	0.186901	2.71513	2.62806
1807	chr11	97797068	97797190	+	123	2.80509	0.0899543	0.173421	0	2.71513	2.62806
1808	chr3	138455114	138455208	+	95	2.80509	0.0899543	0.0867104	0.0934504	2.71513	2.62806
1809	chr4	107879813	107879926	+	114	2.80509	0.0899543	0.0867104	0.0934504	2.71513	2.62806
1810	chr7	127213167	127213561	+	395	2.80509	0.0899543	0.0867104	0.0934504	2.71513	2.62806
1811	chr7	127981783	127981866	+	84	2.80509	0.0899543	0.173421	0	2.71513	2.62806
1812	chr8	45051975	45052195	+	221	2.80509	0.0899543	0.0867104	0.0934504	2.71513	2.62806
1813	chr13	37987553	37987757	-	205	3.50636	0.47226	0.260131	0.700878	3.0341	2.62544
1814	chr2	168011108	168011242	+	135	5.96081	2.02397	2.25447	1.77556	3.93683	2.6001
1815	chr6	125121776	125121865	+	90	3.15572	0.292351	0.476907	0.0934504	2.86337	2.5981
1816	chr11	50311604	50311706	-	103	2.9804	0.202397	0.390197	0	2.77801	2.58935
1817	chr13	100779226	100779337	-	112	2.62977	0.0224886	0.0433552	0	2.60728	2.58498
1818	chr17	23827358	23827588	-	231	2.62977	0.0224886	0	0.0467252	2.60728	2.58498
1819	chr19	44407412	44407629	-	218	2.62977	0.0224886	0.0433552	0	2.60728	2.58498
1820	chr5	122817929	122818014	-	86	2.62977	0.0224886	0	0.0467252	2.60728	2.58498
1821	chr7	16368491	16368716	-	226	2.62977	0.0224886	0.0433552	0	2.60728	2.58498
1822	chr7	80713616	80713863	-	248	2.62977	0.0224886	0	0.0467252	2.60728	2.58498
1823	chr11	88050713	88050796	+	84	2.62977	0.0224886	0.0433552	0	2.60728	2.58498
1824	chr18	64500392	64500481	-	90	2.80509	0.112443	0.0867104	0.140176	2.69264	2.58471
1825	chr3	65379904	65380064	-	161	2.80509	0.112443	0.216776	0	2.69264	2.58471
1826	chr8	72474605	72475100	-	496	2.80509	0.112443	0.0867104	0.140176	2.69264	2.58471
1827	chr8	123918775	123918970	-	196	2.80509	0.112443	0.130066	0.0934504	2.69264	2.58471
1828	chr11	23002851	23003204	+	354	2.80509	0.112443	0.173421	0.0467252	2.69264	2.58471
1829	chr3	103178432	103178746	+	315	2.80509	0.112443	0.216776	0	2.69264	2.58471
1830	chr6	85844009	85844121	+	113	2.80509	0.112443	0.0867104	0.140176	2.69264	2.58471
1831	chr7	45873758	45874210	+	453	2.80509	0.112443	0.216776	0	2.69264	2.58471
1832	chr15	98526345	98526455	-	111	3.15572	0.31484	0.260131	0.373801	2.84088	2.55745
1833	chr19	7215265	7215518	-	254	3.15572	0.31484	0.390197	0.233626	2.84088	2.55745
1834	chr1	87777094	87777210	+	117	3.15572	0.31484	0.520262	0.0934504	2.84088	2.55745
1835	chr14	99301838	99302175	+	338	3.15572	0.31484	0.606973	0	2.84088	2.55745
1836	chrX	167207113	167207557	-	445	2.9804	0.224886	0.260131	0.186901	2.75552	2.5476
1837	chr15	102489691	102489814	+	124	2.9804	0.224886	0.303486	0.140176	2.75552	2.5476
1838	chr8	33694976	33695169	+	194	2.9804	0.224886	0.433552	0	2.75552	2.5476
1839	chr2	167299446	167299872	-	427	2.80509	0.134931	0.173421	0.0934504	2.67015	2.54171
1840	chr6	7677222	7677333	-	112	2.80509	0.134931	0.173421	0.0934504	2.67015	2.54171
1841	chr7	5007058	5007294	-	237	2.80509	0.134931	0.0867104	0.186901	2.67015	2.54171
1842	chr7	34140981	34141173	-	193	2.80509	0.134931	0.0867104	0.186901	2.67015	2.54171
1843	chr7	84109874	84110293	-	420	2.80509	0.134931	0.260131	0	2.67015	2.54171
1844	chr9	36749551	36749666	-	116	2.80509	0.134931	0	0.280351	2.67015	2.54171
1845	chr11	100319987	100320149	+	163	2.80509	0.134931	0.173421	0.0934504	2.67015	2.54171
1846	chr14	50926668	50927058	+	391	2.80509	0.134931	0.173421	0.0934504	2.67015	2.54171
1847	chr6	67283949	67284043	+	95	2.80509	0.134931	0.130066	0.140176	2.67015	2.54171
1848	chr6	91522241	91522471	+	231	2.80509	0.134931	0.173421	0.0934504	2.67015	2.54171
1849	chr1	181831535	181831620	-	86	2.62977	0.0449772	0.0433552	0.0467252	2.58479	2.54058
1850	chr15	3984353	3984570	-	218	2.62977	0.0449772	0.0867104	0	2.58479	2.54058
1851	chr15	58108525	58108674	-	150	2.62977	0.0449772	0.0867104	0	2.58479	2.54058
1852	chr17	15494439	15494524	-	86	2.62977	0.0449772	0.0867104	0	2.58479	2.54058
1853	chr2	22941314	22941980	-	667	2.62977	0.0449772	0	0.0934504	2.58479	2.54058
1854	chr2	24830307	24830720	-	414	2.62977	0.0449772	0.0867104	0	2.58479	2.54058
1855	chr4	129593356	129593441	-	86	2.62977	0.0449772	0	0.0934504	2.58479	2.54058
1856	chr4	149150522	149150736	-	215	2.62977	0.0449772	0.0867104	0	2.58479	2.54058
1857	chr4	155074430	155074986	-	557	2.62977	0.0449772	0	0.0934504	2.58479	2.54058
1858	chr5	137297884	137298257	-	374	2.62977	0.0449772	0.0867104	0	2.58479	2.54058
1859	chr10	20322024	20322117	+	94	2.62977	0.0449772	0.0433552	0.0467252	2.58479	2.54058
1860	chr16	90226238	90226324	+	87	2.62977	0.0449772	0.0867104	0	2.58479	2.54058
1861	chr2	164772770	164772883	+	114	2.62977	0.0449772	0.0433552	0.0467252	2.58479	2.54058
1862	chr8	43361091	43361175	+	85	2.62977	0.0449772	0.0867104	0	2.58479	2.54058
1863	chr8	111043735	111043838	+	104	2.62977	0.0449772	0.0867104	0	2.58479	2.54058
1864	chr9	15326263	15326526	-	264	3.15572	0.337329	0.476907	0.186901	2.81839	2.51712
1865	chr1	71652983	71653147	-	165	2.80509	0.15742	0.173421	0.140176	2.64767	2.49908
1866	chr1	143094256	143094382	-	127	2.80509	0.15742	0.303486	0	2.64767	2.49908
1867	chr4	137796232	137796340	-	109	2.80509	0.15742	0.0867104	0.233626	2.64767	2.49908
1868	chr12	110617961	110618131	+	171	2.80509	0.15742	0.303486	0	2.64767	2.49908
1869	chr1	84730577	84730662	-	86	2.62977	0.0674657	0.0433552	0.0934504	2.5623	2.49657
1870	chr14	63508726	63508836	-	111	2.62977	0.0674657	0.130066	0	2.5623	2.49657
1871	chr17	74299728	74300145	-	418	2.62977	0.0674657	0.130066	0	2.5623	2.49657
1872	chrX	38538932	38539191	-	260	2.62977	0.0674657	0.130066	0	2.5623	2.49657
1873	chr17	12923599	12923682	+	84	2.62977	0.0674657	0.0867104	0.0467252	2.5623	2.49657
1874	chr6	125460303	125460727	-	425	3.33104	0.449771	0.476907	0.420527	2.88127	2.49223
1875	chr8	123564283	123564403	-	121	5.78549	2.00148	2.55796	1.40176	3.78401	2.47493
1876	chr12	69182765	69183181	-	417	2.80509	0.179909	0.260131	0.0934504	2.62518	2.45681
1877	chr16	18239870	18240039	-	170	2.80509	0.179909	0.260131	0.0934504	2.62518	2.45681
1878	chr2	105386950	105387384	-	435	2.80509	0.179909	0.216776	0.140176	2.62518	2.45681
1879	chr1	46808630	46808972	-	343	2.45445	0	0	0	2.45445	2.45445
1880	chr1	60083381	60083513	-	133	2.45445	0	0	0	2.45445	2.45445
1881	chr1	84728733	84728818	-	86	2.45445	0	0	0	2.45445	2.45445
1882	chr1	84833031	84833359	-	329	2.45445	0	0	0	2.45445	2.45445
1883	chr1	90627610	90627713	-	104	2.45445	0	0	0	2.45445	2.45445
1884	chr1	131872170	131872323	-	154	2.45445	0	0	0	2.45445	2.45445
1885	chr1	152856982	152857067	-	86	2.45445	0	0	0	2.45445	2.45445
1886	chr1	180808251	180808644	-	394	2.45445	0	0	0	2.45445	2.45445
1887	chr1	181908543	181908628	-	86	2.45445	0	0	0	2.45445	2.45445
1888	chr1	181983169	181983297	-	129	2.45445	0	0	0	2.45445	2.45445
1889	chr10	7612910	7613142	-	233	2.45445	0	0	0	2.45445	2.45445
1890	chr10	66800843	66801289	-	447	2.45445	0	0	0	2.45445	2.45445
1891	chr10	66832590	66832849	-	260	2.45445	0	0	0	2.45445	2.45445
1892	chr10	74718723	74718835	-	113	2.45445	0	0	0	2.45445	2.45445
1893	chr10	78173676	78173946	-	271	2.45445	0	0	0	2.45445	2.45445
1894	chr10	117814366	117814595	-	230	2.45445	0	0	0	2.45445	2.45445
1895	chr10	127301213	127301298	-	86	2.45445	0	0	0	2.45445	2.45445
1896	chr10	128332506	128332717	-	212	2.45445	0	0	0	2.45445	2.45445
1897	chr11	6106638	6106723	-	86	2.45445	0	0	0	2.45445	2.45445
1898	chr11	33402979	33403084	-	106	2.45445	0	0	0	2.45445	2.45445
1899	chr11	55395267	55395357	-	91	2.45445	0	0	0	2.45445	2.45445
1900	chr11	60293365	60293652	-	288	2.45445	0	0	0	2.45445	2.45445
1901	chr11	65704128	65704617	-	490	2.45445	0	0	0	2.45445	2.45445
1902	chr11	69734032	69734121	-	90	2.45445	0	0	0	2.45445	2.45445
1903	chr11	100374080	100374189	-	110	2.45445	0	0	0	2.45445	2.45445
1904	chr11	115644490	115644807	-	318	2.45445	0	0	0	2.45445	2.45445
1905	chr11	120346674	120346810	-	137	2.45445	0	0	0	2.45445	2.45445
1906	chr12	72906424	72906543	-	120	2.45445	0	0	0	2.45445	2.45445
1907	chr12	80401149	80401264	-	116	2.45445	0	0	0	2.45445	2.45445
1908	chr13	21936983	21937068	-	86	2.45445	0	0	0	2.45445	2.45445
1909	chr13	29685109	29685569	-	461	2.45445	0	0	0	2.45445	2.45445
1910	chr13	29982919	29983338	-	420	2.45445	0	0	0	2.45445	2.45445
1911	chr13	56088818	56088903	-	86	2.45445	0	0	0	2.45445	2.45445
1912	chr13	97818316	97818411	-	96	2.45445	0	0	0	2.45445	2.45445
1913	chr14	36891075	36891471	-	397	2.45445	0	0	0	2.45445	2.45445
1914	chr14	57920423	57920604	-	182	2.45445	0	0	0	2.45445	2.45445
1915	chr14	89897662	89897907	-	246	2.45445	0	0	0	2.45445	2.45445
1916	chr14	99036202	99036354	-	153	2.45445	0	0	0	2.45445	2.45445
1917	chr14	105126481	105126566	-	86	2.45445	0	0	0	2.45445	2.45445
1918	chr15	39245941	39246086	-	146	2.45445	0	0	0	2.45445	2.45445
1919	chr15	51591581	51591736	-	156	2.45445	0	0	0	2.45445	2.45445
1920	chr15	75896260	75896363	-	104	2.45445	0	0	0	2.45445	2.45445
1921	chr15	81717467	81717711	-	245	2.45445	0	0	0	2.45445	2.45445
1922	chr15	83452920	83453246	-	327	2.45445	0	0	0	2.45445	2.45445
1923	chr15	102344084	102344169	-	86	2.45445	0	0	0	2.45445	2.45445
1924	chr16	22262956	22263041	-	86	2.45445	0	0	0	2.45445	2.45445
1925	chr16	31127707	31128196	-	490	2.45445	0	0	0	2.45445	2.45445
1926	chr16	94510449	94510723	-	275	2.45445	0	0	0	2.45445	2.45445
1927	chr16	96020517	96020711	-	195	2.45445	0	0	0	2.45445	2.45445
1928	chr17	12992062	12992147	-	86	2.45445	0	0	0	2.45445	2.45445
1929	chr17	27752999	27753469	-	471	2.45445	0	0	0	2.45445	2.45445
1930	chr17	28982560	28982645	-	86	2.45445	0	0	0	2.45445	2.45445
1931	chr17	33746796	33746902	-	107	2.45445	0	0	0	2.45445	2.45445
1932	chr17	36968813	36968917	-	105	2.45445	0	0	0	2.45445	2.45445
1933	chr17	42816363	42816575	-	213	2.45445	0	0	0	2.45445	2.45445
1934	chr18	31895934	31896060	-	127	2.45445	0	0	0	2.45445	2.45445
1935	chr18	35822454	35822555	-	102	2.45445	0	0	0	2.45445	2.45445
1936	chr19	41932371	41932627	-	257	2.45445	0	0	0	2.45445	2.45445
1937	chr19	60864116	60864516	-	401	2.45445	0	0	0	2.45445	2.45445
1938	chr2	10059033	10059125	-	93	2.45445	0	0	0	2.45445	2.45445
1939	chr2	18587040	18587149	-	110	2.45445	0	0	0	2.45445	2.45445
1940	chr2	34824403	34824548	-	146	2.45445	0	0	0	2.45445	2.45445
1941	chr2	103760348	103760504	-	157	2.45445	0	0	0	2.45445	2.45445
1942	chr2	119610951	119611180	-	230	2.45445	0	0	0	2.45445	2.45445
1943	chr2	122086021	122086377	-	357	2.45445	0	0	0	2.45445	2.45445
1944	chr2	166112003	166112384	-	382	2.45445	0	0	0	2.45445	2.45445
1945	chr2	167374575	167374892	-	318	2.45445	0	0	0	2.45445	2.45445
1946	chr2	180682695	180682814	-	120	2.45445	0	0	0	2.45445	2.45445
1947	chr3	27099130	27099216	-	87	2.45445	0	0	0	2.45445	2.45445
1948	chr3	40879723	40880369	-	647	2.45445	0	0	0	2.45445	2.45445
1949	chr3	86840307	86840421	-	115	2.45445	0	0	0	2.45445	2.45445
1950	chr3	107304451	107304536	-	86	2.45445	0	0	0	2.45445	2.45445
1951	chr3	122970265	122970700	-	436	2.45445	0	0	0	2.45445	2.45445
1952	chr3	138459137	138459855	-	719	2.45445	0	0	0	2.45445	2.45445
1953	chr4	11004548	11005118	-	571	2.45445	0	0	0	2.45445	2.45445
1954	chr4	119291165	119291250	-	86	2.45445	0	0	0	2.45445	2.45445
1955	chr4	129221007	129221243	-	237	2.45445	0	0	0	2.45445	2.45445
1956	chr4	129810548	129810669	-	122	2.45445	0	0	0	2.45445	2.45445
1957	chr4	132403664	132403821	-	158	2.45445	0	0	0	2.45445	2.45445
1958	chr4	135320567	135320676	-	110	2.45445	0	0	0	2.45445	2.45445
1959	chr4	135327969	135328054	-	86	2.45445	0	0	0	2.45445	2.45445
1960	chr4	146894236	146894591	-	356	2.45445	0	0	0	2.45445	2.45445
1961	chr5	100361866	100362091	-	226	2.45445	0	0	0	2.45445	2.45445
1962	chr5	106630175	106630630	-	456	2.45445	0	0	0	2.45445	2.45445
1963	chr5	107804166	107804282	-	117	2.45445	0	0	0	2.45445	2.45445
1964	chr5	114921458	114921676	-	219	2.45445	0	0	0	2.45445	2.45445
1965	chr5	117386451	117386661	-	211	2.45445	0	0	0	2.45445	2.45445
1966	chr5	120570883	120571247	-	365	2.45445	0	0	0	2.45445	2.45445
1967	chr5	122746629	122746895	-	267	2.45445	0	0	0	2.45445	2.45445
1968	chr5	136530675	136531028	-	354	2.45445	0	0	0	2.45445	2.45445
1969	chr5	149178880	149179166	-	287	2.45445	0	0	0	2.45445	2.45445
1970	chr6	39402599	39402952	-	354	2.45445	0	0	0	2.45445	2.45445
1971	chr6	51912945	51913104	-	160	2.45445	0	0	0	2.45445	2.45445
1972	chr6	54930763	54931001	-	239	2.45445	0	0	0	2.45445	2.45445
1973	chr6	72704921	72705036	-	116	2.45445	0	0	0	2.45445	2.45445
1974	chr6	91076010	91076304	-	295	2.45445	0	0	0	2.45445	2.45445
1975	chr6	112694185	112694598	-	414	2.45445	0	0	0	2.45445	2.45445
1976	chr6	128409468	128409728	-	261	2.45445	0	0	0	2.45445	2.45445
1977	chr7	38017319	38017613	-	295	2.45445	0	0	0	2.45445	2.45445
1978	chr7	42832975	42833060	-	86	2.45445	0	0	0	2.45445	2.45445
1979	chr7	42840337	42840660	-	324	2.45445	0	0	0	2.45445	2.45445
1980	chr7	46620238	46620395	-	158	2.45445	0	0	0	2.45445	2.45445
1981	chr7	46700494	46700620	-	127	2.45445	0	0	0	2.45445	2.45445
1982	chr7	98267519	98267669	-	151	2.45445	0	0	0	2.45445	2.45445
1983	chr7	116272715	116272825	-	111	2.45445	0	0	0	2.45445	2.45445
1984	chr7	120842518	120842643	-	126	2.45445	0	0	0	2.45445	2.45445
1985	chr7	126170653	126170885	-	233	2.45445	0	0	0	2.45445	2.45445
1986	chr7	133720952	133721054	-	103	2.45445	0	0	0	2.45445	2.45445
1987	chr7	140106073	140106199	-	127	2.45445	0	0	0	2.45445	2.45445
1988	chr7	141010637	141010729	-	93	2.45445	0	0	0	2.45445	2.45445
1989	chr7	142031746	142032324	-	579	2.45445	0	0	0	2.45445	2.45445
1990	chr8	6427051	6427194	-	144	2.45445	0	0	0	2.45445	2.45445
1991	chr8	8669969	8670073	-	105	2.45445	0	0	0	2.45445	2.45445
1992	chr8	13970205	13970315	-	111	2.45445	0	0	0	2.45445	2.45445
1993	chr8	20285614	20285779	-	166	2.45445	0	0	0	2.45445	2.45445
1994	chr8	43143275	43143413	-	139	2.45445	0	0	0	2.45445	2.45445
1995	chr8	47897532	47897787	-	256	2.45445	0	0	0	2.45445	2.45445
1996	chr8	64794945	64795034	-	90	2.45445	0	0	0	2.45445	2.45445
1997	chr8	77319268	77319353	-	86	2.45445	0	0	0	2.45445	2.45445
1998	chr8	78140522	78140677	-	156	2.45445	0	0	0	2.45445	2.45445
1999	chr8	80832626	80832725	-	100	2.45445	0	0	0	2.45445	2.45445
[truncated: 8,003 more rows]

## Sheet: hg38CLAP10xk_CLIP_rpkm
ranking	Chr	Start	End	Strand	Length	hg38CLAP10k_CLIP_HpeakHdata_Rep1_rpm	hg38CLAP10k_CLIP_HpeakHdata_Rep2_rpm	hg38CLAP10k_CLIP_HpeakMdata_Control_rpm	hg38CLAP10k_CLIP_HpeakHdata_Rep1_rpm_lessControl	hg38CLAP10k_CLIP_HpeakHdata_Rep2_rpm_lessControl
1	chr14	49862545	49862819	-	275	1187.92	1240.8	64.5582	1123.36	1176.25
2	chr6	52995744	52995959	+	216	252.913	478.708	196.339	56.5746	282.369
3	chr21	8401684	8402051	+	368	2281.49	2377.95	1649.41	632.082	728.535
4	chr9	35657738	35657967	-	230	3139.86	3032.36	605.822	2534.03	2426.54
5	chr14	20343056	20343393	-	338	1040.05	873.148	72.961	967.092	800.187
6	chr11	65501461	65506086	+	4626	1190.01	1415.04	361.936	828.075	1053.11
7	chrX	73842509	73849693	-	7185	913.075	1459.76	475.271	437.803	984.486
8	chr5	71850935	71851119	+	185	7.85847	12.0614	15.9858	-8.12736	-3.92442
9	chr14	20663169	20663256	-	88	57.3967	145.117	2.45936	54.9373	142.658
10	chr7	148987097	148987222	-	126	86.1945	178.585	22.1342	64.0602	156.451
11	chr5	140711316	140711380	+	65	47.2006	143.542	11.8869	35.3136	131.655
12	chr6	27688236	27688534	+	299	47.7477	110.074	3.27915	44.4685	106.795
13	chr1	58781558	58784006	-	2449	350.846	412.805	29.5123	321.334	383.292
14	chr19	18278700	18281449	-	2750	243.712	297.461	10.2473	233.465	287.213
15	chr1	228082780	228086828	+	4049	256.644	283.824	20.4947	236.149	263.329
16	chr1	203305571	203309442	+	3872	210.488	271.925	1.22968	209.258	270.695
17	chr15	88621602	88624721	+	3120	142.298	174.293	1.22968	141.068	173.063
18	chr12	68839290	68843567	+	4278	79.48	110.454	18.0353	61.4447	92.419
19	chr22	39520609	39523064	+	2456	218.346	261.168	48.7773	169.569	212.39
20	chr1	28259589	28261715	+	2127	146.675	186.191	9.2226	137.452	176.969
21	chr1	9177721	9182051	-	4331	167.763	206.294	8.19786	159.566	198.096
22	chr6	28941079	28941185	+	107	22.1828	53.4614	3.68904	18.4937	49.7724
23	chr11	65422845	65425215	+	2371	407.944	475.502	125.632	282.312	349.87
24	chr22	38313952	38317063	-	3112	174.329	191.787	12.9116	161.417	178.876
25	chr19	41860784	41863548	+	2765	116.484	147.236	21.3144	95.17	125.922
26	chr9	76571864	76572043	+	180	42.3263	34.9346	37.9151	4.41119	-2.98049
27	chr1	201464165	201467274	-	3110	113.251	121.103	0.819786	112.432	120.283
28	chr11	65499128	65500568	+	1441	254.604	229.438	177.279	77.3257	52.1597
29	chr6	36685727	36687325	+	1599	83.4092	114.964	4.09893	79.3103	110.865
30	chr6	36682640	36685242	+	2603	107.382	127.568	1.43463	105.948	126.134
31	chr6	35468526	35472814	+	4289	128.322	134.088	31.9717	96.3502	102.116
32	chr10	72273965	72276031	+	2067	164.182	208.032	29.9222	134.26	178.11
33	chr6	27230385	27230591	-	207	36.8552	63.9472	2.04947	34.8058	61.8978
34	chr19	12954061	12957168	+	3108	66.8467	73.8897	0.819786	66.0269	73.0699
35	chr6	20401930	20403964	+	2035	151.848	160.547	17.4205	134.427	143.127
36	chr22	39316564	39319546	-	2983	125.238	157.179	29.1024	96.1357	128.076
37	chr1	44775617	44779780	+	4164	201.137	233.242	54.1059	147.031	179.136
38	chr6	28802735	28802818	-	84	5.96846	16.9512	0.409893	5.55856	16.5413
39	chr5	181241453	181243884	-	2432	181.988	248.563	48.7773	133.211	199.786
40	chr5	174327742	174330556	+	2815	82.4145	101.598	0.409893	82.0046	101.188
41	chr8	37695853	37699989	+	4137	216.207	252.094	100.219	115.988	151.875
42	chr2	70087732	70090238	+	2507	78.336	98.5015	5.7385	72.5975	92.763
43	chr12	68858184	68860682	+	2499	37.5515	38.8464	0	37.5515	38.8464
44	chr19	10654469	10658481	+	4013	86.4432	84.5385	8.40281	78.0404	76.1357
45	chr5	140726203	140726415	+	213	27.8528	64.9252	2.04947	25.8033	62.8757
46	chr19	1439223	1441977	+	2755	80.226	79.1598	10.8622	69.3638	68.2976
47	chr17	74871124	74872881	-	1758	109.372	115.453	0.409893	108.962	115.043
48	chr11	47215067	47217000	+	1934	55.4569	73.0204	0.409893	55.047	72.6105
49	chr16	22195637	22195733	-	97	6.51557	16.6795	1.22968	5.28589	15.4498
50	chr19	48955024	48956643	+	1620	74.2576	90.8409	3.68904	70.5685	87.1519
51	chr1	244837201	244839751	-	2551	36.7558	50.0929	4.09893	32.6568	45.994
52	chr12	127165907	127166093	-	187	135.385	152.506	32.7915	102.593	119.715
53	chr6	36676612	36678261	+	1650	53.2187	73.3464	0.819786	52.399	72.5266
54	chr16	2515280	2517965	+	2686	70.4775	79.9748	3.0742	67.4033	76.9006
55	chr16	2777483	2780503	+	3021	109.521	125.939	3.27915	106.242	122.659
56	chrX	73821932	73826484	-	4553	318.566	408.675	210.07	108.496	198.605
57	chr21	8988137	8990949	+	2813	146.575	165.709	97.3496	49.2257	68.359
58	chr1	58784435	58787216	+	2782	58.1925	82.963	0	58.1925	82.963
59	chr6	27671920	27672484	-	565	25.0178	67.6417	2.86925	22.1485	64.7725
60	chr8	66113389	66113487	+	99	10.9919	28.6866	2.86925	8.12266	25.8173
61	chr14	20683301	20683596	+	296	13.4788	23.1449	1.22968	12.2491	21.9152
62	chr1	145992265	145994734	-	2470	37.5018	62.6976	2.04947	35.4523	60.6481
63	chr14	20653073	20653149	-	77	12.9814	29.3929	0	12.9814	29.3929
64	chr1	212608810	212611312	+	2503	98.579	124.689	2.04947	96.5296	122.639
65	chr1	28280748	28283418	+	2671	66.7473	82.637	9.63249	57.1148	73.0045
66	chr2	20447160	20449546	+	2387	59.3364	81.9307	10.6572	48.6792	71.2735
67	chr1	93847629	93847678	+	50	4.72503	17.0598	0	4.72503	17.0598
68	chr19	47109136	47113037	-	3902	56.1035	75.574	4.30388	51.7996	71.2701
69	chr17	82269980	82272851	-	2872	79.7784	79.8661	7.37808	72.4003	72.488
70	chr4	779376	781727	-	2352	97.634	113.388	7.17313	90.4609	106.215
71	chr3	9388314	9391104	-	2791	23.2272	37.6512	3.27915	19.9481	34.372
72	chr12	57519042	57520463	-	1422	86.7416	95.296	2.04947	84.6921	93.2466
73	chr6	32972252	32973966	+	1715	84.006	105.565	13.9364	70.0697	91.6282
74	chr5	181207803	181208050	+	248	17.5572	38.3031	2.04947	15.5077	36.2537
75	chr3	169764601	169765021	-	421	121.01	120.614	38.53	82.4805	82.0842
76	chr19	40440451	40443680	-	3230	67.0954	76.9323	0.409893	66.6855	76.5224
77	chr16	67847343	67850184	+	2842	65.9515	73.6181	4.71377	61.2377	68.9043
78	chr6	27209911	27209966	+	56	4.97371	13.2567	2.04947	2.92425	11.2072
79	chr3	51993683	51995467	-	1785	65.653	89.9173	14.3463	51.3068	75.571
80	chr11	65417567	65422018	-	4452	66.4986	80.5181	0.819786	65.6788	79.6983
81	chr6	28896202	28896310	-	109	18.6017	45.0945	3.89399	14.7077	41.2005
82	chr20	17966804	17968725	-	1922	43.4703	63.8929	8.60776	34.8625	55.2851
83	chr17	8151873	8154339	-	2467	45.0121	56.7212	0.819786	44.1923	55.9014
84	chr1	32013926	32017000	+	3075	65.7525	75.8456	10.4523	55.3002	65.3934
85	chr17	2593699	2596549	+	2851	51.5774	59.1661	5.32861	46.2488	53.8375
86	chr15	45198560	45198658	-	99	4.67529	11.4638	0.819786	3.85551	10.644
87	chr7	105010233	105012981	-	2749	44.1666	55.1456	6.1484	38.0182	48.9972
88	chr12	120443981	120446283	-	2303	34.3186	50.6362	1.63957	32.6791	48.9966
89	chr1	244840584	244842860	-	2277	37.7505	49.7669	7.99292	29.7576	41.774
90	chr19	5691243	5693181	+	1939	113.998	115.181	8.40281	105.595	106.778
91	chr8	94949680	94952350	+	2671	39.6902	54.548	0.819786	38.8705	53.7282
92	chr1	204409505	204411761	-	2257	45.4598	71.1732	6.1484	39.3114	65.0248
93	chr7	105013247	105015412	+	2166	58.093	78.6708	0.819786	57.2732	77.851
94	chr6	27605612	27605718	-	107	17.0598	35.0433	1.43463	15.6252	33.6087
95	chr15	88625060	88626608	+	1549	35.3134	50.5275	2.45936	32.854	48.0682
96	chr1	150574560	150577439	-	2880	37.9992	54.9283	8.60776	29.3914	46.3206
97	chr1	31063336	31065643	-	2308	31.036	47.811	1.63957	29.3964	46.1714
98	chr16	70287328	70289424	-	2097	71.1739	70.9559	1.63957	69.5343	69.3163
99	chrX	154399432	154402553	+	3122	67.543	87.3637	19.4699	48.0731	67.8938
100	chr11	65425592	65426524	+	933	67.8415	93.6118	24.1837	43.6578	69.4281
101	chr6	27158182	27158414	+	233	6.76425	11.3551	0.409893	6.35436	10.9452
102	chr19	2148895	2151491	-	2597	45.3603	68.511	6.76324	38.597	61.7478
103	chr12	57516659	57518712	-	2054	34.7165	40.096	0	34.7165	40.096
104	chr19	1588177	1592039	-	3863	59.7343	73.0204	35.0459	24.6884	37.9746
105	chr14	49853473	49853866	-	394	211.234	276.163	10.6572	200.576	265.506
106	chr7	149690757	149691247	-	491	5.47109	23.6338	0	5.47109	23.6338
107	chr19	18388186	18390332	+	2147	44.2163	49.0063	0.409893	43.8064	48.5964
108	chr1	155307818	155308220	-	403	21.5362	32.9787	0.409893	21.1263	32.5688
109	chr1	156767601	156771033	+	3433	42.575	52.4834	11.8869	30.6881	40.5965
110	chr19	4402778	4405312	+	2535	37.8002	42.5409	4.30388	33.4964	38.237
111	chr9	136110006	136112327	+	2322	63.017	74.1614	0.409893	62.6071	73.7515
112	chr11	802942	805079	-	2138	64.0614	80.3551	2.25441	61.807	78.1007
113	chr3	9394333	9397074	-	2742	43.1718	52.2661	3.89399	39.2779	48.3721
114	chr3	51382457	51384994	-	2538	43.6195	48.463	0.819786	42.7997	47.6432
115	chr6	30600546	30601774	-	1229	36.8055	46.7787	4.50882	32.2967	42.2699
116	chr6	26537551	26537917	+	367	9.30085	22.2756	0	9.30085	22.2756
117	chr3	12834258	12836166	-	1909	43.8682	51.0708	7.37808	36.4901	43.6928
118	chr19	2272503	2274657	+	2155	50.6324	61.9913	13.9364	36.696	48.0549
119	chr3	128726318	128729178	+	2861	35.1144	52.2118	2.86925	32.2452	49.3425
120	chr5	149548910	149551248	-	2339	30.9862	43.6275	5.7385	25.2477	37.889
121	chr20	38433364	38435326	-	1963	107.084	139.793	6.55829	100.526	133.235
122	chr12	68856228	68857592	+	1365	19.0991	37.1079	0	19.0991	37.1079
123	chr1	32390830	32394122	-	3293	36.905	45.1488	2.04947	34.8555	43.0993
124	chr10	75397889	75400393	-	2505	108.775	121.375	35.4558	73.3194	85.919
125	chr9	125241788	125244248	+	2461	21.0388	35.7496	0	21.0388	35.7496
126	chr1	1906028	1909036	-	3009	46.355	58.2425	0.819786	45.5352	57.4227
127	chr12	110401099	110403660	-	2562	53.0198	58.3512	7.78797	45.2318	50.5632
128	chr1	226184345	226186567	-	2223	23.3765	33.9023	1.63957	21.7369	32.2628
129	chr1	173856473	173858656	-	2184	16.1148	26.8937	0	16.1148	26.8937
130	chr8	144786768	144788800	-	2033	53.4177	52.2661	1.63957	51.7781	50.6265
131	chr21	8433849	8434529	+	681	331.05	298.384	192.445	138.606	105.939
132	chr19	42252491	42253672	-	1182	57.7946	65.7401	3.68904	54.1055	62.0511
133	chr17	75785106	75787564	+	2459	39.1929	54.2764	5.7385	33.4544	48.5379
134	chr19	15329836	15331550	-	1715	23.277	30.9142	2.25441	21.0226	28.6597
135	chr11	75405622	75408144	+	2523	25.8136	35.0433	5.53356	20.28	29.5097
136	chr17	76563207	76566276	+	3070	59.2867	81.2244	23.3639	35.9228	57.8605
137	chrX	154379455	154382508	+	3054	58.5406	63.0236	10.6572	47.8834	52.3664
138	chr3	49409438	49411925	-	2488	30.7376	46.5071	6.96818	23.7694	39.5389
139	chr22	39306192	39307505	-	1314	28.4496	31.2945	0	28.4496	31.2945
140	chr7	25116109	25117891	-	1783	24.222	26.622	0	24.222	26.622
141	chr1	23695820	23698540	+	2721	29.3947	40.911	8.60776	20.7869	32.3032
142	chr5	176448417	176451063	+	2647	32.5778	38.6834	1.22968	31.3482	37.4538
143	chr19	15416027	15418825	-	2799	35.1144	40.9653	0.819786	34.2946	40.1456
144	chr20	17969136	17971421	+	2286	23.5257	28.3606	1.02473	22.5009	27.3359
145	chr1	28236209	28238494	+	2286	35.2636	53.1897	6.1484	29.1152	47.0413
146	chr19	49501792	49503625	+	1834	31.036	28.9583	0	31.036	28.9583
147	chr22	22587233	22587651	+	419	9.25111	17.2772	0	9.25111	17.2772
148	chr7	157139664	157142431	+	2768	37.1039	39.8787	4.09893	33.005	35.7798
149	chr19	18371973	18374180	-	2208	36.0594	48.7346	0	36.0594	48.7346
150	chr1	44780441	44781821	+	1381	32.3789	30.0449	0	32.3789	30.0449
151	chr1	201467686	201469093	-	1408	73.0639	73.4008	2.86925	70.1946	70.5315
152	chr20	36047972	36050885	-	2914	58.7893	75.9	29.7173	29.0721	46.1827
153	chr2	70094043	70096028	+	1986	25.0675	32.8157	0	25.0675	32.8157
154	chr22	21568412	21570652	+	2241	29.4444	39.8787	1.63957	27.8048	38.2392
155	chr6	63580081	63582296	+	2216	32.926	44.8228	7.78797	25.138	37.0348
156	chr11	1569532	1571760	-	2229	75.302	79.0511	0.819786	74.4823	78.2314
157	chr3	49163514	49165999	-	2486	38.4468	46.4527	2.86925	35.5776	43.5835
158	chr17	1397271	1399296	-	2026	19.9446	27.2197	3.27915	16.6655	23.9405
159	chr19	54137811	54140156	+	2346	52.224	52.8638	5.32861	46.8954	47.5351
160	chr3	139390587	139390903	+	317	9.20137	14.1803	0.409893	8.79148	13.7704
161	chr20	5118382	5119882	-	1501	48.0958	70.7929	8.19786	39.898	62.595
162	chr1	38991896	38993619	+	1724	29.7926	36.7275	1.02473	28.7678	35.7028
163	chr9	127424494	127426953	+	2460	23.1775	33.848	1.63957	21.5379	32.2084
164	chr1	67409910	67412552	-	2643	42.2766	59.7094	16.3957	25.8808	43.3137
165	chr9	133879279	133881182	-	1904	41.4808	53.0267	0	41.4808	53.0267
166	chr10	3785666	3787422	+	1757	25.8136	38.0315	0	25.8136	38.0315
167	chr2	61887093	61888556	-	1464	29.4444	44.8771	8.60776	20.8366	36.2694
168	chr17	81700973	81703216	-	2244	40.1876	44.0622	1.63957	38.548	42.4226
169	chr19	46131479	46133305	-	1827	19.6462	30.3709	0	19.6462	30.3709
170	chr5	27472370	27474211	+	1842	13.7772	16.3535	0.819786	12.9574	15.5337
171	chr1	205747897	205749648	-	1752	26.112	35.2606	2.25441	23.8576	33.0062
172	chr16	30524520	30526360	-	1841	57.5956	74.6504	12.7067	44.8889	61.9437
173	chr22	38282074	38284382	-	2309	34.4678	39.1181	1.63957	32.8283	37.4785
174	chr11	47550520	47552910	-	2391	21.188	31.4031	2.04947	19.1386	29.3537
175	chr22	41444899	41446729	-	1831	47.7477	54.059	3.68904	44.0586	50.37
176	chr5	181246563	181248464	+	1902	55.8548	57.8078	6.35334	49.5015	51.4545
177	chr1	228106614	228109202	-	2589	49.0408	53.1354	6.96818	42.0726	46.1672
178	chr1	110339502	110342258	+	2757	52.5224	57.8078	8.60776	43.9147	49.2001
179	chr11	61964904	61967574	-	2671	62.7185	80.4637	23.3639	39.3546	57.0998
180	chr3	12832534	12833722	-	1189	18.9001	25.1008	0.409893	18.4902	24.6909
181	chr19	3983776	3985413	-	1638	73.3126	83.1259	23.5689	49.7437	59.5571
182	chr5	179821049	179823437	+	2389	51.8261	57.0472	2.86925	48.9569	54.178
183	chr11	33159071	33161218	-	2148	14.2746	26.1331	2.86925	11.4053	23.2638
184	chr6	73515204	73517501	-	2298	21.387	31.3488	0.204947	21.182	31.1439
185	chr16	4536237	4538652	-	2416	51.1298	53.0267	2.04947	49.0803	50.9773
186	chr9	34046865	34048824	-	1960	23.7744	32.4897	1.63957	22.1348	30.8502
187	chr19	48617295	48619061	-	1767	49.5879	68.022	9.42754	40.1604	58.5945
188	chr22	38312473	38313535	-	1063	29.0962	30.9685	1.22968	27.8666	29.7388
189	chr9	137241748	137243708	+	1961	55.8548	58.4598	7.37808	48.4767	51.0817
190	chr5	133052068	133054503	+	2436	39.541	45.9638	2.45936	37.0817	43.5044
191	chr8	144782239	144784510	-	2272	13.8767	20.4827	0.204947	13.6717	20.2777
192	chr2	73234369	73236334	+	1966	24.7194	40.6937	1.43463	23.2847	39.2591
193	chr11	119093896	119095389	-	1494	59.6348	76.5519	17.6254	42.0094	58.9265
194	chr16	89563380	89565144	+	1765	31.6328	38.1945	2.04947	29.5834	36.145
195	chr15	72474825	72477415	+	2591	22.7796	30.6425	3.68904	19.0906	26.9535
196	chr1	201456446	201457670	-	1225	19.5964	27.1653	0	19.5964	27.1653
197	chr19	47220642	47222583	-	1942	42.0776	51.2338	2.04947	40.0282	49.1844
198	chr11	8682852	8685836	+	2985	66.6478	86.6031	13.5265	53.1213	73.0766
199	chr6	87700320	87702196	-	1877	39.9389	56.7212	9.42754	30.5114	47.2937
200	chr11	66617497	66619530	+	2034	29.146	36.1842	7.58302	21.5629	28.6012
201	chr11	63974705	63977084	+	2380	32.8763	45.3118	9.01765	23.8586	36.2941
202	chr19	42265525	42268189	-	2665	25.7638	33.3047	0	25.7638	33.3047
203	chr6	27791210	27791376	-	167	7.01294	13.474	0.409893	6.60304	13.0641
204	chr15	75904242	75906855	+	2614	20.8896	29.9905	0.819786	20.0698	29.1708
205	chr19	11090648	11092752	+	2105	22.5309	31.0772	0	22.5309	31.0772
206	chr21	46320899	46323759	-	2861	43.9179	49.2779	16.8056	27.1123	32.4723
207	chr6	27670542	27670589	-	48	2.88475	6.84567	0	2.88475	6.84567
208	chr17	42153296	42155192	-	1897	22.6801	34.174	1.63957	21.0406	32.5344
209	chr6	35480568	35481961	+	1394	20.0938	26.1874	0	20.0938	26.1874
210	chr11	119334716	119337544	+	2829	43.52	50.5819	11.0671	32.4529	39.5148
211	chr15	45200373	45200424	-	52	1.3429	3.47716	0.409893	0.93301	3.06727
212	chr6	36680609	36681513	+	905	27.1565	28.1976	0.409893	26.7466	27.7877
213	chr11	3054488	3057310	-	2823	40.7347	48.5716	3.27915	37.4556	45.2925
214	chr17	21210610	21213759	-	3150	27.7036	37.7055	0.409893	27.2937	37.2956
215	chr14	20633015	20633323	+	309	7.95794	17.9835	1.63957	6.31837	16.3439
216	chr20	3889636	3892002	+	2367	22.6304	33.9567	0.819786	21.8106	33.1369
217	chr6	27293923	27293988	+	66	14.0756	25.2638	2.86925	11.2064	22.3945
218	chr1	36224532	36226710	+	2179	37.651	42.6496	2.04947	35.6016	40.6001
219	chr1	235126922	235128776	-	1855	25.1173	39.6614	6.1484	18.9689	33.513
220	chr1	16367511	16369583	+	2073	23.078	25.8614	0.819786	22.2582	25.0416
221	chr11	9459223	9460582	-	1360	24.7691	42.3779	0.409893	24.3592	41.968
222	chr16	70571781	70573606	+	1826	26.6591	35.5866	8.19786	18.4612	27.3887
223	chr1	212605980	212608401	-	2422	44.4153	54.2764	0.819786	43.5955	53.4566
224	chr17	59619958	59622440	+	2483	29.3947	30.0992	7.99292	21.4017	22.1063
225	chr17	28744201	28745883	+	1683	48.6927	50.7449	5.32861	43.3641	45.4162
226	chr5	179699164	179700816	+	1653	24.0728	32.3811	0.409893	23.6629	31.9712
227	chr6	31620788	31623214	+	2427	36.4573	43.9535	7.78797	28.6694	36.1656
228	chr9	131394877	131396147	+	1271	29.2454	39.0638	5.12366	24.1218	33.9401
229	chr2	70085261	70086871	-	1611	25.0675	35.9126	0.819786	24.2477	35.0928
230	chr7	142666152	142666208	+	57	8.95269	24.9921	5.7385	3.21418	19.2536
231	chr20	49046671	49048593	+	1923	20.4917	26.622	3.27915	17.2126	23.3429
232	chr1	29179375	29181314	-	1940	23.7744	35.152	8.19786	15.5765	26.9541
233	chr19	8321776	8324023	+	2248	40.5855	45.0945	2.04947	38.536	43.045
234	chr19	42254072	42255082	-	1011	85.2495	84.1582	2.04947	83.2	82.1088
235	chr19	48615141	48616875	-	1735	58.6898	79.6488	10.8622	47.8277	68.7866
236	chr22	36529399	36531337	+	1939	13.2798	18.2551	0	13.2798	18.2551
237	chr12	68868617	68869859	+	1243	21.1383	22.9275	0	21.1383	22.9275
238	chr17	80452446	80454495	-	2050	33.7218	36.2386	1.02473	32.6971	35.2138
239	chr10	102245599	102249202	+	3604	17.6069	27.1653	1.22968	16.3773	25.9357
240	chr7	149025584	149028053	-	2470	19.0991	24.5031	2.86925	16.2298	21.6339
241	chr6	31533929	31535454	-	1526	53.9151	50.8535	25.8233	28.0918	25.0303
242	chr19	41868068	41869751	+	1684	40.7347	51.9945	5.53356	35.2012	46.4609
243	chr20	25693419	25696300	-	2882	42.4258	51.5055	3.68904	38.7367	47.8165
244	chr1	109214078	109217228	+	3151	24.1723	33.4134	6.1484	18.0239	27.265
245	chr6	111484014	111485947	+	1934	14.573	21.026	0.819786	13.7532	20.2062
246	chr21	17609963	17612455	-	2493	22.1828	32.3811	0.819786	21.363	31.5613
247	chr19	49927176	49929334	-	2159	29.5936	37.4338	5.53356	24.06	31.9003
248	chr9	136548298	136551114	-	2817	50.9308	53.6787	0	50.9308	53.6787
249	chr17	81240838	81243284	+	2447	39.2923	47.0504	9.2226	30.0697	37.8278
250	chr1	28369837	28372282	+	2446	27.4549	32.9787	1.43463	26.0203	31.5441
251	chr3	51982259	51983499	-	1241	33.2244	31.2401	0.409893	32.8145	30.8303
252	chr22	36527180	36528954	-	1775	23.9236	31.3488	1.22968	22.6939	30.1191
253	chr17	60600439	60602579	+	2141	33.3736	34.2283	1.63957	31.7341	32.5888
254	chr3	51987360	51988417	-	1058	27.256	30.5882	0	27.256	30.5882
255	chr14	101945889	101947965	-	2077	26.1617	31.6205	0	26.1617	31.6205
256	chr6	30598774	30600002	-	1229	25.0675	33.2504	0.409893	24.6576	32.8405
257	chr1	181132866	181135060	-	2195	25.7638	31.6748	0	25.7638	31.6748
258	chr22	38270266	38272579	-	2314	41.63	50.8535	2.45936	39.1706	48.3942
259	chr19	10651502	10653769	-	2268	36.1092	46.996	4.50882	31.6003	42.4872
260	chr17	17234965	17237026	-	2062	29.4941	39.1181	3.27915	26.215	35.8389
261	chr6	24718719	24720788	-	2070	48.0461	59.6008	12.7067	35.3394	46.8941
262	chr3	153158876	153161170	-	2295	20.4917	31.2945	0	20.4917	31.2945
263	chr3	51385468	51386783	+	1316	27.6041	28.5236	0.409893	27.1942	28.1137
264	chr3	125595106	125595854	-	749	46.6037	67.2071	0.409893	46.1938	66.7972
265	chr1	201460562	201461466	-	905	17.5572	21.8409	0	17.5572	21.8409
266	chr1	32814870	32817285	-	2416	31.4339	38.1945	5.94345	25.4904	32.251
267	chr3	57595308	57597260	-	1953	22.332	36.2386	4.50882	17.8232	31.7297
268	chr3	157143314	157145169	-	1856	14.1751	20.4827	1.22968	12.9454	19.253
269	chr17	75152111	75154430	-	2320	22.3817	32.2724	1.22968	21.152	31.0427
270	chr18	33561043	33563621	+	2579	13.4788	27.7086	0	13.4788	27.7086
271	chr19	18282223	18283846	+	1624	34.0202	41.1827	1.22968	32.7905	39.953
272	chr12	53378192	53379417	-	1226	16.0651	24.6118	0	16.0651	24.6118
273	chr20	35742727	35744819	+	2093	18.6514	25.2094	0	18.6514	25.2094
274	chr16	87951482	87953630	+	2149	25.5152	25.8614	4.09893	21.4162	21.7625
275	chr11	35526341	35526674	-	334	9.30085	16.2449	0.409893	8.89095	15.835
276	chr2	241316029	241318061	+	2033	28.7978	38.3031	3.89399	24.9038	34.4091
277	chr1	146370142	146370455	+	314	7.46057	21.5693	0.819786	6.64079	20.7495
278	chr19	1873547	1875916	-	2370	17.8059	25.8071	0.819786	16.9861	24.9873
279	chr19	1444783	1445630	+	848	17.6567	17.1142	0	17.6567	17.1142
280	chr1	116878714	116881261	+	2548	16.1148	22.9819	0	16.1148	22.9819
281	chr6	28953114	28953326	-	213	8.25637	15.0496	0.409893	7.84647	14.6397
282	chr9	136107274	136108856	-	1583	48.4937	46.5614	1.43463	47.0591	45.1268
283	chr19	41864294	41865200	+	907	29.1957	27.111	1.43463	27.7611	25.6764
284	chr17	1390339	1392437	-	2099	15.7169	21.2976	2.86925	12.8477	18.4284
285	chr22	17626387	17628717	-	2331	32.0307	41.726	2.86925	29.1615	38.8567
286	chr1	58774153	58775321	-	1169	11.4395	14.8323	0	11.4395	14.8323
287	chr6	28944623	28944666	+	44	2.68581	8.80157	2.04947	0.63634	6.75211
288	chr19	18275274	18275870	-	597	28.6983	31.3488	0.409893	28.2884	30.9389
289	chr6	28643484	28643676	+	193	2.58633	4.72677	0.204947	2.38139	4.52182
290	chr12	68851841	68852484	+	644	8.704	13.2567	0	8.704	13.2567
291	chr17	38861406	38861933	-	528	5.07319	11.5181	0.409893	4.6633	11.1082
292	chr6	43576263	43577701	+	1439	19.7954	24.2315	0.409893	19.3855	23.8216
293	chr5	180495074	180497144	+	2071	23.7246	25.7527	2.45936	21.2653	23.2934
294	chr6	28747777	28748094	+	318	6.26688	14.0716	1.63957	4.62731	12.4321
295	chr11	118436773	118439384	+	2612	31.1355	37.4338	4.50882	26.6266	32.925
296	chr16	70523869	70525666	+	1798	25.8633	31.7835	1.63957	24.2237	30.1439
297	chr7	129951327	129952409	-	1083	22.2325	33.685	1.84452	20.388	31.8405
298	chr3	49784352	49786378	-	2027	23.1775	28.5236	3.89399	19.2835	24.6296
299	chr1	28742406	28743899	+	1494	23.2272	33.6307	5.12366	18.1036	28.507
300	chr22	38483451	38486038	-	2588	78.3857	121.809	39.5547	38.8311	82.2547
301	chr22	41833594	41835117	+	1524	22.9288	25.3181	3.48409	19.4447	21.834
302	chr19	55600708	55602735	+	2028	22.7299	32.1638	0.819786	21.9101	31.344
303	chr5	91368769	91371391	-	2623	8.704	14.2346	0	8.704	14.2346
304	chr2	177210669	177212313	-	1645	10.8427	20.4827	2.04947	8.79323	18.4332
305	chr5	57174361	57176245	+	1885	22.5309	24.4488	5.53356	16.9974	18.9153
306	chr10	67764564	67764609	+	46	7.80873	9.01889	0	7.80873	9.01889
307	chr7	99406300	99408454	-	2155	18.8006	23.6882	2.04947	16.7512	21.6387
308	chr19	43593329	43596026	-	2698	28.6983	29.9362	2.04947	26.6489	27.8867
309	chr11	2397572	2400130	-	2559	24.5702	31.7835	0	24.5702	31.7835
310	chr21	8991425	8992350	+	926	16.9106	23.5252	3.0742	13.8364	20.451
311	chr1	155309110	155310253	+	1144	26.112	37.2165	3.68904	22.423	33.5275
312	chr16	75566821	75569111	+	2291	22.8791	28.7953	3.48409	19.395	25.3112
313	chr16	57300005	57300272	+	268	5.47109	11.5724	2.04947	3.42162	9.52297
314	chr21	33551823	33555078	+	3256	28.6983	38.7378	29.9222	-1.22387	8.81558
315	chr22	50476525	50478104	+	1580	19.1985	24.8291	0	19.1985	24.8291
316	chr16	30443634	30445822	-	2189	30.2899	37.1622	9.83744	20.4525	27.3248
317	chr20	2460637	2461891	-	1255	18.0048	23.7425	5.32861	12.6762	18.4139
318	chr17	48587839	48589758	-	1920	36.4076	40.6394	3.89399	32.5136	36.7454
319	chr1	35079487	35081217	+	1731	26.1617	34.3913	2.86925	23.2925	31.5221
320	chr6	33273049	33275302	+	2254	17.5572	25.6441	6.76324	10.794	18.8808
321	chr3	51991254	51992089	-	836	31.981	35.8039	1.22968	30.7513	34.5742
322	chr19	2058844	2061221	-	2378	29.2952	36.7275	0.819786	28.4754	35.9078
323	chr12	120198438	120200841	-	2404	27.4549	42.3236	18.8551	8.59982	23.4685
324	chr6	27650813	27650961	-	149	3.0837	10.5945	0.819786	2.26392	9.7747
325	chr11	123062708	123064941	+	2234	19.6462	31.5661	0.409893	19.2363	31.1562
326	chr22	38310702	38311471	-	770	27.6539	29.8819	2.04947	25.6044	27.8324
327	chr11	5225687	5225740	-	54	41.3813	78.2362	0	41.3813	78.2362
328	chr1	61057552	61057867	-	316	10.2956	16.6795	0.409893	9.8857	16.2696
329	chr6	31540105	31541958	-	1854	49.4387	62.9693	16.8056	32.6331	46.1636
330	chr22	20917673	20918571	+	899	26.0125	32.7614	2.86925	23.1433	29.8922
331	chr20	57358432	57358593	-	162	49.9858	63.0236	1.63957	48.3463	61.384
332	chr1	145157189	145157242	+	54	4.57582	13.6913	1.22968	3.34614	12.4617
333	chr22	38317650	38319634	+	1985	17.3583	26.8394	0.409893	16.9484	26.4295
334	chr17	41690782	41691644	+	863	30.7873	46.8331	5.7385	25.0488	41.0945
335	chr1	67393007	67394445	-	1439	19.298	27.3827	0	19.298	27.3827
336	chr1	28262915	28263428	+	514	25.3659	29.1756	1.84452	23.5214	27.3311
337	chr1	9174721	9175845	-	1125	20.0441	26.8394	0.819786	19.2243	26.0196
338	chr17	39154378	39154509	-	132	5.07319	11.8984	0.61484	4.45835	11.2836
339	chr16	30367275	30369758	-	2484	31.4339	35.3693	4.09893	27.3349	31.2703
340	chr1	28262059	28262464	+	406	28.2507	28.0346	1.22968	27.021	26.805
341	chr22	31944765	31946491	+	1727	35.2636	43.2472	4.09893	31.1647	39.1483
342	chr2	231708603	231710248	+	1646	61.2762	68.022	21.1095	40.1667	46.9125
343	chr8	23064836	23066653	-	1818	16.3635	23.0905	0	16.3635	23.0905
344	chr5	181228891	181230268	-	1378	15.9656	17.7118	0	15.9656	17.7118
345	chr19	40426209	40427541	+	1333	14.6725	17.7118	0	14.6725	17.7118
346	chr9	136849509	136851322	+	1814	46.0069	51.8315	4.50882	41.498	47.3226
347	chr1	154221120	154223858	+	2739	19.9446	28.6866	3.27915	16.6655	25.4075
348	chr19	18224351	18226221	+	1871	44.0671	48.2456	0	44.0671	48.2456
349	chr1	228091035	228091994	+	960	15.3688	18.5811	1.22968	14.1391	17.3514
350	chr16	29973951	29975705	+	1755	33.5228	33.0874	4.91872	28.6041	28.1687
351	chr1	150624892	150626604	-	1713	23.9236	29.1756	2.66431	21.2593	26.5113
352	chr12	124936268	124938251	-	1984	9.84796	12.985	0	9.84796	12.985
353	chr17	42015448	42017321	-	1874	20.0441	25.4811	1.63957	18.4045	23.8415
354	chr1	155005620	155007522	+	1903	23.4759	26.948	1.22968	22.2463	25.7183
355	chr7	44985095	44986586	-	1492	39.9389	49.1693	4.09893	35.84	45.0703
356	chr5	138338321	138340667	+	2347	26.9575	34.8803	1.63957	25.318	33.2407
357	chr6	27215214	27215277	+	64	3.78002	12.2787	1.63957	2.14045	10.6392
358	chr16	2750437	2752160	-	1724	15.9656	22.3842	2.04947	13.9162	20.3348
359	chr1	161531154	161531279	+	126	3.03397	6.03071	2.86925	0.164714	3.16145
360	chr7	28409406	28411523	+	2118	35.015	45.0945	3.68904	31.3259	41.4054
361	chr3	14176849	14178540	-	1692	18.0546	24.1228	0.409893	17.6447	23.7129
362	chr11	68459817	68460185	-	369	7.95794	12.1157	1.22968	6.72826	10.8861
363	chr7	151232608	151235042	+	2435	32.926	37.9228	9.2226	23.7034	28.7002
364	chr14	103629272	103631041	+	1770	23.7246	31.8378	3.68904	20.0356	28.1487
365	chr22	31748081	31749609	-	1529	11.1411	15.5386	2.66431	8.47682	12.8743
366	chr14	105018402	105020489	-	2088	23.2272	24.0142	2.45936	20.7679	21.5548
367	chr22	30246033	30248850	+	2818	40.1876	40.4764	0	40.1876	40.4764
368	chr4	1245755	1248568	-	2814	51.3785	54.4937	13.3215	38.0569	41.1721
369	chr16	70574253	70575621	+	1369	22.8791	24.8291	1.63957	21.2395	23.1896
370	chr1	153644964	153646235	+	1272	24.1225	30.6425	7.37808	16.7444	23.2644
371	chr1	32110445	32112407	+	1963	13.2798	18.2008	0	13.2798	18.2008
372	chr21	6372367	6374555	+	2189	15.8164	25.6984	0.819786	14.9966	24.8786
373	chr19	13153152	13154661	+	1510	46.7529	52.1031	4.09893	42.654	48.0042
374	chr15	43792392	43794622	+	2231	36.9547	45.5834	15.371	21.5837	30.2125
375	chr6	30594231	30595160	-	930	14.7222	18.8527	0	14.7222	18.8527
376	chr14	55051757	55053893	+	2137	17.0598	25.7527	2.86925	14.1906	22.8835
377	chr22	35398722	35399876	-	1155	27.9025	33.2504	0	27.9025	33.2504
378	chr2	26343732	26345635	-	1904	13.3793	21.4606	0.819786	12.5595	20.6408
379	chr7	151078309	151080426	-	2118	34.4678	41.726	11.682	22.7859	30.044
380	chr22	20118023	20120309	+	2287	19.6959	23.5795	4.91872	14.7772	18.6608
381	chr12	54018495	54020362	+	1868	24.0728	32.2181	11.2721	12.8007	20.946
382	chr6	38701589	38703075	-	1487	28.4994	33.7937	2.45936	26.04	31.3343
383	chr11	65430311	65431192	+	882	35.5621	47.648	20.6996	14.8625	26.9484
384	chr1	109100287	109100927	+	641	208.249	255.789	377.307	-169.057	-121.518
385	chr17	82521018	82521306	-	289	10.7432	13.5283	0	10.7432	13.5283
386	chr3	129396390	129399282	-	2893	23.3765	33.848	1.43463	21.9418	32.4134
387	chr8	127795856	127796847	+	992	17.4577	20.863	0.819786	16.638	20.0432
388	chr17	1453621	1455528	-	1908	17.2588	24.8291	2.04947	15.2093	22.7797
389	chr12	103930462	103931876	+	1415	28.6486	32.1094	11.477	17.1716	20.6324
390	chr19	40748897	40750416	-	1520	17.5075	22.6016	0.819786	16.6877	21.7818
391	chr6	36667426	36669365	+	1940	19.2483	19.6134	0	19.2483	19.6134
392	chr9	124859990	124861581	-	1592	34.7165	36.3472	5.53356	29.183	30.8137
393	chr3	50326409	50327891	-	1483	25.6146	30.9142	2.45936	23.1553	28.4548
394	chr16	30073820	30075841	-	2022	17.3085	15.8102	0.819786	16.4887	14.9904
395	chr19	2276378	2277510	+	1133	22.8791	19.9937	0	22.8791	19.9937
396	chr14	20657446	20657486	-	41	9.54953	18.5268	6.55829	2.99124	11.9685
397	chr19	1602813	1605333	-	2521	35.8107	36.3472	0.819786	34.991	35.5274
398	chr17	82268365	82269535	-	1171	20.0938	21.9496	0.819786	19.274	21.1298
399	chr22	20918883	20920204	+	1322	5.37161	10.4858	0.819786	4.55183	9.66604
400	chr17	8186932	8188092	+	1161	13.2798	22.5472	37.3003	-24.0205	-14.753
401	chr11	62892356	62893746	+	1391	34.2689	29.5016	0	34.2689	29.5016
402	chr3	49027363	49029327	-	1965	38.0987	47.7023	8.19786	29.9008	39.5045
403	chr17	7834230	7836528	-	2299	28.4994	35.4236	0	28.4994	35.4236
404	chr12	68850527	68851278	+	752	8.20663	12.1157	0.409893	7.79674	11.7058
405	chr22	28794129	28795674	-	1546	23.1775	35.6409	5.7385	17.439	29.9024
406	chr3	50335794	50337331	-	1538	29.892	45.4748	1.02473	28.8673	44.4501
407	chr17	51117891	51119959	-	2069	9.40032	15.5929	0	9.40032	15.5929
408	chr3	48715667	48717179	-	1513	13.3793	23.9055	1.22968	12.1496	22.6758
409	chr9	122913259	122913742	-	484	22.2822	32.4354	0	22.2822	32.4354
410	chr9	33022589	33024964	-	2376	18.9001	28.6323	5.7385	13.1616	22.8938
411	chr12	68862099	68862894	+	796	15.4185	13.4197	0	15.4185	13.4197
412	chr7	74174735	74176633	+	1899	15.8661	22.4386	2.04947	13.8167	20.3891
413	chr20	38446752	38448422	+	1671	19.1985	26.8937	2.45936	16.7392	24.4343
414	chr19	55386060	55388356	+	2297	49.4387	61.7197	15.166	34.2727	46.5536
415	chr1	153920546	153922347	-	1802	22.332	30.2079	4.91872	17.4133	25.2891
416	chr5	138540513	138542825	-	2313	18.0546	21.4606	1.22968	16.8249	20.2309
417	chr6	89829982	89831931	+	1950	16.4133	20.3197	3.27915	13.1341	17.0405
418	chr5	53488062	53490748	-	2687	9.89769	11.1921	0	9.89769	11.1921
419	chr19	50136996	50137213	-	218	2.68581	5.70472	1.02473	1.66107	4.67999
420	chr19	2785645	2788444	+	2800	23.6251	22.6559	7.58302	16.0421	15.0729
421	chr1	181089809	181091869	+	2061	17.2588	25.4811	4.50882	12.75	20.9723
422	chr14	100236741	100238351	-	1611	8.65426	12.985	0.819786	7.83448	12.1652
423	chr14	43300446	43300595	+	150	15.319	19.0157	0	15.319	19.0157
424	chr12	57521014	57522402	+	1389	17.7064	23.9598	0	17.7064	23.9598
425	chr19	16625214	16627507	-	2294	18.6017	25.5354	1.22968	17.372	24.3057
426	chr8	102648847	102650334	-	1488	15.2693	18.3638	0.409893	14.8594	17.9539
427	chr10	70404335	70407036	+	2702	24.222	35.2063	6.35334	17.8686	28.8529
428	chr1	9182091	9184123	+	2033	36.7558	47.7023	0.819786	35.936	46.8826
429	chr16	88802590	88803515	-	926	13.429	16.4079	0	13.429	16.4079
430	chr11	83157233	83159991	+	2759	24.9183	31.9464	12.2968	12.6215	19.6496
431	chr12	4321451	4323295	+	1845	13.9264	25.8071	0.819786	13.1066	24.9873
432	chr17	78214334	78215961	+	1628	21.0388	25.2638	2.66431	18.3745	22.5995
433	chr20	45932797	45934943	-	2147	25.7141	29.9905	2.45936	23.2547	27.5312
434	chr7	139360097	139362228	+	2132	27.3057	36.7275	8.19786	19.1078	28.5297
435	chr19	12946417	12947425	+	1009	17.408	19.4504	0	17.408	19.4504
436	chr19	49874326	49876170	-	1845	22.332	24.8835	3.68904	18.6429	21.1944
437	chr22	27717687	27719610	-	1924	19.3478	25.3724	0	19.3478	25.3724
438	chr3	72898487	72898779	-	293	9.69874	14.9953	0	9.69874	14.9953
439	chr22	38308651	38309379	-	729	22.2822	24.9921	2.45936	19.8229	22.5328
440	chr17	49191827	49192139	-	313	5.91872	7.93228	0	5.91872	7.93228
441	chr19	41871737	41872609	+	873	19.9943	22.9275	0.819786	19.1745	22.1078
442	chr19	1273064	1275310	-	2247	23.5754	33.9023	3.27915	20.2963	30.6232
443	chr19	3967157	3969184	-	2028	30.3894	29.8819	1.02473	29.3647	28.8571
444	chr19	40751252	40752920	+	1669	21.8843	26.3504	1.63957	20.2448	24.7108
445	chr22	50303812	50305639	-	1828	39.3918	41.1283	1.63957	37.7522	39.4888
446	chr6	36702217	36703325	+	1109	16.0154	17.5488	0	16.0154	17.5488
447	chr14	103341610	103343307	+	1698	14.7719	23.4165	2.25441	12.5175	21.1621
448	chr22	23894439	23897460	+	3022	80.4747	113.986	28.6925	51.7822	85.2933
449	chr6	31532763	31533606	-	844	21.5859	26.2417	15.5759	6.00998	10.6658
450	chr3	12827156	12828148	-	993	16.0651	15.5929	0	16.0651	15.5929
451	chr19	14416497	14418917	-	2421	24.5204	28.4149	6.96818	17.5522	21.4468
452	chr10	45438725	45440623	+	1899	15.518	17.1142	0	15.518	17.1142
453	chr1	115837942	115839291	-	1350	19.6959	27.111	0.409893	19.286	26.7011
454	chr8	144772881	144774531	-	1651	12.5835	12.3331	0	12.5835	12.3331
455	chr9	89308778	89310731	-	1954	19.3975	25.3181	0.409893	18.9876	24.9082
456	chr19	49056509	49058531	+	2023	27.8031	39.8787	3.27915	24.5239	36.5996
457	chr5	132961603	132963533	-	1931	13.5782	22.2756	2.25441	11.3238	20.0212
458	chr20	1325483	1327590	+	2108	23.1775	26.7307	4.50882	18.6687	22.2219
459	chr19	48960643	48961920	+	1278	23.5754	28.6323	5.32861	18.2468	23.3037
460	chr17	17279246	17281191	-	1946	19.497	22.9819	2.45936	17.0376	20.5225
461	chr16	2264799	2266253	-	1455	11.7877	20.863	2.04947	9.73824	18.8135
462	chr17	3668902	3670712	+	1811	20.6409	27.0024	2.45936	18.1816	24.543
463	chr12	68846342	68846931	+	590	6.66478	10.4315	2.04947	4.61531	8.38203
464	chr19	12939962	12941568	+	1607	28.1015	30.3165	9.2226	18.8789	21.0939
465	chr3	49091076	49093157	-	2082	10.1961	14.9409	1.84452	8.3516	13.0964
466	chr3	122425013	122426897	-	1885	11.7877	17.1685	2.86925	8.91845	14.2992
467	chr1	231528717	231530556	+	1840	14.1253	23.4165	2.45936	11.666	20.9572
468	chr22	39319938	39321588	+	1651	14.1751	17.6031	1.63957	12.5355	15.9636
469	chr4	17808834	17809450	+	617	7.31136	13.311	0	7.31136	13.311
470	chr17	7844863	7846358	+	1496	27.8031	31.4031	1.63957	26.1635	29.7636
471	chr16	3132120	3134801	-	2682	15.7169	19.559	2.45936	13.2576	17.0997
472	chr9	133885682	133888289	-	2608	43.0724	42.2149	0	43.0724	42.2149
473	chr10	87862624	87865241	+	2618	22.0833	26.7307	5.32861	16.7547	21.4021
474	chr14	22917525	22919088	-	1564	13.0311	19.1787	0.409893	12.6212	18.7688
475	chr12	68845388	68845933	+	546	7.90821	9.88818	0	7.90821	9.88818
476	chr11	62880949	62882975	+	2027	28.9968	38.0858	10.2473	18.7494	27.8385
477	chr6	30582881	30584272	-	1392	16.5625	20.7	0	16.5625	20.7
478	chr17	7234792	7236572	-	1781	19.5964	20.2653	7.37808	12.2184	12.8873
479	chr19	5975677	5977760	-	2084	17.9551	22.9275	3.68904	14.2661	19.2385
480	chr11	65475741	65477316	-	1576	21.3372	22.7102	0.409893	20.9273	22.3003
481	chr19	49485429	49487291	-	1863	24.7691	27.763	0	24.7691	27.763
482	chr17	28741046	28743756	-	2711	20.0938	22.9819	0.409893	19.6839	22.572
483	chr19	5693841	5694550	+	710	29.7428	29.8819	1.22968	28.5131	28.6522
484	chr6	28816950	28817265	-	316	16.8112	26.785	16.3957	0.415428	10.3893
[truncated: 9,522 more rows]

## Sheet: mm10CLAP10xk_CLIP_rpkm
ranking	Chr	Start	End	Strand	Length	mm10CLAP10k_CLIP_MpeakMdata_rpm	mm10CLAP10k_CLIP_MpeakHdata_Control_rpm	mm10CLAP10k_CLIP_MpeakHdata_Control1_rpm	mm10CLAP10k_CLIP_MpeakHdata_Control2_rpm	mm10CLAP10k_CLIP_MpeakMdata_rpm_lessControl
[truncated: 10,002 more rows]

[truncated: 4 more sheets: RIP_hg38peak_HNRNPK_10xk_rpkm, RIP_hg38peak_HNRNPU_10xk_rpkm, RIP_mm10_HNRNPK_10xk_rpkm, RIP_mm10_HNRNPU_10xk_rpkm]
