# Supplementary material for: Correlated protein-RNA associations and a requirement for HNRNPU in the long-range recruitment of Polycomb Repressive Complexes by the lncRNAs Airn and Kcnq1ot1
Source: PLoS Genet. 2026 Jun 23;22(6):e1012215. doi: 10.1371/journal.pgen.1012215 (PMC13318007; doi:10.1371/journal.pgen.1012215)
Supplement: S2 table — Column name, column description: gene_ID, unique identifier of chromatin-enriched transcript; length, real length; eff_length, effective length reported by kallisto; [protein_name]_rpm, signal-under-peak values for RIP in question; [protein_name]_over_igg, IgG-corrected signal-under-peak values for RIP in question; [protein_name]_pval, p value describing enrichment of IgG-corrected signal-under-peak values for RIP in question over non-specific IgG. (CSV) [file pgen.1012215.s011.csv]

gene_ID	length	eff_length	alyref_rpm	alyref_rpm_over_igg	bmi1_rpm	bmi1_rpm_over_igg	ciz1_rpm	ciz1_rpm_over_igg	epop_rpm	epop_rpm_over_igg	ezh2_rpm	ezh2_rpm_over_igg	hnrnpc_rpm	hnrnpc_rpm_over_igg	hnrnpk_rpm	hnrnpk_rpm_over_igg	hnrnpl_rpm	hnrnpl_rpm_over_igg	hnrnpm_rpm	hnrnpm_rpm_over_igg	hnrnpu_rpm	hnrnpu_rpm_over_igg	input_rpm	input_rpm_over_igg	jarid2_rpm	jarid2_rpm_over_igg	khdrbs1_rpm	khdrbs1_rpm_over_igg	lbr_rpm	lbr_rpm_over_igg	matrin3_rpm	matrin3_rpm_over_igg	mtf2_rpm	mtf2_rpm_over_igg	nudt21_rpm	nudt21_rpm_over_igg	nxf1_rpm	nxf1_rpm_over_igg	pabpn1_rpm	pabpn1_rpm_over_igg	ptbp1_rpm	ptbp1_rpm_over_igg	rbm15_rpm	rbm15_rpm_over_igg	ring1b_rpm	ring1b_rpm_over_igg	rybp_rpm	rybp_rpm_over_igg	safb_rpm
4933401J01Rik_chr1_3073253_3074322_+_ENSMUSG00000102693.1_ENSMUST00000193812.1.monoexonic.unspliced	1070	870.994	0	0	0	0	0	0	0	0	0	0	0	0	0	0	0	0	0	0	0	0	0	0	0	0	0	0	0	0	0	0	0	0	0	0	0	0	0	0	0	0	0	0	0	0	0	0	0
Gm26206_chr1_3102016_3102125_+_ENSMUSG00000064842.1_ENSMUST00000082908.1.monoexonic.unspliced	110	20.3478	0	0	0	0	0	0	0	0	0	0	0	0	0	0	0	0	0	0	0	0	0	0	0	0	0	0	0	0	0	0	0	0	0	0	0	0	0	0	0	0	0	0	0	0	0	0	0
Xkr4_chr1_3205901_3671498_-_ENSMUSG00000051951.5_ENSMUSG00000051951.5.unspliced	465598	465399	0.0226006	0.0226006	0.514456	0.434014	0	0	0	0	0	0	1.27449	1.20848	1.64297	1.58595	1.45516	1.28527	2.28134	2.25708	2.47425	2.30325	0.28912	0.230035	0.428936	0.39644	0.24032	0.24032	0	0	25.5229	24.4983	0	-0.00807254	0.474735	0.425811	0.170355	0.170355	0.210743	0.210743	3.83529	3.41109	0.322853	0.314799	0	0	0.0783044	0.0783044	3.18057
Xkr4_chr1_3205901_3671498_-_ENSMUSG00000051951.5_ENSMUST00000070533.4	3634	3434.99	0.105869	0.105869	0	0	0	0	0	0	0	0	0	0	0	0	0	0	0	0	0	0	0	0	0	0	0	0	0.252745	0.188408	0	0	0	0	1.04899	0.936761	0.291392	0.235097	0	0	0.0217473	0.0217473	0	0	0.044492	0.044492	0	0	0.130654
Gm18956_chr1_3252757_3253236_+_ENSMUSG00000102851.1_ENSMUST00000192857.1.monoexonic.unspliced	480	280.994	0	0	0	0	0	0	0	0	0	0	0	0	0	0	0	0	0	0	0	0	0	0	0	0	0	0	0	0	0	0	0	0	0	0	0	0	0	0	0	0	0	0	0	0	0	0	0
Gm37180_chr1_3365731_3368549_-_ENSMUSG00000103377.1_ENSMUST00000195335.1.monoexonic.unspliced	2819	2619.99	0	0	0	0	0	0	0	0	0	0	0	0	0	-0.00772115	0	-0.00708572	0	0	0	-0.00707951	0	-0.00770952	0	-0.00785921	0	0	0	0	0	-0.00227396	0	0	0	0	0	0	0	0	0	-0.00565409	0	0	0	0	0	0	0
Gm37363_chr1_3375556_3377788_-_ENSMUSG00000104017.1_ENSMUST00000192336.1.monoexonic.unspliced	2233	2033.99	0	0	0	0	0	0	0	0	0	0	0	0	0	0	0	0	0	0	0	0	0	0	0	0	0	0	0	0	0	0	0	0	0	0	0	0	0	0	0.135469	0.135469	0	0	0	0	0	0	0
Gm37686_chr1_3464977_3467285_-_ENSMUSG00000103025.1_ENSMUST00000194099.1.monoexonic.unspliced	2309	2109.99	0	0	0	0	0	0	0	0	0	0	0	0	0	0	0	0	0	0	0	0	0	0	0	0	0	0	0	0	0	0	0	0	0	0	0	0	0	0	0	0	0	0	0	0	0	0	0
Gm1992_chr1_3466587_3513553_+_ENSMUSG00000089699.1_ENSMUSG00000089699.1.unspliced	46967	46768	0	0	0	0	0	0	0	0	0	0	0	-0.0069585	0	0	0	0	0	0	0	-0.0069626	0	0	0	0	0	0	0	0	0	0	0	0	0	0	0	0	0	0	0	0	0	0	0	0	0	0	0.125387
Gm1992_chr1_3466587_3513553_+_ENSMUSG00000089699.1_ENSMUST00000161581.1	250	65.1884	0	0	0	0	0	0	0	0	0	0	0	0	0	0	0	0	0	0	0	0	0	0	0	0	0	0	0	0	0	0	0	0	0	0	0	0	0	0	0	0	0	0	0	0	0	0	0
Gm37329_chr1_3512451_3514507_-_ENSMUSG00000103201.1_ENSMUST00000192973.1.monoexonic.unspliced	2057	1857.99	0	0	0	0	0	0	0	0	0	0	0	0	0	0	0	0	0	0	0	0	0	0	0	0	0	0	0	0	0	0	0	0	0	0	0	0	0	0	0	0	0	0	0	0	0	0	0
Gm7341_chr1_3531795_3532720_+_ENSMUSG00000103147.1_ENSMUST00000192183.1.monoexonic.unspliced	926	726.994	0	0	0	0	0	0	0	0	0	0	0	0	0	0	0	0	0	0	0	0	0	0	0	0	0	0	0	0	0	0	0	0	0	0	0	0	0	0	0	0	0	0	0	0	0	0	0
Gm38148_chr1_3592892_3595903_-_ENSMUSG00000103161.1_ENSMUST00000195166.1.monoexonic.unspliced	3012	2812.99	0	0	0	0	0	0	0	0	0	0	0.0825412	0.0825412	0	0	0.160247	0.160247	0.156521	0.156521	0.000727355	0.000727355	0.0539964	0.0539964	0	0	0	0	0	0	0	0	0	0	0	0	0	0	0	0	0	0	0	0	0.11123	0.11123	0	0	0.373072
Gm19938_chr1_3647309_3658904_-_ENSMUSG00000102331.1_ENSMUSG00000102331.1.unspliced	11596	11397	0	0	0	0	0	0	0	0	0	0	0.299685	0.228922	0.296053	0.296053	0	0	0	0	0	0	0	-0.00659523	0	0	0	0	0	0	0	-0.0151191	0	0	0	0	0	0	0	0	0.493257	0.463434	0.350262	0.350262	0	0	0	0	0.137892
Gm19938_chr1_3647309_3658904_-_ENSMUSG00000102331.1_ENSMUST00000192692.1	3259	3059.99	0	0	0	0	0	0	0	0	0	0	0	0	0	0	0	0	0	0	0.39039	0.383472	0	0	0	0	0	0	0	0	0	0	0	0	0	0	0	0	0	0	0	0	0	0	0	0	0	0	0
Gm10568_chr1_3680155_3681788_+_ENSMUSG00000102348.1_ENSMUST00000193244.1.monoexonic.unspliced	1634	1434.99	0	0	0	0	0	0	0	0	0	0	0	0	0	0	0	0	0	0	0	0	0	0	0	0	0	0	0	0	0	0	0	0	0	0	0	0	0	0	0	0	0	0	0	0	0	0	0
Gm38385_chr1_3752010_3754360_+_ENSMUSG00000102592.1_ENSMUST00000194454.1.monoexonic.unspliced	2351	2151.99	0	0	0	0	0	0	0	0	0	0	0	0	0	0	0	0	0	0	0	0	0	0	0	0	0	0	0	0	0	0	0	0	0	0	0	0	0	0	0	0	0	0	0	0	0	0	0
Gm27396_chr1_3783876_3783933_-_ENSMUSG00000088333.2_ENSMUST00000157708.2.monoexonic.unspliced	58	14.5498	0	0	0	0	0	0	0	0	0	0	0	0	0	0	0	0	0	0	0	0	0	0	0	0	0	0	0	0	0	0	0	0	0	0	0	0	0	0	0	0	0	0	0	0	0	0	0
Gm37381_chr1_3905739_3986215_-_ENSMUSG00000102343.1_ENSMUSG00000102343.1.unspliced	80477	80278	0.0212923	0.0212923	0	0	0	0	0	0	0	0	0.468933	0.468933	0.40595	0.383495	0.0319608	0.0312539	0.0142337	0.0142337	0.818307	0.762687	0.0436365	0.0436365	0.289959	0.289959	0	0	0	0	2.54273	2.40649	0	0	0.103195	0.103195	0.0420892	0.0420892	0.0271589	0.0271589	0	0	0	0	0	0	0	0	0
Gm37381_chr1_3905739_3986215_-_ENSMUSG00000102343.1_ENSMUST00000194643.1	657	457.994	0	0	0	0	0	0	0	0	0	0	0	0	0	0	0	0	0	0	0	0	0	0	0	0	0	0	0	0	0	0	0	0	0	0	0	0	0	0	0	0	0	0	0	0	0	0	0
Gm37381_chr1_3905739_3986215_-_ENSMUSG00000102343.1_ENSMUST00000192427.1	899	699.994	0	0	0	-0.00867176	0	0	0	0	0	0	0	0	0.0167793	0.0167793	0	0	0	0	0	0	0.0097076	0.0097076	0	0	0	-0.00290424	0.0459536	0.0459536	0	0	0	0	0	0	0	0	0.0444782	0.0435967	0	-0.0080235	0	-0.00398814	0	-0.00744025	0	0	0
Rp1_chr1_3999557_4409241_-_ENSMUSG00000025900.13_ENSMUSG00000025900.13.unspliced	409685	409486	0	0	0	0	0	0	0	0	0	0	0.0250953	0.015593	0.0358375	0.0116852	0	-0.0160854	1.03072	0.984641	0.20017	0.184068	0.0638948	0.0525569	0.0240314	0.0240314	0	0	0.0727928	0.0647475	2.39451	2.32868	0.0777832	0.0777832	0.137046	0.111345	0	-0.00867739	0.122447	0.0894612	0.186178	0.177506	0.0224925	0.0224925	0	0	0.0196114	0.0196114	0.872215
Rp1_chr1_3999557_4409241_-_ENSMUSG00000025900.13_ENSMUST00000208660.1	4170	3970.99	0	0	0	0	0	0	0	0	0	0	0	0	0	0	0	0	0	0	0	0	0	0	0	0	0	0	0	0	0	0	0	0	0	0	0	0	0	0	0	0	0	0	0	0	0	0	0
Gm6101_chr1_4256234_4260519_-_ENSMUSG00000102948.1_ENSMUSG00000102948.1.unspliced	4286	4086.99	0	0	0	0	0	0	0	0	0	0	0	0	0	0	0.0668255	0.0668255	0	0	0.0107882	0.0107882	0	0	0	0	0	0	0	0	0	0	0	0	0	0	0	0	0	0	0	0	0	0	0	0	0	0	0
Gm6101_chr1_4256234_4260519_-_ENSMUSG00000102948.1_ENSMUST00000195384.1	1867	1667.99	0	0	0	0	0	0	0	0	0	0	0	0	0	0	0	0	0	0	0	0	0	0	0	0	0	0	0	0	0	0	0	0	0	0	0	0	0	0	0	0	0	0	0	0	0	0	0
Rp1_chr1_3999557_4409241_-_ENSMUSG00000025900.13_ENSMUST00000027032.5	6869	6669.99	0	0	0	0	0	0	0	0	0	0	0	0	0	0	0	0	0	0	0	0	0	0	0	0	0	0	0	0	0	0	0	0	0	0	0	0	0	0	0	0	0	0	0	0	0	0	0
Gm37483_chr1_4363346_4364829_-_ENSMUSG00000104123.1_ENSMUST00000194382.1.monoexonic.unspliced	1484	1284.99	0	0	0	0	0	0	0	0	0	0	0	0	0	0	0	0	0	0	0	0	0	0	0	0	0	0	0	0	0	0	0	0	0	0	0	0	0	0	0	0	0	0	0	0	0	0	0
Sox17_chr1_4490931_4497354_-_ENSMUSG00000025902.13_ENSMUST00000027035.9	3127	2927.99	0	0	0	0	0	0	0	0	0	0	0	0	0	0	0	0	0	0	0	0	0	0	0	0	0	0	0	0	0	0	0	0	0	0	0	0	0	0	0	0	0	0	0	0	0	0	0
Sox17_chr1_4490931_4497354_-_ENSMUSG00000025902.13_ENSMUSG00000025902.13.unspliced	6424	6224.99	0	0	0	0	0	0	0	0	0	0	0	0	0	0	0	0	0	0	0	0	0	0	0	0	0	0	0	0	0	0	0	0	0	0	0	0	0	0	0	0	0	0	0	0	0	0	0
Sox17_chr1_4490931_4497354_-_ENSMUSG00000025902.13_ENSMUST00000195555.1	1977	1777.99	0	0	0	0	0	0	0	0	0	0	0	0	0	0	0	0	0	0	0	0	0	0	0	0	0	0	0	0	0	0	0	0	0	0	0	0	0	0	0	0	0	0	0	0	0	0	0
Sox17_chr1_4490931_4497354_-_ENSMUSG00000025902.13_ENSMUST00000192650.5	3242	3042.99	0	0	0	0	0	0	0	0	0	0	0	0	0	0	0	0	0	0	0	0	0	0	0	0	0	0	0	0	0	0	0	0	0	0	0	0	0	0	0	0	0	0	0	0	0	0	0
Sox17_chr1_4490931_4497354_-_ENSMUSG00000025902.13_ENSMUST00000116652.7	1512	1312.99	0	0	0	0	0	0	0	0	0	0	0	0	0	0	0	0	0	0	0	0	0	0	0	0	0	0	0	0	0	0	0	0	0	0	0	0	0	0	0	0	0	0	0	0	0	0	0
Gm37587_chr1_4496551_4499558_+_ENSMUSG00000104238.1_ENSMUSG00000104238.1.unspliced	3008	2808.99	0	0	0	0	0	0	0	0	0	0	0	0	0	0	0	0	0	0	0	0	0	0	0	0	0	0	0	0	0	0	0	0	0	0	0	0	0	0	0	0	0	0	0	0	0	0	0
Gm37587_chr1_4496551_4499558_+_ENSMUSG00000104238.1_ENSMUST00000194935.1	475	275.994	0	0	0	0	0	0	0	0	0	0	0	0	0	0	0	0	0	0	0	0	0	0	0	0	0	0	0	0	0	0	0	0	0	0	0	0	0	0	0	0	0	0	0	0	0	0	0
Gm7357_chr1_4522905_4526737_+_ENSMUSG00000102269.1_ENSMUSG00000102269.1.unspliced	3833	3633.99	0	0	0	0	0	0	0	0	0	0	0	0	0	0	0	0	0	0	0	0	0	0	0	0	0	0	0	0	0	0	0	0	0	0	0	0	0	0	0	0	0	0	0	0	0	0	0.0154129
Gm7357_chr1_4522905_4526737_+_ENSMUSG00000102269.1_ENSMUST00000195361.1	2991	2791.99	0	0	0	0	0	0	0	0	0	0	0	0	0	0	0	0	0	0	0	0	0.00532151	0.00532151	0	0	0	0	0	0	0	0	0	0	0	0	0	0	0	0	0	0	0	0	0	0	0	0	0
Gm22307_chr1_4529017_4529123_+_ENSMUSG00000096126.1_ENSMUST00000180019.1.monoexonic.unspliced	107	19.9614	0	0	0	0	0	0	0	0	0	0	0	0	0	0	0	0	0	0	0	0	0	0	0	0	0	0	0	0	0	0	0	0	0	0	0	0	0	0	0	0	0	0	0	0	0	0	0
Gm38076_chr1_4534837_4535286_-_ENSMUSG00000103003.1_ENSMUST00000193889.1.monoexonic.unspliced	450	250.994	0	0	0	0	0	0	0	0	0	0	0	0	0	0	0	0	0	0	0	0	0	0	0	0	0	0	0	0	0	0	0	0	0	0	0	0	0	0	0	0	0	0	0	0	0	0	0
Gm37323_chr1_4583129_4586252_-_ENSMUSG00000104328.1_ENSMUSG00000104328.1.unspliced	3124	2924.99	0	0	0	0	0	0	0	0	0	0	0	0	0	0	0	0	0	0	0	0	0	0	0	0	0	0	0	0	0	0	0	0	0	0	0	0	0	0	0	0	0	0	0	0	0	0	0
Gm37323_chr1_4583129_4586252_-_ENSMUSG00000104328.1_ENSMUST00000195771.1	2773	2573.99	0	0	0	0	0	0	0	0	0	0	0	0	0	0	0	0	0	0	0	0	0	0	0	0	0	0	0	0	0	0	0	0	0	0	0	0	0	0	0	0	0	0	0	0	0	0	0
Gm7369_chr1_4610471_4611406_+_ENSMUSG00000102735.1_ENSMUST00000192738.1.monoexonic.unspliced	936	736.994	0	0	0	0	0	0	0	0	0	0	0	0	0	0	0	0	0	0	0	0	0	0	0	0	0	0	0	0	0	0	0	0	0	0	0	0	0	0	0	0	0	0	0	0	0	0	0.108475
Gm6085_chr1_4687934_4689403_-_ENSMUSG00000098104.1_ENSMUST00000182774.1.monoexonic.unspliced	1470	1270.99	0	0	0	0	0	0	0	0	0	0	0	0	0	0	0	0	0	0	0	0	0	0	0	0	0.19468	0.18461	0.0278545	0.0177844	0	0	0	0	0	0	0.0849707	0.0507007	0	-0.0100701	0	0	0	0	0	0	0	0	0
Gm6119_chr1_4692219_4693424_-_ENSMUSG00000102175.1_ENSMUST00000193443.1.monoexonic.unspliced	1206	1006.99	0	0	0	0	0	0	0	0	0	0	0	0	0	0	0	0	0	0	0	0	0	0	0	0	0	0	0	0	0	0	0	0	0	0	0	0	0	0	0	0	0	0	0	0	0	0	1.04808
Gm25493_chr1_4723277_4723379_-_ENSMUSG00000088000.1_ENSMUST00000157375.1.monoexonic.unspliced	103	19.4624	0	0	0	0	0	0	0	0	0	0	0	0	0	0	0	0	0	0	0	0	0	0	0	0	0	0	0	0	0	0	0	0	0	0	0	0	0	0	0	0	0	0	0	0	0	0	0
Gm2053_chr1_4735046_4735676_-_ENSMUSG00000103265.1_ENSMUST00000195671.1.monoexonic.unspliced	631	431.994	0	0	0	0	0.2661	0.258058	0	0	0.289683	0.281641	0	0	0	0	0	0	0.084947	0.084947	0.109485	0.109485	0.0605284	0.0524863	0	0	0	0	0	0	0	0	0	0	0	0	0	0	0	0	0.0869892	0.0869892	0	0	0	0	0	0	0.138716
Gm6123_chr1_4771131_4772199_+_ENSMUSG00000103922.1_ENSMUST00000193658.1.monoexonic.unspliced	1069	869.994	0.0880771	0.0241758	0	0	0	0	0	0	0	0	0	0	0	0	0	0	0	0	0	0	0.0209261	0.0123963	0	0	0	0	0	0	0	0	0	0	0	0	0	0	0.0268442	0.0183721	0	0	0	0	0	0	0	0	0
Mrpl15_chr1_4773206_4785739_-_ENSMUSG00000033845.13_ENSMUST00000130201.7	1894	1694.99	0.2142	0.173989	0	-0.00804214	0	0	0.400582	0.359132	0	0	0.0155094	-0.502422	0.540971	0.045079	0.313839	-0.158531	0	-0.44228	1.15032	0.64312	0.119629	0.0365464	0.0961083	-0.338168	0	-0.441808	0	0	0	-0.0402107	0	0	0	-0.00804214	0.382421	0.299469	0.149782	0.092602	0	0	0	-0.00804214	0	0	0	-0.00804214	0.0593618
Mrpl15_chr1_4773206_4785739_-_ENSMUSG00000033845.13_ENSMUSG00000033845.13.unspliced	12534	12335	0.341587	0.341587	0.0717312	0.0717312	0	0	0.177529	0.177529	0	0	8.67447	8.2299	5.44148	4.81113	1.80221	1.61118	0	0	6.1056	5.47616	0.172099	0.10663	0.810873	0.801826	1.83857	1.62089	0	0	0	0	0	0	0	0	0.299233	0.288141	7.60575	7.30369	0	0	0.0223855	0.0223855	0	0	0	0	2.23966
Mrpl15_chr1_4773206_4785739_-_ENSMUSG00000033845.13_ENSMUST00000156816.6	4203	4003.99	9.45985	6.41992	0	0	0	0	7.71799	4.63909	0	0	0	0	0	0	0	0	0.863628	0.759042	0	-0.204221	8.51337	4.63357	0	0	0	0	0	0	0.231978	0.167641	0	0	0	0	9.89631	6.00145	8.56623	5.18224	0	0	0	0	0	0	0	0	0.0667478
Gm37144_chr1_4778063_4779212_-_ENSMUSG00000102275.1_ENSMUST00000195445.1.monoexonic.unspliced	1150	950.994	0	0	0	0	0	0	0	0	0	0	0	0	1.1441	0.959477	0	0	0	0	0.264389	0.09578	0	0	0	0	0	0	0	0	0	0	0	0	0	0	0	0	1.07254	1.07254	0	0	0	0	0	0	0	0	0
Mrpl15_chr1_4773206_4785739_-_ENSMUSG00000033845.13_ENSMUST00000146665.2	1569	1369.99	0	0	0	0	0	0	0	0	0	0	1.19436	-0.36837	0	0	4.33565	3.05284	0.254841	0.118125	1.65235	0.54811	0.630101	0.283518	1.11129	0.573471	0	0	0	0	0	0	0	0	0	0	0	0	0	0	0	0	0	0	0	0	0	0	2.53576
Lypla1_chr1_4807788_4848410_+_ENSMUSG00000025903.14_ENSMUSG00000025903.14.unspliced	40623	40424	0.199506	0.199506	1.73083	1.63814	0	0	1.44734	1.41155	0	0	13.6561	12.0974	8.86969	7.61877	12.2209	10.8712	10.0141	8.06565	14.3515	11.8038	5.11314	3.18448	0	0	0.346377	0.346377	0.13787	0.13787	0	0	2.64424	2.20389	0.241992	0.241992	1.66293	1.25865	2.86658	2.57081	5.99275	5.22365	0.470398	0.458568	0.400563	0.377816	0.822806	0.614724	14.2696
Lypla1_chr1_4807788_4848410_+_ENSMUSG00000025903.14_ENSMUST00000027036.10	2507	2307.99	0	-0.0495276	0	-0.0341617	0	0	0.38104	0.336762	0	-0.0341617	0	-0.0453081	0	-0.0503338	0	-0.0415965	0	-0.0453081	0	-0.0437927	0.401239	0.352636	0	-0.0341617	0	-0.0341617	0.032534	-0.0016277	0	-0.0341617	0	-0.0341617	0	-0.0341617	0	-0.0434252	0	-0.0341617	0	-0.0341617	0	-0.0341617	0	-0.0341617	0	-0.0341617	0
Lypla1_chr1_4807788_4848410_+_ENSMUSG00000025903.14_ENSMUST00000150971.7	877	677.994	6.44471	5.30687	0.428598	0.125397	0	0	0.523803	-0.30921	0.289683	0.138993	0.0586064	-0.240181	0.098908	-0.142885	0.387827	-0.521032	0.0841628	-0.214369	0.309142	-1.20621	3.82014	2.65662	0.672097	0.521339	0.21349	-0.033766	0.541887	0.391164	0.173983	-0.661395	0.0777699	-0.0726701	0.303764	-0.060963	1.67741	1.12781	0.483151	-0.032169	0.28276	-0.552312	0.20147	0.050694	1.08992	0.598625	0.703863	0.279766	0.144362
Gm37988_chr1_4807892_4886770_+_ENSMUSG00000104217.1_ENSMUSG00000104217.1.unspliced	78879	78680	0	-0.0816961	0	-0.11746	0	0	0	-0.120019	1.84701	1.56972	0	-0.153383	2.92659	2.20846	0	-0.117757	0	-0.0979983	2.88824	2.55621	0	-0.0834734	2.20376	2.08837	1.29959	1.08569	0.000336651	-0.199406	20.0001	17.8518	0	-0.0358458	8.43451	4.58452	0	-0.0732752	1.66128	0.883767	12.3678	10.708	0	-0.0503916	0	-0.0496954	0	-0.0498502	1.20348
Gm37988_chr1_4807892_4886770_+_ENSMUSG00000104217.1_ENSMUST00000155020.1	825	625.994	2.5464	1.20091	0	0	0	0	0	0	0	0	0	0	0	0	0	0	0	0	0	0	1.42365	0.21496	0	0	0	0	0	0	0	0	0	0	0	0	1.53131	0.749368	0.117686	-0.231944	0.0869439	0.0869439	0	0	0	0	0	0	0
Lypla1_chr1_4807788_4848410_+_ENSMUSG00000025903.14_ENSMUST00000119612.8	529	329.994	0	0	0.128711	-0.297831	0	0	0.00245524	-0.140654	0	0	0.242209	-0.131474	0	0	0	-0.0302381	0	-0.349583	0	0	0.00836271	0.00836271	0	0	0	0	0	0	0	-0.143173	0	0	0.339387	-0.056806	0.0886761	-0.272723	0	0	0	-0.143203	0	0	0	-0.0374669	0	0	0
Lypla1_chr1_4807788_4848410_+_ENSMUSG00000025903.14_ENSMUST00000115529.7	930	730.994	0.832707	0.578892	0	0	0	0	0	0	0	0	0	-0.117592	0.0197816	-0.0653027	0.144146	-0.024285	0.0203243	-0.0972677	0	-0.133726	0.358476	-0.007306	0	0	0	-0.0241264	0	0	0	0	0	0	0	0	1.60176	1.14297	0	0	0	0	0	0	0	0	0	0	0
Tcea1_chr1_4857814_4897909_+_ENSMUSG00000033813.15_ENSMUST00000081551.13	2547	2347.99	2.6441	1.74926	0.571975	-0.055312	0	0	5.96509	4.33915	0	0	0.105285	-0.207313	0	-0.10085	0	0	0	0	0.125126	-0.518246	2.71684	1.24148	0	0	0.0800588	-0.563313	0.0104786	-0.0110894	0	0	0	0	0	0	1.5224	0.988599	4.75285	3.25613	0	-0.263001	0.561026	0.488647	0	0	0	0	0.231193
Tcea1_chr1_4857814_4897909_+_ENSMUSG00000033813.15_ENSMUSG00000033813.15.unspliced	40096	39897	0.0234839	0.0234839	1.96619	1.70775	0.639743	0.564313	3.68342	2.81917	1.00022	0.969168	33.7194	28.9663	21.702	18.7008	13.0067	11.3479	7.83612	5.8716	15.3331	12.6548	9.65514	6.52361	0.396329	0.07505	6.64766	5.98877	4.11661	3.25323	21.3506	19.5263	2.29427	1.71955	5.47031	4.66467	0.62461	0.471448	11.9993	10.8546	23.4177	21.054	0.35678	0.35678	3.24889	2.66568	0	0	10.0259
Tcea1_chr1_4857814_4897909_+_ENSMUSG00000033813.15_ENSMUST00000165720.2	2854	2654.99	0	0	0	0	0	0	0	0	0	0	0	-0.374022	0	0	0	0	0	0	0	0	0	0	0	0	0	0	0	0	0	0	0	0	2.76543	2.11675	0	0	0	0	0	0	0	0	0	0	0	0	0
Gm6104_chr1_4880049_4880651_-_ENSMUSG00000062588.4_ENSMUST00000078030.4.monoexonic.unspliced	603	403.994	0	0	0	0	0	0	0	0	0	0	0	0	0	0	0	0	0	0	0	0	0	0	0	0	0	0	0	0	0	0	0	0	0	0	0	0	0	0	0	0	0	0	0	0	0	0	0.125105
Gm37277_chr1_4905751_4906861_-_ENSMUSG00000103280.1_ENSMUST00000194052.1.monoexonic.unspliced	1111	911.994	0	0	0	0	0	0	0	0	0	0	0	0	0	0	0	0	0	0	0	0	0	0	0	0	0	0	0	0	0	0	0	0	0	0	0	0	0	0	0	0	0	0	0	0	0	0	0.277432
Rgs20_chr1_4909576_5070285_-_ENSMUSG00000002459.17_ENSMUST00000002533.14	1778	1578.99	0	0	0	0	0	0	0	0	0	0	0	0	0	0	0	0	0	0	0	0	0.00504404	0.00504404	0	0	0	0	0.436888	0.380933	0	0	0	0	0	0	0.041807	0.041807	0	0	2.20326	1.89717	0	0	0.0865527	0.0552589	0	0	0
Rgs20_chr1_4909576_5070285_-_ENSMUSG00000002459.17_ENSMUSG00000002459.17.unspliced	160710	160511	0	0	0.249616	0.249616	0	-0.00804665	0.306089	0.257815	0.538086	0.505902	3.08663	2.94967	2.67661	2.48236	6.04476	5.61523	2.42844	2.23016	6.67655	6.45653	0.484348	0.435285	0.262193	0.245726	2.27359	2.00519	0.916464	0.835304	14.322	13.5332	0.311132	0.311132	1.7082	1.51465	0.498821	0.466612	1.12162	1.10552	11.1329	10.323	1.50164	1.34881	0.247137	0.158204	0.665471	0.633295	6.71104
Rgs20_chr1_4909576_5070285_-_ENSMUSG00000002459.17_ENSMUST00000118000.7	2125	1925.99	0	0	0	0	0	0	0	0	0	0	0	0	0	0	0	0	0	0	0	0	0	0	0	0	0	0	0	0	0	0	0	0	0.0399484	0.0399484	0	0	0	0	0	0	0	0	0	0	0	0	0
Rgs20_chr1_4909576_5070285_-_ENSMUSG00000002459.17_ENSMUST00000119256.7	883	683.994	0	0	0	0	0	0	0	0	0	0	0	0	0	0	0	0	0	0	0	0	0	0	0	0	0	0	0.0855036	0.0375546	0	0	0	0	0.313746	0.258038	0	0	0	0	0	0	0	0	0	0	0.0195727	0.0195727	0
Gm17100_chr1_4927028_4927299_-_ENSMUSG00000091305.1_ENSMUST00000168963.1.monoexonic.unspliced	272	80.518	0	0	0	0	0	0	0	0	0	0	0	0	0	0	0.156679	0.156679	0	0	0	0	0	0	0	0	0	0	0	0	0	0	0	0	0	0	0	0	0	0	0	0	0	0	0	0	0	0	0
Gm37079_chr1_4938576_4940710_-_ENSMUSG00000102653.1_ENSMUST00000194114.1.monoexonic.unspliced	2135	1935.99	0	0	0	0	0	0	0	0	0	0	0	0	0	0	0	0	0.154761	0.154761	0	0	0	0	0	0	0	0	0.0578765	0.0578765	0.0785654	0.0785654	0	0	0	0	0	0	0	0	0	0	0	0	0	0	0	0	0
Gm16041_chr1_4970857_4976820_+_ENSMUSG00000085623.1_ENSMUSG00000085623.1.unspliced	5964	5764.99	0	0	0	0	0	0	0	0	0	0	0	0	0	0	0	0	0	0	0	0	0	0	0	0	0	0	0	0	0	0	0	0	0	0	0	0	0	0	0	0	0	0	0	0	0	0	0
Gm16041_chr1_4970857_4976820_+_ENSMUSG00000085623.1_ENSMUST00000144339.1	3725	3525.99	0	0	0	0	0	0	0	0	0	0	0	0	0	0	0	0	0	0	0	0	0	0	0	0	0	0	0	0	0	0	0	0	0	0	0	0	0	0	0	0	0	0	0	0	0	0	0.0246772
Gm17101_chr1_5063060_5064647_+_ENSMUSG00000091665.1_ENSMUST00000169520.1.monoexonic.unspliced	1588	1388.99	0	0	0	0	0	0	0	0	0	0	0	0	0	0	0	0	0	0	0	0	0	0	0	0	0	0	0	0	0	0	0	0	0	0	0	0	0.026332	0.0182899	0	0	0	0	0	0	0	0	0
Atp6v1h_chr1_5070018_5162529_+_ENSMUSG00000033793.12_ENSMUST00000192847.5	1662	1462.99	0	-0.770808	9.50627e-10	-0.00328867	0	0	0	0	0.824201	-0.104876	0	-1.13816	0.0316235	-1.60837	0	-0.256256	1.23071	-0.70869	0	-0.297587	0	-0.275671	1.75398	0.15552	0.186804	-0.665591	0	0	0	-0.390914	1.43874	0.24244	1.18731	-0.62401	0	0	0	0	0.709951	-0.620649	0.358168	-0.143919	1.09442	0.524975	0.403397	0.212303	0.0984135
Atp6v1h_chr1_5070018_5162529_+_ENSMUSG00000033793.12_ENSMUSG00000033793.12.unspliced	92512	92313	0.192773	0.091949	7.63669	6.69642	0	0	0.591325	0.582873	2.01556	1.76108	38.4336	33.4543	28.3888	24.2329	44.5962	39.0315	73.8293	64.5035	41.2256	33.5483	14.1995	8.44714	4.97898	3.44685	1.98177	1.75149	0.537999	0.416004	46.6681	40.8984	4.16139	3.52861	6.44571	5.14847	0.506078	0.146508	0.664336	0.514841	38.1641	33.3096	1.21841	1.13713	1.74904	1.57121	1.37033	1.08791	22.4894
Atp6v1h_chr1_5070018_5162529_+_ENSMUSG00000033793.12_ENSMUST00000044369.12	2049	1849.99	10.4039	8.23608	2.62201	1.17799	0	0	2.89721	2.52231	0	0	0	-0.583796	0.113775	0.113775	0.496581	-0.873419	0	-0.129372	0.121576	-1.65033	7.22578	4.01672	0	-0.0461839	0	0	0	0	0.300531	-0.898409	0	-0.0642074	0	0	0	0	0	0	0.45469	-0.287136	0	0	3.13239e-05	-0.74896	0.0476769	-1.02284	0.115165
Atp6v1h_chr1_5070018_5162529_+_ENSMUSG00000033793.12_ENSMUST00000192698.2	1811	1611.99	10.2286	6.55743	1.23967	0.500949	0	0	5.12499	2.90239	0.209115	0.132955	0.706915	-1.27548	0.230452	-1.44242	0.36586	-0.77231	0.27525	-1.51512	0.363285	-0.395599	6.01945	2.48654	0	-0.142114	0	0	2.96038	1.50546	0.32618	-0.069556	0	-0.120026	0	-0.150801	7.73171	4.47639	8.39539	5.45287	0.147317	-0.79203	0	-0.0608632	1.85371	1.06591	1.42766	0.920032	0.541653
Gm7182_chr1_5276106_5277337_-_ENSMUSG00000104352.1_ENSMUSG00000104352.1.unspliced	1232	1032.99	0	0	0	0	0	0	0	0	0	0	0	0	0	0	0	0	0	0	0	0	0	0	0	0	0	0	0	0	0	0	0	0	0	0	0	0	0	0	0	0	0	0	0	0	0	0	0
Gm7182_chr1_5276106_5277337_-_ENSMUSG00000104352.1_ENSMUST00000193351.1	732	532.994	0	0	0	0	0	0	0	0	0	0	0	0	0	0	0	0	0	0	0	0	0	0	0	0	0	0	0	0	0	0	0	0	0	0	0	0	0	0	0	0	0	0	0	0	0	0	0
Gm37567_chr1_5307739_5310017_+_ENSMUSG00000104046.1_ENSMUST00000193241.1.monoexonic.unspliced	2279	2079.99	0	0	0	0	0.15966	0.153786	0	0	0	0	0	0	0	0	0	0	0.0448449	0.0448449	0.0469221	0.0469221	0	0	0.0223428	0.0223428	0.3274	0.325605	0	0	0	0	0	0	0	0	0	0	0.11227	0.0222261	0	0	0	0	0	0	0	0	1.3633
Gm38264_chr1_5403547_5405578_+_ENSMUSG00000102907.1_ENSMUST00000194850.1.monoexonic.unspliced	2032	1832.99	0	0	0	0	0	0	0	0	0	0	0	0	0	0	0	0	0	0	0	0	0	0	0	0	0	0	0	0	0	0	0	0	0	0	0	0	0	0	0	0	0	0	0	0	0	0	0
Oprk1_chr1_5588466_5606131_+_ENSMUSG00000025905.14_ENSMUSG00000025905.14.unspliced	17666	17467	0	0	0	0	0	0	0	0	0	0	0	0	0	0	0	0	0	0	0	0	0	0	0	0	0	0	0	0	0	0	0	0	0	0	0	0	0	0	0	0	0	0	0	0	0	0	0
Oprk1_chr1_5588466_5606131_+_ENSMUSG00000025905.14_ENSMUST00000160777.7	4675	4475.99	0	0	0	0	0	0	0	0	0	0	0	0	0	0	0	0	0	0	0	0	0	0	0	0	0	0	0	0	0	0	0	0	0	0	0	0	0	0	0	0	0	0	0	0	0	0	0
Oprk1_chr1_5588466_5606131_+_ENSMUSG00000025905.14_ENSMUST00000239100.1	4675	4475.99	0	0	0	0	0	0	0	0	0	0	0	0	0	0	0	0	0	0	0	0	0	0	0	0	0	0	0	0	0	0	0	0	0	0	0	0	0	0	0	0	0	0	0	0	0	0	0
Oprk1_chr1_5588466_5606131_+_ENSMUSG00000025905.14_ENSMUST00000027038.10	1376	1176.99	0	0	0	0	0	0	0	0	0	0	0	0	0	0	0	0	0	0	0	0	0	0	0	0	0	0	0	0	0	0	0	0	0	0	0	0	0	0	0	0	0	0	0	0	0	0	0
Oprk1_chr1_5588466_5606131_+_ENSMUSG00000025905.14_ENSMUST00000160339.1	2481	2281.99	0	0	0	0	0	0	0	0	0	0	0	0	0	0	0	0	0	0	0	0	0	0	0	0	0	0	0	0	0	0	0	0	0	0	0	0	0	0	0	0	0	0	0	0	0	0	0
Gm36965_chr1_5617837_5618230_-_ENSMUSG00000103936.1_ENSMUST00000193797.1.monoexonic.unspliced	394	195.004	0.0212071	0.0212071	0	0	0	0	0	0	0	0	0	0	0	0	0	0	0	0	0	0	0	0	0	0	0	0	0	0	0	0	0	0	0	0	0	0	0	0	0	0	0	0	0	0	0	0	0
Gm22463_chr1_5644645_5644745_-_ENSMUSG00000093015.1_ENSMUST00000175274.1.monoexonic.unspliced	101	19.2194	0	0	0	0	0	0	0	0	0	0	0	0	0	0	0	0	0	0	0	0	0	0	0	0	0	0	0	0	0	0	0	0	0	0	0	0	0	0	0	0	0	0	0	0	0	0	0
Gm37429_chr1_5842874_5844672_-_ENSMUSG00000103519.1_ENSMUST00000193807.1.monoexonic.unspliced	1799	1599.99	0	0	0	0	0	0	0	0	0	0	0	0	0	0	0	0	0	0	0	0	0.0051429	0.0051429	0	0	0	0	0	0	0	0	0	0	0	0	0	0	0	0	0	0	0	0	0	0	0	0	0
Npbwr1_chr1_5913707_5917398_-_ENSMUSG00000033774.4_ENSMUST00000044180.4.monoexonic.unspliced	3692	3492.99	0	0	0	0	0	0	0	0	0	0	0	0	0	0	0	0	0	0	0	0	0	0	0	0	0	0	0	0	0	0	0	0	0	0	0	0	0	0	0	0	0	0	0	0	0	0	0
Gm19214_chr1_6048963_6050045_-_ENSMUSG00000103090.1_ENSMUST00000191956.1.monoexonic.unspliced	1083	883.994	0	0	0	0	0	0	0	0	0	0	0	0	0	0	0	0	0	0	0	0	0	0	0	0	0	0	0	0	0	0	0	0	0	0	0	0	0	0	0	0	0	0	0	0	0	0	0
Rb1cc1_chr1_6206197_6276648_+_ENSMUSG00000025907.14_ENSMUSG00000025907.14.unspliced	70452	70253	0.119317	0.110474	3.31658	2.64795	0	-0.00804214	5.57459	3.816	3.22789	2.45182	40.2758	36.0923	22.2114	18.9623	30.4138	27.7467	22.4944	19.6004	22.5245	19.7692	9.53202	6.23919	2.61621	2.19189	3.92288	3.22116	0.121764	0.121764	20.2145	18.0061	9.21586	7.63156	11.2303	9.07099	3.74953	2.17148	0.578776	0.210977	4.67689	4.03892	1.41029	1.37764	1.53133	1.37601	0.391454	0.302617	23.8658
4732440D04Rik_chr1_6209866_6215293_-_ENSMUSG00000090031.2_ENSMUST00000191825.1.monoexonic.unspliced	5428	5228.99	0	0	0.425315	0.328809	0	0	0	0	0	0	1.6244	1.34769	1.20668	1.15843	1.27769	0.830361	0.212368	0.180199	0.923909	0.883698	0.247158	0.206947	1.0522	0.78387	0.266863	0.258821	0.114884	0.0987997	0.637938	0.589685	0	0	6.54338	5.84158	0.741047	0.447561	0.289652	0.28161	0.434946	0.386693	0	0	0	0	0.137009	0.120925	6.84606
4732440D04Rik_chr1_6209866_6215293_-_ENSMUSG00000090031.2_ENSMUST00000159618.1	413	213.996	0	0	0	0	0	0	0	0	0	0	0	-0.0128019	0	0	0	-0.0110731	0	0	0	0	0	0	0.269291	0.256146	0	0	0	0	0	0	0	0	0.550769	0.528777	0.304129	0.292013	0	0	0	0	0	0	0	0	0	0	0.182213
Rb1cc1_chr1_6206197_6276648_+_ENSMUSG00000025907.14_ENSMUST00000027040.12	7607	7407.99	23.2112	14.0198	1.21658	-0.12889	0	0	33.8108	22.3819	0	-0.245283	0.39106	-1.13416	0.199367	-1.26625	0.159711	-1.30682	0.464646	-0.454185	0.203329	-1.44048	14.7766	5.28985	2.02103	0.4546	0.266863	-0.527253	0.544562	-0.066641	0.0386629	-0.747629	0.349965	0.116743	5.50976	2.65296	17.3212	11.7257	43.6617	33.0439	0.369684	-0.383641	0.0671565	-0.0449545	1.20493	0.01721	0.626326	0.232635	25.5533
Alkal1_chr1_6359218_6394731_+_ENSMUSG00000087247.3_ENSMUSG00000087247.3.unspliced	35514	35315	0	0	0	0	0	0	0	0	0	0	0	0	0.0198063	0.0198063	0.096894	0.096894	0	0	0	0	0.010095	0.010095	0	0	0	0	0	0	0.121213	0.121213	0	0	0	0	0	0	0	0	0.0434948	0.0434948	0	0	0	0	0	0	0.154835
Alkal1_chr1_6359218_6394731_+_ENSMUSG00000087247.3_ENSMUST00000133144.3	971	771.994	0	0	0	0	0	0	0	0	0	0	0	0	0	0	0	0	0	0	0	0	0	0	0	0	0	0	0	0	0	0	0	0	0	0	0	0	0	0	0	0	0	0	0	0	0	0	0
Gm2147_chr1_6380394_6381032_+_ENSMUSG00000103355.1_ENSMUST00000193588.1.monoexonic.unspliced	639	439.994	0	0	0	0	0	0	0	0	0	0	0	0	0	0	0	0	0	0	0	0	0	0	0	0	0	0	0	0	0	0	0	0	0	0	0	0	0	0	0	0	0	0	0	0	0	0	0
Gm7417_chr1_6382634_6383106_-_ENSMUSG00000102706.1_ENSMUST00000192950.1.monoexonic.unspliced	473	273.994	0	0	0	0	0	0	0	0	0	0	0	0	0	0	0	0	0	0	0	0	0	0	0	0	0	0	0	0	0	0	0	0	0	0	0	0	0	0	0	0	0	0	0	0	0	0	0
Gm19026_chr1_6429655_6441296_-_ENSMUSG00000103845.1_ENSMUSG00000103845.1.unspliced	11642	11443	1.10922	0.9158	6.38493	6.23596	99.0888	89.9074	13.8551	10.6283	0.327555	0.327555	0	0	0	0	0	0	0	0	0.12516	0.12516	2.43684	1.03934	0	-0.0548616	170.336	157.02	3.20237	2.54356	0	0	0	0	0.964765	0.410315	4.22038	2.96894	1.88502	1.27635	0	0	5.64169	4.81225	0.276898	0.276898	0	0	0
Gm19026_chr1_6429655_6441296_-_ENSMUSG00000103845.1_ENSMUST00000194240.1	4530	4330.99	0	0	0	0	0	0	0	0	0	0	0	0	0	0	0	0	0	0	0	0	0	0	0	0	0	0	0	0	0	0	0	0	0	0	0	0	0	0	0	0	0	0	0	0	0	0	0
St18_chr1_6487231_6860940_+_ENSMUSG00000033740.17_ENSMUST00000140079.7	5892	5692.99	0	0	0	0	0	0	0	0	0	0	0	0	0	0	0	0	0	0	0	0	0	0	0	0	0	0	0	0	0	0	0	0	0	0	0	0	0	0	0	0	0	0	0	0	0	0	0
St18_chr1_6487231_6860940_+_ENSMUSG00000033740.17_ENSMUSG00000033740.17.unspliced	373710	373511	0	0	0	0	0	0	0	0	0.125596	0.125596	0.180585	0.180585	0.062516	0.0302624	0.0342581	0.0101264	0.63781	0.607002	0.141225	0.03658	0.0480084	-0.0346809	0.0497173	0.0497173	0	-0.0241528	0	0	1.67669	1.63694	0	0	0.176666	0.128161	0.0443744	-0.0284918	0.0816106	0.0333538	0.311158	0.04227	0.0236044	0.0236044	0	0	0	0	0.290479
St18_chr1_6487231_6860940_+_ENSMUSG00000033740.17_ENSMUST00000131494.7	5720	5520.99	0	0	0	0	0	0	0	0	0	0	0	0	0	0	0	0	0	0	0	0	0	0	0	0	0	0	0	0	0	0	0	0	0	0	0	0	0	0	0	0	0	0	0	0	0	0	0
St18_chr1_6487231_6860940_+_ENSMUSG00000033740.17_ENSMUST00000043578.12	5862	5662.99	0	0	0	0	0	0	0	0	0	0	0	0	0	0	0	0	0	0	0	0	0	0	0	0	0	0	0	0	0	0	0	0	0	0	0	0	0	0	0	0	0	0	0	0	0	0	0
St18_chr1_6487231_6860940_+_ENSMUSG00000033740.17_ENSMUST00000150761.7	4264	4064.99	0	0	0	0	0	0	0	0	0	0	0	0	0	0	0	0	0	0	0	0	0	0	0	0	0	0	0	0	0	0	0	0	0	0	0	0	0	0	0	0	0	0	0	0	0	0	0
St18_chr1_6487231_6860940_+_ENSMUSG00000033740.17_ENSMUST00000151281.7	3533	3333.99	0	0	0	0	0	0	0	0	0	0	0	0	0	0	0	0	0	0	0	0	0	0	0	0	0	0	0	0	0	0	0	0	0	0	0	0	0	0	0	0	0	0	0	0	0	0	0
St18_chr1_6487231_6860940_+_ENSMUSG00000033740.17_ENSMUST00000163727.3	5604	5404.99	0	0	0	0	0	0	0	0	0	0	0	0	0	0	0	0	0	0	0	0	0	0	0	0	0	0	0	0	0	0	0	0	0	0	0	0	0	0	0	0	0	0	0	0	0	0	0
Gm42492_chr1_6861237_6864151_-_ENSMUSG00000103329.2_ENSMUST00000195780.2.monoexonic.unspliced	2915	2715.99	0	0	0	0	0	0	0	0	0	0	0	0	0	0	0	0	0	0	0	0	0	0	0	0	0	0	0	0	0	0	0	0	0	0	0	0	0	0	0	0	0	0	0	0	0	0	0
Gm7449_chr1_6910560_6911222_+_ENSMUSG00000104385.1_ENSMUST00000194393.1.monoexonic.unspliced	663	463.994	0	0	0	0	0	0	0	0	0	0	0	0	0	0	0	0	0	0	0	0	0	0	0	0	0	0	0	0	0	0	0	0	0	0	0	0	0	0	0	0	0	0	0	0	0	0	0
Gm37108_chr1_6916559_6923588_+_ENSMUSG00000102135.1_ENSMUSG00000102135.1.unspliced	7030	6830.99	0	0	0	0	0	0	0	0	0	0	0	0	0	0	0	0	0	0	0	0	0	0	0	0	0	0	0	0	0	0	0	0	0	0	0	0	0	0	0	0	0	0	0	0	0	0	0
Gm37108_chr1_6916559_6923588_+_ENSMUSG00000102135.1_ENSMUST00000194605.1	626	426.994	0	0	0	-0.0608299	0	0	0	0	0	0	0	0	0	0	0	-0.00850875	0	-0.00852813	0	-0.00850875	0	0	0	0	0	0	0	-0.00851197	0	-0.00893836	0	0	0	0	0	-0.00848213	0	-0.00889807	0	-0.00852813	0	0	0	0	0	0	0
Gm37275_chr1_6929759_6929788_+_ENSMUSG00000103282.1_ENSMUST00000191703.1.monoexonic.unspliced	30	10.6018	0	0	0	0	0	0	0	0	0	0	0	0	0	0	0	0	0	0	0	0	0	0	0	0	0	0	0	0	0	0	0	0	0	0	0	0	0	0	0	0	0	0	0	0	0	0	0
Gm37225_chr1_6998217_6998541_+_ENSMUSG00000102534.1_ENSMUST00000193423.1.monoexonic.unspliced	325	126.853	0	0	0	0	0	0	0	0	0	0	0	0	0	0	0	0	0	0	0	0	0	0	0	0	0	0	0	0	0	0	0	0	0	0	0	0	0	0	0	0	0	0	0	0	0	0	0
Gm37489_chr1_7013762_7013920_+_ENSMUSG00000102213.1_ENSMUST00000191883.1.monoexonic.unspliced	159	28.7393	0	0	0	0	0	0	0	0	0	0	0	0	0	0	0	0	0	0	0	0	0	0	0	0	0	0	0	0	0	0	0	0	0	0	0	0	0	0	0	0	0	0	0	0	0	0	0
Gm5694_chr1_7035915_7037217_+_ENSMUSG00000103629.1_ENSMUSG00000103629.1.unspliced	1303	1103.99	0	0	0	0	0	0	0	0	0	0	0	0	0	0	0	0	0	0	0	0	0	0	0	0	0	0	0	0	0	0	0	0	0	0	0	0	0	0	0	0	0	0	0	0	0	0	0
Gm5694_chr1_7035915_7037217_+_ENSMUSG00000103629.1_ENSMUST00000195648.1	641	441.994	0	0	0	0	0	0	0	0	0	0	0	0	0	0	0	0	0	0	0	0	0	0	0	0	0	0	0	0	0	0	0	0	0	0	0	0	0	0	0	0	0	0	0	0	0	0	0
Pcmtd1_chr1_7088920_7173628_+_ENSMUSG00000051285.17_ENSMUSG00000051285.17.unspliced	84709	84510	0.0223406	0.0053877	6.38368	5.28724	0.15966	0.119054	6.33651	5.36119	1.34376	1.14028	33.3838	29.4873	32.97	27.2172	39.4953	33.2028	23.0902	19.8536	47.4675	39.7029	15.377	10.4961	6.05482	5.10878	2.16257	1.99288	5.78161	4.57062	34.2337	30.2145	8.20473	7.15396	5.14357	4.01867	3.22537	2.67912	4.3099	3.27089	42.3318	38.3384	0.402939	0.386663	3.40206	2.42962	3.18471	2.45006	21.7822
Pcmtd1_chr1_7088920_7173628_+_ENSMUSG00000051285.17_ENSMUST00000061280.16	5232	5032.99	4.15547	3.11894	0.594553	-0.175985	0.02661	-0.0695009	0.353578	-0.134776	0.206916	0.06341	0.0986724	-0.468982	0.04036	-0.412089	0.194089	-0.256305	0.116582	-0.34805	0.0948598	-0.350655	3.73131	1.09687	0.552623	0.34077	0.163268	-0.02894	0.706295	0.276693	0.0579944	-0.142345	0	-0.205339	14.1306	9.8163	6.32733	4.42815	34.4081	27.0838	0.246982	-0.218984	0.291012	0.210783	0.155722	-0.049838	0.14264	-0.063641	0.346492
Gm26983_chr1_7136199_7136586_-_ENSMUSG00000098201.1_ENSMUST00000182051.1.monoexonic.unspliced	388	189.01	0	0	0	0	0	0	0	0	0	0	0	0	0	0	0	0	0	0	0	0	0	0	0	0	0	0	0	0	0	0	0	0	0	0	0	0	0	0	0	0	0	0	0	0	0	0	0
Gm38372_chr1_7148110_7152137_+_ENSMUSG00000103509.1_ENSMUST00000194854.1.monoexonic.unspliced	4028	3828.99	0	0	0	0	0	0	0	0	0.435716	0.300177	12.4152	11.2165	2.71967	1.83834	7.84384	6.99498	9.26072	8.36189	1.13389	0.65735	4.45326	3.19465	0	0	0	0	0	0	1.13612	0.602462	0	0	1.48202	1.09871	0.230128	0.110119	0	0	8.04234	7.47535	0	0	1.24736	0.800849	0	0	1.17089
Gm9826_chr1_7177739_7179037_+_ENSMUSG00000048538.7_ENSMUST00000029124.7.monoexonic.unspliced	1299	1099.99	0	0	0	0	0	0	0	0	0	0	0	0	0	0	0	0	0	0	0	0	0	0	0	-0.0277101	0.346921	0.290626	0.64335	0.425281	0	0	0	0	0	0	0.624405	0.383778	0	0	0	0	0	0	0	0	0	0	0
Nras-ps2_chr1_7189742_7189919_-_ENSMUSG00000103709.1_ENSMUST00000195269.1.monoexonic.unspliced	178	33.5006	0	0	0	0	0	0	0	0	0	0	0	0	0	0	0	0	0	0	0	0	0	0	0	0	0	0	0	0	0	0	0	0	0	0	0	0	0	0	0	0	0	0	0	0	0	0	0
Gm23274_chr1_7265803_7265932_+_ENSMUSG00000077244.1_ENSMUST00000104056.1.monoexonic.unspliced	130	23.2406	0	0	0	0	0	0	0	0	0	0	0	0	0	0	0	0	0	0	0	0	0	0	0	0	0	0	0	0	0	0	0	0	0	0	0	0	0	0	0	0	0	0	0	0	0	0	0
Gm19002_chr1_7315451_7316462_+_ENSMUSG00000102768.1_ENSMUST00000192649.1.monoexonic.unspliced	1012	812.994	0	0	0	0	0	0	0	0	0	0	0	0	0	0	0	0	0	0	0	0	0	0	0	0	0	0	0	0	0	0	0	0	0	0	0	0	0	0	0	0	0	0	0	0	0	0	0
Gm26901_chr1_7349406_7397869_-_ENSMUSG00000097797.6_ENSMUST00000181554.1	1193	993.994	0	0	0	0	0	0	0	0	0	0	0	0	0	0	0	0	0	0	0.168557	0.168557	0	0	0	0	0	0	0.0128307	0.0128307	0	0	0	0	0	0	0	0	0	0	0	0	0	0	0	0	0	0	0
Gm26901_chr1_7349406_7397869_-_ENSMUSG00000097797.6_ENSMUSG00000097797.6.unspliced	48464	48265	0	0	0	0	0	0	0.363246	0.306951	0.554581	0.530455	32.8508	32.5452	2.48882	2.23951	4.16003	3.94939	6.12363	5.45242	2.44791	2.2951	1.17133	0.94615	0.57665	0.528397	1.06994	1.02973	0.492659	0.492659	14.6791	13.7419	0.506037	0.425616	0.81962	0.779409	0.284561	0.284561	0.495192	0.463023	8.28783	7.56862	0.0223855	0.0223855	0.621782	0.597656	0.117436	0.109394	8.40309
Gm26901_chr1_7349406_7397869_-_ENSMUSG00000097797.6_ENSMUST00000193106.5	256	69.0907	0	0	0	0	0	0	0	0	0	0	0	0	0	0	0	0	0	0	0	0	0	0	0	0	0	0	0	0	0.0949759	0.0949759	0	0	0	0	0	0	0	0	0	0	0	0	0	0	0	0	0
Gm26901_chr1_7349406_7397869_-_ENSMUSG00000097797.6_ENSMUST00000193732.1	631	431.994	0	0	0	0	0	0	0	0	0	0	0	0	0	0	0	0	0	0	0	0	0.0349124	0.0349124	0	0	0	0	0	0	0	0	0	0	0	0	0	0	0.0482319	0.0482319	0	0	0	0	0	0	0	0	0
Gm18984_chr1_7410679_7411993_+_ENSMUSG00000103498.1_ENSMUSG00000103498.1.unspliced	1315	1115.99	0	0	0	0	0	0	0	0	0	0	0	0	0	0	0	0	0	0	0	0	0	0	0	0	0	0	0	0	0	0	0	0	0	0	0	0	0	0	0	0	0	0	0	0	0	0	0
Gm18984_chr1_7410679_7411993_+_ENSMUSG00000103498.1_ENSMUST00000193998.1	1124	924.994	0	0	0	0	0	0	0	0	0	0	0	0	0	0	0	0	0	0	0	0	0	0	0	0	0	0	0	0	0	0	0	0	0	0	0	0	0	0	0	0	0	0	0	0	0	0	0
Gm30414_chr1_7497968_7518149_+_ENSMUSG00000103067.1_ENSMUSG00000103067.1.unspliced	20182	19983	0	0	0	0	0	0	0	0	0	0	0	0	0	0	0.183142	0.183142	0	0	0.127258	0.0793234	0.0684935	0.0207961	0	0	0	0	0	0	0.293626	0.285536	0	0	0	0	0.127195	0.127195	0	0	0.0443562	0.0443562	0	0	0	0	0	0	0.608429
Gm30414_chr1_7497968_7518149_+_ENSMUSG00000103067.1_ENSMUST00000194886.1	2596	2396.99	0	0	0	0	0	0	0	0	0	0	0	0	0	0	0.0779561	0.0779561	0	0	0	0	0	0	0	0	0	0	0	0	0	0	0	0	0	0	0	0	0	0	0	0	0	0	0	0	0	0	0
Gm37791_chr1_7591646_7591931_+_ENSMUSG00000102320.1_ENSMUST00000195081.1.monoexonic.unspliced	286	91.6548	0	0	0	0	0	0	0	0	0	0	0	0	0	0	0	0	0	0	0	0	0	0	0	0	0	0	0	0	0	0	0	0	0	0	0	0	0	0	0	0	0	0	0	0	0	0	0
Gm7470_chr1_7597379_7599473_+_ENSMUSG00000104226.1_ENSMUST00000194219.1.monoexonic.unspliced	2095	1895.99	0	0	0	0	0	0	0	0	0	0	0	0	0	0	0	0	0	0	0	0	0	0	0	0	0	0	0	0	0	0	0	0	0	0	0	0	0	0	0	0	0	0	0	0	0	0	0
Rps2-ps2_chr1_7664081_7664961_+_ENSMUSG00000103903.1_ENSMUST00000194305.1.monoexonic.unspliced	881	681.994	0	0	0	0	0	0	0	0	0	0	0	0	0	0	0	0	0	0	0	0	0	0	0	0	0	0	0	0	0	0	0	0	0	0	0	0	0	0	0	0	0	0	0	0	0	0	0
Gm38216_chr1_7728861_7730565_-_ENSMUSG00000103557.1_ENSMUSG00000103557.1.unspliced	1705	1505.99	0	0	0	0	0	0	0	0	0	0	0	0	0	0	0	0	0	0	0	0	0	0	0	0	0	0	0	0	0	0	0	0	0	0	0	0	0	0	0	0	0	0	0	0	0	0	0
Gm38216_chr1_7728861_7730565_-_ENSMUSG00000103557.1_ENSMUST00000194872.1	1214	1014.99	0	0	0	0	0	0	0	0	0	0	0	0	0	0	0	0	0	0	0	0	0	0	0	0	0	0	0	0	0	0	0	0	0	0	0	0	0	0	0	0	0	0	0	0	0	0	0
Sntg1_chr1_8361475_9299878_-_ENSMUSG00000025909.16_ENSMUST00000132064.7	4165	3965.99	0	0	0	0	0	0	0	0	0	0	0	0	0	0	0	0	0	0	0	0	0	0	0	0	0	0	0	0	0	0	0	0	0	0	0	0	0	0	0	0	0	0	0	0	0	0	0
Sntg1_chr1_8361475_9299878_-_ENSMUSG00000025909.16_ENSMUST00000191683.5	4510	4310.99	0	0	0	0	0	0	0	0	0	0	0	0	0	0	0	0	0	0	0	0	0	0	0	0	0	0	0	0	0	0	0	0	0	0	0	0	0	0	0	0	0	0	0	0	0	0	0
Sntg1_chr1_8361475_9299878_-_ENSMUSG00000025909.16_ENSMUST00000140295.7	4887	4687.99	0	0	0	0	0	0	0	0	0	0	0	0	0	0	0	0	0	0	0	0	0	0	0	0	0	0	0	0	0	0	0	0	0	0	0	0	0	0	0	0	0	0	0	0	0	0	0
Sntg1_chr1_8361475_9299878_-_ENSMUSG00000025909.16_ENSMUSG00000025909.16.unspliced	938404	938205	0.0213223	0.0046567	0.448907	0.439941	1.44346	1.38635	0.584701	0.543481	0	-0.00845318	0.909863	0.859361	0.934617	0.820889	0.536831	0.431665	3.80056	3.58341	0.677382	0.660959	0.555288	0.358825	0.0967894	0.0967894	1.36974	1.34212	0.200287	0.190945	8.78287	8.6448	0.117093	0.105952	0.860354	0.597069	0.277723	0.222171	0.251963	0.235759	1.69246	1.58336	0.249151	0.24099	0.0546997	0.0546997	0.0198281	0.0198281	0.901569
Sntg1_chr1_8361475_9299878_-_ENSMUSG00000025909.16_ENSMUST00000115488.2	1554	1354.99	0	0	0	0	0	0	0	0	0	0	0	0	0	0	0	0	0	0	0	0	0	0	0	0	0	0	0	0	0	0	0	0	0	0	0	0	0	0	0	0	0	0	0	0	0	0	0
Gm38024_chr1_8450960_8453491_-_ENSMUSG00000102647.1_ENSMUST00000192338.1.monoexonic.unspliced	2532	2332.99	0	0	0	0	0	0	0	0	0	0	0	0	0	0	0	0	0	0	0	0	0	0	0	0	0	0	0	0	0	0	0	0	0	0	0	0	0	0	0	0	0	0	0	0	0	0	0
Gm16284_chr1_8468426_8468825_-_ENSMUSG00000086235.1_ENSMUST00000140995.1.monoexonic.unspliced	400	201	0	0	0	0	0	0	0	0	0	0	0	0	0	0	0	0	0	0	0	0	0	0	0	0	0	0	0	0	0	0	0	0	0	0	0	0	0	0	0	0	0	0	0	0	0	0	0
Gm38259_chr1_8527780_8531313_-_ENSMUSG00000102253.1_ENSMUST00000194602.1.monoexonic.unspliced	3534	3334.99	0	0	0	0	0	0	0	0	0	0	0	0	0	0	0	0	0	0	0	0	0	0	0	0	0	0	0	0	0	0	0	0	0	0	0	0	0	0	0	0	0	0	0	0	0	0	0
Gm23358_chr1_8588615_8588724_-_ENSMUSG00000093970.1_ENSMUST00000103887.2.monoexonic.unspliced	110	20.3478	0	0	0	0	0	0	0	0	0	0	0	0	0	0	0	0	0	0	0	0	0	0	0	0	0	0	0	0	0	0	0	0	0	0	0	0	0	0	0	0	0	0	0	0	0	0	0
Gm37005_chr1_8643696_8644859_-_ENSMUSG00000103884.1_ENSMUST00000193281.1.monoexonic.unspliced	1164	964.994	0	0	0	0	0	0	0	0	0	0	0	0	0	0	0	0	0	0	0	0	0	0	0	0	0	0	0	0	0	0	0	0	0	0	0	0	0	0	0	0	0	0	0	0	0	0	0
Gm15452_chr1_8791923_8792162_-_ENSMUSG00000084353.1_ENSMUST00000119877.1.monoexonic.unspliced	240	59.1568	0	0	0	0	0	0	0	0	0	0	0	0	0	0	0	0	0	0	0	0	0	0	0	0	0	0	0	0	0	0	0	0	0	0	0	0	0	0	0	0	0	0	0	0	0	0	0
Gm36964_chr1_8815842_8816039_+_ENSMUSG00000103933.1_ENSMUST00000191876.1.monoexonic.unspliced	198	39.8441	0	0	0	0	0	0	0.0155937	0.0155937	0	0	0	0	0	0	0	0	0	0	0	0	0	0	0	0	0	0	0	0	0	0	0	0	0	0	0	0	0	0	0	0	0	0	0	0	0	0	0
Gm24276_chr1_8816138_8816247_+_ENSMUSG00000076135.1_ENSMUST00000102181.1.monoexonic.unspliced	110	20.3478	0	0	0	0	0	0	0	0	0	0	0	0	0	0	0	0	0	0	0	0	0	0	0	0	0	0	0	0	0	0	0	0	0	0	0	0	0	0	0	0	0	0	0	0	0	0	0
Gm6152_chr1_8855928_8856267_-_ENSMUSG00000086195.1_ENSMUST00000151704.1.monoexonic.unspliced	340	141.379	0	0	0	0	0	0	0	0	0	0	0	0	0	0	0	0	0	0	0	0	0	0	0	0	0	0	0	0	0	0	0	0	0	0	0	0	0	0	0	0	0	0	0	0	0	0	0
Gm7445_chr1_8856763_8857102_+_ENSMUSG00000104504.1_ENSMUST00000192115.1.monoexonic.unspliced	340	141.379	0	0	0	0	0	0	0	0	0	0	0	0	0	0	0	0	0	0	0	0	0	0	0	0	0	0	0	0	0	0	0	0	0	0	0	0	0	0	0	0	0	0	0	0	0	0	0
Gm7493_chr1_8962996_8963621_-_ENSMUSG00000066693.2_ENSMUST00000085919.2.monoexonic.unspliced	626	426.994	0	0	0.0611864	0.0611864	0	0	0	0	0	0	0	0	0	0	0	0	0	0	0	0	0	0	0	0	0	0	0	0	0	0	0	0	0	0	0	0	0	0	0	0	0	0	0	0	0	0	0
Gm37629_chr1_9191067_9192116_-_ENSMUSG00000102316.1_ENSMUST00000193635.1.monoexonic.unspliced	1050	850.994	0	0	0	0	0	0	0	0	0	0	0	0	0	0	0	0	0	0	0	0	0	0	0	0	0	0	0	0	0	0	0	0	0	0	0	0	0	0	0	0	0	0	0	0	0	0	0
Gm38008_chr1_9258617_9259134_-_ENSMUSG00000103819.1_ENSMUST00000195333.1.monoexonic.unspliced	518	318.994	0	0	0	0	0	0	0	0	0	0	0	0	0	0	0	0	0	0	0	0	0	0	0	0	0	0	0	0	0	0	0	0	0	0	0	0	0	0	0	0	0	0	0	0	0	0	0
Gm37143_chr1_9286922_9290180_+_ENSMUSG00000102871.1_ENSMUST00000195180.1.monoexonic.unspliced	3259	3059.99	0	0	0	0	0	0	0	0	0	0	0	0	0	0	0	0	0	0	0	0	0	0	0	0	0	0	0	0	0	0	0	0	0	0	0	0	0	0	0	0	0	0	0	0	0	0	0
Gm6187_chr1_9396773_9398687_-_ENSMUSG00000101571.2_ENSMUSG00000101571.2.unspliced	1915	1715.99	0	0	0	0	0	0	0	0	0	0	0	0	0	0	0	0	0	0	0	0	0	0	0	0	0	0	0	0	0	0	0	0	0	0	0	0	0	0	0	0	0	0	0	0	0	0	0
Gm6187_chr1_9396773_9398687_-_ENSMUSG00000101571.2_ENSMUST00000040649.6	960	760.994	0	0	0	0	0	0	0	0	0	0	0	0	0	0	0	0	0	0	0	0	0	0	0	0	0	0	0	0	0	0	0	0	0	0	0	0	0	0	0	0	0	0	0	0	0	0	0
Gm18299_chr1_9439741_9440376_-_ENSMUSG00000104428.1_ENSMUST00000192026.1.monoexonic.unspliced	636	436.994	0	0	0	0	0	0	0	0	0	0	0	0	0	0	0	0	0	0	0	0	0	0	0	0	0	0	0	0	0	0	0	0	0	0	0	0	0	0	0	0	0	0	0	0	0	0	0
Gm7512_chr1_9450579_9451748_+_ENSMUSG00000102272.1_ENSMUST00000195217.1.monoexonic.unspliced	1170	970.994	0	0	0	0	0	0	0	0	0	0	0	0	0	0	0	0	0	0	0	0	0	0	0	0	0	0	0	0	0	0	0	0	0	0	0	0	0	0	0	0	0	0	0	0	0	0	0
Gm24765_chr1_9458670_9458772_+_ENSMUSG00000065625.1_ENSMUST00000083691.1.monoexonic.unspliced	103	19.4624	0	0	0	0	0	0	0	0	0	0	0	0	0	0	0	0	0	0	0	0	0	0	0	0	0	0	0	0	0	0	0	0	0	0	0	0	0	0	0	0	0	0	0	0	0	0	0
Gm18300_chr1_9499338_9501522_-_ENSMUSG00000103411.1_ENSMUSG00000103411.1.unspliced	2185	1985.99	0	0	0	0	0	0	0	0	0	0	0	0	0	0	0	0	0	0	0	0	0	0	0	0	0	0	0	0	0	0	0	0	0	0	0	0	0	0	0	0	0	0	0	0	0	0	0
Gm18300_chr1_9499338_9501522_-_ENSMUSG00000103411.1_ENSMUST00000192792.1	1406	1206.99	0	0	0	0	0	0	0	0	0	0	0	0	0	0	0	0	0	0	0	0	0	0	0	0	0	0	0	0	0	0	0	0	0	0	0	0	0	0	0	0	0	0	0	0	0	0	0
Rrs1_chr1_9545408_9547455_+_ENSMUSG00000061024.8_ENSMUST00000072079.8.monoexonic.unspliced	2048	1848.99	0	0	0	0	0	0	0	0	0	0	0	0	0	0	0	0	0	0	0	0	0	0	0	0	0	0	0	0	0	0	0	0	0	0	0	0	0	0	0	0	0.111928	0.0958437	0	0	0	0	0
Adhfe1_chr1_9547948_9580673_+_ENSMUSG00000025911.14_ENSMUST00000144177.7	3239	3039.99	0	0	0.0293321	0.0132478	0	0	0.37264	0.276134	0	0	0	0	0	0	0	0	0	-0.0160843	0	-0.0962524	0	0	0	0	0	0	0	0	0	0	0	0	0	-0.0238622	0.585299	0.480751	0.628983	0.508351	0	0	0	0	0	0	0	0	0
Adhfe1_chr1_9547948_9580673_+_ENSMUSG00000025911.14_ENSMUSG00000025911.14.unspliced	32726	32527	0	0	0.245113	0.211291	0	-0.00837396	0.0172014	0.0172014	0	0	0.572728	0.572728	1.12791	1.03888	0.611398	0.536146	0.166641	0.166641	1.03462	1.00116	0	0	0	0	0	0	0	-0.00831807	0.309864	0.266161	0	0	0.274047	0.265373	0	0	0.0452026	0.0452026	0	0	0.0456906	0.0373368	0	-0.00832909	0	0	0.759214
2610203C22Rik_chr1_9560832_9631175_-_ENSMUSG00000079671.8_ENSMUST00000115480.7	1246	1046.99	0	0	0	0	0	0	0	0	0	0	0	0	0	0	0	0	0	0	0	0	0	0	0	0	0	0	0	0	0	0	0	0	0	0	0	0	0	0	0	0	0	0	0	0	0	0	0
2610203C22Rik_chr1_9560832_9631175_-_ENSMUSG00000079671.8_ENSMUSG00000079671.8.unspliced	70344	70145	0	0	0.366662	0.350503	0	0	0.0887025	-0.121318	0	0	0.375917	0.343673	0.574412	0.517983	1.05795	1.03375	0.425022	0.215564	1.5799	1.41885	0	0	0.192217	0.192217	0.133431	0.107643	0	0	1.88682	1.57305	0	0	0	0	0.0818139	0.0818139	0	0	1.84727	1.62157	0	0	0	0	0	0	0.200431
Gm6161_chr1_9574548_9575649_+_ENSMUSG00000081441.3_ENSMUST00000121942.1.monoexonic.unspliced	1102	902.994	0	0	0	0	0	0	0	0	0	0	0	0	0	0	0	0	0	0	0	0	0	0	0	0	0	0	0	0	0	0	0	0	0	0	0	0	0	0	0	0	0	0	0	0	0	0	0
2610203C22Rik_chr1_9560832_9631175_-_ENSMUSG00000079671.8_ENSMUST00000148585.7	3475	3275.99	0	0	0	0	0	0	0	0	0	0	0	0	0	0	0	0	0	0	0	0	0	0	0	0	0	0	0	0	0	0	0	0	0.350809	0.350809	0	0	0.184324	0.184324	0	0	0	0	0	0	0	0	0
Vxn_chr1_9601199_9627143_+_ENSMUSG00000067879.3_ENSMUSG00000067879.3.unspliced	25945	25746	0	0	0	0	0	0	0	0	0	0	0	0	0	0	0	0	0	0	0	0	0	0	0	0	0	0	0	0	0	0	0	0	0	0	0	0	0	0	0	0	0	0	0	0	0	0	0
Vxn_chr1_9601199_9627143_+_ENSMUSG00000067879.3_ENSMUST00000088666.3	3256	3056.99	0	0	0	0	0	0	0	0	0	0	0	0	0	0	0	0	0	0	0	0	0	0	0	0	0	0	0	0	0	0	0	0	0	0	0	0	0	0	0	0	0	0	0	0	0	0	0
Gm29520_chr1_9639255_9640582_-_ENSMUSG00000099827.1_ENSMUSG00000099827.1.unspliced	1328	1128.99	0	0	0	0	0	0	0	0	0	0	0	0	0	0	0	0	0	0	0	0	0	0	0	0	0	0	0	0	0	0	0	0	0	0	0	0	0	0	0	0	0	0	0	0	0	0	0
Gm29520_chr1_9639255_9640582_-_ENSMUSG00000099827.1_ENSMUST00000191209.1	1067	867.994	0	0	0	0	0	0	0	0	0	0	0	0	0	0	0	0	0	0	0	0	0	0	0	0	0	0	0	0	0	0	0	0	0	0	0	0	0	0	0	0	0	0	0	0	0	0	0
Mybl1_chr1_9667415_9700209_-_ENSMUSG00000025912.16_ENSMUSG00000025912.16.unspliced	32795	32596	0.0226415	0.0226415	1.74533	1.45581	0.235259	0.154838	1.71031	1.33176	0.206916	0.18279	14.8402	13.8708	7.92105	6.95516	4.44007	3.85226	2.57455	2.06403	7.64885	6.69025	4.58798	3.62238	1.01718	0.896094	1.36111	1.28862	0.459166	0.32245	2.68872	2.35899	0	0	0.512798	0.445716	0.819853	0.489067	1.83744	1.65371	1.19789	1.05244	1.16452	1.04637	0.356167	0.323954	0.645899	0.565478	2.07527
Mybl1_chr1_9667415_9700209_-_ENSMUSG00000025912.16_ENSMUST00000088658.10	4980	4780.99	0	0	0.410649	0.129174	0.2661	0.073089	4.5039	2.44103	0	0	0	-0.543755	0.038028	-0.295013	0.368435	-0.002609	0.499011	-0.329515	0.0300675	-0.340976	1.54134	0.61314	1.0011	0.703994	0.359112	-0.011932	0.207225	0.014214	0.0193315	-0.221933	0	0	0	0	5.77502	4.65613	9.40915	7.88606	0	-0.0244558	0.516405	0.145361	0.342125	-0.028919	0	0	0.258576
Mybl1_chr1_9667415_9700209_-_ENSMUSG00000025912.16_ENSMUST00000115468.8	2493	2293.99	7.20944	4.91743	0	0	0	0	0.818572	0.557831	0.206916	0.118452	0.210571	-0.680877	0.100443	-0.329689	0.0468159	-0.184563	0	-0.0683298	0.0324953	-0.407134	0.995279	0.023153	0	0	0.174615	-0.03327	0	0	0	0	0.31108	0.214574	1.51426	0.93797	5.65482	3.08342	5.96576	4.69698	0.0434946	-0.293257	4.36316	3.0107	0.0138114	-0.218261	0	0	0.288047
Vcpip1_chr1_9718622_9748382_-_ENSMUSG00000045210.8_ENSMUSG00000045210.8.unspliced	29761	29562	0	0	3.26268	2.70404	0	0	1.91117	1.50063	0	0	35.0998	32.0198	10.0861	8.57043	17.6641	16.462	13.4909	11.3249	11.2158	8.64009	6.71669	4.84765	0.651407	0.45734	2.0903	1.82254	0	0	14.8968	13.3666	2.98146	2.56579	2.98104	2.55666	0.0617578	0.0617578	4.76623	4.29802	2.95765	2.11606	0.44771	0.382381	0.756363	0.513516	0.704617	0.492647	10.7727
Vcpip1_chr1_9718622_9748382_-_ENSMUSG00000045210.8_ENSMUST00000057438.6	9749	9549.99	0	0	1.21045	-0.20132	0	0	53.7582	34.2725	2.35884	1.94065	0.177255	-1.33201	0.477415	-1.14044	0.482287	-0.990053	0.567946	-0.836774	0.862614	-0.804986	3.30619	1.17739	1.67922	0.27287	0.338152	-0.761278	0	0	0.0773259	-0.242638	2.57909	1.79888	61.5094	43.1071	0.0218562	0.0218562	44.0648	27.1315	0.652419	-0.757791	0.402939	0.074181	0.578395	0.258292	0.332736	0.005794	1.21207
1700034P13Rik_chr1_9747648_9791924_+_ENSMUSG00000097893.8_ENSMUSG00000097893.8.unspliced	44277	44078	0	0	0.263993	0.263993	0.0266171	0.0266171	0.536099	0.438685	0	0	2.26168	2.01838	1.24756	1.11783	0.706685	0.625439	0.0992189	0.0911112	1.11338	0.983522	0.020205	0.020205	0	0	0.187472	0.187472	0.137861	0.137861	1.28125	1.17566	0	0	0.321992	0.297728	0.42282	0.382103	0.518889	0.518889	3.91188	3.65604	0	0	0.201844	0.185759	0	0	0.826916
1700034P13Rik_chr1_9747648_9791924_+_ENSMUSG00000097893.8_ENSMUST00000181358.7	1343	1143.99	0	0	0	0	0	0	0	0	0	0	0	0	0	0	0	0	0	0	0	0	0	0	0	0	0	0	0	0	0	0	0	0	0	0	0	0	0.0388461	0.0388461	0	0	0	0	0	0	0	0	0
1700034P13Rik_chr1_9747648_9791924_+_ENSMUSG00000097893.8_ENSMUST00000189431.1	555	355.994	0	0	0	-0.00804214	0	0	0.0580449	0.0184611	0	0	0	-0.0302036	0	-0.0311208	0	-0.0315124	0	-0.0321031	0	-0.0311198	0	0	0	0	0	-0.0321686	0	-0.0321686	0	-0.0313158	0	0	0	0	0	-0.0318397	0	-0.0321686	0	-0.0301023	0	0	0.0428618	0.0428618	0	0	0.256943
1700034P13Rik_chr1_9747648_9791924_+_ENSMUSG00000097893.8_ENSMUST00000207445.1	1146	946.994	0	0	0	0	0	0	0	0	0	0	0	0	0	0	0	0	0	0	0	0	0	0	0	0	0	0	0	0	0	0	0	0	0	0	0	0	0.570676	0.570676	0	0	0	0	0	0	0	0	0
Sgk3_chr1_9798107_9900845_+_ENSMUSG00000025915.14_ENSMUST00000166384.7	3706	3506.99	0	0	0	0	0	0	0.000306387	5.7638e-05	0	0	0	0	0	0	0	0	0	0	7.38803e-06	-1.3279e-05	0	0	0	0	0	0	0	0	0	0	0	0	0	0	0	0	0	0	0	0	0	0	0	0	0	0	0
Sgk3_chr1_9798107_9900845_+_ENSMUSG00000025915.14_ENSMUSG00000025915.14.unspliced	102739	102540	0.128285	0.0878461	1.11343	1.08913	0	0	2.46211	1.98379	0.165533	0.11709	8.00266	7.59424	8.86799	7.91886	6.03738	5.94885	7.22071	6.40041	8.94044	7.88279	1.39232	1.02466	0.579547	0.506598	0.507044	0.458791	0.325924	0.317853	11.7866	10.9233	0.395079	0.387037	2.01287	1.88361	0.5114	0.44638	0.186313	0.153956	9.97618	8.5327	1.05212	1.03604	0.0892758	0.0812136	0.430879	0.422837	13.3908
Sgk3_chr1_9798107_9900845_+_ENSMUSG00000025915.14_ENSMUST00000168907.7	3779	3579.99	0	0	0	0	0	0	5.0775	5.0775	0	0	0	-0.0405284	0	0	0	0	0	0	0	0	0.143798	0.101847	0	0	0.0266863	0.0266863	0	0	0	0	0	0	0.132773	0.132773	0	0	0	0	0	0	0	0	0	0	0	0	0
Gm6195_chr1_9802197_9802553_-_ENSMUSG00000046334.4_ENSMUST00000063059.4.monoexonic.unspliced	357	158.133	1.32806	0.78496	0	0	0	0	0	0	0	0	0	0	0	0	0	0	0	0	0	0	0	-0.000292538	0	0	0	0	1.40219	0.85909	0	0	0	0	0	0	0	0	0	0	0	0	0	0	0	0	0	0	0
Gm22607_chr1_9834498_9834602_-_ENSMUSG00000088916.1_ENSMUST00000158291.1.monoexonic.unspliced	105	19.7097	0	0	0	0	0	0	0	0	0	0	0	0	0	0	0	0	0	0	0	0	0	0	0	0	0	0	0	0	0	0	0	0	0	0	0	0	0	0	0	0	0	0	0	0	0	0	0
Sgk3_chr1_9798107_9900845_+_ENSMUSG00000025915.14_ENSMUST00000171265.7	3680	3480.99	0	0	0	0	0	0	2.26294	0.6915	0	0	0	0	0	0	0	0	0	0	0.0396248	-0.0420737	0	0	0	0	0	0	0	0	0	0	0	0	0	0	0	0	0	0	0	0	0	0	0	0	0	0	0
Sgk3_chr1_9798107_9900845_+_ENSMUSG00000025915.14_ENSMUST00000097826.5	2728	2528.99	5.91585	4.5087	0.631867	0.463152	0	0	0.0211411	-0.663181	0	0	0.982396	0.192585	0.0593448	-0.117582	0.127769	-0.008947	0.0707892	0.0707892	0.111973	-0.485964	2.65639	1.21628	0.83853	0.46902	0	0	0.15749	-0.268717	0.0193315	-0.404207	0.538164	0.52208	0.153042	-0.35321	3.632	2.20906	3.28985	2.4054	1.85132	1.26635	0	-0.0723793	0.333398	0.252996	0	0	0.291894
Mcmdc2_chr1_9908638_9942085_+_ENSMUSG00000046101.16_ENSMUST00000052843.11	2826	2626.99	0	0	0	0	0	0	0	0	0	0	0	0	0	0	0	0	0	0	0	0	0	0	0	0	0	0	0	0	0	0	0	0	0	0	0	0	0	0	0	0	0	0	0	0	0	0	0
Mcmdc2_chr1_9908638_9942085_+_ENSMUSG00000046101.16_ENSMUST00000171802.7	2553	2353.99	0	0	0	0	0	0	0	0	0	0	0	0	0	0	0	0	0	0	0	0	0	0	0	0	0	0	0	0	0	0	0	0	0	0	0	0	0	0	0	0	0	0	0	0	0	0	0
Mcmdc2_chr1_9908638_9942085_+_ENSMUSG00000046101.16_ENSMUSG00000046101.16.unspliced	33448	33249	0	0	0	0	0	0	0	0	0	0	0.147979	0.0996379	0.115409	0.115409	0.191656	0.191656	0	0	0.250312	0.234224	0	0	0	0	0	0	0	0	0	0	0	0	0	0	0	0	0	0	0.0217473	0.0217473	0	0	0	0	0	0	0
Mcmdc2_chr1_9908638_9942085_+_ENSMUSG00000046101.16_ENSMUST00000125294.8	2003	1803.99	0	0	0	0	0	0	0	0	0	0	0	0	0	0	0	0	0	0	0	0	0	0	0	0	0	0	0	0	0	0	0	0	0	0	0	0	0	0	0	0	0	0	0	0	0	0	0
Mcmdc2_chr1_9908638_9942085_+_ENSMUSG00000046101.16_ENSMUST00000140948.8	3249	3049.99	0	0	0	0	0	0	0	0	0	0	0	0	0	0	0	0	0	0	0	0	0	0	0	0	0	0	0	0	0	0	0	0	0	0	0	0	0	0	0	0	0	0	0	0	0	0	0
Mcmdc2_chr1_9908638_9942085_+_ENSMUSG00000046101.16_ENSMUST00000118098.2	2072	1872.99	0	0	0	0	0	0	0	0	0	0	0	0	0	0	0	0	0	0	0	0	0	0	0	0	0	0	0	0	0	0	0	0	0	0	0	0	0	0	0	0	0	0	0	0	0	0	0
Snhg6_chr1_9941959_9944118_-_ENSMUSG00000098234.7_ENSMUSG00000098234.7.unspliced	2160	1960.99	0	0	0	0	0	0	0	0	0	0	0	0	0	0	0	0	0	0	0	0	0	0	0	0	0	0	0	0	0	0	0	0	0	0	0	0	0	0	0	0	0.0223855	0.0223855	0	0	0	0	0
Snhg6_chr1_9941959_9944118_-_ENSMUSG00000098234.7_ENSMUST00000182580.7	473	273.994	0	0	0	0	0	0	0	0	0	0	0	0	0	0	0	0	0	0	0	0	0	0	0	0	0	0	0	0	0	0	0	0	0	0	0	0	0	0	0	0	0	0	0	0	0	0	0
Snhg6_chr1_9941959_9944118_-_ENSMUSG00000098234.7_ENSMUST00000182819.7	816	616.994	0	0	0	0	0	0	0	0	0	0	0	0	0	0	0	0	0	0	0	0	0	0	0	0	0	0	0	0	0	0	0	0	0	0	0	0	0	0	0	0	0	0	0	0	0	0	0
Snord87_chr1_9942463_9942549_-_ENSMUSG00000093178.1_ENSMUST00000175437.1.monoexonic.unspliced	87	17.62	0	0	0	0	0	0	0	0	0	0	0	0	0	0	0	0	0	0	0	0	0	0	0	0	0	0	0	0	0	0	0	0	0	0	0	0	0	0	0	0	0	0	0	0	0	0	0
Tcf24_chr1_9960163_9967932_-_ENSMUSG00000099032.2_ENSMUSG00000099032.2.unspliced	7770	7570.99	0	0	0	0	0	0	0	0	0	0	0.180644	0.172602	0	0	0	0	0	0	0.156521	0.148479	0.0102092	0.0102092	0	0	0	0	0	0	0	0	0	0	0.103765	0.103765	0	0	0	0	0	0	0	0	0	0	0	0	0
Tcf24_chr1_9960163_9967932_-_ENSMUSG00000099032.2_ENSMUST00000185184.1	4193	3993.99	0	0	0.21999	0.21999	0.319319	0.319319	0.0801556	0.0801556	1.48905	1.48905	0	-0.0402107	0	0	0	0	0	0	0	-0.0402107	1.47778	0.961045	0.81692	0.648035	0	0	0.114884	0.0907576	0	0	0.855469	0.78309	0.110619	0.0382397	0.501685	0.364969	0.289652	0.206975	0	0	0	0	0.422674	0.358337	0	0	0
Tcf24_chr1_9960163_9967932_-_ENSMUSG00000099032.2_ENSMUST00000097824.2	2639	2439.99	0	0	0	-0.056295	0	0	3.50639	2.56546	0.290431	-0.01517	0	0	0	0	1.14992	0.820192	0	0	0	0	0	-0.295521	0	0	0	0	0	0	0	0	0	0	0	0	0	0	0	-0.00578592	0	0	0	0	0	0	0.156581	0.11637	0
E330040D14Rik_chr1_9967314_9968687_+_ENSMUSG00000104025.1_ENSMUST00000192299.1.monoexonic.unspliced	1374	1174.99	0	0	0	0	0	0	0	0	0	0	0	0	0	0	0	0	0	0	0	0	0	0	0	0	0	0	0	0	0	0	0	0	0	0	0	0	0	0	0	0	0	0	0	0	0	0	0
Ppp1r42_chr1_9968624_10009136_-_ENSMUSG00000025916.10_ENSMUSG00000025916.10.unspliced	40513	40314	0	0	0	0	0	0	0	0	0	0	0	0	0.0989681	0.0586601	0	0	0	0	0.0626751	0.0626751	0.00504555	0.00504555	0	0	0	0	0.160838	0.160838	0.193423	0.153205	0	0	0	0	0	0	0	0	0.0247199	0.0247199	0	0	0	0	0	0	0
Ppp1r42_chr1_9968624_10009136_-_ENSMUSG00000025916.10_ENSMUST00000027049.9	1425	1225.99	0	0	0	0	0	0	0	0	0	0	0	0	0	0	0	0	0	0	0	0	0	0	0	0	0	0	0	0	0	0	0	0	0	0	0	0	0	0	0	0	0	0	0	0	0	0	0
Gm15818_chr1_9982387_9992366_+_ENSMUSG00000087199.1_ENSMUSG00000087199.1.unspliced	9980	9780.99	0	0	0	0	0	0	0	0	0	0	0	0	0	0	0	0	0	0	0	0	0	0	0.0480659	0.0480659	0	0	0.0210196	0.0210196	0.0205445	0.0205445	0	0	0.0982023	0.0982023	0	0	0.23761	0.23761	0	0	0	0	0	0	0	0	0
Gm15818_chr1_9982387_9992366_+_ENSMUSG00000087199.1_ENSMUST00000134692.1	656	456.994	0	0	0	0	0	0	0	0	0	0	0	0	0	0	0	0	0	0	0	0	0	0	0	0	0	0	0	0	0	0	0	0	0	0	0	0	0	0	0	0	0	0	0	0	0	0	0
Gm24674_chr1_10009814_10009917_-_ENSMUSG00000095780.1_ENSMUST00000179194.1.monoexonic.unspliced	104	19.5855	0	0	0	0	0	0	0	0	0	0	0	0	0	0	0	0	0	0	0	0	0	0	0	0	0	0	0	0	0	0	0	0	0	0	0	0	0	0	0	0	0	0	0	0	0	0	0
Cops5_chr1_10024601_10038168_-_ENSMUSG00000025917.9_ENSMUST00000027050.9	1698	1498.99	31.2945	22.2583	0	0	0	0	16.6504	10.4046	0.165533	-0.357206	1.19265	-3.75244	0.408177	-2.17118	0.223596	-1.01177	0	0	0.820844	-1.97476	21.2034	12.8741	0.80514	0.30663	0.293549	-1.26663	4.54941	2.31369	0	0	0	0	0	0	21.6084	13.343	12.9242	9.62035	0	0	0	0	0	0	0.900201	0.128155	0.0308258
Cops5_chr1_10024601_10038168_-_ENSMUSG00000025917.9_ENSMUSG00000025917.9.unspliced	13568	13369	0.134516	0.0750861	0	0	0	0	1.09522	1.01988	0.744898	0.559929	9.1253	7.6608	7.84075	6.92178	7.88974	7.24325	0	0	7.89103	6.45646	0.183355	0.140718	0.780647	0.772502	0.21349	0.181321	0	0	0	0	0	0	0	0	0.0894729	0.055343	0.0575094	0.03191	0	0	0	0	0.022246	0.022246	0.0197165	0.0197165	0.878534
Cspp1_chr1_10037987_10136768_+_ENSMUSG00000056763.16_ENSMUSG00000056763.16.unspliced	98782	98583	0.721919	0.507241	6.46181	5.27828	0	0	5.442	4.62131	2.45243	2.25102	84.8541	74.1668	24.9126	19.4242	92.9737	79.0925	89.4621	76.8619	71.2886	53.7122	22.0251	13.8039	7.57737	5.98548	1.3096	1.10034	1.58602	1.3121	106.467	99.372	2.80207	2.10162	16.1478	13.8603	0.813507	0.561817	7.13443	5.41134	36.1768	29.7824	0.649433	0.576953	1.425	1.21583	0.569185	0.440306	50.4024
Cspp1_chr1_10037987_10136768_+_ENSMUSG00000056763.16_ENSMUST00000071087.11	4355	4155.99	23.0436	13.336	3.86221	-0.8013	0	0	14.2761	6.23403	0.786282	-0.194514	0.498305	-4.91121	1.28556	-3.2881	1.14309	-2.71655	1.5622	-4.42941	0.499057	-3.98649	3.92114	-2.4665	1.10291	-2.68245	0	-0.0733251	1.94885	0.14097	0.753927	-3.76126	1.78871	0.38183	5.65269	1.94	0	-0.0907009	92.8692	76.5284	1.18519	-4.08455	0	-0.0544012	1.49755	-0.19153	0	-0.036094	1.63549
Cspp1_chr1_10037987_10136768_+_ENSMUSG00000056763.16_ENSMUST00000117415.7	1272	1072.99	0	0	0.000383244	0.000383244	0	0	0	0	0	0	0	0	0	0	0.000532286	-0.0012959	0.00215341	0.00215341	0	0	0	0	0.00910292	0.00519759	0	-0.0132416	0.00213023	-0.00356769	0	0	0	0	3.30131	3.2347	0.0695339	0.0446545	0	0	0	0	0.0608577	0.039854	0.0059229	-0.00269683	0	0	0
Cspp1_chr1_10037987_10136768_+_ENSMUSG00000056763.16_ENSMUST00000118263.7	2162	1962.99	0	0	0	0	0	0	0	0	0	0	0	0	1.92283	1.09484	0	0	0	0	0.169625	-0.439415	0	0	0	0	0	0	0	0	0	0	0	0	4.61969	3.34073	0	0	0	0	0	0	0	0	0	0	0	0	0
Cspp1_chr1_10037987_10136768_+_ENSMUSG00000056763.16_ENSMUST00000122156.7	2535	2335.99	0	0	0	0	0	0	0	0	0	0	0	0	0	0	0	0	0	0	0	0	0	0	0	0	0	0	0	0	0	0	0	0	0	0	0	0	0	0	0	0	0	0	0	0	0	0	0
Cspp1_chr1_10037987_10136768_+_ENSMUSG00000056763.16_ENSMUST00000119714.7	1268	1068.99	4.90743	4.38738	0.0446619	0.0446619	0	0	0	0	0	0	0	0	0	0	0.0248434	-0.0783876	0.133994	0.133994	0	0	0	0	0.291355	0.105646	0	-0.681047	0.11631	-0.209056	0	0	0	0	10.0364	6.68628	3.5763	1.88302	0	0	0	0	1.78751	1.10513	0.142726	-0.210283	0	0	0
Cspp1_chr1_10037987_10136768_+_ENSMUSG00000056763.16_ENSMUST00000186294.6	3429	3229.99	1.37755	1.30072	0	0	0	0	0	0	0	0	0.449371	-0.471873	0.698767	0.698767	0	0	0	-0.283489	0	0	1.65803	1.56466	4.11403	3.09405	0.320235	-0.777765	0	0	0	0	0	0	12.2978	5.41169	4.83289	2.78384	0	-2.88604	0	-0.208698	0.210845	-0.125091	0	0	0.937962	-0.063288	1.39961
1700047N06Rik_chr1_10057025_10057944_-_ENSMUSG00000102356.1_ENSMUST00000194474.1.monoexonic.unspliced	920	720.994	0	0	0	0	0	0	0	0	0	0	0	0	0	0	0	0	0	0	0	0	0	0	0	0	0	0	0	0	0	0	0	0	0	0	0	0	0	0	0	0	0	0	0	0	0	0	0
Arfgef1_chr1_10137571_10232670_-_ENSMUSG00000067851.11_ENSMUSG00000067851.11.unspliced	95100	94901	0.286173	-0.028283	6.32179	4.73171	0.2661	0.258043	7.3699	5.27505	1.21179	0.984799	90.2412	80.3749	100.908	81.9433	153.689	134.766	33.6057	25.0855	79.1326	62.036	16.3333	9.81209	3.66182	3.11356	4.10557	3.3155	0.321905	0.265593	91.9801	79.9133	1.78967	1.41104	3.56882	2.65896	0.605671	-0.127255	1.84653	0.17648	61.8832	51.6329	0.739333	0.707153	0.269935	0.23771	0	0	63.305
Arfgef1_chr1_10137571_10232670_-_ENSMUSG00000067851.11_ENSMUST00000088615.10	6978	6778.99	66.3479	46.5087	1.51111	0.34938	0	0	75.7997	46.5462	5.7406	1.92238	1.09435	-5.29788	1.88009	-8.63031	4.05922	-7.66258	1.62031	-3.31424	2.4913	-10.6563	21.9962	6.0149	5.22875	-0.79781	2.48598	-3.24812	0	0	1.3016	-5.87888	4.45023	0.47816	0.0371747	0.0371747	61.1466	34.5976	210.335	145.243	3.6634	-3.86587	0	0	0.511658	-0.163827	0	0	3.9118
Gm26348_chr1_10166539_10166778_+_ENSMUSG00000088153.1_ENSMUST00000157528.1.monoexonic.unspliced	240	59.1568	0	0	0	0	0	0	0	0	0	0	0	0	0	0	0	0	0	0	0	0	0	0	0	0	0	0	0	0	0	0	0	0	0	0	0	0	0	0	0	0	0	0	0	0	0	0	0
Arfgef1_chr1_10137571_10232670_-_ENSMUSG00000067851.11_ENSMUST00000131556.1	3424	3224.99	0	0	2.24266	-0.32406	0.372539	0.083037	0.10056	0.10056	0	0	1.68162	-3.8198	1.77363	1.38321	0	0	1.40947	-2.69497	0	0	9.08174	3.16004	0	-0.164558	0	-0.207118	1.07968	-0.84238	0	0	0.292796	-0.471308	1.7546	-0.91502	28.6352	19.4369	18.5465	14.6422	0	0	1.81262	-0.77694	0	0	0	-0.00804214	0.405521
Gm37569_chr1_10197081_10198802_-_ENSMUSG00000102556.1_ENSMUST00000192111.1.monoexonic.unspliced	1722	1522.99	0	0	0	0	0	0	0	0	0	0	0	0	0	0	0	0	0	0	0.66951	0.654364	0	0	0	0	0	0	0	0	0	0	0	0	0	0	0	0	0	0	0	0	0	0	0	0	0	0	0
Cpa6_chr1_10324720_10719945_-_ENSMUSG00000042501.12_ENSMUSG00000042501.12.unspliced	395226	395027	0	-0.00824762	0	-0.00941992	0	0	0	-0.00871326	0.0413928	0.0333507	0.0768495	0.0687628	0.878475	0.694668	0.0377609	0.0242148	1.25699	1.20867	0.227816	0.183297	0.132558	0.116256	0.055837	0.0475494	0.058207	0.0218033	0	-0.00826218	3.04805	2.88721	0	-0.00805372	0.176176	0.168058	0.126549	0.118431	0.0986501	0.045032	0.722658	0.51858	0	-0.00827987	0	-0.00811235	0	-0.00808959	1.0484
Cpa6_chr1_10324720_10719945_-_ENSMUSG00000042501.12_ENSMUST00000035577.6	1932	1732.99	0	0	0	0	0	0	0	0	0	0	0	0	0	0	0	0	0	0	0	0	0	0	0	0	0	0	0	0	0	0	0	0	0	0	0	0	0	0	0	0	0	0	0	0	0	0	0
Gm38005_chr1_10449245_10451989_-_ENSMUSG00000103810.1_ENSMUST00000194845.1.monoexonic.unspliced	2745	2545.99	0	0	0	0	0	0	0	0	0	0	0	0	0	0	0.0316989	0.0316989	0	0	0	0	0	0	0	0	0	0	0	0	0	0	0	0	0	0	0	0	0	0	0	0	0	0	0	0	0	0	0
Gm15604_chr1_10554098_10555553_-_ENSMUSG00000083422.1_ENSMUST00000118350.1.monoexonic.unspliced	1456	1256.99	0	0	0	0	0	0	0	0	0	0	0	0	0	0	0	0	0	0	0	0	0	0	0	0	0	0	0	0	0	0	0	0	0	0	0	0	0	0	0	0	0	0	0	0	0	0	0
Gm25253_chr1_10555554_10555660_-_ENSMUSG00000094979.1_ENSMUST00000179958.1.monoexonic.unspliced	107	19.9614	0	0	0	0	0	0	0	0	0	0	0	0	0	0	0	0	0	0	0	0	0	0	0	0	0	0	0	0	0	0	0	0	0	0	0	0	0	0	0	0	0	0	0	0	0	0	0
Gm15603_chr1_10695123_10695614_+_ENSMUSG00000081417.1_ENSMUST00000119252.1.monoexonic.unspliced	492	292.994	0	0	0	0	0	0	0	0	0	0	0	0	0	0	0	0	0	0	0	0	0	0	0	0	0	0	0	0	0	0	0	0	0	0	0	0	0	0	0	0	0	0	0	0	0	0	0
Gm37133_chr1_10782456_10784377_-_ENSMUSG00000103448.1_ENSMUST00000192705.1.monoexonic.unspliced	1922	1722.99	0	0	0	0	0	0	0	0	0	0	0	0	0	0	0	0	0	0	0	0	0	0	0	0	0	0	0	0	0	0	0	0	0	0	0	0	0	0	0	0	0	0	0	0	0	0	0
Gm5522_chr1_10805281_10806522_+_ENSMUSG00000100212.1_ENSMUST00000189483.1.monoexonic.unspliced	1242	1042.99	0	0	0	0	0	0	0	0	0	0	0	0	0	0	0	0	0	0	0	0	0	0	0	0	0	0	0	0	0	0	0	0	0	0	0	0	0	0	0	0	0	0	0	0	0	0	0
Gm28659_chr1_10868688_10869446_+_ENSMUSG00000100648.1_ENSMUST00000188013.1.monoexonic.unspliced	759	559.994	0	0	0	0	0	0	0	0	0	0	0	0	0	0	0	0	0	0	0	0	0	0	0	0	0	0	0	0	0	0	0	0	0	0	0	0	0	0	0	0	0	0	0	0	0	0	0
Gm22963_chr1_10921670_10921760_+_ENSMUSG00000088585.1_ENSMUST00000157960.1.monoexonic.unspliced	91	18.0611	0	0	0	0	0	0	0	0	0	0	0	0	0	0	0	0	0	0	0	0	0	0	0	0	0	0	0	0	0	0	0	0	0	0	0	0	0	0	0	0	0	0	0	0	0	0	0
Prex2_chr1_10993465_11303681_+_ENSMUSG00000048960.13_ENSMUSG00000048960.13.unspliced	310217	310018	0.0445909	0.0445909	1.19516	1.17083	0	0	0.368805	0.368805	0	0	1.02411	0.935301	3.85983	3.58566	0.505672	0.505672	1.17609	1.10345	2.63372	2.54425	0.319365	0.220821	1.64536	1.54824	0	0	0.461595	0.461595	20.9915	20.0249	0.396666	0.396666	1.53447	1.41931	0.610362	0.503093	0.411443	0.362523	5.87501	5.38725	0.270522	0.270522	0.115613	0.115613	0.322826	0.207597	6.47198
Prex2_chr1_10993465_11303681_+_ENSMUSG00000048960.13_ENSMUST00000027056.11	11053	10854	3.22276	2.38638	0.425315	0.312785	0	0	0.49222	0.435925	0	0	0.0902445	0.0020552	0.0197816	-0.245046	0.559281	0.438649	0.0424735	-0.0940955	0.0329171	-0.19171	0.996207	0.362707	0.497082	0.256266	0.346921	0.314752	0	-0.0482529	0.0966573	-0.360637	0	-0.104548	0.17278	0.02102	6.01131	4.25935	2.38927	1.73834	0.0652419	-0.352317	0.134313	0.126271	0.107182	0.0267606	0.853007	0.629826	0.304101
Gm24173_chr1_11134111_11134238_-_ENSMUSG00000077318.1_ENSMUST00000104130.1.monoexonic.unspliced	128	22.9234	0	0	0	0	0	0	0	0	0	0	0	0	0	0	0	0	0	0	0	0	0	0	0	0	0	0	0	0	0	0	0	0	0	0	0	0	0	0	0	0	0	0	0	0	0	0	0
Gm28686_chr1_11223566_11224174_-_ENSMUSG00000101827.1_ENSMUST00000187404.1.monoexonic.unspliced	609	409.994	0	0	0	0	0	0	0	0	0	0	0	0	0	0	0	0	0	0	0	0	0	0	0	0	0	0	0	0	0	0	0	0	0	0	0	0	0	0	0	0	0	0	0	0	0	0	0
Gm37410_chr1_11363926_11366964_-_ENSMUSG00000103494.1_ENSMUST00000193623.1.monoexonic.unspliced	3039	2839.99	0	0	0	0	0	0	0	0	0	0	0	0	0	0	0	0	0	0	0	0	0	0	0	0	0	0	0	0	0	0	0	0	0	0	0	0	0	0	0	0	0	0	0	0	0	0	0
A830018L16Rik_chr1_11414105_11975901_+_ENSMUSG00000057715.13_ENSMUST00000171690.8	6158	5958.99	0	0	0	0	0	0	0	0	0	0	0	0	0	0	0	0	0	0	0	0	0	0	0	0	0	0	0	0	0	0	0	0	0	0	0	0	0.0251869	0.0251869	0	0	0	0	0	0	0	0	0
A830018L16Rik_chr1_11414105_11975901_+_ENSMUSG00000057715.13_ENSMUSG00000057715.13.unspliced	561797	561598	0	0	0	-0.00854301	0	0	0.0471667	0.0471667	0	0	0.690756	0.690756	0.181624	0.156516	0.204912	0.175595	0.642475	0.642475	0.0482858	0.0401678	0.152056	0.142289	0.12107	0.112522	0.31117	0.302615	0	0	2.4144	2.38243	0	0	0.456775	0.448416	0.0439869	0.0439869	0.10792	0.10792	0.222916	0.13918	0.0457199	0.0370098	0.0226818	0.0226818	0	0	0.923177
A830018L16Rik_chr1_11414105_11975901_+_ENSMUSG00000057715.13_ENSMUST00000048613.13	2779	2579.99	0	0	0	0	0	0	0	0	0	0	0	0	0	0	0	0	0	0	0	0	0	0	0	0	0	0	0	0	0	0	0	0	0	0	0.125219	0.125219	0	0	0	0	0	0	0	0	0	0	0
A830018L16Rik_chr1_11414105_11975901_+_ENSMUSG00000057715.13_ENSMUST00000135014.7	6451	6251.99	0	0	0	0	0	0	0	0	0	0	0	0	0	0	0	0	0	0	0	0	0	0	0	0	0	0	0	0	0	0	0	0	0	0	0	0	0	0	0	0	0	0	0	0	0	0	0
A830018L16Rik_chr1_11414105_11975901_+_ENSMUSG00000057715.13_ENSMUST00000137824.7	1880	1680.99	0	0	0	0	0	0	0	0	0	0	0	0	0	0	0	0	0	0	0	0	0	0	0	0	0	0	0	0	0	0	0	0	0	0	0	0	0	0	0	0	0	0	0	0	0	0	0
A830018L16Rik_chr1_11414105_11975901_+_ENSMUSG00000057715.13_ENSMUST00000179089.7	1832	1632.99	0	0	0	0	0	0	0	0	0	0	0	0	0	0	0	0	0	0	0	0	0	0	0	0	0	0	0	0	0	0	0	0	0	0	0	0	0	0	0	0	0	0	0	0	0	0	0
Gm38178_chr1_11416918_11419388_+_ENSMUSG00000103825.1_ENSMUST00000194502.1.monoexonic.unspliced	2471	2271.99	0	0	0	0	0	0	0	0	0	0	0	0	0	0	0	0	0	0	0	0	0	0	0	0	0	0	0	0	0	0	0	0	0	0	0	0	0	0	0	0	0	0	0	0	0	0	0
Gm29273_chr1_11608139_11608400_-_ENSMUSG00000099845.1_ENSMUST00000188880.1.monoexonic.unspliced	262	73.2043	0	0	0	0	0	0	0	0	0	0	0	0	0	0	0	0	0	0	0	0	0	0	0	0	0	0	0	0	0	0	0	0	0	0	0	0	0	0	0	0	0	0	0	0	0	0	0
Gm38069_chr1_11704207_11706350_+_ENSMUSG00000103561.1_ENSMUST00000195360.1.monoexonic.unspliced	2144	1944.99	0	0	0	0	0	0	0	0	0	0	0	0	0	0	0	0	0	0	0	0	0	0	0	0	0	0	0	0	0	0	0	0	0	0	0	0	0	0	0	0	0	0	0	0	0	0	0
Gm7560_chr1_12120960_12121832_+_ENSMUSG00000101610.1_ENSMUST00000187748.1.monoexonic.unspliced	873	673.994	0	0	0	0	0	0	0	0	0	0	0	0	0	0	0	0	0	0	0	0	0.00506124	0.00506124	0	0	0	0	0	0	0	0	0	0	0	0	0	0	0	0	0	0	0	0	0	0	0	0	0
Gm22633_chr1_12374936_12375042_+_ENSMUSG00000093864.1_ENSMUST00000179834.1.monoexonic.unspliced	107	19.9614	0	0	0	0	0	0	0	0	0	0	0	0	0	0	0	0	0	0	0	0	0	0	0	0	0	0	0	0	0	0	0	0	0	0	0	0	0	0	0	0	0	0	0	0	0	0	0
Mir6341_chr1_12425986_12426106_+_ENSMUSG00000098555.1_ENSMUST00000183490.1.monoexonic.unspliced	121	21.8649	0	0	0	0	0	0	0	0	0	0	0	0	0	0	0	0	0	0	0	0	0	0	0	0	0	0	0	0	0	0	0	0	0	0	0	0	0	0	0	0	0	0	0	0	0	0	0
Gm2383_chr1_12565577_12566383_+_ENSMUSG00000097628.1_ENSMUST00000181461.1.monoexonic.unspliced	807	607.994	0	0	0	0	0	0	0	0	0	0	0	0	0	0	0	0	0	0	0	0	0	0	0	0	0	0	0	0	0	0	0	0	0	0	0	0	0	0	0	0	0	0	0	0	0	0	0
Gm6216_chr1_12655867_12656553_+_ENSMUSG00000098163.1_ENSMUST00000182390.1.monoexonic.unspliced	687	487.994	0	0	0	0	0	0	0	0	0	0	0	0	0	0	0	0	0	0	0	0	0	0	0	0	0	0	0	0	0	0	0	0	0	0	0	0	0	0	0	0	0	0	0	0	0	0	0
Gm17644_chr1_12667563_12673090_+_ENSMUSG00000097171.1_ENSMUSG00000097171.1.unspliced	5528	5328.99	0	0	0	0	0	0	0	0	0	0	0	0	0	0	0	0	0	0	0	0	0	0	0	0	0	0	0	0	0	0	0	0	0	0	0	0	0	0	0	0	0	0	0	0	0	0	0
Gm17644_chr1_12667563_12673090_+_ENSMUSG00000097171.1_ENSMUST00000181272.1	3200	3000.99	0	0	0	0	0	0	0	0	0	0	0	0	0	0	0	0	0	0	0	0	0	0	0	0	0	0	0	0	0	0	0	0	0	0	0	0	0	0	0	0	0	0	0	0	0	0	0
Gm29663_chr1_12670324_12671176_-_ENSMUSG00000101314.1_ENSMUST00000186962.1.monoexonic.unspliced	853	653.994	0	0	0	0	0	0	0	0	0	0	0	0	0	0	0	0	0	0	0	0	0	0	0	0	0	0	0	0	0	0	0	0	0	0	0	0	0	0	0	0	0	0	0	0	0	0	0
Sulf1_chr1_12692277_12861192_+_ENSMUSG00000016918.15_ENSMUSG00000016918.15.unspliced	168916	168717	0	-0.12901	0	-0.00804303	0	0	0	0	0	-0.00804391	0.337384	0.313229	0	-0.0161095	0.19174	0.175652	0.0283178	0.0202689	0.0156435	-0.0004528	0.060542	0.0444233	0	-0.00804222	0	-0.00807335	0	-0.00825912	0.25151	0.235416	0	-0.00825647	0	0	0.042575	0.0343155	0.146091	0.020194	0.61417	0.549634	0	-0.0080423	0.0889839	0.0889839	0	-0.00804214	0.0165601
Sulf1_chr1_12692277_12861192_+_ENSMUSG00000016918.15_ENSMUST00000177608.7	5598	5398.99	0	0	0	0	0	0	0	0	0	0	0	0	0	0	0	0	0	0	0	0	0	0	0	0	0	0	0	0	0	0	0	0	0	0	0	0	0	0	0	0	0	0	0	0	0	0	0
Sulf1_chr1_12692277_12861192_+_ENSMUSG00000016918.15_ENSMUST00000180062.7	4636	4436.99	0	0	0	0	0	0	0	0	0	0	0	0	0	0	0	0	0	0	0	0	0	0	0	0	0	0	0.0349461	0.03046	0	0	6.00077e-09	5.50961e-09	0	0	0.0483871	0.0441282	0	0	0	0	0	0	0	0	0	0	0
Sulf1_chr1_12692277_12861192_+_ENSMUSG00000016918.15_ENSMUST00000186051.6	4563	4363.99	0	0	0	0	0	0	0	0	0	0	0	0	0	0	0	0	0	0	0	0	0	0	0	0	0	0	0	0	0	0	0.15554	0.131627	0	0	0	0	0	0	0	0	0	0	0.022246	0.022246	0	0	0.184919
Sulf1_chr1_12692277_12861192_+_ENSMUSG00000016918.15_ENSMUST00000088585.9	4630	4430.99	0	0	0	0	0	0	0	0	0	0	0	0	0	0	0	0	0	0	0	0	0	0	0	0	0	0	0.148868	0.129445	0	0	2.41508e-08	2.20698e-08	0	0	0.201711	0.18206	0	0	0	0	0	0	0	-0.0723793	0	0	1.84577e-08
Slco5a1_chr1_12866549_12992650_-_ENSMUSG00000025938.16_ENSMUSG00000025938.16.unspliced	126102	125903	0.108849	0.108849	0.19066	0.19066	0	0	0	0	0	0	0.480618	0.480618	0.138478	0.106309	0	0	0.346788	0.324409	0.0922492	0.0922492	0.035421	0.035421	0	-0.00848639	0	0	0	0	0.738091	0.682599	0	0	0.351381	0.311417	0.042838	0.042838	0.458812	0.426643	0.109024	0.100959	0.137858	0.104771	0	0	0	0	0.0651157
Slco5a1_chr1_12866549_12992650_-_ENSMUSG00000025938.16_ENSMUST00000188454.6	8463	8263.99	0	0	0	0	0	0	0	0	0	0	0	0	0	0	0	0	0	0	0	0	0	0	0	0	0	0	0	0	0	0	0.50384	0.439675	0	0	0	0	0	0	0	0	0	0	0	0	0	0	0
Slco5a1_chr1_12866549_12992650_-_ENSMUSG00000025938.16_ENSMUST00000115403.8	8509	8309.99	0	0	0	0	0	0	0	0	0	0	0	0	0	0	0	0	0	0	0	0	0	0	0	0	0	0	0	0	0	0	0.00166596	0.00149414	0	0	0	0	0	0	0	0	0	0	0	0	0	0	0
Slco5a1_chr1_12866549_12992650_-_ENSMUSG00000025938.16_ENSMUST00000115402.7	3690	3490.99	0	0	0	0	0	0	0	0	0	0	0	0	0	0	0	0	0	0	0	0	0	0	0	0	0	0	0	0	0	0	0	0	0	0	0.584283	0.447567	0	0	0	0	0	-0.151883	0	0	0	0	0
Slco5a1_chr1_12866549_12992650_-_ENSMUSG00000025938.16_ENSMUST00000136197.7	5123	4923.99	0	0	0	0	0	0	0	0	0	0	0	0	0	0	0	0	0	0	0	0	0	0	0	0	0	0	0	0	0	0	0	0	0	0	0	0	0	0	0	0	0	0	0	0	0	0	0
Slco5a1_chr1_12866549_12992650_-_ENSMUSG00000025938.16_ENSMUST00000146763.7	3437	3237.99	0.442683	0.354219	0	0	0	0	0	0	0	0	0	0	0	0	0	0	0.104344	0.104344	0	0	0	0	0.312352	0.224106	0	0	0	0	0	0	0	0	0	0	0	0	0	0	0	0	1.04857	1.04857	0	0	0	0	0.50695
Slco5a1_chr1_12866549_12992650_-_ENSMUSG00000025938.16_ENSMUST00000147606.2	3615	3415.99	0	0	0	0	0	0	0	0	0	0	0	0	0	0	0	0	0	0	0	0	0	0	0	0	0	0	0	0	0	0	0	0	0	0	0	0	0	0	0	0	0	0	0	0	0	0	0
Gm37162_chr1_13059401_13059951_-_ENSMUSG00000104518.1_ENSMUST00000191708.1.monoexonic.unspliced	551	351.994	0	0	0	0	0	0	0	0	0	0	0	0	0	0	0	0	0	0	0	0	0	0	0	0	0	0	0	0	0	0	0	0	0	0	0	0	0	0	0	0	0	0	0	0	0	0	0
Gm5250_chr1_13062025_13062345_+_ENSMUSG00000069620.6_ENSMUST00000059065.9.monoexonic.unspliced	321	123.043	0	0	0	0	0	0	0	0	0	0	0	0	0	0	0	0	0	0	0	0	0	0	0	0	0	0	0	0	0	0	0	0	0	0	0	0	0	0	0	0	0	0	0	0	0	0	0
Gm29283_chr1_13068838_13078662_+_ENSMUSG00000099498.1_ENSMUSG00000099498.1.unspliced	9825	9625.99	0	0	0.294794	0.294794	0	0	0	0	0	0	0.0601965	0.0601965	0	0	0	0	0	0	0	0	0	0	0	0	0	0	0	0	0	0	0	0	0	0	0	0	0.220014	0.220014	0	0	0	0	0	0	0	0	0.0199167
Gm29283_chr1_13068838_13078662_+_ENSMUSG00000099498.1_ENSMUST00000187394.1	288	93.3241	0	0	0	0	0	0	0	0	0	0	0	0	0	0	0	0	0	0	0	0	0	0	0	0	0	0	0	0	0	0	0	0	0	0	0	0	0	0	0	0	0	0	0	0	0	0	0
Prdm14_chr1_13113457_13127163_-_ENSMUSG00000042414.7_ENSMUSG00000042414.7.unspliced	13707	13508	0	0	0	0	0	0	0	0	0	0	0	-0.00804922	0	-0.0080423	0	0	0	0	0	-0.00804625	0	0	0	0	0	0	0	0	0	-0.00804247	0	0	0	0	0	0	0	0	0	-0.00804681	0	0	0	0	0	0	0
Prdm14_chr1_13113457_13127163_-_ENSMUSG00000042414.7_ENSMUST00000047577.6	2564	2364.99	0	0	0	0	0	0	0	0	0	0	0	0	0	0	0	0	0	0	0	0	0	0	0	0	0	0	0	0	0	0	0	0	0	0	0	0	0	0	0	0	0	0	0	0	0	0	0
Ncoa2_chr1_13139105_13374083_-_ENSMUSG00000005886.14_ENSMUST00000081713.10	8171	7971.99	0.103276	0.0641117	0.547893	0.280698	0	-0.0391643	0.0817736	-0.0062501	0	-0.0940673	0.384207	0.15937	0	-0.257268	0.0777775	0.0348739	0	-0.4092	0	-0.213543	0.101128	-0.112973	0	-0.0811476	0	-0.0857276	0	-0.122976	0	-0.0421397	0.0556148	-0.185922	0	-0.0391643	0.385743	0.276258	0.834331	0.590938	0	-0.0458044	0	-0.113924	0.108335	0.004668	0	-0.115273	0.227858
Ncoa2_chr1_13139105_13374083_-_ENSMUSG00000005886.14_ENSMUSG00000005886.14.unspliced	234979	234780	0.809676	0.643673	17.3203	13.932	0.638663	0.490168	13.2646	10.6621	9.86026	7.69014	104.117	84.3697	148.022	118.171	244.275	212.453	228.451	189.205	271.926	228.684	77.0144	46.6173	13.6585	10.4749	16.0735	13.2894	2.68904	2.0798	287.898	248.301	108.196	103.905	9.4206	7.33448	4.61303	3.34795	12.2979	9.07308	84.0494	65.5074	7.47732	6.43835	5.46984	3.8886	3.46292	2.49044	185.324
Ncoa2_chr1_13139105_13374083_-_ENSMUSG00000005886.14_ENSMUST00000068304.12	8006	7806.99	0	0	0	0	0	0	0	0	0	0	0	0	0.170688	0.170688	0	0	0	0	0.0658043	0.0658043	0	0	0	0	0	0	0	0	0	0	0.0391999	0.0391999	0	0	0	0	0.102554	0.102554	0	0	0	0	0	0	0	0	0
Ncoa2_chr1_13139105_13374083_-_ENSMUSG00000005886.14_ENSMUST00000006037.12	4897	4697.99	2.70963	1.33487	2.71593	1.11608	0	-0.419131	0.30376	-0.084984	2.19331	0.97216	0.992577	-4.00906	1.70623	-3.30442	1.85394	-4.21129	0.672683	-0.927837	0.610083	-4.20222	1.41222	-0.0208	1.85008	0.50067	0	-0.792908	0.361678	-0.240962	0.386629	-0.981331	1.37529	0.28724	1.10236	-0.425	16.3803	10.2878	4.80681	2.09707	0.289095	-0.634151	0.959557	0.166565	0.645053	0.264904	0.0684441	-0.0316739	1.0868
Gm38376_chr1_13177462_13179714_-_ENSMUSG00000103506.1_ENSMUST00000195493.1.monoexonic.unspliced	2253	2053.99	0	0	0	0	0	0	0	0	0	0	0	0	0	0	0.641912	0.641912	0	0	3.97735e-06	3.97735e-06	0	0	0	0	0.529738	0.529738	0	0	0	0	0	0	0	0	0	0	0	0	0	0	0	0	0	0	0	0	0
Gm37409_chr1_13234809_13236434_-_ENSMUSG00000103495.1_ENSMUST00000195811.1.monoexonic.unspliced	1626	1426.99	0	0	0.29071	0.230883	0	0	0	0	0	0	0	0	0	0	0	0	0	0	6.2145	5.94654	0.903886	0.630238	0	0	0	0	0.190447	0.129813	0	0	0.0811969	-0.0776941	0	0	0	0	0	0	0	0	0	0	0	0	0	0	1.12388
Gm27881_chr1_13262198_13262279_+_ENSMUSG00000099183.1_ENSMUST00000183805.1.monoexonic.unspliced	82	17.0823	0	0	0	0	0	0	0	0	0	0	0	0	0	0	0	0	0	0	0	0	0	0	0	0	0	0	0	0	0	0	0	0	0	0	0	0	0	0	0	0	0	0	0	0	0	0	0
Gm38223_chr1_13289812_13290506_-_ENSMUSG00000102639.1_ENSMUST00000194484.1.monoexonic.unspliced	695	495.994	0	0	0.447389	0.39021	0	0	0.315037	0.26424	0	0	0	0	0	0	0	0	0	0	0	0	0	0	0.115308	0.105949	0	0	0	0	0	0	0	0	0	0	0	0	0	0	0	0	0	0	0	0	0	0	0.394543
Gm37702_chr1_13297036_13298907_-_ENSMUSG00000104170.1_ENSMUST00000194357.1.monoexonic.unspliced	1872	1672.99	0	0	0	0	0	0	0	0	0	0	0	0	1.59596	1.54328	0	0	0	-0.0500713	0	0	0	0	0.142943	0.142943	0	0	0	0	0	0	0	0	0	0	0	0	0	0	0	0	0	0	0.294713	0.217517	0	0	1.43833
Gm23169_chr1_13334498_13334609_-_ENSMUSG00000087782.1_ENSMUST00000157157.1.monoexonic.unspliced	112	20.6115	0	0	0	0	0	0	0	0	0	0	0	0	0	0	0	0	0	0	0	0	0	0	0	0	0	0	0	0	0	0	0	0	0	0	0	0	0	0	0	0	0	0	0	0	0	0	0
Gm38120_chr1_13343563_13348204_-_ENSMUSG00000103085.1_ENSMUST00000195506.1.monoexonic.unspliced	4642	4442.99	0.345199	0.203582	0	0	0.626553	0.476562	0.419507	0.419507	0	0	9.52037	7.82724	0.106721	-0.204967	0	0	8.09502	7.29362	1.36059	0.554389	1.79094	0.999012	0.22427	0.18801	0	0	0	0	5.23376	4.31032	0	0	0	0	0	0	0	0	13.3716	12.2025	0	0	0.363653	0.14427	0	0	1.97086
Gm38380_chr1_13354483_13356730_-_ENSMUSG00000102664.1_ENSMUST00000195718.1.monoexonic.unspliced	2248	2048.99	0	0	0	0	0	0	0.0245789	0.0245789	0	0	0.0840301	-0.0894409	5.09762	3.6342	0.742942	0.65072	0.0166609	-0.300286	0.317024	-0.088136	1.76414	0.778696	0	0	0.0238899	0.0238899	0	0	6.72787	6.13327	0	0	0	0	0	0	1.3146	1.02106	2.7243	1.96079	0	0	0	0	0.459095	0.306739	1.00281
Gm29570_chr1_13376070_13388413_+_ENSMUSG00000101476.1_ENSMUSG00000101476.1.unspliced	12344	12145	0	0	0	0	0	0	0	0	0	0	0.0300817	0.0300817	0	0	0	0	0	0	0.109487	0.101445	0	0	0	0	0	0	0	0	0	0	0	0	0	0	0	0	0	0	0.0434946	0.0434946	0	0	0	0	0	0	0
Gm29570_chr1_13376070_13388413_+_ENSMUSG00000101476.1_ENSMUST00000185813.1	681	481.994	0	0	0	0	0	0	0	0	0	0	0	0	0	0	0	0	0	0	0	0	0	0	0	0	0	0	0	0	0	0	0	0	0	0	0	0	0	0	0	0	0	0	0	0	0	0	0
Gm7593_chr1_13407012_13407655_-_ENSMUSG00000101171.1_ENSMUST00000187246.1.monoexonic.unspliced	644	444.994	0	0	0	0	0	0	0	0	0	0	0	0	0	0	0	0	0	0	0	0	0	0	0	0	0	0	0	0	0	0	0	0	0.0369539	0.0369539	0	0	0	0	0	0	0	0	0	0	0	0	0.124103
Tram1_chr1_13564698_13589910_-_ENSMUSG00000025935.10_ENSMUSG00000025935.10.unspliced	25213	25014	0.220598	0.204019	0.225225	0.183779	0	0	1.43718	0.920792	0.869048	0.568304	11.3252	9.07474	11.5528	8.42336	13.288	10.3338	12.5323	10.1836	13.7808	11.3199	1.97518	1.02242	1.95635	1.35044	0.587098	0.456987	0	0	32.7028	29.0223	0.391525	0.391525	1.95643	1.33915	0	0	0	0	4.35853	3.38359	0	0	0	0	0	0	9.39433
Tram1_chr1_13564698_13589910_-_ENSMUSG00000025935.10_ENSMUST00000027068.10	2938	2738.99	20.5199	14.1108	17.8726	11.4642	0	0	7.70071	3.78587	0.372449	-0.010389	2.90025	-1.82987	1.22615	-2.07008	0.223596	-0.143594	2.46086	-2.57314	0.45358	-2.24054	12.4255	5.3522	2.82503	1.14697	0.720529	0.335942	0	0	1.59113	-0.93692	0.580599	0.009607	0.343322	-0.036628	0	-0.0241264	0	-0.0241264	166.684	138.948	0	-0.0241264	0	-0.0241264	0	-0.0241264	0.27168
Lactb2_chr1_13623330_13660546_-_ENSMUSG00000025937.6_ENSMUSG00000025937.6.unspliced	37217	37018	0.276441	0.124247	3.57131	2.57585	0	-0.008046	3.19734	1.54861	0.788649	0.667	13.3789	10.6273	42.8946	34.684	36.6231	31.0269	19.3168	15.6352	36.1915	29.5788	9.19629	4.62373	2.95533	2.30062	0.988451	0.718132	0	0	129.682	121.453	0	0	3.2658	2.08968	0.644489	0.370452	2.53657	1.53473	25.6272	20.6082	0.850649	0.777705	0.389405	0.372793	0	0	15.2398
Lactb2_chr1_13623330_13660546_-_ENSMUSG00000025937.6_ENSMUST00000027071.6	4494	4294.99	8.08586	6.07829	0.711714	0.39432	0	0	6.95825	5.09181	0.0827665	-0.0289215	0.167103	-0.240999	0.152486	-0.629756	4.63006	2.65135	0.467209	0.041061	0.266234	-0.506742	3.54368	2.22341	0	-0.109293	0	-0.313198	0	0	0.0773259	-0.319017	1.04989	0.583446	1.76346	0.825473	5.00083	3.78701	1.65615	1.22378	0.777446	-0.621164	0.134313	0.022288	0.622887	0.309292	0.195727	0.195727	0.765035
Gm38319_chr1_13641483_13642748_-_ENSMUSG00000102982.1_ENSMUST00000194537.1.monoexonic.unspliced	1266	1066.99	0	0	0.513035	0.461306	0	0	0	0	0	0	1.59975	0.5612	3.86726	3.13082	3.32046	2.50866	2.33141	1.50464	1.89728	1.11478	0	0	0	0	0	0	0	0	8.13161	7.3957	0	0	0	0	0	0	0	0	0	0	0	0	0.900862	0.571613	0	0	3.64515
Xkr9_chr1_13668771_13701723_+_ENSMUSG00000067813.3_ENSMUSG00000067813.3.unspliced	32953	32754	0	0	0	0	0	0	0	0	0	0	0	0	0.178229	0.178229	0	0	0.0141578	0.0141578	0.0625958	0.0625958	0.045397	0.045397	0	0	0	0	0	0	0.0777028	0.0777028	0	0	0	0	0	0	0.026332	0.026332	0	0	0	0	0	0	0	0	0
Xkr9_chr1_13668771_13701723_+_ENSMUSG00000067813.3_ENSMUST00000088542.3	1926	1726.99	0	0	0	0	0	0	0	0	0	0	0	0	0	0	0	0	0	0	0	0	0	0	0	0	0	0	0	0	0	0	0	0	0	0	0	0	0	0	0	0	0	0	0	0	0	0	0
Gm26273_chr1_13774334_13774464_-_ENSMUSG00000077368.1_ENSMUST00000104180.1.monoexonic.unspliced	131	23.4018	0	0	0	0	0	0	0	0	0	0	0	0	0	0	0	0	0	0	0	0	0	0	0	0	0	0	0	0	0	0	0	0	0	0	0	0	0	0	0	0	0	0	0	0	0	0	0
Gm5523_chr1_13785883_13786879_-_ENSMUSG00000097711.1_ENSMUST00000180415.1.monoexonic.unspliced	997	797.994	0.0270363	0.0270363	0	0	0	0	0	0	0	0	0	0	0	0	0	0	0	0	0	0	0.00558022	0.00558022	0.781367	0.639609	0	0	0	0	0	0	0	0	0	0	0	0	0	0	0	0	0	0	0	0	0	0	0
Gm36947_chr1_13846871_13849119_-_ENSMUSG00000102166.1_ENSMUST00000194709.1.monoexonic.unspliced	2249	2049.99	0	0	0	0	0	0	0	0	0	0	0	0	0	0	0	0	0	0	0	0	0	0	0	0	0	0	0	0	0	0	0	0	0	0	0	0	0	0	0	0	0	0	0	0	0	0	0
Gm25491_chr1_13932378_13932685_+_ENSMUSG00000089358.1_ENSMUST00000158733.1.monoexonic.unspliced	308	110.916	0	0	0	0	0	0	0	0	0	0	0	0	0	0	0	0	0	0	0	0	0	0	0	0	0	0	0	0	0	0	0	0	0	0	0	0	0	0	0	0	0	0	0	0	0	0	0
Gm37400_chr1_14109215_14112819_-_ENSMUSG00000104209.1_ENSMUST00000193148.1.monoexonic.unspliced	3605	3405.99	0	0	0	0	0	0	0	0	0	0	0	0	0	0	0	0	0	0	0	0	0	0	0	0	0	0	0	0	0	0	0	0	0	0	0	0	0	0	0	0	0	0	0	0	0	0	0
Eya1_chr1_14168954_14310235_-_ENSMUSG00000025932.14_ENSMUST00000027066.12	4347	4147.99	0	0	0	0	0	0	0	0	0	0	0	0	0	0	0	0	0	0	0	0	0	0	0	0	0	0	0	0	0	0	0	0	0	0	0	0	0	0	0	0	0	0	0	0	0	0	0
Eya1_chr1_14168954_14310235_-_ENSMUSG00000025932.14_ENSMUSG00000025932.14.unspliced	141282	141083	0	0	0	0	0	0	0	-0.0080801	0	0	0	0	0	0	0	0	0.0284119	0.020369	0	0	0	0	0	0	0.0266863	0.0235911	0	0	0.232525	0.200743	0	0	0	0	0	0	0	0	0	-0.0080456	0	0	0	0	0	0	0.145259
Eya1_chr1_14168954_14310235_-_ENSMUSG00000025932.14_ENSMUST00000168081.8	4366	4166.99	0	0	0	0	0	0	0	0	0	0	0	0	0	0	0	0	0	0	0	0	0	0	0	0	0	0	0	0	0	0	0	0	0	0	0	0	0	0	0	0	0	0	0	0	0	0	0
Eya1_chr1_14168954_14310235_-_ENSMUSG00000025932.14_ENSMUST00000080664.13	3426	3226.99	0	0	0	0	0	0	0	0	0	0	0	0	0	0	0	0	0	0	0	0	0	0	0	0	0	0	0	0	0	0	0	0	0	0	0	0	0	0	0	0	0	0	0	0	0	0	0
Eya1_chr1_14168954_14310235_-_ENSMUSG00000025932.14_ENSMUST00000190337.6	2199	1999.99	0	0	0	0	0	0	0	0	0	0	0	0	0	0	0	0	0	0	0	0	0	0	0	0	0	0	0	0	0	0	0	0	0	0	0	0	0	0	0	0	0	0	0	0	0	0	0
Gm22616_chr1_14182578_14182677_+_ENSMUSG00000095853.1_ENSMUST00000179783.1.monoexonic.unspliced	100	19.0995	0	0	0	0	0	0	0	0	0	0	0	0	0	0	0	0	0	0	0	0	0	0	0	0	0	0	0	0	0	0	0	0	0	0	0	0	0	0	0	0	0	0	0	0	0	0	0
Gm37444_chr1_14255552_14255990_-_ENSMUSG00000102588.1_ENSMUST00000193605.1.monoexonic.unspliced	439	239.994	0	0	0	0	0	0	0	0	0	0	0	0	0	0	0	0	0	0	0	0	0	0	0	0	0	0	0	0	0	0	0	0	0	0	0	0	0	0	0	0	0	0	0	0	0	0	0
Gm9947_chr1_14752937_14776931_+_ENSMUSG00000054493.2_ENSMUSG00000054493.2.unspliced	23995	23796	0	0	0.263988	0.263988	0	0	0.0779683	0.0779683	0	0	0.0902445	0.0902445	0	0	0.191654	0.183612	0.143872	0.143872	0.203421	0.203421	0.00504419	0.00504419	0	0	0	0	0	0	0.240101	0.240101	0	0	0	0	0	0	0	0	0.441992	0.441992	0	0	0	0	0	0	0
Gm9947_chr1_14752937_14776931_+_ENSMUSG00000054493.2_ENSMUST00000187401.1	687	487.994	0	0	0	0	0	0	0	0	0	0	0	0	0	0	0	0	0	0	0	0	0	0	0	0	0	0	0	0	0	0	0	0	0	0	0	0	0	0	0	0	0	0	0	0	0	0	0
Msc_chr1_14753346_14755992_-_ENSMUSG00000025930.6_ENSMUST00000027062.6	1741	1541.99	0.212071	0.212071	0	0	0	0	0	0	0	0	0	0	0	0	0	0	0	0	0	0	0.156365	0.0598593	0	0	0	0	0.298698	0.202192	0	0	0	0	0.235551	0.219984	0.133451	0.028903	0.921621	0.800989	0	0	0	0	0.467166	0.362618	0	0	0.138716
Msc_chr1_14753346_14755992_-_ENSMUSG00000025930.6_ENSMUSG00000025930.6.unspliced	2647	2447.99	0	0	0	0	0	0	0	0	0	0	0	0	0	0	0	0	0	0	0	0	0	0	0	0	0	0	0	0	0	0	0	0	0.368621	0.287682	0.451846	0.451846	0	0	0	0	0	0	0	0	0	0	0
Gm9947_chr1_14752937_14776931_+_ENSMUSG00000054493.2_ENSMUST00000067599.1	2920	2720.99	0	0	0	0	0	0	0	0	0	0	0	0	0.217598	0.161303	0	0	0.0826536	0.0826536	0	0	0	0	0	0	0	0	0	0	0.0885341	0.0885341	0	0	0	0	0	0	0	0	0.145185	0.145185	0	0	0	0	0	0	0.369909
Gm37412_chr1_14788645_14792965_+_ENSMUSG00000103492.1_ENSMUST00000194866.1.monoexonic.unspliced	4321	4121.99	0	0	0	0	0	0	0	0	0	0	0	0	0	0	0	0	0	0	0	0	0	0	0	0	0	0	0	0	0	0	0	0	0	0	0	0	0	0	0	0	0	0	0	0	0	0	0
Smt3h2-ps4_chr1_14839869_14840156_-_ENSMUSG00000081201.1_ENSMUST00000121569.1.monoexonic.unspliced	288	93.3241	0	0	0	0	0	0	0	0	0	0	0	0	0	0	0	0	0	0	0	0	0	0	0	0	0	0	0	0	0	0	0	0	0	0	0	0	0	0	0	0	0	0	0	0	0	0	0
Rpl5-ps1_chr1_14865072_14865965_+_ENSMUSG00000082193.1_ENSMUST00000121367.1.monoexonic.unspliced	894	694.994	0	0	0	0	0	0	0	0	0	0	0	0	0	0	0	0	0	0	0	0	0	0	0.0240271	0.0240271	0	0	0	0	0	0	0	0	0	0	0.09506	0.09506	0	0	0	0	0	0	0	0	0	0	0
Trpa1_chr1_14872648_14918862_-_ENSMUSG00000032769.5_ENSMUSG00000032769.5.unspliced	46215	46016	0	0	0	0	0	0	0	0	0	0	0	0	0	0	0	0	0	0	0	0	0	0	0	0	0	0	0	0	0	0	0	0	0	0	0	0	0	0	0	-0.00814066	0	0	0	0	0	0	0
Trpa1_chr1_14872648_14918862_-_ENSMUSG00000032769.5_ENSMUST00000041447.4	4263	4063.99	0	0	0	0	0	0	0	0	0	0	0	0	0	0	0	0	0	0	0	0	0	0	0	0	0	0	0	0	0	0	0	0	0	0	0	0	0	0	0	0	0	0	0	0	0	0	0
Trpa1_chr1_14872648_14918862_-_ENSMUSG00000032769.5_ENSMUST00000235071.1	3288	3088.99	0	0	0	0	0	0	0	0	0	0	0	0	0	0	0	0	0	0	0	0	0	0	0	0	0	0	0	0	0	0	0	0	0	0	0	0	0	0	0	0	0	0	0	0	0	0	0
Gm26345_chr1_15019040_15019159_-_ENSMUSG00000088159.1_ENSMUST00000157534.1.monoexonic.unspliced	120	21.7199	0	0	0	0	0	0	0	0	0	0	0	0	0	0	0	0	0	0	0	0	0	0	0	0	0	0	0	0	0	0	0	0	0	0	0	0	0	0	0	0	0	0	0	0	0	0	0
Gm10566_chr1_15268802_15269797_-_ENSMUSG00000073737.3_ENSMUST00000086739.5.monoexonic.unspliced	996	796.994	0	0	0	0	0	0	0	0	0	0	0	0	0	0	0	0	0	0	0	0	0.359866	0.140993	0	0	0	0	0	0	0	0	0	0	0	0	0	0	0	0	0	0	0	0	0	0	0.0493038	0.0493038	0
Kcnb2_chr1_15287254_15723750_+_ENSMUSG00000092083.4_ENSMUST00000175681.2	3963	3763.99	0	0	0	0	0	0	0	0	0	0	0	0	0	0	0	0	0	0	0	0	0	0	0	0	0	0	0	0	0	0	0	0	0.0389788	0.0389788	0	0	0	0	0	0	0	0	0	0	0	0	0
Kcnb2_chr1_15287254_15723750_+_ENSMUSG00000092083.4_ENSMUSG00000092083.4.unspliced	436497	436298	0	0	0	-0.00804214	0	0	0.016812	0.016812	0	0	0.191261	0.159066	0.192958	0.176869	0.0655497	0.0655497	0.378704	0.322295	0.0625351	0.0625351	0.00679734	-0.0173561	0	-0.00804303	0	0	0	0	0.87986	0.839589	0	-0.0241264	0.258515	0.242089	0.293328	0.293328	0.105828	0.105828	0.201646	0.185547	0	0	0	0	0	0	1.46301
Kcnb2_chr1_15287254_15723750_+_ENSMUSG00000092083.4_ENSMUST00000170146.2	14845	14646	0	0	0	0	0	0	0	0	0	0	0	0	0	0	0	0	0	0	0	0	0	0	0	0	0	0	0	0	0	0	0	0	0	0	0	0	0	0	0	0	0	0	0	0	0	0	0
Gm38116_chr1_15364302_15365834_+_ENSMUSG00000102937.1_ENSMUST00000193873.1.monoexonic.unspliced	1533	1333.99	0	0	0	0	0	0	0	0	0	0	0	0	0	0	0	0	0	0	0	0	0	0	0	0	0	0	0	0	0	0	0	0	0	0	0	0	0	0	0	0	0	0	0	0	0	0	0
Gm37138_chr1_15556249_15558337_+_ENSMUSG00000104149.1_ENSMUST00000194564.1.monoexonic.unspliced	2089	1889.99	0	0	0	0	0	0	0	0	0	0	0	0	0	0	0	0	0	0	0	0	0	0	0	0	0	0	0	0	0	0	0	0	0	0	0	0	0	0	0	0	0	0	0	0	0	0	0
Gm25227_chr1_15685935_15686046_-_ENSMUSG00000088829.1_ENSMUST00000158204.1.monoexonic.unspliced	112	20.6115	0	0	0	0	0	0	0	0	0	0	0	0	0	0	0	0	0	0	0	0	0	0	0	0	0	0	0	0	0	0	0	0	0	0	0	0	0	0	0	0	0	0	0	0	0	0	0
Gm25168_chr1_15757832_15757963_+_ENSMUSG00000077377.1_ENSMUST00000104189.1.monoexonic.unspliced	132	23.5648	0	0	0	0	0	0	0	0	0	0	0	0	0	0	0	0	0	0	0	0	0	0	0	0	0	0	0	0	0	0	0	0	0	0	0	0	0	0	0	0	0	0	0	0	0	0	0
Gm6060_chr1_15760122_15760668_-_ENSMUSG00000101652.1_ENSMUSG00000101652.1.unspliced	547	347.994	0	0	0	0	0	0	0	0	0	0	0	0	0	0	0	0	0	0	0	0	0	0	0	0	0	0	0	0	0	0	0	0	0	0	0.495351	0.465362	0	0	0	0	0	0	0	0	0	0	0
Gm6060_chr1_15760122_15760668_-_ENSMUSG00000101652.1_ENSMUST00000188671.1	251	65.824	0	0	0	0	0	0	0	0	0	0	0	0	0	0	0	0	0	0	0	0	0	0	0	0	0	0	0	0	0	0	0	0	0	0	0	0	0	0	0	0	0	0	0	0	0	0	0
Gm28669_chr1_15760761_15760860_+_ENSMUSG00000100814.1_ENSMUST00000188400.1.monoexonic.unspliced	100	19.0995	0	0	0	0	0	0	0	0	0	0	0	0	0	0	0	0	0	0	0	0	0	0	0	0	0	0	0	0	0	0	0	0	0	0	0	0	0	0	0	0	0	0	0	0	0	0	0
Terf1_chr1_15805646_15844052_+_ENSMUSG00000025925.14_ENSMUSG00000025925.14.unspliced	38407	38208	0.133002	-0.200595	1.93592	1.63019	0.319319	0.271066	2.67804	2.15422	2.44161	2.15197	49.2684	39.1868	59.145	49.7495	39.3922	33.045	35.2577	29.0273	45.6949	37.3677	15.4236	10.2491	0.937791	0.760757	1.92184	1.49529	0.689832	0.600912	126.415	116.153	0.595391	0.244637	2.73608	1.62956	2.22433	1.08059	9.81435	7.60216	19.5873	15.8368	0.543534	0.438831	0.591254	0.340568	0	0	32.5512
Terf1_chr1_15805646_15844052_+_ENSMUSG00000025925.14_ENSMUST00000188371.6	2268	2068.99	8.35799	7.48706	0.0441688	-0.101151	0	0	2.9416	2.36258	0	-0.14532	0.271783	-0.036333	0.11915	-0.328141	0.0961986	-0.360847	0.124708	-0.020612	0.363848	-0.387705	2.99531	2.195	1.23025	1.08493	0	0	0	-0.0799646	0	0	0	0	0	0	5.20293	2.79744	2.66343	2.09053	0	-0.14532	1.96364	1.38283	0.743505	0.519705	0	0	0.476076
Terf1_chr1_15805646_15844052_+_ENSMUSG00000025925.14_ENSMUST00000027057.7	1581	1381.99	8.18102	5.13126	1.64242	-1.67025	0.0532199	-0.95205	1.53784	-1.70207	1.03458	-2.2781	0.735947	-3.97281	1.14687	-5.89079	1.66063	-2.06648	2.21539	-2.60476	1.12817	-5.70691	13.0697	2.0374	2.46919	0.16176	0.293549	-2.43242	0.0229768	0.0229768	1.33825	-3.5762	17.6028	11.174	9.65936	3.31885	11.0514	5.83469	21.3161	12.2953	1.44993	-3.37199	0	-0.617312	0	0	0	-0.0321686	2.50618
Gm37509_chr1_15853331_15856499_+_ENSMUSG00000104379.1_ENSMUST00000194867.1.monoexonic.unspliced	3169	2969.99	0	0	0	0	0	0	0	0	1.40703	0.996881	0.917486	0.627969	7.25985	5.84443	0	0	0.495524	0.06929	8.18009	6.99789	0.554844	0.31358	0.40846	0.215449	0.533725	0.421135	0	0	7.28796	6.70893	0	0	2.10486	1.55799	0.334456	0.213824	0.447645	0.286802	1.37008	0.799088	0	0	0	0	0	0	1.29468
Sbspon_chr1_15853862_15892722_-_ENSMUSG00000032719.4_ENSMUSG00000032719.4.unspliced	38861	38662	0	0	0	0	0	0	0	0	0	0	0	0	0.0197838	0.0197838	0.161014	0.161014	0.128169	0.128169	0.0941049	0.0941049	0.0966932	0.0966932	0	0	0	0	0	0	0.0820443	0.0820443	0	0	0.292341	0.276255	0	0	0	0	0	0	0	0	0	0	0	0	0
Sbspon_chr1_15853862_15892722_-_ENSMUSG00000032719.4_ENSMUST00000040695.4	2748	2548.99	0	0	0	0	0	0	0	0	0	0	0	0	0	0	0	0	0	0	0	0	0	0	0	0	0	0	0	0	0	0	0	0	0	0	0	0	0	0	0	0	0	0	0	0	0	0	0
Gm23259_chr1_15879530_15879832_+_ENSMUSG00000088943.1_ENSMUST00000158318.1.monoexonic.unspliced	303	106.38	0	0	0	0	0	0	0	0	0	0	0	0	0	0	0	0	0	0	0	0	0	0	0	0	0	0	0	0	0	0	0	0	0	0	0	0	0	0	0	0	0	0	0	0	0	0	0
Gm7634_chr1_16053335_16053887_+_ENSMUSG00000100652.1_ENSMUST00000185778.1.monoexonic.unspliced	553	353.994	0	0	0	0	0	0	0	0	0	0	0	0	0	0	0	0	0	0	0	0	0.00513664	0.0048003	0	0	0	0	0	0	0	0	0	0	0	0	0	0	0	0	0	0	0	0	0	0	0	0	0
4930444P10Rik_chr1_16065979_16093325_-_ENSMUSG00000067795.13_ENSMUST00000115367.7	868	668.994	0	0	0	0	0	0	0	0	0	0	0	0	0	0	0	0	0	0	0	0	0	0	0	0	0	0	0	0	0	0	0	0	0	0	0	0	0.175676	0.175676	0	0	0	0	0	0	0	0	0
4930444P10Rik_chr1_16065979_16093325_-_ENSMUSG00000067795.13_ENSMUSG00000067795.13.unspliced	27347	27148	0	0	0	0	0	0	0	0	0	0	0.270735	0.222466	2.13742	1.67901	0.545073	0.49682	0.396419	0.372286	3.269	3.10011	0.171497	0.171497	0.40846	0.40846	0	0	0.0229768	0.0229768	1.37253	1.25187	0	0	4.29769	3.35298	0.0836141	0.0836141	0.350964	0.222279	0.391453	0.343039	0.873035	0.856951	0.133476	0.133476	0.274018	0.257934	1.94356
4930444P10Rik_chr1_16065979_16093325_-_ENSMUSG00000067795.13_ENSMUST00000145070.7	1844	1644.99	0	0	0	0	0	0	0	0	0	0	0	0	0	0	0	0	0	0	0	0	0	0	0	0	0	0	0	0	0	0	0	0	0	0	0	0	0	0	0	0	0	0	0	0	0	0	0
4930444P10Rik_chr1_16065979_16093325_-_ENSMUSG00000067795.13_ENSMUST00000151004.1	1001	801.994	0	0	0	0	0	0	0	0	0	0	0	0	0	0	0	0	0	0	0	0	0	0	0	0	0	0	0	0	0	0	0	0	0.925469	0.856872	0	0	0	0	0	0	0	0	0	0	0	0	0
Rpl7_chr1_16101295_16104662_-_ENSMUSG00000043716.13_ENSMUSG00000043716.13.unspliced	3368	3168.99	0.0212071	0.009649	0	-0.0087928	0	0	0	-0.00823274	0	-0.0115581	5.30939	2.97771	6.19164	4.60734	0	-0.0115581	0	-0.0115581	3.00301	1.70971	0.0102412	0.00203122	0	-0.0115581	0	-0.0115581	0.0229768	0.0114187	0	-0.0115581	0	-0.0115581	18.7254	15.2063	0	-0.0115581	4.92314	3.26646	0	-0.0115581	0	-0.0115581	0	-0.0115581	0	-0.0115581	0.0617332
Rpl7_chr1_16101295_16104662_-_ENSMUSG00000043716.13_ENSMUST00000058437.13	1163	963.994	0	-0.00452624	1.64259	1.61661	0.425759	0.337393	57.0562	37.6291	0	-0.00452624	0	0	0	0	0	-0.00452624	0	-0.00575933	0	0	11.2697	6.28097	0	-0.00452624	0	-0.00452624	0	-0.00452624	0	-0.00533587	0	-0.00452624	0.0282086	0.0013406	0.167228	0.15466	0.0272739	0.0272739	0	-0.00452624	0	-0.00452624	0.044492	0.0399658	0	-0.00452624	0
Rdh10_chr1_16105774_16133734_+_ENSMUSG00000025921.7_ENSMUSG00000025921.7.unspliced	27961	27762	0	0	1.92125	1.6631	0	0	0	0	0.455216	0.438458	5.18906	4.42712	7.08181	6.07703	5.97321	5.39537	2.30773	1.76694	15.6563	13.9325	2.8299	1.96063	0.280723	0.181091	1.361	1.09458	0.160838	0.14408	9.10649	8.35558	0.527482	0.527482	0.350809	0.292223	0.355591	0.30429	0.342317	0.258679	3.9651	3.23221	0.223855	0.223855	0.778609	0.703318	0.137009	0.120251	3.85322
Rdh10_chr1_16105774_16133734_+_ENSMUSG00000025921.7_ENSMUST00000027053.7	3587	3387.99	0	0	0.0586641	-0.0531269	0	0	0.218311	0.13789	0.12415	0.004192	0.19553	-0.337319	0.0395632	-0.153935	0	-0.198557	0.141578	-0.057507	0.0312814	-0.0614413	0.922862	0.025688	1.56936	0.768272	0.133431	0.021874	0.160838	0.04088	0.0579944	-0.0435646	7.13287	6.84335	0.155915	0.037574	0.815007	0.391821	0.13166	0.014244	0.754079	0.529951	0	-0.120632	0.044492	-0.073229	0	-0.119958	0.0154129
Gm38249_chr1_16208197_16210517_-_ENSMUSG00000104165.1_ENSMUST00000192560.1.monoexonic.unspliced	2321	2121.99	0	0	0	0	0	0	0	0	0	0	0	0	0	0	0	0	0	0	0	0	0	0	0	0	0	0	0	0	0	0	0	0	0	0	0	0	0	0	0	0	0	0	0	0	0	0	0
Gm28095_chr1_16228506_16244062_+_ENSMUSG00000100868.1_ENSMUSG00000100868.1.unspliced	15557	15358	0	0	0	0	0	0	0	0	0	0	0	0	0	0	0	0	0	0	0	0	0	0	0	0	0	0	0	0	0	0	0	0	0	0	0	0	0	0	0	0	0	0	0	0	0	0	0
Gm28095_chr1_16228506_16244062_+_ENSMUSG00000100868.1_ENSMUST00000186343.1	1515	1315.99	0	0	0	0	0	0	0	0	0	0	0	0	0	0	0	0	0	0	0	0	0	0	0	0	0	0	0	0	0	0	0	0	0	0	0	0	0	0	0	0	0	0	0	0	0	0	0
Stau2_chr1_16228674_16520112_-_ENSMUSG00000025920.19_ENSMUST00000162751.7	3030	2830.99	0.515101	0.515101	0	0	0	0	0	0	0	0	0	0	0	0	0	0	0	0	0	0	0.172215	0.172215	0	0	0	0	0	0	0	0	0	0	0	0	0	0	0	0	0	0	0	0	0	0	0	0	0
Stau2_chr1_16228674_16520112_-_ENSMUSG00000025920.19_ENSMUSG00000025920.19.unspliced	291439	291240	0.107508	-0.037538	4.38114	3.73506	2.61895	2.46982	3.44874	2.86031	3.78613	3.10069	36.238	30.7542	36.4351	30.153	35.0244	31.3159	67.0335	57.854	44.0988	38.2502	18.9345	13.0768	6.30643	5.11068	7.87661	6.81373	4.83811	4.08508	211.54	198.69	0.972253	0.754911	16.2781	14.0564	6.5086	5.2477	3.1244	2.36586	40.712	35.6707	10.5314	9.9567	4.91977	4.04155	4.44075	3.46828	54.9189
Stau2_chr1_16228674_16520112_-_ENSMUSG00000025920.19_ENSMUST00000054668.12	2907	2707.99	1.41049	0.16417	1.01686	0.619711	0.172187	-0.084418	0.967301	0.456336	0	-0.271853	0.0550597	-0.447753	0	-0.502812	0.106839	-0.395973	0	-0.502813	0.122236	-0.380577	0.351646	-0.790554	0.452545	-0.021863	0.0913465	-0.396819	1.17789	0.657258	0.0755335	-0.427279	0	0	0.663445	-0.161896	0.759713	0.019239	0	-0.584261	0	-0.333989	0.108246	-0.331473	0.915017	0.247554	0.0615062	-0.246964	0
Stau2_chr1_16228674_16520112_-_ENSMUSG00000025920.19_ENSMUST00000162627.7	2773	2573.99	1.00858e-05	-1.53098	3.04034e-10	-0.00322621	5.71201e-07	-0.00273524	1.42762e-08	-0.00363274	1.21611e-06	-0.00356118	0.00321111	-0.00328898	1.55666e-08	-0.00539118	0	-0.0056246	4.40507e-09	-0.00571249	0	-0.0050076	0.568503	-0.256026	1.64961e-06	-0.0116912	0	-0.00558991	0.0141812	0.00870515	0.00416893	-0.00233494	0	0	4.60702e-08	-0.0107182	0.114996	0.102246	3.34251	2.62623	0	-0.00303455	2.2959e-06	-0.0131637	0.00892691	9.913e-05	0.00737585	-0.00118927	0
Stau2_chr1_16228674_16520112_-_ENSMUSG00000025920.19_ENSMUST00000027052.12	2763	2563.99	6.37341	6.31742	4.33164e-08	-0.291495	1.3163e-05	-0.203456	1.50721e-06	-0.35342	4.21741e-05	-0.286352	0.168893	-0.296079	1.0752e-06	-0.376745	0	-0.376582	3.26342e-07	-0.490666	0	-0.381228	1.15428	1.15025	6.1121e-05	-0.654459	0	-0.339555	0.916779	0.545836	0.302897	-0.031286	0	0	3.42636e-06	-0.636032	6.98533	5.94823	0.00612175	0.00611668	0	-0.253643	7.77823e-05	-0.495397	0.246054	-0.176844	0.272227	-0.053892	0
Stau2_chr1_16228674_16520112_-_ENSMUSG00000025920.19_ENSMUST00000162435.7	2735	2535.99	0.127879	0.127879	0.0515327	0.0515327	0.0918318	0.0918318	0.769852	0.769852	0.93198	0.93198	0	0	0.165929	0.165929	0	0	0.061369	0.061369	0	0	6.10485e-07	6.10485e-07	1.62788	1.62788	0	0	0	0	0	0	0	0	0.651443	0.651443	0.804919	0.804919	0.11323	0.11323	0	0	1.60927	1.60927	0	0	0	0	0
Gm7568_chr1_16253592_16267921_+_ENSMUSG00000089982.7_ENSMUST00000161626.1	415	215.995	0	0	0	0	0	0	0	0	0	0	0	0	0	0	0	0	0	0	0	0	0	0	0	0	0	0	0	0	0	0	0	0	0	0	0	0	0	0	0	0	0	0	0	0	0	0	0
Gm7568_chr1_16253592_16267921_+_ENSMUSG00000089982.7_ENSMUSG00000089982.7.unspliced	14330	14131	0	0	0	0	0	0	0	0	0	0	0	0	0	0	0	0	0	0	0	0	0	0	0	0	0	0	0	0	0	0	0	0	0	0	0	0	0	0	0	0	0	0	0	0	0	0	0
Gm7568_chr1_16253592_16267921_+_ENSMUSG00000089982.7_ENSMUST00000160446.7	709	509.994	0	0	0	0	0	0	0	0	0	0	0	0	0	0	0	0	0	0	0	0	0	0	0	0	0	0	0	0	0	0	0	0	0	0	0	0	0	0	0	0	0	0	0	0	0	0	0
Stau2_chr1_16228674_16520112_-_ENSMUSG00000025920.19_ENSMUST00000159558.7	3901	3701.99	0	0	0	0	0	0	0	0	0	0	0	0	0	0	0	0	0	0	0.203165	0.002001	0	0	0	0	0	0	0	0	0	-0.105357	0	0	0.0157426	0.0157426	0	0	0	0	0.515528	0.515528	0	0	0	0	0	0	0
Stau2_chr1_16228674_16520112_-_ENSMUSG00000025920.19_ENSMUST00000128957.8	3907	3707.99	0	0	0	0	0	0	0	0	0	0	0	0	0	0	0	0	0	0	0	0	0	0	0	0	0	0	0	0	0	0	0	0	0.451636	0.451636	0	0	0	0	0	0	0	0	0	0	0	0	0
Stau2_chr1_16228674_16520112_-_ENSMUSG00000025920.19_ENSMUST00000131257.8	3616	3416.99	0	0	0	0	0	0	0	0	0	0	0	0	0	0	0	0	0	0	0.0537854	0.0537854	0	0	0	0	0	0	0	0	0	0	0	0	0	0	0	0	0	0	0	0	0	0	0	0	0	0	0
Stau2_chr1_16228674_16520112_-_ENSMUSG00000025920.19_ENSMUST00000162007.7	2964	2764.99	0	0	0	0	0	0	0	0	0	0	0	0	0	0	0	0	0	0	0	0	0	0	0	0	0	0	0	0	0	0	0	0	0	0	0	0	0	0	28.8708	24.3095	0	0	0	0	0	0	0
Stau2_chr1_16228674_16520112_-_ENSMUSG00000025920.19_ENSMUST00000149320.8	2214	2014.99	1.03275	-0.26877	0.852935	0.852935	0	0	0	0	0	0	0	-1.00136	0.382004	0.085793	0.452558	0.156003	0.822907	-0.586223	0.197971	-0.837849	0.810476	0.67998	0	0	0.731615	0.731615	0.0398939	-0.172732	0.0105915	-0.252619	0.15554	-0.149983	0	-0.294704	4.70166	1.49529	0	0	0.0540805	0.0540805	0	0	0.226155	0.226155	0	0	0.29964
Stau2_chr1_16228674_16520112_-_ENSMUSG00000025920.19_ENSMUST00000115359.9	1151	951.994	0	0	0	0	0	0	0	0	0	0	0.355757	0.345019	0	0	0	0	0.873779	0.855065	0	0	0.0794209	0.0676326	0	0	0	0	0	0	0.921941	0.893291	0	0	0	0	0	0	0	0	0.164753	0.140652	0	0	0	0	0.153266	0.132318	0
Stau2_chr1_16228674_16520112_-_ENSMUSG00000025920.19_ENSMUST00000145092.7	564	364.994	0	0	0	0	0	0	0	0	0	0	0	0	0	0	0	0	0	-0.00544725	0	0	0	0	0	0	0	0	0	0	0	0	0	0	0	0	0	0	0	0	0	0	0	0	0	0	0	0	0
Stau2_chr1_16228674_16520112_-_ENSMUSG00000025920.19_ENSMUST00000144138.3	585	385.994	0.782879	0.551424	0.116984	0.0690453	0.0552864	-0.0126853	0	-0.0317156	0	0	0	0	0.00594928	0.00594928	0	0	0	0	0	0	0	0	1.72192	1.04717	0.0336346	-0.0013308	0.00827162	0.00827162	0	0	0	0	0.0143465	0.0143465	0.400913	0.400913	0	0	0	-0.0471695	0	0	0.0452143	0.0358062	0	0	0
Ube2w_chr1_16540790_16619489_-_ENSMUSG00000025939.19_ENSMUST00000182554.8	1508	1308.99	0	-0.016883	0	-0.0282746	0	0	0.151427	0.118995	0	-0.0160843	0.208651	0.145636	0	-0.0160843	0	-0.0287366	0	-0.0287005	0.0312814	0.0023895	0.0231663	0.0026431	0	-0.0568303	0.0800588	0.0581434	0.16169	0.132407	0	-0.0160843	0	-0.0160843	0.0389788	-0.0003211	0.113808	0.0748901	0.026701	0.0097965	0.335019	0.300272	0.0223855	0.0063012	0	0	0	0	0
Ube2w_chr1_16540790_16619489_-_ENSMUSG00000025939.19_ENSMUSG00000025939.19.unspliced	78700	78501	0.152069	0.152069	4.63446	3.64639	0.345929	0.296426	1.91169	1.74514	1.7381	1.58276	39.0717	32.1839	53.6117	44.4321	52.6089	45.2851	38.5355	32.0084	55.9258	43.7145	16.214	10.1657	7.49649	5.52629	1.65455	1.3853	1.54661	1.16272	61.8344	54.224	1.67205	1.55142	10.1937	7.60104	1.10086	0.968721	3.02007	2.26119	39.5116	32.7717	1.858	1.7844	0.244768	0.129262	1.03735	0.793737	22.9361
Ube2w_chr1_16540790_16619489_-_ENSMUSG00000025939.19_ENSMUST00000117146.8	2181	1981.99	8.50042	5.95186	0.351985	0.143154	0	-0.0309187	8.06013	5.53236	0	-0.0457108	0.069642	-0.175959	0.0791264	0.0071679	0.0638846	-0.129388	0.172021	-0.022498	0.0312814	-0.156506	5.03759	2.32222	0.288325	0.152023	0	-0.0879392	0.246461	0.152978	0	-0.0732124	0.0777699	0.0616856	0.0974471	-0.0441179	0.041807	-0.0042741	8.61832	6.13608	0.248585	0.056688	0	-0.0470301	0	-0.0292523	0.0978634	0.0197912	0.0616515
Gm38342_chr1_16618560_16621539_+_ENSMUSG00000102457.1_ENSMUST00000195710.1.monoexonic.unspliced	2980	2780.99	0	0	0	0	0	0	0	0	0	0	0	0	0.11869	0.11869	0	0	0	0	0.140766	0.140766	0	0	0	0	0	0	0	0	0	0	0	0	0	0	0	0	0	0	0	0	0	0	0	0	0	0	0
Eloc_chr1_16641725_16657042_-_ENSMUSG00000079658.9_ENSMUST00000188641.6	2014	1814.99	0	0	0	0	0	0	0	0	0	0	0	0	0	0	0	0	0	0	0.719463	-0.847327	0	0	0	0	0	0	0	0	0	0	0	0	0	0	0	0	0	0	0	0	0	0	0	0	0	0	0
Eloc_chr1_16641725_16657042_-_ENSMUSG00000079658.9_ENSMUSG00000079658.9.unspliced	15318	15119	0	0	0	0	0	0	0.196357	0.196357	0	0	5.23623	4.40744	9.97315	7.95148	14.7268	11.7179	8.65451	6.37221	32.5317	26.0452	8.09674	4.45965	0	0	0	0	0	0	13.013	10.5602	1.04989	0.657828	0.272852	0.239485	0	0	0.555793	0.479681	33.3921	29.0397	0	0	0	0	0	0	9.66415
Eloc_chr1_16641725_16657042_-_ENSMUSG00000079658.9_ENSMUST00000115352.9	960	760.994	5.92832	4.58849	0	0	0	0	3.11488	1.81887	0	0	0	0	0	0	0	0	0	0	0	0	1.57623	0.47504	0	0	0	0	0	0	0	0	0	0	0	0	0	0	1.47962	0.29545	0	0	0	0	0	0	0	0	0
Eloc_chr1_16641725_16657042_-_ENSMUSG00000079658.9_ENSMUST00000186948.6	641	441.994	4.87182	4.69113	0	0	0	0	2.12356	2.12356	0	0	0	0	0	0	0.351365	0.351365	0	0	0.0338038	0.0338038	3.78025	3.57286	0	0	0	0	0	0	0	0	0	0	0	0	0	0	0.787025	0.787025	0.389494	-1.16543	0	0	0	0	0	0	0
Eloc_chr1_16641725_16657042_-_ENSMUSG00000079658.9_ENSMUST00000187910.6	620	420.994	0.632018	-0.908872	0	0	0	0	2.81425	0.67468	0	0	0.180489	-0.775843	0	0	0	-0.529626	0.0935677	0.0935527	0	-0.175982	1.54848	-0.05343	0	0	0	0	0	0	0	0	0	0	0	0	4.93323	1.98176	7.22499	5.02283	0.00185761	-0.151491	0	0	0	0	0	0	0
Eloc_chr1_16641725_16657042_-_ENSMUSG00000079658.9_ENSMUST00000185771.6	742	542.994	1.03762	0.375514	0	0	0	0	0	-0.143175	0	0	0	-0.113409	0.0395632	-0.102349	0	-0.659934	0.256295	-1.09686	0	-0.641958	0.98285	0.347686	0	0	0	0	0	0	0	0	0	-0.0180878	0	-0.0309702	0	0	0.0904058	-0.0500362	0.584622	-0.118951	0	0	0.489412	0.336611	0	0	0
D030040B21Rik_chr1_16657552_16662278_+_ENSMUSG00000097744.1_ENSMUSG00000097744.1.unspliced	4727	4527.99	0	0	0	0	0	0	0	0	0	0	0	0	0.0197816	0.0197816	0	0	0	0	0	0	0	0	0	0	0	0	0	0	0	0	0	0	0	0	0.041807	0.041807	0	0	0.0441979	0.0441979	0	0	0	0	0	0	0.0308258
D030040B21Rik_chr1_16657552_16662278_+_ENSMUSG00000097744.1_ENSMUST00000181371.1	2788	2588.99	0	0	0	0	0	0	0	0	0	0	0	0	0	0	0	0	0	0	0	0	0	0	0	0	0	0	0	0	0	0	0	0	0	0	0	0	0	0	0	0	0	0	0	0	0	0	0
Gm7654_chr1_16662980_16663662_-_ENSMUSG00000100959.1_ENSMUST00000186738.1.monoexonic.unspliced	683	483.994	0	0	0	0	0	0	0	0	0	0	0	0	0	0	0	0	0	0	0	0	0	0	0	0	0	0	0	0	0	0	0	0	0	0	0	0	0	0	0	0	0	0	0	0	0	0	0
Tmem70_chr1_16665207_16678275_+_ENSMUSG00000025940.6_ENSMUST00000177501.1	1636	1436.99	6.95094	5.74857	0	0	0	0	9.88672	7.62623	0	-0.104548	0	-0.0899811	0	0	0	-0.104548	0.0474167	-0.0428596	0.0445169	-0.0439475	1.02797	-0.13389	0.399666	0.295118	0	0	0	0	0.0579944	-0.0465536	0.505505	0.400957	10.5927	8.40463	1.49691	0.24588	4.49836	3.58619	0.130484	0.025936	0.0671565	-0.0373915	0	0	0.2153	0.110752	0
Tmem70_chr1_16665207_16678275_+_ENSMUSG00000025940.6_ENSMUSG00000025940.6.unspliced	13069	12870	0.070862	0.0349997	0	0	0	0	0.280642	0.262528	0.496599	0.432262	11.652	10.7536	3.29136	2.64095	2.07625	1.4731	3.51114	2.70158	9.64268	8.09008	2.57018	1.74566	0.801687	0.745392	0.400294	0.400294	0	0	2.70641	2.17547	1.39986	1.01294	0.308613	0.290462	0.232834	0.205925	1.1268	0.822624	4.91195	3.9216	0.291012	0.291012	0	0	0.234872	0.202703	2.43474
Tmem70_chr1_16665207_16678275_+_ENSMUSG00000025940.6_ENSMUST00000065373.5	1710	1510.99	7.03849	4.06264	0	0	0	0	1.55907	0.41172	0	0	0.245224	-0.141639	0.0748872	-0.19953	0	0	0.235739	-0.151165	0.174453	-0.212071	7.78118	4.84577	0	0	0	0	0	0	0	0	0	0	2.35148	1.20413	8.59662	5.27445	6.9089	4.06398	0	0	0	0	0	0	0	0	0
Ly96_chr1_16688051_16709611_+_ENSMUSG00000025779.10_ENSMUSG00000025779.10.unspliced	21561	21362	0	0	0	0	0	0	0	0	0	0	0.0150556	0.0150556	0.217726	0.217726	0.319515	0.287346	0.566313	0.558271	0.438165	0.389912	0.00504686	0.00504686	0	0	0	0	0	0	0.156582	0.14854	0	0	0.467826	0.467826	0	0	0	0	0.282806	0.282806	0	0	0	0	0	0	0.424915
Ly96_chr1_16688051_16709611_+_ENSMUSG00000025779.10_ENSMUST00000026881.10	632	432.994	0	0	0	0	0	0	0	0	0	0	0	0	0	0	0	0	0	0	0	0	0	0	0	0	0	0	0	0	0	0	0	0	0	0	0	0	0	0	0	0	0	0	0	0	0	0	0
Ly96_chr1_16688051_16709611_+_ENSMUSG00000025779.10_ENSMUST00000190366.1	429	229.994	0	0	0	0	0	0	0	0	0	0	0	0	0	0	0	0	0	0	0	0	0	0	0	0	0	0	0	0	0.0176456	0.0176456	0	0	0	0	0	0	0	0	0	0	0	0	0	0	0	0	0
Gm29649_chr1_16758205_16758623_-_ENSMUSG00000100093.1_ENSMUST00000185649.1.monoexonic.unspliced	419	219.995	0	0	0	0	0	0	0	0	0	0	0	0	0	0	0	0	0	0	0	0	0	0	0	0	0	0	0	0	0	0	0	0	0	0	0	0	0	0	0	0	0	0	0	0	0	0	0
Gm5828_chr1_16768279_16770138_-_ENSMUSG00000091020.3_ENSMUST00000071842.9.monoexonic.unspliced	1860	1660.99	0	0	0	0	0	0	0	0	0	0	0	0	0	0	0	0	0	0	0	0	0	0	0	0	0	0	0	0	0	0	0	0	0	0	0	0	0	0	0	0	0	0	0	0	0	0	0
Gm28376_chr1_16898185_17091631_+_ENSMUSG00000101640.1_ENSMUSG00000101640.1.unspliced	193447	193248	0	0	0	0	0	0	0.0940196	0.0940196	0	0	0.0315171	-0.0189523	0	-0.0182553	0.273403	0.216253	0.117406	0.0706615	0.0760166	0.011083	0.0305197	0.0305197	0.0247858	0.0247858	0.106955	0.106955	0.0229998	0.0229998	0.371249	0.346278	0	0	0.0809267	0.0564889	0.0857864	0.0857864	0	0	0.0715295	0.006477	0	0	0	0	0	0	0.367731
Gm28376_chr1_16898185_17091631_+_ENSMUSG00000101640.1_ENSMUST00000186604.1	176	32.9467	0	0	0	0	0	0	0	0	0	0	0	0	0	0	0	0	0	0	0	0	0	0	0	0	0	0	0	0	0	0	0	0	0	0	0	0	0	0	0	0	0	0	0	0	0	0	0
4921511E07Rik_chr1_16930970_16931796_+_ENSMUSG00000104133.1_ENSMUST00000194790.1.monoexonic.unspliced	827	627.994	0	0	0	0	0	0	0	0	0	0	0	0	0	0	0	0	0	0	0	0	0	0	0	0	0	0	0	0	0	0	0	0	0	0	0	0	0	0	0	0	0	0	0	0	0	0	0
Jph1_chr1_16964560_17097889_-_ENSMUSG00000042686.5_ENSMUSG00000042686.5.unspliced	133330	133131	0.0219438	0.0219438	3.45853	3.1597	0.0811109	0.0811109	0.876928	0.818988	0.16603	0.157988	9.34208	8.21665	11.1259	10.0901	16.7103	15.4551	15.0809	13.7862	20.7125	19.1038	4.76703	3.50748	2.78714	2.52137	2.40038	2.27975	0.666258	0.559174	36.9393	35.2486	0.363546	0.288733	2.65939	2.41006	1.72723	1.56102	1.41934	1.28686	7.21716	6.67699	0.940191	0.891938	0.810773	0.769984	1.15479	1.03416	13.78
Jph1_chr1_16964560_17097889_-_ENSMUSG00000042686.5_ENSMUST00000038382.4	4809	4609.99	1.95033	1.33108	0	-0.0402107	0	0	0.858473	0.634938	0	-0.0402107	0.0752038	-0.0052176	0.355068	0.25698	0.0672085	-0.0132129	0.0869682	0.0065468	0.0156407	-0.0647807	1.17113	0.412104	0.0240271	-0.0563943	0.0266863	-0.0215666	0.644079	0.413273	0	-0.0482529	3.09821	2.43315	11.8602	8.93288	9.18526	6.78603	0.853722	0.383039	0.290968	0.195783	0	-0.0402107	0.412756	0.276618	0	-0.0402107	5.95495
Gm28783_chr1_17124747_17128956_+_ENSMUSG00000100110.1_ENSMUSG00000100110.1.unspliced	4210	4010.99	0	0	0	0	0	0	0	0	0	0	0	0	0	0	0	0	0	0	0	0	0	0	0	0	0	0	0	0	0	0	0	0	0	0	0	0	0	0	0	0	0	0	0	0	0	0	0
Gm28783_chr1_17124747_17128956_+_ENSMUSG00000100110.1_ENSMUST00000188872.1	359	160.117	0	0	0	0	0	0	0	0	0	0	0	0	0	0	0	0	0	0	0	0	0	0	0	0	0	0	0	0	0	0	0	0	0	0	0	0	0	0	0	0	0	0	0	0	0	0	0
Gdap1_chr1_17145362_17164271_+_ENSMUSG00000025777.8_ENSMUSG00000025777.8.unspliced	18910	18711	0	0	0	0	0	0	0	0	0	0	0.118894	0.118894	0	0	0	0	0	0	0	0	0	0	0	0	0	0	0	0	0	0	0	0	0	0	0	0	0	0	0	-0.00130758	0	0	0	0	0	0	0
Gdap1_chr1_17145362_17164271_+_ENSMUSG00000025777.8_ENSMUST00000026879.7	3949	3749.99	0	0	0	0	0	0	0	0	0	0	0	0	0	0	0	0	0	0	0	0	0	0	0	0	0	0	0	0	0	0	0	0	0	0	0	0	0	0	0	0	0	0	0	0	0	0	0
Gm28784_chr1_17168403_17173103_+_ENSMUSG00000099899.1_ENSMUSG00000099899.1.unspliced	4701	4501.99	0	0	0	0	0	0	0	0	0	0	0	0	0	0	0	0	0	0	0	0	0	0	0	0	0	0	0	0	0	0	0	0	0	0	0	0	0	0	0	0	0	0	0	0	0	0	0
Gm28784_chr1_17168403_17173103_+_ENSMUSG00000099899.1_ENSMUST00000187817.1	1011	811.994	0	0	0	0	0	0	0	0	0	0	0	0	0	0	0	0	0	0	0	0	0	0	0	0	0	0	0	0	0	0	0	0	0	0	0	0	0	0	0	0	0	0	0	0	0	0	0
Gm28785_chr1_17250114_17250492_-_ENSMUSG00000100272.1_ENSMUST00000187478.1.monoexonic.unspliced	379	180.025	0	0	0	0	0	0	0	0	0	0	0	0	0	0	0	0	0	0	0	0	0	0	0	0	0	0	0	0	0	0	0	0	0	0	0	0	0	0	0	0	0	0	0	0	0	0	0
Gm5251_chr1_17394958_17395429_+_ENSMUSG00000100398.1_ENSMUST00000188959.1.monoexonic.unspliced	472	272.994	0	0	0	0	0	0	0	0	0	0	0	0	0	0	0	0	0	0	0	0	0	0	0	0	0	0	0	0	0	0	0	0	0	0	0	0	0	0	0	0	0	0	0	0	0	0	0
Rbm6-ps1_chr1_17397412_17400281_-_ENSMUSG00000101589.1_ENSMUST00000186192.1.monoexonic.unspliced	2870	2670.99	0	0	0	0	0	0	0.0315631	0.0315631	0	0	0	0	0	0	0	0	0	0	0	0	0.0663825	0.0663825	0	0	0	0	0	0	0	0	0	0	0.214384	0.214384	0.0840844	0.0840844	1.59357	1.29657	0	0	0	0	0	0	0	0	0
Gm6075_chr1_17429043_17429528_-_ENSMUSG00000102048.1_ENSMUST00000186816.1.monoexonic.unspliced	486	286.994	0	0	0	0	0	0	0	0	0	0	0	0	0	0	0	0	0	0	0	0	0	0	0	0	0	0	0	0	0	0	0	0	0	0	0	0	0	0	0	0	0	0	0	0	0	0	0
Gm25166_chr1_17520001_17520111_+_ENSMUSG00000089534.1_ENSMUST00000158909.1.monoexonic.unspliced	111	20.479	0	0	0	0	0	0	0	0	0	0	0	0	0	0	0	0	0	0	0	0	0	0	0	0	0	0	0	0	0	0	0	0	0	0	0	0	0	0	0	0	0	0	0	0	0	0	0
Pi15_chr1_17601901_17630939_+_ENSMUSG00000067780.3_ENSMUSG00000067780.3.unspliced	29039	28840	0	0	0	0	0	0	0	0	0	0	0	0	0	0	0	0	0	0	0	0	0	0	0	0	0	-0.0247759	0	0	0	0	0	0	0.352006	0.327665	0	0	0	0	0	0	0	0	0	0	0	0	0.0164015
Pi15_chr1_17601901_17630939_+_ENSMUSG00000067780.3_ENSMUST00000088476.3	6923	6723.99	0	0	0	0	0	0	0	0	0	0	0	0	0	0	0	0	0	0	0	0	0	0	0	0	0	0	0	0	0.0306104	0.0306104	0	0	0	0	0	0	0	0	0	0	0	0	0	0	0	0	0
Gm28154_chr1_17615084_17641081_-_ENSMUSG00000100053.1_ENSMUSG00000100053.1.unspliced	25998	25799	0	0	0	0	0	0	0	-0.0160843	0	0	0	0	0.0234319	0.0234319	0	0	0	0	0	0	0	0	0	0	0	0	0	0	0.0458328	0.0458328	0	0	0	0	0	0	0	0	0	-0.0107128	0	0	0	0	0	0	0
Gm28154_chr1_17615084_17641081_-_ENSMUSG00000100053.1_ENSMUST00000186267.1	4218	4018.99	0	0	0	0	0	0	0	0	0	0	0.0300815	0.0300815	0.0161314	0.0161314	0	0	0	0	0	0	0	0	0	0	0	0	0	0	0.108849	0.108849	0	0	0	0	0	0	0	0	0	0	0	0	0	0	0	0	0
Gm16070_chr1_17676027_17727646_-_ENSMUSG00000085125.7_ENSMUST00000155588.7	1902	1702.99	0	0	0	0	0	0	0	0	0	0	0	0	0	0	0	0	0	0	0	0	0	0	0	0	0	0	0	0	0	0	0	0	0	0	0	0	0	0	0	0	0	0	0	0	0	0	0
Gm16070_chr1_17676027_17727646_-_ENSMUSG00000085125.7_ENSMUSG00000085125.7.unspliced	51620	51421	0	0	0	0	0	0	0.0262373	0.0262373	0	0	0	0	0.0989098	0.0908677	0.0958588	0.0845606	0	0	0.031283	0.0232409	0	0	0	0	0	0	0.0460717	0.0460717	0.0773377	0.0692956	0.038925	0.038925	0	0	0	0	0	0	0.0915785	0.0835359	0	0	0	0	0	0	0.0621555
Gm16070_chr1_17676027_17727646_-_ENSMUSG00000085125.7_ENSMUST00000127328.1	5210	5010.99	0	0	0	0	0	0	0	0	0	0	0	0	0	0	0	0	0.0141578	0.0141578	0	0	0	0	0	0	0	0	0	0	0	0	0	0	0	0	0	0	0	0	0	0	0	0	0	0	0	0	0.0154619
Gm16070_chr1_17676027_17727646_-_ENSMUSG00000085125.7_ENSMUST00000149914.1	2146	1946.99	0	0	0	0	0	0	0	0	0	0	0	0	0	0	0	0	0	0	0	0	0	0	0	0	0	0	0	0	0	0	0	0	0	0	0	0	0	0	0	0	0	0	0	0	0	0	0
Crispld1_chr1_17727045_17766344_+_ENSMUSG00000025776.13_ENSMUST00000159958.7	3117	2917.99	0	0	0	0	0	0	0	0	0	0	0	0	0	0	0	0	0	0	0	0	0	0	0	0	0	0	0	0	0	0	0	0	0	0	0	0	0	0	0	0	0	0	0	0	0	0	0
Crispld1_chr1_17727045_17766344_+_ENSMUSG00000025776.13_ENSMUSG00000025776.13.unspliced	39300	39101	0	0	0	0	0	0	0	0	0	0	0	-0.0160967	0	0	0.159987	0.143847	0	0	0.0312814	0.0151971	0.0151951	-0.0008892	0	0	0	0	0	0	0	0	0	0	0	0	0	0	0.0526691	0.0526691	0	-0.00804214	0	0	0	0	0	0	0
Crispld1_chr1_17727045_17766344_+_ENSMUSG00000025776.13_ENSMUST00000095075.4	4472	4272.99	0	0	0	0	0	0	0	0	0	0	0	0	0	0	0	0	0	0	0	0	0	0	0	0	0	0	0	0	0	0	0	0	0	0	0	0	0	0	0	0	0	0	0	0	0	0	0
Gm28153_chr1_17741915_17805417_-_ENSMUSG00000099895.1_ENSMUSG00000099895.1.unspliced	63503	63304	0	0	0	0	0	0	0	0	0	0	0.0300875	0.0300875	0	0	0.0960846	0.0960846	0.0141578	0.0141578	0	0	0.0211096	0.0211096	0	0	0	0	0	0	0.0580561	0.0580561	0	0	0.0974642	0.0733321	0	0	0	0	0.100126	0.092083	0	0	0	0	0	0	0.0935623
Gm28153_chr1_17741915_17805417_-_ENSMUSG00000099895.1_ENSMUST00000189853.1	629	429.994	0	0	0	0	0	0	0	0	0	0	0	0	0	0	0	0	0	0	0	0	0	0	0	0	0	0	0	0	0	0	0	0	0	0	0	0	0	0	0	0	0	0	0	0	0	0	0
Gm7690_chr1_17947041_17948439_+_ENSMUSG00000100554.1_ENSMUST00000190885.1.monoexonic.unspliced	1399	1199.99	0	0	0	0	0	0	0	0	0	0	0	0	0	0	0	0	0	0	0	0	0	0	0	0	0	0	0	0	0	0	0	0	0	0	0	0	0	0	0	0	0	0	0	0	0	0	0
Gm18775_chr1_17993010_17999622_-_ENSMUSG00000099473.1_ENSMUSG00000099473.1.unspliced	6613	6413.99	0	0	0	0	0	0	0	0	0	0	0	0	0	0	0	0	0	0	0	0	0	0	0	0	0	0	0	0	0	0	0	0	0	0	0	0	0	0	0	0	0	0	0	0	0	0	0
Gm18775_chr1_17993010_17999622_-_ENSMUSG00000099473.1_ENSMUST00000190763.1	586	386.994	0	0	0	0	0	0	0	0	0	0	0	0	0	0	0	0	0	0	0	0	0	0	0	0	0	0	0	0	0	0	0	0	0	0	0	0	0	0	0	0	0	0	0	0	0	0	0
Gm17969_chr1_17993813_17997483_+_ENSMUSG00000099591.1_ENSMUSG00000099591.1.unspliced	3671	3471.99	0	0	0	0	0	0	0	0	0	0	0	0	0	0	0	0	0	0	0	0	0	0	0	0	0	0	0	0	0	0	0	0	0	0	0	0	0	0	0	0	0	0	0	0	0	0	0
Gm17969_chr1_17993813_17997483_+_ENSMUSG00000099591.1_ENSMUST00000185706.1	2557	2357.99	0	0	0	0	0	0	0	0	0	0	0	0	0	0	0	0	0	0	0	0	0	0	0	0	0	0	0	0	0	0	0	0	0	0	0	0	0	0	0	0	0	0	0	0	0	0	0
Gm28756_chr1_17994462_18059056_-_ENSMUSG00000109887.1_ENSMUSG00000109887.1.unspliced	64595	64396	0	0	0	0	0	0	0	0	0	0	0.0367552	0.0367552	0.0234086	0.0234086	0	0	0	0	0	0	0.00505352	0.00505352	0	0	0.115052	0.115052	0	0	0	0	0	0	0.0196564	0.0196564	0.151119	0.151119	0	0	0	0	0	0	0	0	0	0	0
Gm28756_chr1_17994462_18059056_-_ENSMUSG00000109887.1_ENSMUST00000209405.1	2461	2261.99	0	0	0	0	0	0	0	0	0	0	0	0	0	0	0	0	0	0	0	0	0	0	0	0	0	0	0	0	0.0122485	0.0122485	0	0	0	0	0	0	0	0	0	0	0	0	0	0	0	0	0
Gm28755_chr1_18005961_18016186_-_ENSMUSG00000102001.1_ENSMUSG00000102001.1.unspliced	10226	10027	0	0	0	0	0	0	0	0	0	0	0	0	0	0	0	0	0	0	0	0	0	0	0	0	0	0	0	0	0	0	0	0	0	0	0	0	0	0	0	-0.00804214	0	0	0	0	0	0	0
Gm28755_chr1_18005961_18016186_-_ENSMUSG00000102001.1_ENSMUST00000185773.1	199	40.2033	0	0	0	0	0	0	0	0	0	0	0	0	0	0	0	0	0	0	0	0	0	0	0	0	0	0	0	0	0	0	0	0	0	0	0	0	0	0	0	0	0	0	0	0	0	0	0
Gm45784_chr1_18048100_18058269_-_ENSMUSG00000101717.2_ENSMUSG00000101717.2.unspliced	10170	9970.99	0	0	0	0	0	0	0	0	0	0	0	0	0.0755485	0.0272956	0.0319551	-0.016396	0	0	0.0938442	0.0370135	0	0	0.0240271	-0.0242258	0	0	0	0	0.0776106	0.0293577	0	0	0	0	0.061943	0.0538512	0.0277764	0.0277764	0.217473	0.16922	0.0223855	0.0223855	0	0	0	0	0
Gm45784_chr1_18048100_18058269_-_ENSMUSG00000101717.2_ENSMUST00000188360.1	142	25.2979	0	0	0	0	0	0	0	0	0	0	0	0	0	0	0	0	0	0	0	0	0	0	0	0	0	0	0	0	0	0	0	0	0	0	0	0	0	0	0	0	0	0	0	0	0	0	0
Crisp4_chr1_18115191_18145902_-_ENSMUSG00000025774.14_ENSMUSG00000025774.14.unspliced	30712	30513	0	0	0	0	0	0	0	0	0	0	0	0	0	0	0	0	0	0	0.0156412	0.0156412	0	0	0.168189	0.168189	0	0	0	0	0	0	0	0	0	0	0	0	0	0	0.0217473	0.0217473	0	0	0	0	0	0	0.0154129
Crisp4_chr1_18115191_18145902_-_ENSMUSG00000025774.14_ENSMUST00000026876.12	1252	1052.99	0	0	0	0	0	0	0	0	0	0	0	0	0	0	0	0	0	0	0	0	0	0	0	0	0	0	0	0	0	0	0	0	0	0	0	0	0	0	0	0	0	0	0	0	0	0	0
Crisp4_chr1_18115191_18145902_-_ENSMUSG00000025774.14_ENSMUST00000115340.7	1179	979.994	0	0	0	0	0	0	0	0	0	0	0	0	0	0	0	0	0	0	0	0	0	0	0	0	0	0	0	0	0	0	0	0	0	0	0	0	0	0	0	0	0	0	0	0	0	0	0
Crisp4_chr1_18115191_18145902_-_ENSMUSG00000025774.14_ENSMUST00000115344.1	960	760.994	0	0	0	0	0	0	0	0	0	0	0	0	0	0	0	0	0	0	0	0	0	0	0	0	0	0	0	0	0	0	0	0	0	0	0	0	0	0	0	0	0	0	0	0	0	0	0
Defb44-ps_chr1_18210053_18223564_-_ENSMUSG00000070977.4_ENSMUSG00000070977.4.unspliced	13512	13313	0	0	0.659971	0.346327	0	0	0.0311873	0.0311873	0	0	0	0	0.446694	0.237598	0	0	0.126959	-0.082137	0.265892	0.056796	0	0	0.120135	0.0799243	0	0	0	0	0.157608	0.157608	0.349965	0.076532	0.152338	0.0880008	0.376263	0.271715	0.13166	-0.077436	0	0	0	0	0	0	0	0	0.262019
Defb44-ps_chr1_18210053_18223564_-_ENSMUSG00000070977.4_ENSMUST00000126871.1	219	48.3568	0	0	0	0	0	0	0	0	0	0	0	0	0	0	0	0	0	0	0	0	0	0	0	0	0	0	0	0	0	0	0	0	0	0	0	0	0	0	0	0	0	0	0	0	0	0	0
Defb18_chr1_18236473_18237443_-_ENSMUSG00000073735.1_ENSMUSG00000073735.1.unspliced	971	771.994	0	0	0	0	0	0	0	0	0	0	0	0	0	0	0	0	0	0	0	0	0	0	0	0	0	0	0	0	0	0	0	0	0	0	0	0	0	0	0	0	0	0	0	0	0	0	0
Defb18_chr1_18236473_18237443_-_ENSMUSG00000073735.1_ENSMUST00000097818.1	258	70.4386	0	0	0	0	0	0	0	0	0	0	0	0	0	0	0	0	0	0	0	0	0	0	0	0	0	0	0	0	0	0	0	0	0	0	0	0	0	0	0	0	0	0	0	0	0	0	0
Defb41_chr1_18250980_18265138_-_ENSMUSG00000067773.6_ENSMUSG00000067773.6.unspliced	14159	13960	0	0	0	0	0	0	0.0228073	0.0228073	0	0	0.0134507	0.0134507	0	0	0	0	0	0	0.00879813	0.00879813	0	0	0	0	0	0	0	0	0	0	0	0	0.0146548	0.0146548	0.250203	0.250203	0	0	0	0	0.165699	0.165699	0	0	0	0	0.185471
Defb41_chr1_18250980_18265138_-_ENSMUSG00000067773.6_ENSMUST00000088463.1	467	267.994	0	0	0	0	0	0	0	0	0	0	0	0	0	0	0	0	0	0	0	0	0	0	0	0	0	0	0	0	0	0	0	0	0	0	0	0	0	0	0	0	0	0	0	0	0	0	0
Defb41_chr1_18250980_18265138_-_ENSMUSG00000067773.6_ENSMUST00000097817.3	198	39.8441	0	0	0	0	0	0	0	0	0	0	0	0	0	0	0	0	0	0	0	0	0	0	0	0	0	0	0	0	0	0	0	0	0	0	0	0	0	0	0	0	0	0	0	0	0	0	0
Gm17837_chr1_18262395_18263379_-_ENSMUSG00000101685.1_ENSMUST00000186435.1.monoexonic.unspliced	985	785.994	0	0	0	0	0	0	0	0	0	0	0	0	0	0	0	0	0	0	0	0	0	0	0	0	0	0	0	0	0	0	0	0	0	0	0	0	0.026332	0.026332	0	0	0	0	0	0	0	0	0
Gm5252_chr1_18708428_18709336_+_ENSMUSG00000101306.1_ENSMUST00000189030.1.monoexonic.unspliced	909	709.994	0	0	0	0	0	0	0	0	0	0	0	0	0	0	0	0	0	0	0	0	0	0	0	0	0	0	0	0	0	0	0	0	0	0	0	0	0	0	0	0	0	0	0	0	0	0	0
Gm24075_chr1_18969762_18969833_-_ENSMUSG00000088800.1_ENSMUST00000158175.1.monoexonic.unspliced	72	16.0345	0	0	0	0	0	0	0	0	0	0	0	0	0	0	0	0	0	0	0	0	0	0	0	0	0	0	0	0	0	0	0	0	0	0	0	0	0	0	0	0	0	0	0	0	0	0	0
Gm28343_chr1_19037266_19037377_+_ENSMUSG00000101644.1_ENSMUST00000185386.1.monoexonic.unspliced	112	20.6115	0	0	0	0	0	0	0	0	0	0	0	0	0	0	0	0	0	0	0	0	0	0	0	0	0	0	0	0	0	0	0	0	0	0	0	0	0	0	0	0	0	0	0	0	0	0	0
Gm28344_chr1_19062857_19063135_+_ENSMUSG00000099433.1_ENSMUST00000185704.1.monoexonic.unspliced	279	85.9622	0	0	0	0	0	0	0	0	0	0	0	0	0	0	0	0	0	0	0	0	0	0	0	0	0	0	0	0	0	0	0	0	0	0	0	0	0	0	0	0	0	0	0	0	0	0	0
Gm15825_chr1_19063300_19104840_-_ENSMUSG00000089787.2_ENSMUSG00000089787.2.unspliced	41541	41342	0	0	0	0	0	0	0	0	0	0	0	0	0	0	0	0	0.0566313	0.0566313	0	0	0	0	0	0	0	0	0	0	0.058011	0.058011	0	0	0	0	0	0	0	0	0	0	0	0	0	0	0	0	0
Gm15825_chr1_19063300_19104840_-_ENSMUSG00000089787.2_ENSMUST00000159108.2	918	718.994	0	0	0	0	0	0	0	0	0	0	0	0	0	0	0	0	0	0	0	0	0	0	0	0	0	0	0	0	0	0	0	0	0	0	0	0	0	0	0	0	0	0	0	0	0	0	0
Tfap2d_chr1_19103022_19166346_+_ENSMUSG00000042596.7_ENSMUSG00000042596.7.unspliced	63325	63126	0	0	0	0	0	0	0	0	0	0	0.0150586	0.0150586	0	0	0	0	0.0142102	-0.291627	0.0156679	0.00594173	0	0	0	0	0	0	0	0	0.0195631	0.0114872	0	0	0.0389788	0.0389788	0	0	0	0	0	0	0	0	0	0	0	0	0.046302
Tfap2d_chr1_19103022_19166346_+_ENSMUSG00000042596.7_ENSMUST00000037294.7	1761	1561.99	0	0	0	0	0	0	0	0	0	0	0	0	0	0	0	0	0	0	0	0	0	0	0	0	0	0	0	0	0	0	0	0	0	0	0	0	0	0	0	0	0	0	0	0	0	0	0
Gm10075_chr1_19153422_19153966_-_ENSMUSG00000100720.1_ENSMUST00000162030.1.monoexonic.unspliced	545	345.994	0	0	0	0	0	0	0	0	0.0413832	0.0413832	0	0	0	0	0	0	0	0	0	0	0	0	0	0	0	0	0	0	0	0	0	0	0	0	0	0	0	0	0	0	0	0	0	0	0	0	0.0253329
Tfap2b_chr1_19208914_19238576_+_ENSMUSG00000025927.13_ENSMUSG00000025927.13.unspliced	29663	29464	0	0	0	0	0	0	0	0	0	0	0	0	0	0	0	0	0	0	0.0156407	0.0156407	0	0	0	0	0	0	0	0	0	0	0	0	0	0	0	0	0	0	0.0652425	0.0652425	0	0	0	0	0	0	0
Tfap2b_chr1_19208914_19238576_+_ENSMUSG00000025927.13_ENSMUST00000027059.10	5863	5663.99	0	0	0	0	0	0	0	0	0	0	0	0	0	0	0	0	0	0	0	0	0	0	0	0	0	0	0	0	0	0	0	0	0	0	0	0	0	0	0	0	0	0	0	0	0	0	0
Tfap2b_chr1_19208914_19238576_+_ENSMUSG00000025927.13_ENSMUST00000187754.6	3023	2823.99	0	0	0	0	0	0	0	0	0	0	0	0	0	0	0	0	0	0	0	0	0	0	0	0	0	0	0	0	0	0	0	0	0	0	0	0	0	0	0	0	0	0	0	0	0	0	0
Tfap2b_chr1_19208914_19238576_+_ENSMUSG00000025927.13_ENSMUST00000064976.5	1946	1746.99	0	0	0	0	0	0	0	0	0	0	0	0	0	0	0	0	0	0	0	0	0	0	0	0	0	0	0	0	0	0	0	0	0	0	0	0	0	0	0	0	0	0	0	0	0	0	0
Gm28340_chr1_19242725_19243769_+_ENSMUSG00000100538.1_ENSMUSG00000100538.1.unspliced	1045	845.994	0	0	0	0	0	0	0	0	0	0	0	0	0	0	0	0	0	0	0	0	0	0	0	0	0	0	0	0	0	0	0	0	0	0	0	0	0	0	0	0	0	0	0	0	0	0	0
Gm28340_chr1_19242725_19243769_+_ENSMUSG00000100538.1_ENSMUST00000189218.1	202	41.3069	0	0	0	0	0	0	0	0	0	0	0	0	0	0	0	0	0	0	0	0	0	0	0	0	0	0	0	0	0	0	0	0	0	0	0	0	0	0	0	0	0	0	0	0	0	0	0
Gm28341_chr1_19320226_19320697_-_ENSMUSG00000101117.1_ENSMUST00000190883.1.monoexonic.unspliced	472	272.994	0	0	0	0	0	0	0	0	0	0	0	0	0	0	0	0	0	0	0	0	0	0	0	0	0	0	0	0	0	0	0	0	0	0	0	0	0	0	0	0	0	0	0	0	0	0	0
Gm4849_chr1_19330939_19333184_+_ENSMUSG00000100204.1_ENSMUST00000188428.1.monoexonic.unspliced	2246	2046.99	0	0	0	0	0	0	0	0	0	0	0	0	0	0	0	0	0	0	0	0	0.00506658	-0.00308815	0	0	0	0	0	0	0	0	0	0	0	0	0	0	0	-0.00816036	0	0	0	0	0	0	0	0	0
Gm24633_chr1_19513855_19513919_-_ENSMUSG00000084668.1_ENSMUST00000122719.1.monoexonic.unspliced	65	15.303	0	0	0	0	0	0	0	0	0	0	0	0	0	0	0	0	0	0	0	0	0	0	0	0	0	0	0	0	0	0	0	0	0	0	0	0	0	0	0	0	0	0	0	0	0	0	0
Gm38382_chr1_19614269_19616767_+_ENSMUSG00000102597.1_ENSMUST00000193790.1.monoexonic.unspliced	2499	2299.99	0	0	0	0	0	0	0	0	0	0	0	0	0	0	0	0	0	0	0	0	0	0	0	0	0	0	0	0	0	0	0	0	0	0	0	0	0	0	0	0	0	0	0	0	0	0	0
Pkhd1_chr1_20057779_20618064_-_ENSMUSG00000043760.16_ENSMUSG00000043760.16.unspliced	560286	560087	0.0213049	0.0213049	0.13286	0.13286	0	0	0	0	0.0414995	0.0414995	0.107275	0.107275	0.0767006	0.0675041	0.296441	0.264188	0.869755	0.805378	0.289486	0.271144	0.100178	0.072528	0	0	0	0	0.184278	0.134293	1.91643	1.88613	0.194756	0.194756	1.00273	0.921917	0	0	0.271404	0.218735	0.399922	0.37561	0	0	0	0	0.0392098	0.0392098	0.580785
Pkhd1_chr1_20057779_20618064_-_ENSMUSG00000043760.16_ENSMUST00000088448.11	12935	12736	0	0	0	0	0	0	0	0	0	0	0	0	0	0	0	0	0	0	0	0	0	0	0	0	0	0	0	0	0	0	0	0	0	0	0.0836141	0.0836141	0	0	0	0	0	0	0	0	0	0	0
Gm37315_chr1_20062070_20065548_-_ENSMUSG00000104095.1_ENSMUST00000194347.1.monoexonic.unspliced	3479	3279.99	0	0	0	0	0	0	0	0	0	0	0	0	0	0	0	0	0	0	0	0	0	0	0	0	0	0	0	0	0	0	0	0	0	0	0	0	0	0	0	0	0	0	0	0	0	0	0
4930486I03Rik_chr1_20356452_20392300_+_ENSMUSG00000089914.2_ENSMUSG00000089914.2.unspliced	35849	35650	0	0	0	0	0	0	0	0	0	0	0	0	0	0	0	0	0	0	0	0	0	0	0	0	0	0	0	0	0	0	0	0	0	0	0	0	0.00289666	0.00289666	0	0	0	0	0	0	0	0	0
4930486I03Rik_chr1_20356452_20392300_+_ENSMUSG00000089914.2_ENSMUST00000161509.2	788	588.994	0	0	0	0	0	0	0	0	0	0	0	0	0	0	0	0	0	0	0	0	0	0	0	0	0	0	0	0	0	0	0	0	0	0	0	0	0	0	0	0	0	0	0	0	0	0	0
Gm15795_chr1_20444258_20444810_-_ENSMUSG00000090142.2_ENSMUST00000160969.2.monoexonic.unspliced	553	353.994	0	0	0	0	0	0	0	0	0	0	0	0	0	0	0	0	0	0	0	0	0	0	0	0	0	0	0	0	0	0	0	0	0	0	0	0	0	0	0	0	0	0	0	0	0	0	0
Gm24162_chr1_20444811_20444912_-_ENSMUSG00000070175.1_ENSMUST00000093665.1.monoexonic.unspliced	102	19.3404	0	0	0	0	0	0	0	0	0	0	0	0	0	0	0	0	0	0	0	0	0	0	0	0	0	0	0	0	0	0	0	0	0	0	0	0	0	0	0	0	0	0	0	0	0	0	0
Gm28653_chr1_20669882_20684298_+_ENSMUSG00000099906.2_ENSMUST00000227082.1	521	321.994	0	0	0	0	0	0	0	0	0	0	0	0	0	0	0	0	0	0	0	0	0	0	0	0	0	0	0	0	0	0	0	0	0	0	0	0	0	0	0	0	0	0	0	0	0	0	0
Gm28653_chr1_20669882_20684298_+_ENSMUSG00000099906.2_ENSMUSG00000099906.2.unspliced	14417	14218	0	0	0	0	0	0	0	0	0	0	0	0	0.0197816	0.0197816	0	0	0	0	0	0	0	0	0	0	0	0	0	0	0.0193315	0.0193315	0	0	0	0	0	0	0	0	0	0	0	0	0	0	0	0	0
Mir206_chr1_20679010_20679082_+_ENSMUSG00000065559.1_ENSMUST00000083625.1.monoexonic.unspliced	73	16.1385	0	0	0	0	0	0	0	0	0	0	0	0	0	0	0	0	0	0	0	0	0	0	0	0	0	0	0	0	0	0	0	0	0	0	0	0	0	0	0	0	0	0	0	0	0	0	0
Gm28653_chr1_20669882_20684298_+_ENSMUSG00000099906.2_ENSMUST00000185494.1	5276	5076.99	0	0	0	0	0	0	0	0	0	0	0	0	0	0	0	0	0	0	0	0	0	0	0	0	0	0	0	0	0	0	0	0	0.0194894	0.0194894	0	0	0	0	0	0	0	0	0	0	0	0	0
Mir133b_chr1_20682769_20682887_+_ENSMUSG00000065480.1_ENSMUST00000083546.1.monoexonic.unspliced	119	21.5765	0	0	0	0	0	0	0	0	0	0	0	0	0	0	0	0	0	0	0	0	0	0	0	0	0	0	0	0	0	0	0	0	0	0	0	0	0	0	0	0	0	0	0	0	0	0	0
Il17a_chr1_20730905_20734496_+_ENSMUSG00000025929.4_ENSMUSG00000025929.4.unspliced	3592	3392.99	0	0	0	0	0	0	0	0	0	0	0	0	0	0	0	0	0	0	0	0	0	0	0	0	0	0	0	0	0	0	0	0	0	0	0	0	0	0	0	0	0	0	0	0	0	0	0
Il17a_chr1_20730905_20734496_+_ENSMUSG00000025929.4_ENSMUST00000027061.4	1171	971.994	0	0	0	0	0	0	0	0	0	0	0	0	0	0	0	0	0	0	0	0	0	0	0	0	0	0	0	0	0	0	0	0	0	0	0	0	0	0	0	0	0	0	0	0	0	0	0
Il17f_chr1_20777146_20790617_-_ENSMUSG00000041872.9_ENSMUST00000039046.9	1178	978.994	1.4845	1.07435	0	0	0	0	0.0662434	0.0662434	0	0	0	0	0	0	0	0	0	0	0	0	0.0864013	0.0381484	0	0	0	0	0.283662	0.197098	0	0	0	0	1.07192	0.710024	0.778648	0.435014	6.1953	5.78739	0	0	0	0	0	0	0	0	0
Il17f_chr1_20777146_20790617_-_ENSMUSG00000041872.9_ENSMUSG00000041872.9.unspliced	13472	13273	0	0	0	0	0	0	0.370379	0.346253	0.579365	0.555239	0.783719	0.622876	6.2312	5.049	0.0958268	0.0958268	0.141578	0.117452	1.14631	1.0498	0.125448	0.0369844	0.288325	0.288325	0	0	0.221827	0.163632	9.59011	7.92539	0.46662	0.410325	0	0	0.22472	0.190374	0.282377	0.247971	6.61118	5.4129	0.358168	0.358168	0	0	0	0	0
Mcm3_chr1_20802968_20820312_-_ENSMUSG00000041859.10_ENSMUSG00000041859.10.unspliced	17345	17146	0.182866	0.156951	0	0	0	0	0	0	0	0	1.57928	1.16783	19.8148	15.3249	0	0	19.153	14.8224	2.48687	1.91276	0.0211769	0.0211769	0	-0.00875444	0	0	0	-0.0980168	26.222	22.4732	0	0	1.1109	0.682964	0.183606	0.026108	0	0	1.78328	1.35534	0.940191	0.859429	0	0	0	0	1.37189
Mcm3_chr1_20802968_20820312_-_ENSMUSG00000041859.10_ENSMUST00000053266.10	3031	2831.99	12.2869	7.28647	0.014666	-0.0094604	0	0	0.0155937	-0.0085327	0	-0.0241264	0.180489	-1.42664	0.223932	-4.14054	0	-0.0241264	2.74914	-4.83875	0.297173	-2.29732	0.0141313	-0.0099951	4.3489	2.12998	0	-0.0241264	6.98495	3.51226	0.8808	-6.11472	0	-0.0241264	0.33132	-0.599864	25.3605	16.9129	0.026332	0.0022056	0.217473	-0.713711	0.402939	-0.529612	0	-0.0241264	0	-0.0241264	0.138716
Gm20587_chr1_20821331_20822516_+_ENSMUSG00000099714.1_ENSMUST00000186367.1.monoexonic.unspliced	1186	986.994	0	0	0	0	0	0	0	0	0	0	0	0	0	0	0	0	0	0	0	0	0	0	0	0	0	0	0	0	0	0	0	0	0.0974471	0.0974471	0	0	0	0	0	0	0	0	0	0	0	0	0
Gm28065_chr1_20836661_20839689_+_ENSMUSG00000102121.1_ENSMUSG00000102121.1.unspliced	3029	2829.99	0	0	0	0	0	0	0	0	0	0	0	0	0	0	0	0	0	0	0	0	0	0	0	0	0	0	0	0	0	0	0	0	0	0	0	0	0	0	0	0	0	0	0	0	0	0	0
Gm28065_chr1_20836661_20839689_+_ENSMUSG00000102121.1_ENSMUST00000185290.1	833	633.994	0	0	0	0	0	0	0	0	0	0	0	0	0	0	0	0	0	0	0	0	0	0	0	0	0	0	0	0	0	0	0	0	0	0	0	0	0	0	0	0	0	0	0	0	0	0	0
Gm24723_chr1_20842535_20842666_-_ENSMUSG00000088858.1_ENSMUST00000158233.1.monoexonic.unspliced	132	23.5648	0	0	0	0	0	0	0	0	0	0	0	0	0	0	0	0	0	0	0	0	0	0	0	0	0	0	0	0	0	0	0	0	0	0	0	0	0	0	0	0	0	0	0	0	0	0	0
6720483E21Rik_chr1_20888650_20890473_-_ENSMUSG00000097934.1_ENSMUSG00000097934.1.unspliced	1824	1624.99	0	0	0	0	0	0	0	0	0	0	0	0	0	0	0	0	0	0	0	0	0.0931421	0.0931421	0	0	0	0	0	0	0	0	0.269266	0.269266	0	0	0.41807	0.41807	1.71158	1.71158	0	0	0.197878	0.197878	0	0	0	0	0
6720483E21Rik_chr1_20888650_20890473_-_ENSMUSG00000097934.1_ENSMUST00000181654.1	1120	920.994	0.14845	0.108239	0	0	0	0	0.249498	0.209287	0	0	0	0	0	0	0	0	0.113263	0.0730523	0	0	0.128795	0.0885843	0	0	0	0	0	0	0	0	0.508433	0.468222	0	0	0	-0.0402107	0	-0.0402107	0	0	0.0707483	0.0707483	0	0	0	0	0
Paqr8_chr1_20890606_20939650_+_ENSMUSG00000025931.15_ENSMUSG00000025931.15.unspliced	49045	48846	0	0	0.557066	0.515787	0	0	0.0800394	0.0800394	0.463414	0.422948	2.30136	1.95555	3.73289	3.40316	5.54016	5.2426	2.65526	2.25315	5.32624	4.73112	1.06729	0.819232	1.57858	1.46599	0.648567	0.552061	0.0943487	0.0943487	2.52417	2.28291	0.31108	0.278911	0.160165	0.160165	0.322382	0.242649	0.398383	0.366214	4.31647	3.9955	0.574504	0.566248	0.400428	0.263712	0.313163	0.232742	4.90561
Paqr8_chr1_20890606_20939650_+_ENSMUSG00000025931.15_ENSMUST00000189400.6	5330	5130.99	0	0	0	0	0	0	0	0	0	0	0	0	0	0	0	0	0	0	0	0	0	0	0	0	0	0	0	0	0	0	0	0	0	0	0	0	0	0	0	0	0	0	0	0	0	0	0
Gm24171_chr1_20915410_20915540_-_ENSMUSG00000077314.1_ENSMUST00000104126.1.monoexonic.unspliced	131	23.4018	0	0	0	0	0	0	0	0	0	0	0	0	0	0	0	0	0	0	0	0	0	0	0	0	0	0	0	0	0	0	0	0	0	0	0	0	0	0	0	0	0	0	0	0	0	0	0
Paqr8_chr1_20890606_20939650_+_ENSMUSG00000025931.15_ENSMUST00000068880.13	4704	4504.99	0	0	0	0	0	0	0	0	0	0	0	0	0	0	0	0	0	0	0	0	0.340396	0.162221	0	0	0	0	0	0	0	0	0	0	0	0	1.01544	0.620687	0	0	0	-0.0710053	0	0	0	0	0	0	0
Paqr8_chr1_20890606_20939650_+_ENSMUSG00000025931.15_ENSMUST00000167119.7	1472	1272.99	0	0	4.87585e-05	9.032e-07	0	0	0.0001146	7.25245e-05	0.00101801	0.00100727	0	-3.34931e-06	0	0	0	-3.77846e-06	0	0	0	0	0	0	0.000208902	0.000203666	0	0	0.000309458	0.000228082	0	0	0	0	8.91245e-05	5.61723e-05	0	0	0	0	0.000764021	0.00039452	0.00143032	0.00120404	0	0	0	0	0.000234996
Paqr8_chr1_20890606_20939650_+_ENSMUSG00000025931.15_ENSMUST00000187651.1	1463	1263.99	0	0	0.410851	0.23504	0	0	0.559185	0.3823	0.652916	0.621014	0	-0.0080388	0	0	0	-0.00803836	0	0	0	0	0	0	0.151158	0.143121	0	0	0.617623	0.440777	0	0	0	0	0.22964	0.173378	0	0	0	0	2.80686	1.62897	0.879124	0.710679	0	0	0	0	0.427684
Gm28064_chr1_20945711_20946914_+_ENSMUSG00000100929.1_ENSMUSG00000100929.1.unspliced	1204	1004.99	0	0	0	0	0	0	0	0	0	0	0	0	0	0	0	0	0	0	0	0	0	0	0	0	0	0	0	0	0	0	0	0	0	0	0	0	0	0	0	0	0	0	0	0	0	0	0
Gm28064_chr1_20945711_20946914_+_ENSMUSG00000100929.1_ENSMUST00000185639.1	858	658.994	0	0	0	0	0	0	0	0	0	0	0	0	0	0	0	0	0	0	0	0	0	0	0	0	0	0	0	0	0	0	0	0	0	0	0	0	0	0	0	0	0	0	0	0	0	0	0
Efhc1_chr1_20951626_20990841_+_ENSMUSG00000041809.5_ENSMUSG00000041809.5.unspliced	39216	39017	0.0219076	0.0219076	0	0	0	0	0.178157	0.161394	0	0	0.164836	0.164836	0.237379	0.197168	0.383307	0.383307	2.77637	2.69375	0.703832	0.663621	0.0781992	0.0613791	0.0720812	0.0720812	0	0	0	0	3.05194	2.9876	0.116655	0.116655	0.103826	0.086897	0.302989	0.277624	0	-0.00843766	0	0	0.353418	0.353418	0	0	0	0	0.750874
Efhc1_chr1_20951626_20990841_+_ENSMUSG00000041809.5_ENSMUST00000038447.5	2146	1946.99	0.826377	0.753998	0	0	0.15966	0.143576	1.22527	1.09727	0	0	0.0150408	0.0150408	0	0	0.127769	0.127769	0.249789	0.163527	0	0	0.991163	0.758664	0.144162	0.144162	0	0	0.64335	0.619224	0	-0.00804214	0	0	0.151401	0.136162	3.04158	2.66484	1.65892	1.39392	0.108736	0.0765674	0.273376	0.257292	0.0889839	0.0728996	0.195727	0.179643	0.204993
Tram2_chr1_20996299_21079229_-_ENSMUSG00000041779.5_ENSMUSG00000041779.5.unspliced	82931	82732	0	0	2.4373	1.86962	5.61497	5.09892	5.64454	4.68937	2.08137	1.67871	14.2715	11.4062	20.1394	16.3216	20.5095	17.0809	29.4068	24.513	23.5225	18.6993	4.52392	2.77635	4.99765	4.08712	10.631	9.31882	0.945045	0.807931	81.4402	75.0825	8.72307	7.45527	5.12371	4.02083	0.922493	0.882137	1.95779	1.74017	22.6174	17.4173	3.30417	3.03843	1.95765	1.74829	1.24108	0.951181	20.8058
Tram2_chr1_20996299_21079229_-_ENSMUSG00000041779.5_ENSMUST00000037998.5	6492	6292.99	1.1876	0.713114	11.7951	9.25045	0	-0.199733	1.66958	0.791088	0.444344	0.002547	0.182655	-0.345778	0.180116	-0.563285	0.0958268	-0.432296	0.424735	-0.102719	0.112255	-0.517151	1.03022	0.268606	0.744839	0.183656	0.418497	-0.111009	0.479517	0.278861	0.407154	-0.119779	3.60719	2.24515	0.500621	-0.029061	1.00063	0.526247	0.30739	-0.134638	116.002	76.15	0.165589	-0.276377	0.756363	0.225816	0.598756	0.15682	0.200367
Gm28287_chr1_21080114_21081748_+_ENSMUSG00000099971.1_ENSMUSG00000099971.1.unspliced	1635	1435.99	0	0	0	0	0	0	0	0	0	0	0	0	0	0	0	0	0	0	0	0	0	0	0	0	0	0	0	0	0	0	0	0	0	0	0	0	0	0	0	0	0	0	0	0	0	0	0
Gm28287_chr1_21080114_21081748_+_ENSMUSG00000099971.1_ENSMUST00000186612.1	546	346.994	0	0	0	0	0	0	0	0	0	0	0	0	0	0	0	0	0	0	0	0	0	0	0	0	0	0	0	0	0	0	0	0	0	0	0	0	0	0	0	0	0	0	0	0	0	0	0
Gm2693_chr1_21178988_21187427_+_ENSMUSG00000100819.1_ENSMUSG00000100819.1.unspliced	8440	8240.99	0	0	0	0	0	0	0	0	0	0	0	0	0	0	0	0	0.0141611	0.0141611	0	0	0	0	0	0	0	0	0	0	0	0	0	0	0	0	0	0	0	0	0	0	0	0	0	0	0	0	0
Gm2693_chr1_21178988_21187427_+_ENSMUSG00000100819.1_ENSMUST00000189119.1	571	371.994	0	0	0	0	0	0	0	0	0	0	0	0	0	0	0	0	0	0	0	0	0	0	0	0	0	0	0	0	0	0	0	0	0	0	0	0	0	0	0	0	0	0	0	0	0	0	0
Tmem14a_chr1_21218575_21230167_+_ENSMUSG00000025933.15_ENSMUSG00000025933.15.unspliced	11593	11394	0	0	0	0	0	0	0	0	0	0	0	0	0	0	0.223627	0.223627	0.220224	0.220224	0.125232	0.125232	0.069587	0.069587	0.0721367	0.0721367	0.400294	0.400294	0	0	0.0634061	0.0634061	0	0	0	0	0	0	0	0	0	0	0	0	0	0	0	0	0.400735
Tmem14a_chr1_21218575_21230167_+_ENSMUSG00000025933.15_ENSMUST00000027065.11	1168	968.994	0.212071	0.187945	0	0	0	0	0.218311	0.194185	0	0	0	-0.0241264	0	-0.0241264	0.223596	0.223596	0.0487753	0.0246489	0	0	0.172527	0.148401	0.0961083	0.0961083	0	-0.0241264	0	0	0.091265	0.0590964	0	0	0	-0.0241264	0	0	0	0	0	-0.0241264	0	0	0	0	0	0	0
Tmem14a_chr1_21218575_21230167_+_ENSMUSG00000025933.15_ENSMUST00000027064.7	1261	1061.99	0	0	0	0	0	0	0	0	0	0	0	0	0	0	0	0	0	0	0	0	0	0	0	0	0	0	0	0	0	0	0	0	0.175405	0.175405	0	0	0	0	0	0	0	0	0	0	0	0	0
Gm38224_chr1_21234722_21236821_+_ENSMUSG00000102633.1_ENSMUST00000191648.1.monoexonic.unspliced	2100	1900.99	0	0	0	0	0	0	0	0	0	0	0	0	0	0	0	0	0	0	0	0	0	0	0	0	0	0	0	0	0	0	0	0	0	0	0	0	0	0	0	0	0	0	0	0	0	0	0
Gsta3_chr1_21240589_21265661_+_ENSMUSG00000025934.15_ENSMUSG00000025934.15.unspliced	25073	24874	0	0	0	0	0	0	0	0	0	0	0	-0.0124836	0	0	0	0	0	0	0	0	0	0	0	0	0	0	0	0	0	0	0	0	0	0	0	0	0	0	0	0	0	0	0	0	0	0	0
Gsta3_chr1_21240589_21265661_+_ENSMUSG00000025934.15_ENSMUST00000027067.14	1457	1257.99	0	0	0	0	0	0	0	0	0	0	0	0	0	0	0	0	0	0	0	0	0	0	0	0	0	0	0	0	0	0	0	0	0	0	0	0	0	0	0	0	0	0	0	0	0	0	0
Gsta3_chr1_21240589_21265661_+_ENSMUSG00000025934.15_ENSMUST00000121676.7	894	694.994	0	0	0	0	0	0	0	0	0	0	0	0	0	0	0	0	0	0	0	0	0	0	0	0	0	0	0	0	0	0	0	0	0	0	0	0	0	0	0	0	0	0	0	0	0	0	0
Gm28836_chr1_21250359_21271593_-_ENSMUSG00000099343.1_ENSMUSG00000099343.1.unspliced	21235	21036	0	0	0	0	0	0	0	0	0	0	0	0	0	0	0	0	0	0	0	0	0	0	0	0	0	0	0	0	0	0	0	0	0	0	0	0	0	0	0	0	0	0	0	0	0	0	0
Gm28836_chr1_21250359_21271593_-_ENSMUSG00000099343.1_ENSMUST00000185842.1	633	433.994	0	0	0	0	0	0	0	0	0	0	0	0	0	0	0	0	0	0	0	0	0	0	0	0	0	0	0	0	0	0	0	0	0	0	0	0	0	0	0	0	0	0	0	0	0	0	0
Gm7094_chr1_21272403_21272906_+_ENSMUSG00000096375.2_ENSMUSG00000096375.2.unspliced	504	304.994	0	0	0	0	0	0	0	0	0	0	0	0	0	0	0	0	0	0	0	0	0	0	0	0	0	0	0	0	0	0	0	0	0	0	0	0	0	0	0	0	0	0	0	0	0	0	0
Gm7094_chr1_21272403_21272906_+_ENSMUSG00000096375.2_ENSMUST00000178379.2	366	167.072	0	0	0	0	0	0	0	0	0	0	0	0	0	0	0	0	0	0	0	0	0	0	0	0	0	0	0	0	0	0	0	0	0	0	0	0	0	0	0	0	0	0	0	0	0	0	0
Gm4956_chr1_21285246_21298312_-_ENSMUSG00000025936.15_ENSMUSG00000025936.15.unspliced	13067	12868	0	0	0	0	0	0	0	0	0	0	0.0151563	0.00711416	0	0	0	0	0	0	0.0156407	0.0156407	0.0514668	0.0434247	0	0	0	0	0	0	0.0579944	0.0499523	0	0	0	0	0	0	0	0	0	0	0	0	0	0	0	0	0
Gm4956_chr1_21285246_21298312_-_ENSMUSG00000025936.15_ENSMUST00000082032.12	1148	948.994	0	0	0	0	0	0	0	0	0	0	0	0	0	0	0	0	0	0	0	0	0	0	0	0	0	0	0	0	0	0	0	0	0	0	0	0	0	0	0	0	0	0	0	0	0	0	0
Gm4956_chr1_21285246_21298312_-_ENSMUSG00000025936.15_ENSMUST00000178869.7	672	472.994	0	0	0	0	0	0	0	0	0	0	0	0	0	0	0	0	0	0	0	0	0	0	0	0	0	0	0	0	0	0	0	0	0	0	0	0	0	0	0	0	0	0	0	0	0	0	0
Gm21909_chr1_21312517_21316320_-_ENSMUSG00000093963.1_ENSMUSG00000093963.1.unspliced	3804	3604.99	0.13038	0.11892	0	0	0	0	0	0	0	0	0	0	0	0	0	0	0	0	0	0	0	0	0	0	0	0	0	0	0	0	0	0	0	0	0.221145	0.208345	0.925974	0.909753	0	0	0	0	0	0	0	0	0
Gm21909_chr1_21312517_21316320_-_ENSMUSG00000093963.1_ENSMUST00000178260.1	439	239.994	0	0	0	0	0	0	0	0	0	0	0	0	0	0	0	0	0	0	0	0	0	0	0	0	0	0	0	0	0	0	0	0	0	0	0	0	0	0	0	0	0	0	0	0	0	0	0
Khdc1a_chr1_21349641_21352200_+_ENSMUSG00000067750.3_ENSMUSG00000067750.3.unspliced	2560	2360.99	0	0	0	0	0	0	0	0	0	0	0	0	0	0	0	0	0	0	0	0	0	0	0	0	0	0	0	0	0	0	0	0	0	0	0	0	0	0	0	0	0	0	0	0	0	0	0
Khdc1a_chr1_21349641_21352200_+_ENSMUSG00000067750.3_ENSMUST00000088407.3	1987	1787.99	0	0	0	0	0	0	0	0	0	0	0	0	0	0	0	0	0	0	0	0	0	0	0	0	0	0	0	0	0	0	0	0	0	0	0	0	0	0	0	0	0	0	0	0	0	0	0
Gm16329_chr1_21354005_21355116_+_ENSMUSG00000086194.1_ENSMUSG00000086194.1.unspliced	1112	912.994	0	0	0	0	0	0	0	0	0	0	0	0	0	0	0	0	0	0	0	0	0	0	0	0	0	0	0	0	0	0	0	0	0	0	0	0	0	0	0	0	0	0	0	0	0	0	0
Gm16329_chr1_21354005_21355116_+_ENSMUSG00000086194.1_ENSMUST00000148174.1	371	172.049	0	0	0	0	0	0	0	0	0	0	0	0	0	0	0	0	0	0	0	0	0	0	0	0	0	0	0	0	0	0	0	0	0	0	0	0	0	0	0	0	0	0	0	0	0	0	0
Gm16327_chr1_21364803_21365030_+_ENSMUSG00000094436.1_ENSMUST00000137146.1.monoexonic.unspliced	228	52.6853	0	0	0	0	0	0	0	0	0	0	0	0	0	0	0	0	0	0	0	0	0	0	0	0	0	0	0	0	0	0	0	0	0	0	0	0	0	0	0	0	0	0	0	0	0	0	0
Khdc1c_chr1_21368331_21370845_+_ENSMUSG00000041722.7_ENSMUSG00000041722.7.unspliced	2515	2315.99	0	0	0	0	0	0	0	0	0	0	0	0	0	0	0	0	0	0	0	0	0	0	0	0	0	0	0	0	0	0	0	0	0	0	0	0	0	0	0	0	0	0	0	0	0	0	0
Khdc1c_chr1_21368331_21370845_+_ENSMUSG00000041722.7_ENSMUST00000070223.5	1946	1746.99	0	0	0	0	0	0	0	0	0	0	0	0	0	0	0	0	0	0	0	0	0	0	0	0	0	0	0	0	0	0	0	0	0	0	0	0	0	0	0	0	0	0	0	0	0	0	0
Gm2709_chr1_21372670_21373764_+_ENSMUSG00000085507.1_ENSMUSG00000085507.1.unspliced	1095	895.994	0	0	0	0	0	0	0	0	0	0	0	0	0	0	0	0	0	0	0	0	0	0	0	0	0	0	0	0	0	0	0	0	0	0	0	0	0	0	0	0	0	0	0	0	0	0	0
Gm2709_chr1_21372670_21373764_+_ENSMUSG00000085507.1_ENSMUST00000142979.1	350	151.209	0	0	0	0	0	0	0	0	0	0	0	0	0	0	0	0	0	0	0	0	0	0	0	0	0	0	0	0	0	0	0	0	0	0	0	0	0	0	0	0	0	0	0	0	0	0	0
Gm16533_chr1_21379555_21379782_+_ENSMUSG00000094926.1_ENSMUST00000140035.1.monoexonic.unspliced	228	52.6853	0	0	0	0	0	0	0	0	0	0	0	0	0	0	0	0	0	0	0	0	0	0	0	0	0	0	0	0	0	0	0	0	0	0	0	0	0	0	0	0	0	0	0	0	0	0	0
Khdc1b_chr1_21383556_21386373_+_ENSMUSG00000085079.3_ENSMUSG00000085079.3.unspliced	2818	2618.99	0	0	0	0	0	0	0	0	0	0	0	0	0	0	0	0	0	0	0	0	0	0	0	0	0	0	0	0	0	0	0	0	0	0	0	0	0	0	0	0	0	0	0	0	0	0	0
Khdc1b_chr1_21383556_21386373_+_ENSMUSG00000085079.3_ENSMUST00000147615.1	2236	2036.99	0	0	0	0	0	0	0	0	0	0	0	0	0	0	0	0	0	0	0	0	0	0	0	0	0	0	0	0	0	0	0	0	0	0	0	0	0	0	0	0	0	0	0	0	0	0	0
Gm16328_chr1_21390906_21391101_+_ENSMUSG00000085679.2_ENSMUST00000126985.2.monoexonic.unspliced	196	39.1386	0	0	0	0	0	0	0	0	0	0	0	0	0	0	0	0	0	0	0	0	0	0	0	0	0	0	0	0	0	0	0	0	0	0	0	0	0	0	0	0	0	0	0	0	0	0	0
Kcnq5_chr1_21398403_21961942_-_ENSMUSG00000028033.16_ENSMUST00000029667.12	6562	6362.99	0	0	0	0	0	0	0	0	0	0	0	0	0	0	0	0	0	0	0	0	0	0	0.148941	0.0993526	0	0	0	0	0	0	0	0	0	0	0	0	0	0	0	0	0	0	0	0	0	0	0
Kcnq5_chr1_21398403_21961942_-_ENSMUSG00000028033.16_ENSMUSG00000028033.16.unspliced	563540	563341	0	0	0.152607	0.152607	0.0730914	0.0730914	0.396492	0.385505	0.759205	0.747696	2.54759	2.36256	2.05972	1.79402	1.75537	1.54612	2.21209	2.02227	7.54357	6.96259	0.163934	0.163934	1.70412	1.6636	1.34177	1.29401	0.322201	0.306111	7.78445	7.41119	0.0527685	0.0527685	2.85343	2.49098	1.60254	1.4252	0.367996	0.356063	8.16796	7.45199	0.360006	0.351954	0.400612	0.368381	0.234986	0.178645	13.906
Kcnq5_chr1_21398403_21961942_-_ENSMUSG00000028033.16_ENSMUST00000115300.7	6975	6775.99	0	0	0	0	0.199331	0.199331	0	0	0	0	0	0	0	0	0	0	0.0583395	0.0583395	0	0	0	0	0	0	0	0	0	0	0	0	0	0	0	0	0	0	0	0	0	0	0	0	0	0	0	0	0
Kcnq5_chr1_21398403_21961942_-_ENSMUSG00000028033.16_ENSMUST00000173058.7	2472	2272.99	0	0	0	-0.168885	0.198999	0.190957	0	-0.168885	0	0	0.0451223	-0.123763	0	-0.168885	0	-0.168885	0	-0.168885	0	-0.168885	0.00504404	-0.163841	0	-0.151171	0	-0.168885	0	-0.168885	0	-0.168885	0	0	0	-0.168885	0	0	0	-0.168885	0	-0.168885	0	-0.168885	0	-0.168885	0	-0.168885	0
Kcnq5_chr1_21398403_21961942_-_ENSMUSG00000028033.16_ENSMUST00000173404.1	2775	2575.99	0	0	0	0	0	0	0	0	0	0	0	0	0	0	0	0	0	0	0	0	0	0	0	0	0	0	0	0	0	0	0	0	0	0	0.125421	-0.075535	0	0	0	0	0	0	0	0	0	0	0
Gm36949_chr1_21454691_21457017_-_ENSMUSG00000104138.1_ENSMUST00000192487.1.monoexonic.unspliced	2327	2127.99	0	0	0	0	0	0	0	0	0	0	0	0	0	0	0	0	0	0	0	0	0	0	0	0	0	0	0	0	0	0	0	0	0	0	0	0	0	0	0	0	0	0	0	0	0	0	0
Gm7658_chr1_21511933_21513056_-_ENSMUSG00000082935.3_ENSMUST00000119064.1.monoexonic.unspliced	1124	924.994	0	0	0	0	0	0	0	0	0	0	0	0	0	0	0	0	0	0	0	0	0	0	0	0	0	0	0	0	0	0	0	0	0	0	0	0	0	0	0	0	0	0	0	0	0	0	0
Gm38243_chr1_21838948_21840514_-_ENSMUSG00000103748.1_ENSMUST00000194737.1.monoexonic.unspliced	1567	1367.99	0	0	0	0	0	0	0	0	0	0	0	0	0	0	0	0	0	0	0	0	0	0	0	0	0	0	0	0	0	0	0	0	0	0	0	0	0	0	0.02366	0.02366	0	0	0	0	0	0	0
Gm5696_chr1_22030064_22030615_-_ENSMUSG00000099692.1_ENSMUST00000189850.1.monoexonic.unspliced	552	352.994	0	0	0	0	0	0	0	0	0	0	0	0	0	0	0	0	0	0	0	0	0	0	0	0	0	0	0	0	0	0	0	0	0	0	0	0	0	0	0	0	0	0	0	0	0	0	0
Gm28239_chr1_22237849_22238295_+_ENSMUSG00000100418.1_ENSMUST00000190225.1.monoexonic.unspliced	447	247.994	0	0	0	0	0	0	0	0	0	0	0	0	0	0	0	0	0	0	0	0	0	0	0	0	0	0	0	0	0	0	0	0	0	0	0	0	0	0	0	0	0	0	0	0	0	0	0
Rims1_chr1_22286251_22805994_-_ENSMUSG00000041670.17_ENSMUST00000081544.12	5954	5754.99	0	0	0	0	0	-0.0160843	0	0	0	0	0	0	0	0	0	0	0	0	0	0	0	0	0	0	0	0	0	0	0	0	0.232732	0.216648	0	0	0	-0.0160843	0	0	0	0	0	0	0	0	0	0	0
Rims1_chr1_22286251_22805994_-_ENSMUSG00000041670.17_ENSMUST00000097809.9	6179	5979.99	0	0	0	0	0	0	0	0	0	0	0	0	0	0	0	0	0	0	0	0	0	0	0	0	0	0	0	0	0	0	0	0	0	0	0	0	0	0	0	0	0	0	0	0	0	0	0
Rims1_chr1_22286251_22805994_-_ENSMUSG00000041670.17_ENSMUST00000097810.9	6362	6162.99	0	0	0	0	0	0	0	0	0	0	0	0	0	0	0	0	0	0	0	0	0	0	0	0	0	0	0	0	0	0	0	0	0	0	0	0	0	0	0	0	0	0	0	0	0	0	0
Rims1_chr1_22286251_22805994_-_ENSMUSG00000041670.17_ENSMUST00000097811.9	6446	6246.99	0	0	0	0	0	0	0	0	0	0	0	0	0	0	0	0	0	0	0	0	0	0	0	0	0	0	0	0	0	0	0	0	0	0	0	0	0	0	0	0	0	0	0	0	0	0	0
Rims1_chr1_22286251_22805994_-_ENSMUSG00000041670.17_ENSMUST00000115273.8	6107	5907.99	0	0	0	0	0	0	0	0	0	0	0	0	0	0	0	0	0	0	0	0	0	0	0	0	0	0	0	0	0	0	0	0	0	0	0	0	0	0	0	0	0	0	0	0	0	0	0
Rims1_chr1_22286251_22805994_-_ENSMUSG00000041670.17_ENSMUSG00000041670.17.unspliced	519744	519545	0	0	0	0	0.166483	0.158441	0	0	0	0	0.109038	0.100996	0.175898	0.143695	0.0958393	0.0877936	0.115668	0.0995812	0.0499057	0.0177194	0.0100909	0.00204683	0	0	0	0	0.0230129	0.0230129	0.15297	0.14492	0.0783723	0.0783723	0	0	0.0836141	0.0755639	0.053083	0.053083	0.159984	0.135675	0	0	0	-0.00804222	0	0	0.305361
Rims1_chr1_22286251_22805994_-_ENSMUSG00000041670.17_ENSMUST00000164877.7	2294	2094.99	0	0	0	0	0	0	0	0	0	0	0	0	0	0	0	0	0	0	0	0	0	0	0	0	0	0	0	0	0	0	0	0	0	0	0	0	0	0	0	0	0	0	0	0	0	0	0
Rims1_chr1_22286251_22805994_-_ENSMUSG00000041670.17_ENSMUST00000218140.1	1434	1234.99	0	0	0	0	0	0	0	0	0	0	0	0	0	0	0	0	0	0	0	0	0	0	0	0	0	0	0	0	0	0	0	0	0	0	0	0	0	0	0	0	0	0	0	0	0	0	0
Gm26866_chr1_22740764_22741565_+_ENSMUSG00000097642.1_ENSMUST00000180414.1.monoexonic.unspliced	802	602.994	0	0	0	0	0	0	0	0	0	0	0	0	0	0	0	0	0	0	0	0	0	0	0	0	0	0	0	0	0	0	0	0	0	0	0	0	0	0	0	0	0	0	0	0	0	0	0
Gm7761_chr1_22984863_22987125_-_ENSMUSG00000101468.1_ENSMUSG00000101468.1.unspliced	2263	2063.99	0	0	0	0	0	0	0	0	0	0	0	0	0	0	0	0	0	0	0.0995032	0.0995032	0	0	0	0	0	0	0	0	0	0	0	0	0	0	0	0	0	0	0	0	0	0	0	0	0	0	0
Gm7761_chr1_22984863_22987125_-_ENSMUSG00000101468.1_ENSMUST00000190510.1	921	721.994	0	0	0	0	0	0	0	0	0	0	0	0	0	0	0	0	0	0	0	0	0	0	0	0	0	0	0	0	0	0	0	0	0	0	0	0	0	0	0	0	0	0	0	0	0	0	0
Gm29506_chr1_23048295_23235673_-_ENSMUSG00000101227.1_ENSMUSG00000101227.1.unspliced	187379	187180	0	0	0	0	0	0	0	0	0	0	0.391374	0.391374	0.0214753	0.0134278	0	-0.00804271	0	-0.00804448	0.0469265	0.0308416	0.0303217	0.0142131	0	0	0.160229	0.144096	0.048294	0.048294	0.116147	0.100062	0	0	0.0206777	0.0126275	0.16726	0.151174	0	0	0.195981	0.139658	0	0	0	0	0.0197731	0.0197731	0.1398
Gm29506_chr1_23048295_23235673_-_ENSMUSG00000101227.1_ENSMUST00000191045.1	2078	1878.99	0	0	0	0	0	0	0	0	0	0	0	0	0	0	0	0	0	0	0	0	0	0	0	0	0	0	0	0	0	0	0	0	0	0	0	0	0	0	0	0	0	0	0	0	0	0	0
Ppp1r14bl_chr1_23100473_23102253_-_ENSMUSG00000073730.2_ENSMUST00000073179.5.monoexonic.unspliced	1781	1581.99	0	0	0	0	0	0	0	0	0	0	0	0	0	0	0	0	0	0	0	0	0	0	0	0	0	0	0	0	0	0	0	0	0	0	0	0	0	0	0	0	0	0	0	0	0	0	0
Gm24176_chr1_23245211_23245331_+_ENSMUSG00000089553.1_ENSMUST00000158928.1.monoexonic.unspliced	121	21.8649	0	0	0	0	0	0	0	0	0	0	0	0	0	0	0	0	0	0	0	0	0	0	0	0	0	0	0	0	0	0	0	0	0	0	0	0	0	0	0	0	0	0	0	0	0	0	0
Gm6420_chr1_23255685_23256407_-_ENSMUSG00000102766.1_ENSMUST00000193885.1.monoexonic.unspliced	723	523.994	0	0	0	0	0	0	0	0	0	0	0	0	0	0	0	0	0	0	0	0	0	0	0	0	0	0	0	0	0	0	0	0	0.311831	0.311831	0	0	0	0	0	0	0	0	0	0	0	0	0
Mir30a_chr1_23272269_23272339_+_ENSMUSG00000065405.3_ENSMUST00000083471.3.monoexonic.unspliced	71	15.9304	0	0	0	0	0	0	0	0	0	0	0	0	0	0	0	0	0	0	0	0	0	0	0	0	0	0	0	0	0	0	0	0	0	0	0	0	0	0	0	0	0	0	0	0	0	0	0
Gm27028_chr1_23291537_23291935_+_ENSMUSG00000097970.1_ENSMUST00000182303.1.monoexonic.unspliced	399	200.001	0	0	0.381317	0.292853	0	0	0	0	0.0827665	-0.0056971	0	0	0	0	0	0	0	0	0	0	0	0	0	0	0	0	0	0	0	0	0	0	0.0779577	-0.0105059	0	0	0	0	0	0	0	0	0.0889839	0.0005203	0	0	0
Mir30c-2_chr1_23291701_23291784_+_ENSMUSG00000065567.1_ENSMUST00000083633.1.monoexonic.unspliced	84	17.2958	0	0	0	0	0	0	0	0	0	0	0	0	0	0	0	0	0	0	0	0	0	0	0	0	0	0	0	0	0	0	0	0	0	0	0	0	0	0	0	0	0	0	0	0	0	0	0
Gm29107_chr1_23293729_23294075_+_ENSMUSG00000100775.1_ENSMUST00000190910.1.monoexonic.unspliced	347	148.251	0	0	0	0	0	0	0	0	0	0	0	0	0	0	0	0	0	0	0	0	0	0	0	0	0	0	0	0	0	0	0	0	0	0	0	0	0	0	0	0	0	0	0	0	0	0	0
Gm20954_chr1_23345956_23346599_-_ENSMUSG00000101226.1_ENSMUST00000189078.1.monoexonic.unspliced	644	444.994	0	0	0	0	0	0	0	0	0	0	0	0	0	0	0	0	0	0	0	0	0	0	0	0	0	0	0	0	0	0	0	0	0	0	0	0	0	0	0	0	0	0	0	0	0	0	0
Ogfrl1_chr1_23366424_23397772_-_ENSMUSG00000026158.11_ENSMUST00000027343.5	4844	4644.99	0	0	1.59066	0.977114	0	0	0	0	0	0	0	-0.0321686	0	-0.442318	0.815719	0.490539	0.141578	0.028988	0.0321798	-0.522728	0.196741	-0.318666	0	0	0	0	0	0	0.0193315	-0.0128371	3.23469	2.17956	0	0	11.7759	7.40776	0.507977	0.394102	0	0	0	0	0.624371	-0.001099	0	0	0.0308258
Ogfrl1_chr1_23366424_23397772_-_ENSMUSG00000026158.11_ENSMUSG00000026158.11.unspliced	31349	31150	0	0	0	0	0	0	0	0	0	0	1.47399	1.33727	2.26677	1.85224	1.81873	1.59367	2.81741	2.10166	3.5411	3.07296	0.164	0.0892725	0	0	0	0	0	0	1.61754	1.28679	0.717587	0.630248	0	0	0.0466383	0.0466383	1.0505	0.976329	0	0	0	0	0.243222	0.169025	0	0	1.54415
Gm7784_chr1_23479539_23480527_+_ENSMUSG00000097920.1_ENSMUST00000180769.1.monoexonic.unspliced	989	789.994	0	0	0	0	0	0	0	0	0	0	0	0	0	0	0	0	0	0	0	0	0	0	0	0	0	0	0	0	0	0	0	0	0	0	0	0	0	0	0	0	0	0	0	0	0	0	0
Gm28822_chr1_23574587_23596664_+_ENSMUSG00000099503.1_ENSMUSG00000099503.1.unspliced	22078	21879	0	0	0	0	0	0	0	0	0	0	0	0	0	0	0.0319423	0.0319423	0.0853884	0.0853884	0	0	0	0	0	0	0	0	0	0	0.16351	0.16351	0	0	0	0	0	0	0	0	0.174447	0.174447	0	0	0	0	0	0	0
Gm28822_chr1_23574587_23596664_+_ENSMUSG00000099503.1_ENSMUST00000191140.1	778	578.994	0	0	0	0	0	0	0	0	0	0	0	0	0	0	0	0	0	0	0	0	0	0	0	0	0	0	0	0	0	0	0	0	0	0	0	0	0	0	0	0	0	0	0	0	0	0	0
B3gat2_chr1_23761753_23849158_+_ENSMUSG00000026156.8_ENSMUST00000144602.1	1488	1288.99	0	0	0	0	0	0	0	0	0	0	0	0	0	0	0	0	0	0	0	0	0	0	0	0	0	0	0	0	0	0	0	0	0	0	0	0	0	0	0	0	0	0	0	0	0	0	0
B3gat2_chr1_23761753_23849158_+_ENSMUSG00000026156.8_ENSMUSG00000026156.8.unspliced	87406	87207	0	0	0	0	0	0	0	0	0	0	0	-0.0241301	0.0396502	0.0396502	0	0	0	0	0	0	0.0201773	0.0201773	0.0240271	0.0240271	0.0267041	0.0267041	0	0	0	-0.00813511	0	0	0	0	0	0	0	0	0	-0.0244692	0	-0.00804214	0	0	0	0	0.0989001
B3gat2_chr1_23761753_23849158_+_ENSMUSG00000026156.8_ENSMUST00000063663.5	5655	5455.99	0	0	0	0	0	0	0	0	0	0	0	0	0	0	0	0	0	0	0	0	0	0	0	0	0	0	0	0	0	0	0	0	0	0	0	0	0	0	0	0	0	0	0	0	0	0	0
B3gat2_chr1_23761753_23849158_+_ENSMUSG00000026156.8_ENSMUST00000140583.1	1737	1537.99	0	0	0	0	0	0	0	0	0	0	0	0	0	0	0	0	0	0	0	0	0	0	0	0	0	0	0	0	0	0	0	0	0	0	0	0	0	0	0	0	0	0	0	0	0	0	0
Smap1_chr1_23844846_23922317_-_ENSMUSG00000026155.13_ENSMUSG00000026155.13.unspliced	77472	77273	0.253461	0.188844	5.24756	4.07858	0.13305	0.0604938	2.30532	1.67945	1.07596	0.898852	44.1991	39.4015	34.3488	28.5084	43.2486	37.795	41.8521	33.3875	47.148	36.8948	11.7993	8.25698	2.88414	2.31157	2.42996	2.17234	0.64335	0.554649	49.3177	41.9811	0.816596	0.623312	6.24495	5.20352	2.28425	1.69814	3.82025	2.94987	45.7511	38.1398	1.38849	1.2836	0.622887	0.534069	1.17436	0.820981	38.2962
Smap1_chr1_23844846_23922317_-_ENSMUSG00000026155.13_ENSMUST00000027339.13	2289	2089.99	0.50897	0.163279	2.1542	-0.31856	0.612029	0.266353	19.7756	12.3268	0	0	0.382473	-2.08689	0.492184	-1.97626	0.433501	-2.03528	0.813985	-1.6522	0.141511	-2.3232	2.40196	-0.06855	0.384433	0.039658	1.09262	-1.38103	0.883511	0.101486	0.262355	-2.20479	1.24432	-0.27548	3.36783	0.41196	2.10474	1.1863	2.20373	-0.26932	1.03299	-1.43391	1.01268	-1.46112	0.378182	0.032536	0.371881	0.026719	1.69875
Smap1_chr1_23844846_23922317_-_ENSMUSG00000026155.13_ENSMUST00000129254.7	1365	1165.99	0	0	0.250123	-0.155224	0	0	0	0	0.786282	-1.43332	0.463566	-3.11952	0.516678	-0.903142	1.43318	-1.13655	0.0334179	-0.372844	0.593602	-3.37689	0.24675	-0.158919	0	0	0	-0.252463	0.242352	-0.527666	0.129503	-0.276632	0	0	0	0	0	0	2.82198	1.66123	0.283909	-1.13627	0.217945	-0.187249	0	0	0	0	1.95514
Sdhaf4_chr1_23995939_24005656_-_ENSMUSG00000026154.4_ENSMUSG00000026154.4.unspliced	9718	9518.99	0.0660245	0.0660245	1.23308	1.08796	0	0	0.498997	0.402249	0	0	0.135367	0.135367	1.43031	1.05142	4.50003	4.25011	0.184052	0.159864	1.60142	1.46436	0.161087	0.0710078	0.0248697	0.0248697	0	0	0.0926211	0.0926211	4.29634	3.82878	0	0	0	0	0.301339	0.28496	0.157994	0.157994	0.652419	0.466991	0	0	0.177968	0.121531	0	0	2.37525
Sdhaf4_chr1_23995939_24005656_-_ENSMUSG00000026154.4_ENSMUST00000027338.3	683	483.994	0.995523	0.49691	0.542643	0.221318	0	0	0.109156	-0.212288	0	0	0	0	0.0791264	-0.241649	0.0958268	-0.225247	0.0991048	-0.22252	0	-0.321344	0.595519	0.098522	0.864131	0.365518	0	0	1.05622	0.557607	0.0579944	-0.262581	6.10494	4.10245	0	0	0.86926	0.370942	0.289652	-0.032034	0.369704	0.048477	0	0	0.378182	0.056639	0.80248	0.303867	0.0770644
Gm26524_chr1_24005505_24005894_+_ENSMUSG00000102495.1_ENSMUST00000192339.1.monoexonic.unspliced	390	191.008	0	0	0	0	0	0	0	0	0	0	0	0	0	0	0	0	0	0	0	0	0	0	0	0	0	0	0	0	0	0	0	0	0	0	0	0	0	0	0	0	0	0	0	0	0	0	0
Fam135a_chr1_24011093_24100341_-_ENSMUSG00000026153.15_ENSMUSG00000026153.15.unspliced	89249	89050	0.981944	0.634833	4.27009	3.62593	0	0	4.93984	4.26283	1.44841	1.23782	50.4817	44.7521	34.0914	28.6558	53.0845	44.8912	17.2352	13.843	45.0308	38.6337	17.3124	12.1475	4.93146	3.94295	5.76741	5.06245	2.79322	1.77813	56.5701	51.0477	3.49965	3.06827	9.82592	7.54553	0.914521	0.495477	10.6637	8.17273	35.2223	30.2847	3.02773	2.93829	1.66845	1.27776	1.19198	1.01379	33.2368
Fam135a_chr1_24011093_24100341_-_ENSMUSG00000026153.15_ENSMUST00000187752.6	5194	4994.99	2.95896	0.98239	0.769758	-0.364502	0	0	1.98816	0.77113	0	0	0.139852	-1.08696	0	-0.0600096	0.158291	-1.20366	0.15842	-0.90168	0.0421659	-1.04275	2.86002	0.8246	0	0	0.254766	0.254766	0	0	0.0911771	-1.16668	0	0	0.525053	-0.193837	1.08311	-0.53503	4.81039	0.15044	0.914084	-0.321426	0	0	0.191443	-0.606489	0	0	0.321694
Fam135a_chr1_24011093_24100341_-_ENSMUSG00000026153.15_ENSMUST00000187369.6	4976	4776.99	19.2927	14.43	2.90166	1.1525	0	0	3.48106	1.49844	0.372449	0.318798	0.0431215	-1.76944	0.125481	-1.95379	0	-1.33454	0.101351	-1.51864	0.0115792	-1.65253	7.00238	2.92181	0	-2.25846	0.409223	-0.419037	0	-1.14466	0.0972021	-1.77376	0	-0.92122	0.948371	0.435145	9.42874	5.39881	33.0823	24.3931	1.44806	-0.38622	0.622986	-0.533974	0.42147	-0.6126	0.281238	-1.52089	0.127547
Fam135a_chr1_24011093_24100341_-_ENSMUSG00000026153.15_ENSMUST00000027337.14	5536	5336.99	6.3103	5.11672	0	-0.61413	0	0	0.246819	-0.397308	0	-0.523889	0.468464	-0.163799	0.377051	-0.331494	2.66287	-0.04666	0.674645	0.081198	0.446758	-0.138068	2.07567	0.61	3.05213	2.30872	0	-0.494261	0.795197	0.365377	0	-0.613396	0.116655	-0.243725	0	-0.399842	8.16007	6.98819	33.6218	23.341	0.409423	-0.19724	1.45487	1.01242	0.343665	-0.055389	0.9761	0.342726	0
Gm37580_chr1_24100625_24103424_+_ENSMUSG00000102398.1_ENSMUST00000192408.1.monoexonic.unspliced	2800	2600.99	0	0	0	0	0	0	0	0	0	0	0	0	0.929735	0.929735	0	0	0	0	0.265892	0.265892	0	0	0	0	0	0	0	0	0.309303	0.309303	0	0	0	0	0	0	0	0	0	0	0	0	0	0	0	0	0
Gm26607_chr1_24125275_24126141_+_ENSMUSG00000097670.1_ENSMUST00000180661.1.monoexonic.unspliced	867	667.994	0	0	0	0	0	0	0	0	0	0	0	0	0	0	0	0	0	0	0	0	0	0	0	0	0	0	0	0	0	0	0	0	0	0	0	0	0	0	0	0	0	0	0	0	0	0	0
Col9a1_chr1_24177610_24252684_+_ENSMUSG00000026147.16_ENSMUSG00000026147.16.unspliced	75075	74876	0	0	0	0	0	0	0	0	0	0	0	0	0	0	0	0	0	0	0.0156407	0.0156407	0	0	0	0	0	0	0	0	0.0417138	0.0417138	0	0	0	0	0	0	0	0	0	0	0	0	0	0	0	0	0
Col9a1_chr1_24177610_24252684_+_ENSMUSG00000026147.16_ENSMUST00000054588.14	3834	3634.99	0	0	0	0	0	0	0	0	0	0	0	0	0	0	0	0	0	0	0	0	0	0	0	0	0	0	0	0	0	0	0	0	0	0	0	0	0	0	0	0	0	0	0	0	0	0	0
Col9a1_chr1_24177610_24252684_+_ENSMUSG00000026147.16_ENSMUST00000088349.2	3059	2859.99	0	0	0	0	0	0	0	0	0	0	0	0	0	0	0	0	0	0	0	0	0	0	0	0	0	0	0	0	0	0	0	0	0	0	0	0	0	0	0	0	0	0	0	0	0	0	0
Col19a1_chr1_24261890_24587472_-_ENSMUSG00000026141.13_ENSMUSG00000026141.13.unspliced	325583	325384	0	0	0	-0.016152	0	0	0	0	0	0	0.0150756	0.00702421	0	-0.00805758	0	0	0.0574093	0.0403121	0.0157308	-0.0010225	0.021187	0.021187	0.0241325	0.0241325	0	0	0	0	0.293494	0.244975	0.0388994	0.0388994	0	0	0	0	0	0	0.0446887	0.0363387	0	0	0	0	0.0782907	0.0458202	0.288552
Col19a1_chr1_24261890_24587472_-_ENSMUSG00000026141.13_ENSMUST00000115244.8	4266	4066.99	0	0	0	0	0	0	0	0	0	0	0	0	0	0	0	0	0	0	0	0	0	0	0	0	0	0	0	0	0	0	0	0	0	0	0	0	0	0	0	0	0	0	0	0	0	0	0
Col19a1_chr1_24261890_24587472_-_ENSMUSG00000026141.13_ENSMUST00000051344.5	3336	3136.99	0	0	0	0	0	0	0	0	0	0	0	0	0	0	0	0	0	0	0	0	0	0	0	0	0	0	0	0	0	0	0	0	0	0	0	0	0	0	0	0	0	0	0	0	0	0	0
Gm26418_chr1_24548841_24548977_-_ENSMUSG00000077463.1_ENSMUST00000104275.1.monoexonic.unspliced	137	24.4071	0	0	0	0	0	0	0	0	0	0	0	0	0	0	0	0	0	0	0	0	0	0	0	0	0	0	0	0	0	0	0	0	0	0	0	0	0	0	0	0	0	0	0	0	0	0	0
Tubb4b-ps2_chr1_24594087_24595423_-_ENSMUSG00000099997.1_ENSMUST00000187481.1.monoexonic.unspliced	1337	1137.99	0.00529013	0.00529013	0	0	0	0	0	0	0	0	0	0	0	0	0	0	0	0	0	0	0	0	0	0	0	0	0.229768	0.229768	0	0	0	0	0	0	0	0	0	0	0	0	0	0	0.044492	0.044492	0	0	0
Gm28439_chr1_24611535_24612410_-_ENSMUSG00000100131.1_ENSMUST00000187714.1.monoexonic.unspliced	876	676.994	0	0	0	0	0	0	0	0	0	0	0	0	0	0	0	0	0	0	0	0	0	0	0	0	0	0	0	0	0	0	0	0	0	0	0	0	0	0	0	0	0	0	0	0	0	0	0
Gm10222_chr1_24612407_24612700_-_ENSMUSG00000067736.2_ENSMUST00000088336.2.monoexonic.unspliced	294	98.4381	0	0	0	0	0	0	0	0	0	0	0	0	0	0	0	0	0	0	0	0	0	0	0	0	0	0	0	0	0	0	0	0	0	0	0	0	0	0	0	0	0	0	0	0	0	0	0
Gm28438_chr1_24612775_24613119_-_ENSMUSG00000101939.1_ENSMUST00000188299.1.monoexonic.unspliced	345	146.283	0	0	0	0	0	0	0	0	0	0	0	0	0	0	0	0	0	0	0	0	0	0	0	0	0	0	0	0	0	0	0	0	0	0	0	0	0	0	0	0	0	0	0	0	0	0	0
Gm28437_chr1_24613189_24613971_-_ENSMUSG00000101111.1_ENSMUST00000190277.1.monoexonic.unspliced	783	583.994	0.0189821	0.0189821	0	0	0	0	0	0	0	0	0	0	0	0	0	0	0	0	0	0	0.00909581	0.00909581	0	0	0	0	0.0396138	0.0396138	0	0	0	0	0	0	0.071804	0.071804	0	0	0	0	0	0	0	0	0.0162463	0.0162463	0
Gm10925_chr1_24613974_24614651_-_ENSMUSG00000100862.1_ENSMUST00000189941.1.monoexonic.unspliced	678	478.994	0	0	0	0	0	0	0	0	0	0	0	0	0	0	0.0637811	0.0637811	0	0	0	0	0.0504248	0.0423907	0	0	0	0	0	0	0	0	0	0	0	0	0	0	0	0	0	0	0	0	0	0	0	0	0
Gm28661_chr1_24614885_24615565_-_ENSMUSG00000102070.1_ENSMUST00000188231.1.monoexonic.unspliced	681	481.994	10.5218	4.82634	48.4533	42.7488	0	0	0	0	0	0	0	0	0	0	0	0	0	0	0	0	15.9625	10.2707	0	0	0	0	0	0	0	0	0	0	0	0	14.2153	8.52269	0.026317	0.026317	0	0	0	0	0	0	0	0	0
Gm29216_chr1_24615706_24616197_-_ENSMUSG00000101249.1_ENSMUST00000187117.1.monoexonic.unspliced	492	292.994	0	0	0	0	0	0	0	0	0	0	0	0	0	0	1.86021	0.939618	0	0	0	0	0	0	0	0	0	0	0.0229768	0.0149347	0	0	0	0	0	-0.00804214	0	0	0.026332	0.0182899	0	0	0.0223855	0.0143434	0	0	0	-0.00804214	0
Lmbrd1_chr1_24678630_24766301_+_ENSMUSG00000073725.8_ENSMUST00000191471.6	4453	4253.99	9.17353	6.56662	31.1941	25.2344	0	0	6.58874	4.20839	0.187032	-0.439723	0.364119	-1.2677	0.0791264	-1.57749	0.469181	-0.961629	0.485005	-0.944055	0.267267	-1.39649	11.7807	4.55251	0.895873	0.196739	0.394994	-0.745106	0.347506	0.274813	0.218422	-0.984718	0.38885	-0.350289	6.64583	3.01128	4.81671	2.78247	0	0	1.13064	0.473138	1.9741	0.88997	0.0251353	-0.238378	0.117436	0.0450567	0
Lmbrd1_chr1_24678630_24766301_+_ENSMUSG00000073725.8_ENSMUSG00000073725.8.unspliced	87672	87473	0.109591	0.084156	1.80728	1.52299	0.405592	0.359425	4.07021	3.46632	3.22789	2.90239	28.518	24.6246	38.4044	29.8029	46.4853	40.0671	25.5124	19.7889	57.0552	47.1744	13.4495	9.14006	5.37279	4.46868	5.40421	3.9452	1.86894	1.26091	75.86	69.7712	4.29189	3.93499	11.0039	8.48553	2.49118	1.8525	0.854672	0.769975	31.8724	26.7833	1.17162	1.04364	0.845347	0.683673	0.118859	0.118859	47.5686
Lmbrd1_chr1_24678630_24766301_+_ENSMUSG00000073725.8_ENSMUST00000186096.6	688	488.994	2.84733	2.07743	2.72542	2.36555	0.02661	-0.094022	0.205718	-0.170713	0.019884	-0.0287031	0.452187	0.22352	0.0424721	0.0424721	0.201606	-0.24468	0.169969	0.169969	0	0	0.581734	0.30261	0.329507	0.257329	0	0	0.396614	0.284338	0.0152347	0.00877622	0	0	0	0	1.8247	0.990078	0	0	0.735137	0.366347	0	0	0.264062	0.173721	0	0	0
Lmbrd1_chr1_24678630_24766301_+_ENSMUSG00000073725.8_ENSMUST00000095062.9	5228	5028.99	0	0	0	0	0	0	1.89093	1.71691	0	0	0	0	0	0	0	0	0	0	0	0	0	0	0	0	0	0	0	0	0	0	0	0	0	0	0	0	8.7573	5.79356	0	0	0	0	0	0	0	0	0.342893
Gm28594_chr1_24910461_24911659_-_ENSMUSG00000100808.1_ENSMUSG00000100808.1.unspliced	1199	999.994	0	0	0	0	0	0	0	0	0	0	0	0	0	0	0	0	0	0	0	0	0	0	0	0	0	0	0	0	0	0	0	0	0	0	0	0	0	0	0	0	0	0	0	0	0	0	0
Gm28594_chr1_24910461_24911659_-_ENSMUSG00000100808.1_ENSMUST00000187022.1	661	461.994	0	0	0	0	0	0	0	0	0	0	0	0	0	0	0	0	0	0	0	0	0	0	0	0	0	0	0	0	0	0	0	0	0	0	0	0	0	0	0	0	0	0	0	0	0	0	0
Gm28237_chr1_24963209_24965158_-_ENSMUSG00000100483.1_ENSMUST00000186563.1	641	441.994	0	0	0	0	0	0	0	0	0	0	0	0	0	0	0	0	0	0	0	0	0	0	0	0	0	0	0	0	0	0	0	0	0	0	0	0	0	0	0	0	0	0	0	0	0	0	0
Gm28237_chr1_24963209_24965158_-_ENSMUSG00000100483.1_ENSMUSG00000100483.1.unspliced	1950	1750.99	0	0	0	0	0	0	0	0	0	0	0	0	0	0	0	0	0	0	0	0	0	0	0	0	0	0	0	0	0	0	0	0	0	0	0	0	0	0	0	0	0	0	0	0	0	0	0
Gm28237_chr1_24963209_24965158_-_ENSMUSG00000100483.1_ENSMUST00000189477.1	748	548.994	0	0	0	0	0	0	0	0	0	0	0	0	0	0	0	0	0	0	0	0	0	0	0	0	0	0	0	0	0	0	0	0	0	0	0	0	0	0	0	0	0	0	0	0	0	0	0
Gm9443_chr1_25011941_25012756_+_ENSMUSG00000100450.1_ENSMUST00000188406.1.monoexonic.unspliced	816	616.994	0	0	0	0	0	0	0	0	0	0	0	0	0	0	0	0	0	0	0	0	0	0	0	0	0	0	0	0	0	0	0	0	0	0	0	0	0	0	0	0	0	0	0	0	0	0	0
Gm29414_chr1_25026581_25027232_-_ENSMUSG00000099392.1_ENSMUSG00000099392.1.unspliced	652	452.994	0	0	0	0	0	0	0	0	0	0	0	0	0	0	0	0	0	0	0	0	0	0	0	0	0	0	0	0	0	0	0	0	0	0	0	0	0	0	0	0	0	0	0	0	0	0	0
Gm29414_chr1_25026581_25027232_-_ENSMUSG00000099392.1_ENSMUST00000185379.1	448	248.994	0	0	0	0	0	0	0	0	0	0	0	0	0	0	0	0	0	0	0	0	0	0	0	0	0	0	0	0	0	0	0	0	0	0	0	0	0	0	0	0	0	0	0	0	0	0	0
Adgrb3_chr1_25067476_25829707_-_ENSMUSG00000033569.17_ENSMUST00000126626.7	2953	2753.99	0	0	0	0	0	0	0	0	0	0	0	0	0	0	0	0	0	0	0	0	0	0	0	0	0	0	0	0	0	0	0	0	0	0	0	0	0	0	0	0	0	0	0	0	0	0	0
Adgrb3_chr1_25067476_25829707_-_ENSMUSG00000033569.17_ENSMUSG00000033569.17.unspliced	762232	762033	0	0	0	0	0	0	0.0349267	0.0257449	0	0	0.120366	0.120366	0.0399656	0.0399656	0.316447	0.308376	0.0621005	0.054042	0.0180506	0.00994267	0.10615	0.105975	0	0	0	0	0.0231376	0.0231376	0.185389	0.177295	0.352441	0.352441	0.156329	0.156329	0	-0.00806169	0.0831495	0.0739337	0.140307	0.112991	0.213803	0.213803	0	-0.00814725	0.0195997	0.0034816	0.425428
Adgrb3_chr1_25067476_25829707_-_ENSMUSG00000033569.17_ENSMUST00000135518.7	5432	5232.99	0	0	0	0	0	0	0	0	0	0	0	0	0	0	0	0	0	0	0	0	0	0	0	0	0	0	0	0	0	0	0	0	0	0	0	0	0	0	0	0	0	0	0	0	0	0	0
Adgrb3_chr1_25067476_25829707_-_ENSMUSG00000033569.17_ENSMUST00000151309.7	5448	5248.99	0	0	0	0	0	0	0	0	0	0	0	0	0	0	0	0	0	0	0	0	0	0	0	0	0	0	0	0	0	0	0	0	0	0	0	0	0	0	0	0	0	0	0	0	0	0	0
Adgrb3_chr1_25067476_25829707_-_ENSMUSG00000033569.17_ENSMUST00000041838.6	5059	4859.99	0	0	0	0	0	0	0	0	0	0	0.0150408	0.0150408	0	0	0	0	0	0	0	0	0	0	0	0	0	0	0	0	0	0	0	0	0	0	0	0	0	0	0	0	0	0	0	0	0	0	0
Gm15702_chr1_25223730_25224173_+_ENSMUSG00000080849.1_ENSMUST00000119680.1.monoexonic.unspliced	444	244.994	0	0	0	0	0	0	0	0	0	0	0	0	0	0	0	0	0	0	0	0	0	0	0	0	0	0	0	0	0	0	0	0	0	0	0	0	0	0	0	0	0	0	0	0	0	0	0
Gm20172_chr1_25276404_25277954_-_ENSMUSG00000104257.1_ENSMUST00000193138.1.monoexonic.unspliced	1551	1351.99	0	0	0	0	0	0	0	0	0	0	0	0	0	0	0	0	0	0	0	0	0	0	0	0	0	0	0	0	0	0	0	0	0	0	0	0	0	0	0	0	0	0	0	0	0	0	0
Gm22260_chr1_25279445_25279551_-_ENSMUSG00000096866.1_ENSMUST00000178643.1.monoexonic.unspliced	107	19.9614	0	0	0	0	0	0	0	0	0	0	0	0	0	0	0	0	0	0	0	0	0	0	0	0	0	0	0	0	0	0	0	0	0	0	0	0	0	0	0	0	0	0	0	0	0	0	0
Gm37543_chr1_25284218_25285248_-_ENSMUSG00000102296.1_ENSMUST00000192443.1.monoexonic.unspliced	1031	831.994	0	0	0	0	0	0	0	0	0	0	0	0	0	0	0	0	0	0	0	0	0	0	0	0	0	0	0	0	0	0	0	0	0	0	0	0	0	0	0	0	0	0	0	0	0	0	0
Gm37331_chr1_25296512_25299886_-_ENSMUSG00000103209.1_ENSMUST00000192367.1.monoexonic.unspliced	3375	3175.99	0	0	0	0	0	0	0	0	0	0	0	0	0	0	0	0	0	0	0	0	0	0	0	0	0	0	0	0	0	0	0	0	0	0	0	0	0	0	0	0	0	0	0	0	0	0	0
Gm37211_chr1_25314276_25317708_-_ENSMUSG00000104027.1_ENSMUST00000193392.1.monoexonic.unspliced	3433	3233.99	0	0	0	0	0	0	0	0	0	0	0	0	0	0	0	0	0	0	0	0	0	0	0	0	0	0	0	0	0	0	0	0	0	0	0	0	0	0	0	0	0	0	0	0	0	0	0
Gm37862_chr1_25325866_25328398_-_ENSMUSG00000102407.1_ENSMUST00000193079.1.monoexonic.unspliced	2533	2333.99	0	0	0	0	0	0	0	0	0	0	0	0	0	0	0	0	0	0	0	0	0	0	0	0	0	0	0	0	0	0	0	0	0	0	0	0	0	0	0	0	0	0	0	0	0	0	0
Gm38286_chr1_25345978_25349082_-_ENSMUSG00000103214.1_ENSMUST00000195128.1.monoexonic.unspliced	3105	2905.99	0	0	0	0	0	0	0	0	0	0	0	0	0	0	0	0	0	0	0	0	0	0	0	0	0	0	0	0	0	0	0	0	0	0	0	0	0	0	0	0	0	0	0	0	0	0	0
Gm37880_chr1_25362564_25365820_-_ENSMUSG00000104100.1_ENSMUST00000192216.1.monoexonic.unspliced	3257	3057.99	0	0	0	0	0	0	0	0	0	0	0	0	0	0	0	0	0	0	0	0	0	0	0	0	0	0	0	0	0	0	0	0	0	0	0	0	0	0	0	0	0	0	0	0	0	0	0
Gm25294_chr1_25451071_25451174_+_ENSMUSG00000084740.1_ENSMUST00000122791.1.monoexonic.unspliced	104	19.5855	0	0	0	0	0	0	0	0	0	0	0	0	0	0	0	0	0	0	0	0	0	0	0	0	0	0	0	0	0	0	0	0	0	0	0	0	0	0	0	0	0	0	0	0	0	0	0
Gm37011_chr1_25608250_25611184_-_ENSMUSG00000103889.1_ENSMUST00000195543.1.monoexonic.unspliced	2935	2735.99	0	0	0	0	0	0	0	0	0	0	0	0	0	0	0	0	0	0	0	0	0	0	0	0	0	0	0	0	0	0	0	0	0	0	0	0	0	0	0	0	0	0	0	0	0	0	0
Gm29214_chr1_25614946_25615515_-_ENSMUSG00000101301.1_ENSMUST00000190216.1.monoexonic.unspliced	570	370.994	0	0	0	0	0	0	0	0	0	0	0	0	0	0	0	0	0	0	0	0	0	0	0	0	0	0	0	0	0	0	0	0	0	0	0	0	0	0	0	0	0	0	0	0	0	0	0
Gm37051_chr1_25620238_25623180_-_ENSMUSG00000104221.1_ENSMUST00000194535.1.monoexonic.unspliced	2943	2743.99	0	0	0	0	0	0	0	0	0	0	0	0	0	0	0	0	0	0	0	0	0	0	0	0	0	0	0	0	0	0	0	0	0	0	0	0	0	0	0	0	0	0	0	0	0	0	0
Gm38260_chr1_25672245_25676239_-_ENSMUSG00000102250.1_ENSMUST00000193573.1.monoexonic.unspliced	3995	3795.99	0	0	0	0	0	0	0	0	0	0	0	0	0	0	0	0	0	0	0	0	0	0	0	0	0	0	0	0	0	0	0	0	0	0	0	0	0	0	0	0	0	0	0	0	0	0	0
Gm37628_chr1_25686062_25691501_-_ENSMUSG00000102317.1_ENSMUST00000194644.1.monoexonic.unspliced	5440	5240.99	0	0	0	0	0	0	0	0	0	0	0	0	0	0	0	0	0	0	0	-0.0321128	0	0	0	0	0	0	0	0	0	0	0	0	0	0	0	0	0	0	0	0	0	0	0	0	0	0	0
8030445P17Rik_chr1_25722038_25724778_-_ENSMUSG00000103563.1_ENSMUST00000192614.1.monoexonic.unspliced	2741	2541.99	0	0	0	0	0	0	0	0	0	0	0	0	0	0	0	0	0	0	0	0	0	0	0	0	0	0	0	0	0	0	0	0	0	0	0	0	0	0	0	0	0	0	0	0	0	0	0
Gm38198_chr1_25735389_25738969_-_ENSMUSG00000102465.1_ENSMUST00000191772.1.monoexonic.unspliced	3581	3381.99	0	0	0	0	0	0	0	0	0	0	0	0	0	0	0	0	0.136285	0.136285	0	0	0.00961696	0.00961696	0	0	0	0	0	0	0.101886	0.101886	0	0	0	0	0	0	0	0	0	0	0	0	0	0	0	0	0
Gm37077_chr1_25755343_25759033_-_ENSMUSG00000102659.1_ENSMUST00000195723.1.monoexonic.unspliced	3691	3491.99	0	0	0	0	0	0	0	0	0	0	0	0	0	0	0	0	0	0	0	0	0	0	0	0	0	0	0	0	0	0	0	0	0	0	0	0	0	0	0	0	0	0	0	0	0	0	0
Gm37895_chr1_25775757_25780306_-_ENSMUSG00000103924.1_ENSMUST00000192448.1.monoexonic.unspliced	4550	4350.99	0	0	0	0	0	0	0	0	0	0	0	0	0	0	0	0	0	0	0	0	0	0	0	0	0	0	0	0	0	0	0	0	0	0	0	0	0	0	0	0	0	0	0	0	0	0	0
Gm36952_chr1_25797281_25800905_-_ENSMUSG00000104132.1_ENSMUST00000194923.1.monoexonic.unspliced	3625	3425.99	0	0	0	0	0	0	0	0	0	0	0	0	0	0	0	0	0	0	0	0	0	0	0	0	0	0	0	0	0	0	0	0	0	0	0	0	0	0	0	0	0	0	0	0	0	0	0
Gm37602_chr1_25804097_25807406_-_ENSMUSG00000102747.1_ENSMUST00000195187.1.monoexonic.unspliced	3310	3110.99	0	0	0	0	0	0	0	0	0	0	0	0	0	0	0	0	0	0	0	0	0	0	0	0	0	0	0	0	0	0	0	0	0	0	0	0	0	0	0	0	0	0	0	0	0	0	0
2900022M07Rik_chr1_25808956_25809972_-_ENSMUSG00000102386.1_ENSMUST00000193912.1.monoexonic.unspliced	1017	817.994	0	0	0	0	0	0	0	0	0	0	0	0	0	0	0	0	0	0	0	0	0	0	0	0	0	0	0	0	0	0	0	0	0	0	0	0	0	0	0	0	0	0	0	0	0	0	0
2900002M20Rik_chr1_25824390_25824719_-_ENSMUSG00000103004.1_ENSMUST00000195754.1.monoexonic.unspliced	330	131.658	0	0	0	0	0	0	0	0	0	0	0	0	0	0	0	0	0	0	0	0	0	0	0	0	0	0	0	0	0	0	0	0	0	0	0	0	0	0	0	0	0	0	0	0	0	0	0
Gm9884_chr1_25830657_25831878_+_ENSMUSG00000104516.1_ENSMUST00000194343.1.monoexonic.unspliced	1222	1022.99	0	0	0	0	0	0	0	0	0	0	0	0	0	0	0	0	0	0	0	0	0	0	0	0	0	0	0	0	0	0	0	0	0	0	0	0	0	0	0	0	0	0	0	0	0	0	0
Gm18443_chr1_25996604_25997159_-_ENSMUSG00000101618.1_ENSMUST00000185358.1.monoexonic.unspliced	556	356.994	0	0	0	0	0	0	0	0	0	0	0	0	0	0	0	0	0	0	0	0	0	0	0	0	0	0	0	0	0	0	0	0	0	0	0	0	0	0	0	0	0	0	0	0	0	0	0
Gm19123_chr1_26466236_26466886_+_ENSMUSG00000099458.1_ENSMUST00000190716.1.monoexonic.unspliced	651	451.994	0	0	0	0	0	0	0	0	0	0	0	0	0	0	0	0	0	0	0	0	0	0	0	0	0	0	0	0	0	0	0	0	0	0	0	0	0	0	0	0	0	0	0	0	0	0	0
Gm24064_chr1_26566833_26566938_+_ENSMUSG00000088111.1_ENSMUST00000157486.1.monoexonic.unspliced	106	19.835	0	0	0	0	0	0	0	0	0	0	0	0	0	0	0	0	0	0	0	0	0	0	0	0	0	0	0	0	0	0	0	0	0	0	0	0	0	0	0	0	0	0	0	0	0	0	0
4931408C20Rik_chr1_26681814_26687460_-_ENSMUSG00000073722.3_ENSMUSG00000073722.3.unspliced	5647	5447.99	0	0	0	0	0	0	0	0	0	0	0	0	0	0	0	0	0	0	0	0	0	0	0	0	0	0	0	0	0	0	0	0	0	0	0	0	0	0	0	0	0	0	0	0	0	0	0
4931408C20Rik_chr1_26681814_26687460_-_ENSMUSG00000073722.3_ENSMUST00000097801.3	4318	4118.99	0	0	0	0	0	0	0	0	0	0	0	0	0	0	0	0	0	0	0	0	0	0	0	0	0	0	0	0	0	0	0	0	0	0	0	0	0	0	0	0	0	0	0	0	0	0	0
n-R5s209_chr1_26959103_26959221_-_ENSMUSG00000095256.1_ENSMUST00000179494.1.monoexonic.unspliced	119	21.5765	0	0	0	0	0	0	0	0	0	0	0	0	0	0	0	0	0	0	0	0	0	0	0	0	0	0	0	0	0	0	0	0	0	0	0	0	0	0	0	0	0	0	0	0	0	0	0
Gm19641_chr1_27336352_27336768_-_ENSMUSG00000100310.1_ENSMUST00000188432.1.monoexonic.unspliced	417	217.995	0	0	0	0	0	0	0	0	0	0	0	0	0	0	0	0	0	0	0	0	0	0	0	0	0	0	0	0	0	0	0	0	0	0	0	0	0	0	0	0	0	0	0	0	0	0	0
Gm5524_chr1_27884046_27902396_+_ENSMUSG00000101514.1_ENSMUSG00000101514.1.unspliced	18351	18152	0	0	0	0	0	0	0	0	0	0	0	0	0	0	0	0	0	0	0	0	0	0	0	0	0	0	0	0	0	0	0	0	0	0	0	0	0	0	0.511609	0.421679	0	0	0	0	0	0	0
Gm5524_chr1_27884046_27902396_+_ENSMUSG00000101514.1_ENSMUST00000185409.1	2002	1802.99	0	0	0	0	0	0	0	0	0	0	0	0	0	0	0	0	0	0	0	0	0	0	0	0	0	0	0	0	0	0	0	0	0	0	0	0	0	0	0	0	0	0	0	0	0	0	0
Gm18776_chr1_27900419_27901072_-_ENSMUSG00000101033.1_ENSMUST00000188833.1.monoexonic.unspliced	654	454.994	0	0	0	0	0	0	0	0	0	0	0	0	0	0	0	0	0	0	0	0	0	0	0	0	0	0	0	0	0	0	0	0	0	0	0	0	0	0	0	0	0	0	0	0	0	0	0
Gm19028_chr1_27989910_27991782_+_ENSMUSG00000101372.1_ENSMUST00000189614.1.monoexonic.unspliced	1873	1673.99	0	0	0	0	0	0	0	0	0	0	0	0	0	0	0	0	0	0	0	0	0	0	0	0	0	0	0	0	0	0	0	0	0	0	0	0	0	0	0	0	0	0	0	0	0	0	0
Gm38089_chr1_28569918_28571431_+_ENSMUSG00000103241.1_ENSMUST00000193585.1.monoexonic.unspliced	1514	1314.99	0	0	0	0	0	0	0	0	0	0	0	0	0	0	0	0	0	0	0	0	0	0	0	0	0	0	0	0	0	0	0	0	0	0	0	0	0	0	0	0	0	0	0	0	0	0	0
Gm7846_chr1_28580499_28580772_-_ENSMUSG00000086240.4_ENSMUST00000145844.2.monoexonic.unspliced	274	82.047	0	0	0	0	0	0	0	0	0	0	0	0	0	0	0	0	0	0	0	0	0	0	0	0	0	0	0	0	0	0	0	0	0	0	0	0	0	0	0	0	0	0	0	0	0	0	0
Gm597_chr1_28776117_28780252_-_ENSMUSG00000048411.4_ENSMUSG00000048411.4.unspliced	4136	3936.99	0	0	0	0	0	0	0	0	0	0	0	0	0	0	0	0	0	0	0	0	0	0	0	0	0	0	0	0	0	0	0	0	0	0	0	0	0	0	0	0	0	0	0	0	0	0	0
Gm597_chr1_28776117_28780252_-_ENSMUSG00000048411.4_ENSMUST00000059937.4	2887	2687.99	0	0	0	0	0	0	0	0	0	0	0	0	0	0	0	0	0	0	0	0	0	0	0	0	0	0	0	0	0	0	0	0	0	0	0	0	0	0	0	0	0	0	0	0	0	0	0
Gm5697_chr1_28800240_28802721_-_ENSMUSG00000081557.2_ENSMUST00000122295.2.monoexonic.unspliced	2482	2282.99	0	0	0	0	0	0	0	0	0	0	0	0	0	-0.00809128	0	-0.0160843	0	-0.00805887	0	-0.00806772	0	-0.00878878	0	0	0	0	0	0	0	-0.00808742	0	0	0	0	0.128287	0.111833	0.105613	0.0813677	0	0	0	0	0	0	0	0	0
Gm6462_chr1_28938036_28938339_+_ENSMUSG00000058590.2_ENSMUST00000081488.2.monoexonic.unspliced	304	107.281	0	0	0	0	0	0	0	0	0	0	0	0	0	0	0	0	0	0	0	0	0	0	0	0	0	0	0	0	0	0	0	0	0	0	0	0	0	0	0	0	0	0	0	0	0	0	0
Gm18033_chr1_29219700_29220249_+_ENSMUSG00000101235.1_ENSMUST00000186678.1.monoexonic.unspliced	550	350.994	0	0	0	0	0	0	0	0	0	0	0	0	0	0	0	0	0	0	0	0	0	0	0	0	0	0	0	0	0	0	0	0	0	0	0	0	0	0	0	0	0	0	0	0	0	0	0
Gm25586_chr1_29280964_29281075_-_ENSMUSG00000064433.1_ENSMUST00000082499.1.monoexonic.unspliced	112	20.6115	0	0	0	0	0	0	0	0	0	0	0	0	0	0	0	0	0	0	0	0	0	0	0	0	0	0	0	0	0	0	0	0	0	0	0	0	0	0	0	0	0	0	0	0	0	0	0
Gm22679_chr1_29301480_29301579_+_ENSMUSG00000080625.1_ENSMUST00000116975.1.monoexonic.unspliced	100	19.0995	0	0	0	0	0	0	0	0	0	0	0	0	0	0	0	0	0	0	0	0	0	0	0	0	0	0	0	0	0	0	0	0	0	0	0	0	0	0	0	0	0	0	0	0	0	0	0
Gm23785_chr1_29361275_29361370_-_ENSMUSG00000080391.1_ENSMUST00000116741.1.monoexonic.unspliced	96	18.6292	0	0	0	0	0	0	0	0	0	0	0	0	0	0	0	0	0	0	0	0	0	0	0	0	0	0	0	0	0	0	0	0	0	0	0	0	0	0	0	0	0	0	0	0	0	0	0
Mir6342_chr1_29421488_29421612_+_ENSMUSG00000099257.1_ENSMUST00000183870.1.monoexonic.unspliced	125	22.4601	0	0	0	0	0	0	0	0	0	0	0	0	0	0	0	0	0	0	0	0	0	0	0	0	0	0	0	0	0	0	0	0	0	0	0	0	0	0	0	0	0	0	0	0	0	0	0
Gm5525_chr1_29484604_29485915_-_ENSMUSG00000099492.1_ENSMUST00000190438.1.monoexonic.unspliced	1312	1112.99	0	-0.0252825	8.25818	5.90664	0	0	0	-0.0252825	0	-8.53883e-07	0	0	0	-0.0170728	0	0	0	-0.017078	0	-0.0166019	0.0297066	0.0117959	0	-0.0198773	0.0800588	0.0547763	0	-0.0252825	0	-0.0252825	0	-1.38975e-06	0	0	0	0	0	-0.0246529	0	-0.0252825	0	-4.1573e-06	0	-2.51352e-06	0	0	0
AC125120.1_chr1_29813154_29814438_+_ENSMUSG00000118548.1_ENSMUST00000239107.1.monoexonic.unspliced	1285	1085.99	0	0	0	0	0	0	0	0	0	0	0	0	0	0	0	0	0	0	0	0	0	0	0	0	0	0	0	0	0	0	0	0	0	0	0	0	0	0	0	0	0	0	0	0	0	0	0
Gm7858_chr1_29930094_29930715_+_ENSMUSG00000101726.1_ENSMUST00000190177.1.monoexonic.unspliced	622	422.994	0	0	0	0	0	0	0	0	0	0	0	0	0	0	0	0	0	0	0	0	0	0	0	0	0	0	0	0	0	0	0	0	0	0	0	0	0	0	0	0	0	0	0	0	0	0	0.0154565
Gm23771_chr1_29985934_29986043_+_ENSMUSG00000096829.1_ENSMUST00000178702.1.monoexonic.unspliced	110	20.3478	0	0	0	0	0	0	0	0	0	0	0	0	0	0	0	0	0	0	0	0	0	0	0	0	0	0	0	0	0	0	0	0	0	0	0	0	0	0	0	0	0	0	0	0	0	0	0
Gm27430_chr1_30333291_30333397_-_ENSMUSG00000098883.1_ENSMUST00000184585.1.monoexonic.unspliced	107	19.9614	0	0	0	0	0	0	0	0	0	0	0	0	0	0	0	0	0	0	0	0	0	0	0	0	0	0	0	0	0	0	0	0	0	0	0	0	0	0	0	0	0	0	0	0	0	0	0
Gm9898_chr1_30718560_30719962_-_ENSMUSG00000053185.2_ENSMUSG00000053185.2.unspliced	1403	1203.99	0	0	0	0	0	0	0	0	0	0	0	0	0	0	0	0	0	0	0	0	0	0	0	0	0	0	0	0	0	0	0	0	0	0	0	0	0	0	0	0	0	0	0	0	0	0	0
Gm9898_chr1_30718560_30719962_-_ENSMUSG00000053185.2_ENSMUST00000065469.2	1161	961.994	0	0	0	0	0	0	0	0	0	0	0	0	0	0	0	0	0	0	0	0	0	0	0	0	0	0	0	0	0	0	0	0	0	0	0	0	0	0	0	0	0	0	0	0	0	0	0
Gm6473_chr1_30769687_30771815_+_ENSMUSG00000100261.1_ENSMUSG00000100261.1.unspliced	2129	1929.99	0	-0.0367861	0	0	0	0	0	0	0	0	0	0	0	0	0	0	0	0	0	0	0	0	0	0	0	0	0	0	0	0	0	0	0	0	0.0445074	0.0275312	0	-0.0183597	0	0	0	0	0	0	0	0	0
Gm6473_chr1_30769687_30771815_+_ENSMUSG00000100261.1_ENSMUST00000188572.1	1210	1010.99	0	-0.0175014	0	0	0	0	0	0	0	0	0	0	0	0	0	0	0	0	0	0	0	0	0	0	0	0	0	0	0	0	0	0	0	0	0	0	0	0	0	0	0	0	0	0	0	0	0
Gm2914_chr1_30794548_30794875_-_ENSMUSG00000101180.1_ENSMUST00000186120.1.monoexonic.unspliced	328	129.731	0	0	0	0	0	0	0	0	0	0	0	0	0	0	0	0	0	0	0	0	0	0	0	0	0	0	0	0	0	0	0	0	0.155915	0.155915	0	0	0	0	0	0	0	0	0	0	0	0	0
Phf3_chr1_30802339_30873921_-_ENSMUSG00000048874.15_ENSMUST00000186733.6	7567	7367.99	1.50645	0.887688	0.113189	-0.197266	0	0	5.15118	2.75192	0.0934318	-0.223608	0.279003	-1.52882	0.298328	-1.38574	0.355815	-2.26621	0.42231	-1.05139	0.364489	-1.56747	1.34028	0.04692	0	0	0.195929	0.00049	0.159147	-0.0345	0.0281039	-0.309286	0.0234784	-0.114848	0.0961571	-0.0955129	6.5668	3.7856	104.294	66.8913	0.382326	-1.47958	0.344108	0.13341	0	0	0	0	0.586793
Phf3_chr1_30802339_30873921_-_ENSMUSG00000048874.15_ENSMUSG00000048874.15.unspliced	71583	71384	0.568717	-0.614513	3.18427	0.69427	0	0	4.23993	1.65018	3.06236	1.59193	134.979	117.165	63.8145	49.4729	112.209	97.0808	86.24	71.2764	91.3182	73.8659	49.3757	29.2765	3.4599	1.65846	0.442952	-1.00894	0.746732	-0.007109	150.589	138.145	2.68516	1.10266	21.4756	16.3837	7.953	3.93999	2.85963	0.21275	53.8467	42.7006	2.04821	1.19718	0	0	0	0	28.6114
Phf3_chr1_30802339_30873921_-_ENSMUSG00000048874.15_ENSMUST00000088310.9	7561	7361.99	4.18092	2.45241	0.31956	-0.477243	0	0	13.6587	7.40479	0.196251	-0.597805	0.639414	-3.77912	0.723827	-3.37216	0.822785	-5.49763	1.03977	-2.70271	0.933199	-3.85069	3.8492	0.66221	0	0	0.39287	-0.068739	0.380822	-0.087108	0.0689134	-0.700538	0.0542916	-0.275631	0.236943	-0.213556	15.5102	8.52738	277.9	171.092	0.981262	-3.72022	0.719264	0.269065	0	0	0	0	1.38934
Gm37522_chr1_30833548_30836431_-_ENSMUSG00000103783.1_ENSMUST00000195437.1.monoexonic.unspliced	2884	2684.99	0	0	0	0	0	0	0	0	0	0	0.307586	0.307586	0.052643	0.052643	0	0	27.3937	26.0586	0	0	0	0	0	0	0	0	0	0	29.4998	28.0217	0	0	0	0	0	0	0	0	8.00015	6.58579	0	0	0	0	0	0	0
Gm37906_chr1_30865504_30868538_-_ENSMUSG00000104315.1_ENSMUST00000192050.1.monoexonic.unspliced	3035	2835.99	0	0	0.91478	0.820693	0	0	0	0	0	0	31.1515	30.5731	2.72664	2.25898	0	0	0	-0.346445	2.47192	2.47192	1.63477	1.5969	0	0	0.916422	0.781092	0	0	0	-0.157025	0	0	0	0	0	0	0	0	0	-0.16034	0	0	0	0	0	0	0
Ptp4a1_chr1_30940302_30949309_-_ENSMUSG00000026064.16_ENSMUSG00000026064.16.unspliced	9008	8808.99	0	0	1.30528	1.01576	0	0	0	0	0.744898	0.551887	4.21852	4.21852	7.47744	6.52042	6.26069	4.94178	0	0	7.11652	5.12207	3.41256	2.18949	0.903521	0.734636	0.400294	0.392252	0	0	0	0	0	0	2.63107	1.96357	0	0	0	0	0	0	0	0	0	0	0	0	1.26386
Ptp4a1_chr1_30940302_30949309_-_ENSMUSG00000026064.16_ENSMUST00000232841.1	4236	4036.99	0	0	0	0	0	0	0	0	0	0	0	0	0	0	0	0	0	0	0	0	0	0	0	0	0	0	0	0	0	0	0	0	0	0	0	0	0	0	0	0	0	0	0	0	0	0	0
Ptp4a1_chr1_30940302_30949770_-_ENSMUSG00000117310.2_ENSMUSG00000117310.2.unspliced	9469	9269.99	0	0	0	0	0	0	0	0	0	0	6.65382	3.445	0	0	0	0	12.9119	8.6174	0	0	0	0	0	0	0	0	0	0	0	0	0	0	0	0	0	0	0	0	0	0	0	0	0	0	0	0	0
Ptp4a1_chr1_30940302_30949770_-_ENSMUSG00000117310.2_ENSMUST00000233506.1	4145	3945.99	0	0	0	0	0	0	0	0	0	0	0	0	0	0	0	0	0	0	0	0	0	0	0	0	0	0	0	0	0	0	0	0	0	0	0	0	0	0	0	0	0	0	0	0	0	0	0
Ptp4a1_chr1_30940302_30949770_-_ENSMUSG00000117310.2_ENSMUST00000027232.14	4129	3929.99	0	0	0	0	0	0	0	0	0	0	0	0	0	0	0	0	0	0	0	0	0	0	0	0	0	0	0	0	0	0	0	0	0	0	0	0	0	0	0	0	0	0	0	0	0	0	0
Ptp4a1_chr1_30940302_30949770_-_ENSMUSG00000117310.2_ENSMUST00000076587.5	2851	2651.99	0	0	0	0	0	0	0	0	0	0	0	-0.056295	0	0	0	-0.056295	0.0566313	0.0003363	0	-0.056295	0.15876	0.0836307	0	0	0	-0.056295	0	0	0	0	1.14603	0.888681	0	0	0.200655	0.176529	0.684633	0.427284	0	0	0.128024	0.128024	0	0	0	0	0
Ptp4a1_chr1_30940302_30949770_-_ENSMUSG00000117310.2_ENSMUST00000238874.1	108	20.089	0	0	0	0	0	0	0	0	0	0	0	0	0	0	0	0	0	0	0	0	0	0	0	0	0	0	0	0	0	0	0	0	0	0	0	0	0	0	0	0	0	0	0	0	0	0	0
Gm5698_chr1_30977243_30977968_-_ENSMUSG00000117091.1_ENSMUST00000178317.3.monoexonic.unspliced	726	526.994	0	0	0	0	0	0	0	0	0	0	0	0	0	0	0	0	0	0	0	0	0	0	0	0	0	0	0	0	0	0	0	0	0	0	0	0	0	0	0	0	0	0	0	0	0	0	0
Gm9458_chr1_30986225_30986953_-_ENSMUSG00000086726.3_ENSMUST00000135273.3.monoexonic.unspliced	729	529.994	0	0	0	0	0	0	0	0	0	0	0	0	0	0	0	0	0	0	0	0	0	0	0	0	0	0	0	0	0	0	0	0	0	0	0	0	0	0	0	0	0	0	0	0	0	0	0
4931428L18Rik_chr1_30997842_31222684_-_ENSMUSG00000086727.8_ENSMUST00000233331.1	1765	1565.99	0	0	0	0	0	0	0	0	0	0	0	0	0	0	0	0	0	0	0	0	0	0	0	0	0	0	0	0	0	0	0	0	0	0	0	0	0	0	0	0	0	0	0	0	0	0	0
4931428L18Rik_chr1_30997842_31222684_-_ENSMUSG00000086727.8_ENSMUSG00000086727.8.unspliced	224843	224644	0.0849162	0.0849162	0.0146671	0.00662077	0	0	0.0936126	0.0855694	0	0	0	-0.00804665	0.225765	0.193566	0.26297	0.238834	0.0851277	0.0770374	0.19884	0.190786	0.162277	0.138008	0	-0.00804399	0	0	0.120827	0.120827	0.662167	0.621192	0	0	0.317516	0.284854	0.222472	0.214335	0	-0.00806088	0.490112	0.43856	0	0	0	0	0	0	0.952177
4931428L18Rik_chr1_30997842_31222684_-_ENSMUSG00000086727.8_ENSMUST00000152491.3	1163	963.994	0	0	0	0	0	0	0	0	0	0	0	0	0	0	0	0	0	0	0	0	0	0	0	0	0	0	0	0	0	0	0	0	0	0	0	0	0	0	0	0	0	0	0	0	0	0	0
4931428L18Rik_chr1_30997842_31222684_-_ENSMUSG00000086727.8_ENSMUST00000187892.7	1717	1517.99	0	0	0	0	0	0	0	0	0	0	0	0	0	0	0	0	0	0	0	0	0	0	0	0	0	0	0	0	0	0	0	0	0	0	0	0	0	0	0	0	0	0	0	0	0	0	0
Gm28644_chr1_31041919_31043675_+_ENSMUSG00000100237.1_ENSMUSG00000100237.1.unspliced	1757	1557.99	0	0	0	0	0	0	0	0	0	0	0	0	0	0	0	0	0	0	0	0	0	0	0	0	0	0	0	0	0	0	0	0	0	0	0	0	0	0	0	0	0	0	0	0	0	0	0
Gm28644_chr1_31041919_31043675_+_ENSMUSG00000100237.1_ENSMUST00000191364.1	585	385.994	0	0	0	0	0	0	0	0	0	0	0	0	0	0	0	0	0	0	0	0	0	0	0	0	0	0	0	0	0	0	0	0	0	0	0	0	0	0	0	0	0	0	0	0	0	0	0
Gm27362_chr1_31122725_31122862_-_ENSMUSG00000098529.1_ENSMUST00000184868.1.monoexonic.unspliced	138	24.5813	0	0	0	0	0	0	0	0	0	0	0	0	0	0	0	0	0	0	0	0	0	0	0	0	0	0	0	0	0	0	0	0	0	0	0	0	0	0	0	0	0	0	0	0	0	0	0
Gm29128_chr1_31136026_31150105_+_ENSMUSG00000100910.1_ENSMUSG00000100910.1.unspliced	14080	13881	0	0	0	0	0	0	0.0155937	0.0155937	0	0	0	0	0.159459	0.159459	0	0	0	0	0.353966	0.345924	0	0	0.144162	0.144162	0	0	0	0	0	0	0	0	0	0	0	0	0	0	0	0	0	0	0	0	0	0	0.200367
Gm29128_chr1_31136026_31150105_+_ENSMUSG00000100910.1_ENSMUST00000186448.1	2858	2658.99	0	0	0	0	0	0	0	0	0	0	0	0	0	0	0	0	0	0	0	0	0	0	0	0	0	0	0	0	0	0	0	0	0	0	0	0	0	0	0	0	0	0	0	0	0	0	0
Gm7893_chr1_31164549_31164773_+_ENSMUSG00000099796.1_ENSMUST00000189666.1.monoexonic.unspliced	225	51.1938	0	0	0	0	0	0	0	0	0	0	0	0	0	0	0	0	0	0	0	0	0	0	0	0	0	0	0	0	0	0	0	0	0	0	0	0	0	0	0	0	0	0	0	0	0	0	0
Lgsn_chr1_31176401_31204725_+_ENSMUSG00000050217.13_ENSMUSG00000050217.13.unspliced	28325	28126	0	0	0	0	0	0	0	0	0	0	0	0	0	0	0.223744	0.223744	0	0	0	0	0	0	0	0	0	0	0	0	0.464114	0.464114	0	0	0	0	0	0	0	0	0	0	0	0	0	0	0	0	0
Lgsn_chr1_31176401_31204725_+_ENSMUSG00000050217.13_ENSMUST00000062560.13	1937	1737.99	0	0	0	0	0	0	0	0	0	0	0	0	0	0	0	0	0	0	0	0	0	0	0	0	0	0	0	0	0	0	0	0	0	0	0	0	0	0	0	0	0	0	0	0	0	0	0
Pih1d3_chr1_31222838_31224288_+_ENSMUSG00000026063.4_ENSMUST00000027230.2.monoexonic.unspliced	1451	1251.99	0	0	0	0	0	0	0	0	0	0	0	0	0	0	0	0	0	0	0	0	0	0	0	0	0	0	0	0	0	0	0	0	0	0	0	0	0	0	0	0	0	0	0	0	0	0	0
Gm26145_chr1_31259593_31259719_-_ENSMUSG00000077664.1_ENSMUST00000104476.1.monoexonic.unspliced	127	22.7673	0	0	0	0	0	0	0	0	0	0	0	0	0	0	0	0	0	0	0	0	0	0	0	0	0	0	0	0	0	0	0	0	0	0	0	0	0	0	0	0	0	0	0	0	0	0	0
Gm4850_chr1_31267326_31267884_+_ENSMUSG00000100205.1_ENSMUST00000185684.1.monoexonic.unspliced	559	359.994	0	0	0	0	0	0	0	0	0	0	0	0	0	0	0	0	0	0	0	0	0	0	0	0	0	0	0	0	0	0	0	0	0	0	0	0	0	0	0	0	0	0	0	0	0	0	0
Gm28645_chr1_31274892_31275455_+_ENSMUSG00000100592.1_ENSMUST00000185859.1.monoexonic.unspliced	564	364.994	0	0	0	0	0	0	0	0	0	0	0	0	0	0	0	0	0	0	0	0	0	0	0	0	0	0	0	0	0	0	0	0	0	0	0	0	0	0	0	0	0	0	0	0	0	0	0
Gm6489_chr1_31286945_31287640_+_ENSMUSG00000094215.2_ENSMUST00000178167.2.monoexonic.unspliced	696	496.994	0	0	0	0	0	0	0	0	0	0	0	0	0	0	0	0	0	0	0	0	0	0	0	0	0	0	0	0	0	0	0	0	0	0	0	0	0	0	0	0	0	0	0	0	0	0	0
Eef1a1-ps2_chr1_31559540_31561400_+_ENSMUSG00000101093.1_ENSMUSG00000101093.1.unspliced	1861	1661.99	0	0	0	0	0	0	0	0	0	0	0	0	0	0	0	0	0	0	0	0	0	0	0	0	0	0	0	0	0	0	0	0	0	0	0	0	0	0	0	0	0	0	0	0	0	0	0
Eef1a1-ps2_chr1_31559540_31561400_+_ENSMUSG00000101093.1_ENSMUST00000189839.1	1337	1137.99	0	0	0	0	0	0	0	0	0	0	0	0	0	0	0	0	0	0	0	0	0	0	0	0	0	0	0	0	0	0	0	0	0	0	0	0	0	0	0	0	0	0	0	0	0	0	0
Gm19680_chr1_31615149_31616661_+_ENSMUSG00000070960.4_ENSMUST00000095050.4.monoexonic.unspliced	1513	1313.99	0	0	0	0	0	0	0	0	0	0	0	0	0	0	0	0	0	0	0	0	0	0	0	0	0	0	0	0	0	0	0	0	0	0	0	0	0	0	0	0	0	0	0	0	0	0	0
Gm23032_chr1_31656632_31656738_-_ENSMUSG00000088620.1_ENSMUST00000157995.1.monoexonic.unspliced	107	19.9614	0	0	0	0	0	0	0	0	0	0	0	0	0	0	0	0	0	0	0	0	0	0	0	0	0	0	0	0	0	0	0	0	0	0	0	0	0	0	0	0	0	0	0	0	0	0	0
Gm7910_chr1_31736057_31736891_+_ENSMUSG00000082159.2_ENSMUST00000117896.2.monoexonic.unspliced	835	635.994	0	0	0	0	0	0	0	0	0	0	0	0	0	0	0	0	0	0	0	0	0	0	0	0	0	0	0	0	0	0	0	0	0	0	0	0	0	0	0	0	0	0	0	0	0	0	0
Khdrbs2_chr1_32172714_32658568_+_ENSMUSG00000026058.11_ENSMUSG00000026058.11.unspliced	485855	485656	0	0	0.117713	0.109651	0	-0.00804633	0.297388	0.28918	0	-0.00805485	0.0490497	-0.0009615	0.139686	0.139686	0.323013	0.306562	0.1733	0.132481	0.363612	0.346856	0.054522	0.0137001	0.0243428	0.0243428	0.0534174	0.0453679	0	0	0.613747	0.605449	0.0390257	0.0308773	0.120936	0.0885989	0	0	0.15929	0.134623	0.0725681	0.0369874	0.029809	0.029809	0	0	0	-0.0241632	0.110203
Khdrbs2_chr1_32172714_32658568_+_ENSMUSG00000026058.11_ENSMUST00000027226.11	2281	2081.99	0	0	0	0	0	0	0	0	0	0	0	0	0	0	0	0	0	0	0	0	0	0	0	0	0	0	0	0	0	0	0	0	0	0	0	0	0	0	0	0	0	0	0	0	0	0	0
Khdrbs2_chr1_32172714_32658568_+_ENSMUSG00000026058.11_ENSMUST00000189878.1	3259	3059.99	0	0	0	0	0	0	0	0	0	0	0	0	0	0	0	0	0	0	0	0	0	0	0	0	0	0	0	0	0	0	0	0	0	0	0	0	0	0	0	0	0	0	0	0	0	0	0
Khdrbs2_chr1_32172714_32658568_+_ENSMUSG00000026058.11_ENSMUST00000188257.6	5278	5078.99	0	0	0	0	0	0	0	0	0	0	0	0	0	0	0.603524	0.475022	0	0	0.183886	0.055387	0	0	0	0	0	0	0	0	0	0	0	0	0	0	0	0	0	0	0	0	0	0	0	0	0	0	0.12215
Khdrbs2_chr1_32172714_32658568_+_ENSMUSG00000026058.11_ENSMUST00000185666.1	543	343.994	0	0	0	0	0	0	0	0	0	0	0	0	0	0	0	0	0	0	0	0	0	0	0	0	0	0	0	0	0	0	0	0	0	0	0	0	0	0	0	0	0	0	0	0	0	0	0
Gm25814_chr1_32213133_32213239_-_ENSMUSG00000064688.1_ENSMUST00000082754.1.monoexonic.unspliced	107	19.9614	0	0	0	0	0	0	0	0	0	0	0	0	0	0	0	0	0	0	0	0	0	0	0	0	0	0	0	0	0	0	0	0	0	0	0	0	0	0	0	0	0	0	0	0	0	0	0
Gm37999_chr1_32473757_32475565_+_ENSMUSG00000103482.1_ENSMUST00000195178.1.monoexonic.unspliced	1809	1609.99	0	0	0	0	0	0	0	0	0	0	0	0	0	0	0	0	0	0	0	0	0	0	0	0	0	0	0	0	0	0	0	0	0	0	0	0	0	0	0	0	0	0	0	0	0	0	0
Gm37110_chr1_32485315_32486942_+_ENSMUSG00000104498.1_ENSMUST00000192993.1.monoexonic.unspliced	1628	1428.99	0	0	0	0	0	0	0	0	0	0	0	0	0	0	0	0	0	0	0	0	0	0	0	0	0	0	0	0	0	0	0	0	0	0	0	-0.0125763	0.00246528	0.00246528	0	0	0	0	0	0	0.018805	0.018805	0
Gm37911_chr1_32496444_32497988_+_ENSMUSG00000104313.1_ENSMUST00000193099.1.monoexonic.unspliced	1545	1345.99	0	0	0	0	0	0	0	0	0	0	0	0	0	0	0	0	0	0	0	0	0	0	0	0	0	0	0	0	0	0	0	0	0	0	0	0	0	0	0	0	0	0	0	0	0	0	0
Gm9839_chr1_32519563_32520999_-_ENSMUSG00000102865.1_ENSMUST00000195252.1.monoexonic.unspliced	1437	1237.99	0	0	0	0	0	0	0	0	0	0	0	0	0	0	0	0	0	0	0	0	0	0	0	0	0	0	0	0	0	0	0	0	0	0	0	0	0	0	0	0	0	0	0	0	0	0	0
Gm37792_chr1_32539028_32542440_+_ENSMUSG00000102321.1_ENSMUST00000195761.1.monoexonic.unspliced	3413	3213.99	0	0	0	0	0	0	0	0	0	0	0	0	0	0	0	0	0	0	0	0	0	0	0	0	0	0	0	0	0	0	0	0	0	0	0	0	0	0	0	0	0	0	0	0	0	0	0
Gm5415_chr1_32543686_32547294_-_ENSMUSG00000091318.2_ENSMUST00000171322.2.monoexonic.unspliced	3609	3409.99	0	0	0	0	0	0	0	0	0	0	0	0	0	0	0	0	0	0	0	0	0	0	0	0	0	0	0	0	0	0	0	0	0	0	0	0	0	0	0	0	0	0	0	0	0	0	0
Gm24732_chr1_32568359_32568421_-_ENSMUSG00000089489.1_ENSMUST00000158864.1.monoexonic.unspliced	63	15.0911	0	0	0	0	0	0	0	0	0	0	0	0	0	0	0	0	0	0	0	0	0	0	0	0	0	0	0	0	0	0	0	0	0	0	0	0	0	0	0	0	0	0	0	0	0	0	0
Gm37426_chr1_32710179_32712648_+_ENSMUSG00000104433.1_ENSMUST00000195241.1.monoexonic.unspliced	2470	2270.99	0	0	0	0	0	0	0	0	0	0	0	0	0	0	0	0	0	0	0	0	0	0	0	0	0	0	0	0	0.0146953	0.0146953	0	0	0	0	0	0	0	0	0	0	0	0	0	0	0	0	0
Gm23024_chr1_32726639_32726930_+_ENSMUSG00000089395.1_ENSMUST00000158770.1.monoexonic.unspliced	292	96.7163	0	0	0	0	0	0	0	0	0	0	0	0	0	0	0	0	0	0	0	0	0	0	0	0	0	0	0	0	0	0	0	0	0	0	0	0	0	0	0	0	0	0	0	0	0	0	0
Gm37151_chr1_32967484_32972490_-_ENSMUSG00000102926.1_ENSMUST00000194631.1.monoexonic.unspliced	5007	4807.99	0	0	0	0	0	0	0	0	0	0	0	0	0	0	0	0	0	0	0	0	0	0	0	0	0	0	0	0	0	0	0	0	0	0	0	0	0	0	0	0	0	0	0	0	0	0	0
Gm28624_chr1_33028160_33030290_-_ENSMUSG00000100497.1_ENSMUST00000186430.1.monoexonic.unspliced	2131	1931.99	0	0	0	0	0	0	0	0	0	0	0	0	0	0	0	0	0	0	0	0	0	0	0	0	0	0	0	0	0	0	0	0	0	0	0	0	0	0	0	0	0	0	0	0	0	0	0
Gm37724_chr1_33065130_33066350_+_ENSMUSG00000102917.1_ENSMUST00000195240.1.monoexonic.unspliced	1221	1021.99	0	0	0	0	0	0	0	0	0	0	0	0	0	0	0	0	0	0	0	0	0	0	0	0	0	0	0	0	0	0	0	0	0	0	0	0	0	0	0	0	0	0	0	0	0	0	0
Gm7114_chr1_33100907_33102695_+_ENSMUSG00000100481.1_ENSMUST00000190159.1.monoexonic.unspliced	1789	1589.99	0.499285	0.322398	0	0	0	0	0	0	0	0	0	0	0	0	0	0	0	0	0	0	0	0	0	0	0	0	0	0	0	0	0	0	0	0	0	0	0.290234	0.112503	0	0	0	0	0	0	0	0	0
Gm4785_chr1_33108905_33109655_-_ENSMUSG00000100590.1_ENSMUST00000191025.1.monoexonic.unspliced	751	551.994	0	0	0	0	0	0	0	0	0	0	0	0	0	0	0	0	0	0	0	0	0	0	0	0	0	0	0	0	0	0	0	0	0	0	0	0	0	0	0	0	0	0	0	0	0	0	0
Gm24901_chr1_33191993_33192102_+_ENSMUSG00000088750.1_ENSMUST00000158125.1.monoexonic.unspliced	110	20.3478	0	0	0	0	0	0	0	0	0	0	0	0	0	0	0	0	0	0	0	0	0	0	0	0	0	0	0	0	0	0	0	0	0	0	0	0	0	0	0	0	0	0	0	0	0	0	0
Gm37591_chr1_33212774_33215475_-_ENSMUSG00000104230.1_ENSMUSG00000104230.1.unspliced	2702	2502.99	0	0	0	0	0	0	0	0	0	0	0	0	0	0	0	0	0	0	0	0	0	0	0	0	0	0	0	0	0	0	0	0	0	0	0	0	0	0	0	0	0	0	0	0	0	0	0
Gm37591_chr1_33212774_33215475_-_ENSMUSG00000104230.1_ENSMUST00000193283.1	650	450.994	0	0	0	0	0	0	0	0	0	0	0	0	0	0	0	0	0	0	0	0	0	0	0	0	0	0	0	0	0	0	0	0	0	0	0	0	0	0	0	0	0	0	0	0	0	0	0
Gm2987_chr1_33235939_33237631_+_ENSMUSG00000101754.2_ENSMUST00000187673.2.monoexonic.unspliced	1693	1493.99	0	0	0	0	0	0	0	0	0	0	0	0	0	0	0	0	0	0	0	0	0	0	0	0	0	0	0	0	0	0	0	0	0	0	0	0	0	0	0	0	0	0	0	0	0	0	0
Gm25792_chr1_33293676_33293775_+_ENSMUSG00000065223.1_ENSMUST00000083289.1.monoexonic.unspliced	100	19.0995	0	0	0	0	0	0	0	0	0	0	0	0	0	0	0	0	0	0	0	0	0	0	0	0	0	0	0	0	0	0	0	0	0	0	0	0	0	0	0	0	0	0	0	0	0	0	0
Gm18799_chr1_33315670_33316582_-_ENSMUSG00000100318.2_ENSMUST00000189104.2.monoexonic.unspliced	913	713.994	0	0	0	0	0	0	0	0	0	0	0	0	0	0	0	0	0	0	0	0	0	0	0	0	0	0	0	0	0	0	0	0	0	0	0	0	0	0	0	0	0	0	0	0	0	0	0
Gm7933_chr1_33371331_33373585_+_ENSMUSG00000101612.2_ENSMUST00000191215.2.monoexonic.unspliced	2255	2055.99	0	0	0	0	0	0	0	0	0	0	0	0	0	0	0	0	0	0	0	0	0	0	0	0	0	0	0	0	0	0	0	0	0	0	0	0	0	0	0	0	0	0	0	0	0	0	0
Gm23453_chr1_33422733_33422838_+_ENSMUSG00000065260.1_ENSMUST00000083326.1.monoexonic.unspliced	106	19.835	0	0	0	0	0	0	0	0	0	0	0	0	0	0	0	0	0	0	0	0	0	0	0	0	0	0	0	0	0	0	0	0	0	0	0	0	0	0	0	0	0	0	0	0	0	0	0
Prim2_chr1_33453810_33669795_-_ENSMUSG00000026134.11_ENSMUSG00000026134.11.unspliced	215986	215787	1.38318	0.939144	11.4321	9.53004	1.14423	1.02355	7.06388	5.42639	7.53287	6.14047	86.6507	68.5464	104.189	83.1823	100.428	84.3004	211.96	185.131	139.676	114.204	43.7544	26.7221	14.6804	12.2055	14.9914	12.8292	3.63828	2.74846	353.859	323.079	2.82702	2.38458	8.00489	7.03369	4.67967	3.22432	8.30004	6.14016	67.6993	52.5411	4.27693	3.8341	3.00681	2.44321	2.66445	2.2297	115.165
Prim2_chr1_33453810_33669795_-_ENSMUSG00000026134.11_ENSMUST00000027312.10	1975	1775.99	34.5417	24.3057	3.79815	0.87269	0.02661	-0.624767	12.2202	6.1291	2.27498	-0.90057	0.585106	-2.60202	0.271429	-2.4608	0.70273	-2.15295	1.71284	-2.45649	0.399079	-2.96685	7.01212	1.4609	2.33097	-0.03845	0.867354	-1.73617	3.21505	0.60223	0.369475	-2.27836	1.98268	-0.20466	2.10071	-0.57627	27.909	18.0785	15.7626	8.78975	0.968609	-1.88797	1.78954	-0.65481	2.26549	0.01433	3.16821	0.55494	1.06905
Gm29228_chr1_33482101_33482518_+_ENSMUSG00000101682.1_ENSMUST00000185489.1.monoexonic.unspliced	418	218.995	0	0	0	0	0	0	0	0	0	0	0	0	0	0	0	0	0	0	0	0	0.0910201	0.0424247	0	0	0	0	0	0	0	0	0	0	0.0194894	0.0194894	0	0	0	0	0.0217473	0.0217473	0	0	0	0	0	0	0
Gm37618_chr1_33613758_33616832_-_ENSMUSG00000102714.1_ENSMUST00000192891.1.monoexonic.unspliced	3075	2875.99	0	0	0.287614	0.168206	0	0	0	0	0	0	0.484568	0.38809	4.7041	3.92251	0	0	4.50877	4.25514	2.7055	2.24077	0.995627	0.466671	0	0	0.627469	0.479359	0	0	6.92134	5.96441	0	0	0.672888	0.500863	0	0	0.310689	0.259054	1.72913	1.22345	0	0	0	0	0	0	1.67097
Gm17813_chr1_33657781_33658108_+_ENSMUSG00000102093.1_ENSMUST00000185377.1.monoexonic.unspliced	328	129.731	0	0	0	0	0	0	0	0	0	0	0	0	0	0	0	0	0	0	0	0	0	0	0	0	0	0	0	0	0	0	0	0	0	0	0	0	0	0	0	0	0	0	0	0	0	0	0
1700001G17Rik_chr1_33669824_33670712_+_ENSMUSG00000103746.1_ENSMUST00000191779.1.monoexonic.unspliced	889	689.994	0	0	0	0	0	0	0	0	0	0	0.105285	0.0811586	0	0	0	0	0	0	0	0	0	0	0	0	0	0	0	0	0	0	0	0	0	0	0	0	0	0	0	0	0	0	0.0667379	0.0667379	0	0	0.184955
Gm38173_chr1_33671915_33674228_-_ENSMUSG00000102198.1_ENSMUST00000193126.1.monoexonic.unspliced	2314	2114.99	0	0	0	0	0	0	0	0	0	0	0	0	0	0	0	0	0	0	0	0	0	0	0	0	0	0	0	0	0	0	0	0	0	0	0	0	0	0	0	0	0	0	0	0	0	0	0
Rab23_chr1_33719887_33742564_+_ENSMUSG00000004768.14_ENSMUSG00000004768.14.unspliced	22678	22479	0.0462688	0.0058011	0.718635	0.477371	0	0	0	-0.0293232	0	0	6.01573	4.93808	8.86558	7.40981	3.06646	2.62414	6.37067	4.48881	19.1287	15.6055	1.09083	0.401026	0.720812	0.624306	0.722232	0.585061	0.210059	0.210059	2.57234	2.17808	0	0	1.13039	1.06605	0.864917	0.497752	0.702252	0.488588	2.21833	1.65538	1.42866	1.24045	0.622887	0.470086	0.1563	0.0834695	5.68735
Rab23_chr1_33719887_33742564_+_ENSMUSG00000004768.14_ENSMUST00000088287.9	4322	4122.99	0.505115	0.280192	0	0	0	0	0	0	0	0	0.0609504	-0.0677236	0	-0.193011	0	0	0	0	0	0	0.460028	-0.008306	0	0	0	0	0	0	0.0579944	-0.135017	0	0	0	0	2.43784	1.47805	4.17566	2.26272	0	0	0	0	0.177968	0.049294	0.0419681	-0.182761	0
Rab23_chr1_33719887_33742564_+_ENSMUSG00000004768.14_ENSMUST00000115174.3	4218	4018.99	0	0	0.161326	0.016567	0	0	17.4805	11.052	0	0	0	0	0.0197816	0.0197816	0.0638846	-0.169337	0.0286632	-0.116096	0.031189	-1.00555	0.0230113	0.0230113	0	-0.0804214	0.400294	-0.009401	0.2265	0.186289	0	0	0	0	0.116936	-0.01978	0	0	11.3959	7.61951	0.0869892	-0.0577698	0.921822	0.667717	0	0	0.0757498	0.0757498	0
Bag2_chr1_33745484_33757795_-_ENSMUSG00000042215.8_ENSMUSG00000042215.8.unspliced	12312	12113	0	0	0.561879	0.545567	0.347699	0.290717	0.398363	0.373759	0	0	4.88522	3.64654	4.68824	3.68297	0	0	2.20862	1.42853	5.02066	4.17624	1.53573	0.866539	0.651751	0.603498	0.5065	0.5065	0	0	0	0	0	0	0	0	0.218354	0.071167	0.434408	0.385876	2.00431	1.48403	1.43267	1.21553	0	0	0.0391454	0.0311033	4.33156
Bag2_chr1_33745484_33757795_-_ENSMUSG00000042215.8_ENSMUST00000044691.8	1860	1660.99	0	0	0.216136	0.031167	0	-0.184969	0.0623746	-0.122594	0	0	0.0300815	-0.154887	0.0791264	-0.105843	0	0	0.268999	-0.076813	0.0156407	-0.169328	0.138187	-0.046782	0.621684	0.436715	0	-0.184969	0	0	0	0	0	0	0	0	0.330988	0.115226	0.184324	-0.000645	0.0869892	-0.0979798	0.044771	-0.140198	0	0	0.430599	0.24563	0.169542
Bag2_chr1_33745484_33757795_-_ENSMUSG00000042215.8_ENSMUST00000187602.1	378	179.028	0	0	0	0	0	0	0	0	0	0	0	0	0	0	0	0	0	0	0	0	0.00504404	0.00504404	0	0	0	0	0	0	0	0	0	0	0	0	0	0	0.026332	0.026332	0	0	0	0	0	0	0	0	0
Gm37905_chr1_33748007_33748347_+_ENSMUSG00000103072.1_ENSMUST00000195310.1.monoexonic.unspliced	341	142.358	0	0	0	0	0	0	0	0	0	0	0	0	0	0	0	0	0	0	0	0	0	0	0	0	0	0	0	0	0	0	0	0	0	0	0.0836141	0.0836141	0	0	0	0	0	0	0	0	0	0	0.200367
Zfp451_chr1_33761545_33814595_-_ENSMUSG00000042197.13_ENSMUST00000019861.12	3958	3758.99	8.30345	5.27644	0.508191	0.058383	0	0	7.38048	5.05825	0	-0.201054	0.326499	-1.51563	0.119678	-0.744748	0.330986	-0.705314	0.641838	-1.32732	0.401966	-1.66254	5.03934	1.74667	2.16236	0.61985	0.133431	-0.163715	0.404973	-0.045216	0.104533	-0.901077	0.675199	-0.070954	1.0058	-0.0445	35.1729	20.0108	53.0917	37.8865	0.194358	-0.624123	0.268626	0.134074	0.600641	0.351335	0.137009	-0.136114	0.247856
Zfp451_chr1_33761545_33814595_-_ENSMUSG00000042197.13_ENSMUSG00000042197.13.unspliced	53051	52852	0.221803	0.079707	2.24678	1.7802	0	0	3.50152	2.63509	0	0	38.8584	33.4931	14.4777	11.5927	21.0543	18.2164	27.3987	22.6969	33.0867	26.1186	6.42393	4.71387	2.1753	1.51412	0.747215	0.521029	0.812797	0.674968	10.6549	8.66917	4.19048	3.35165	10.7551	8.91865	0.398443	-0.023365	1.20958	0.239512	3.5385	3.14448	0.492481	0.198258	0.155722	0.155722	0.645899	0.492102	18.9267
Zfp451_chr1_33761545_33814595_-_ENSMUSG00000042197.13_ENSMUST00000044455.7	11876	11677	0	-0.00804214	1.16086	0.853796	0	0	8.76212	6.35191	0.951815	0.654256	11.8852	7.93652	7.06466	3.41443	0	-0.0107544	22.8162	18.8784	0.734143	-1.01073	3.48751	2.08006	0	-0.00933918	0	0	0	0	10.8338	7.57604	8.54964	5.50833	21.7024	11.6792	0.424542	0.076584	0.154071	0.139279	2.89078	1.58598	0	-0.00804214	0	0	0	0	38.0542
Gm15455_chr1_33836124_33838680_-_ENSMUSG00000081402.4_ENSMUST00000117459.2.monoexonic.unspliced	2557	2357.99	0	0	0	0	0	0	0	0	0	0	0	0	0	0	0	0	0	0	0	0	0	0	0	0	0	0	0	0	0	0	0	0	0	0	0	0	0	0	0	0	0	0	0	0	0	0	0
Bend6_chr1_33852052_33907816_-_ENSMUSG00000042182.16_ENSMUST00000115161.7	2231	2031.99	0.169657	0.137488	0	0	0	0	1.52461	1.2753	0.324783	0.292614	0.0451223	0.0370802	0	0	0.0638846	0.0558425	0	0	0	-0.013214	0.0686957	-0.0812553	0	0	0	0	0	0	0	-0.00804214	0.848439	0.800186	0	0	0	0	2.57413e-07	-0.0266407	0	0	0	0	0	0	0.145821	0.114568	0.396638
Bend6_chr1_33852052_33907816_-_ENSMUSG00000042182.16_ENSMUST00000129464.7	1750	1550.99	0	0	0	0	0	0	0	0	0	0	0	0	0	0	0	0	0.221277	0.148014	0	0	0.219359	0.212321	0	0	0.240176	0.240176	0	0	0	0	0	0	0	0	0	0	0	0	0	0	2.46276e-10	2.46276e-10	0	0	0	0	0
Bend6_chr1_33852052_33907816_-_ENSMUSG00000042182.16_ENSMUSG00000042182.16.unspliced	55765	55566	0	0	0.513353	0.457058	0.23949	0.223406	1.00156	1.00156	0.171816	0.171816	2.19341	2.06959	2.58555	1.97469	3.67307	3.30159	2.91033	2.65386	6.55112	5.7887	0.682831	0.574661	0	0	0	0	0.160969	0.144885	2.10765	1.57686	0.201458	0.201458	3.48783	2.78762	1.03184	0.693584	0.608583	0.608583	0.108736	0.108736	1.02528	0.99173	0.533904	0.493693	0.402215	0.377168	9.41722
Bend6_chr1_33852052_33907816_-_ENSMUSG00000042182.16_ENSMUST00000062289.10	2487	2287.99	0	0	0	0	0	0	0	0	0	0	0	0	0	0	0	0	0	0	0	0	0.287717	0.1588	0	0	0	0	0	0	0	0	0	0	0.351581	0.295832	1.26754	1.06679	2.13695	1.77757	0	0	0.496936	0.466149	0	0	0	0	0
Gm37067_chr1_33889490_33891117_-_ENSMUSG00000104416.1_ENSMUST00000195730.1.monoexonic.unspliced	1628	1428.99	0	0	0	0	0	0	0	0	0	0	0.10904	0.0800556	0.459879	0.435378	1.82208	1.75925	0	0	0.686356	0.641626	0.000633021	0.000633021	0	0	0.186804	0.186804	0	0	0	0	0	0	0	0	0	0	0	0	0	0	0	0	0	0	0	0	0.00199634
Dst_chr1_33908225_34308661_+_ENSMUSG00000026131.20_ENSMUST00000183034.4	23201	23002	0.686607	0.309619	2.87546	0.95382	0.744336	0.233058	8.39185	3.31821	0.93212	-2.25099	1.39985	-3.61218	0.657527	-3.90187	1.58982	-2.51518	2.09542	-1.9453	0.325111	-6.4939	1.8538	-0.16357	0.281107	-1.70573	2.76995	0.70245	0.771251	-0.081466	0.471877	-3.87805	1.29496	0.341813	3.0124	0.78309	12.4935	8.16877	3.496	0.41499	1.23163	-4.18175	3.41983	-0.47411	1.30743	0.28377	1.17262	0.1484	1.35399
Dst_chr1_33908225_34308661_+_ENSMUSG00000026131.20_ENSMUSG00000026131.20.unspliced	400437	400238	0.812976	0.577118	17.2379	14.5767	3.80538	3.23707	11.4345	9.79908	12.1321	9.68258	105.209	86.2267	174.837	147.343	150.683	128.147	174.061	145.018	237.269	198.407	44.4379	28.7354	22.1759	17.3817	29.1702	25.3517	7.70621	6.44445	226.101	200.824	12.5283	10.5272	21.9874	17.2358	11.2079	8.56068	10.4525	7.18189	71.2983	59.6385	7.77489	7.02076	7.05135	5.51748	6.00586	4.90483	173.991
Gm37354_chr1_33922455_33924838_+_ENSMUSG00000103596.1_ENSMUST00000193333.1.monoexonic.unspliced	2384	2184.99	0	0	0	0	0	0	0	0	0	0	0	0	0.865431	0.629507	4.76729	4.37562	0	0	0	0	0.327379	0.276386	0.143234	0.143234	0.160988	0.157708	0	0	0	0	1.21481	0.976428	1.02984	0.524998	0	0	0	0	0.241438	0.232713	0	0	0.450917	0.274321	0	0	3.45822
Gm28631_chr1_33963352_33963685_-_ENSMUSG00000099382.1_ENSMUST00000190740.1.monoexonic.unspliced	334	135.531	0	0	0	0	0	0	0	0	0	0	0	0	0	0	0	0	0	0	0	0	0	0	0	0	0	0	0	0	0	0	0	0	0	0	0	0	0	0	0	0	0	0	0	0	0	0	0
Gm23792_chr1_33981410_33981502_-_ENSMUSG00000084506.1_ENSMUST00000122557.1.monoexonic.unspliced	93	18.2859	0	0	0	0	0	0	0	0	0	0	0	0	0	0	0	0	0	0	0	0	0	0	0	0	0	0	0	0	0	0	0	0	0	0	0	0	0	0	0	0	0	0	0	0	0	0	0
Dst_chr1_33908225_34308661_+_ENSMUSG00000026131.20_ENSMUST00000182697.7	2704	2504.99	0	0	0	0	5.43463e-09	5.43463e-09	0	0	0	0	0	0	0	0	0	0	0	0	0	0	0	0	0	0	2.03679e-09	2.03679e-09	0	0	0	0	0	0	0	0	0	0	0	0	0	0	2.87258e-10	1.84555e-10	9.36598e-10	9.36598e-10	2.68829e-10	2.598e-11	0
Dst_chr1_33908225_34308661_+_ENSMUSG00000026131.20_ENSMUST00000182314.7	2643	2443.99	2.04776	0.78502	1.4666	-0.31524	2.31555	0.38355	2.03123	0.47615	2.09427	0.44643	0.373157	-1.48806	0.113525	-1.77739	3.27705	1.48761	0.610592	-0.942518	0.336514	-1.09753	1.52994	-0.35001	1.56653	-0.20807	2.83365	0.24714	0.974986	-0.832164	0.14126	-1.23857	0.717879	-0.571851	1.13999	-0.60885	5.22609	2.65555	1.43296	-0.02284	0.488151	-1.41314	1.40509	0.42764	1.24034	-0.63707	2.2618	-0.22687	0.255379
Dst_chr1_33908225_34308661_+_ENSMUSG00000026131.20_ENSMUST00000097786.9	17212	17013	0	0	0	0	0	0	51.6167	28.0631	0	0	1.30225	-2.70855	0.555645	-3.86966	0.0154412	-1.05278	0.63261	0.632597	0.979626	-0.193124	0	0	0	0	0.27948	0.27948	0	0	0.673019	-6.03169	0	0	0	0	13.2544	3.70403	51.2959	39.1877	1.26397	-0.92545	0	0	0	0	0	0	1.95597
Dst_chr1_33908225_34308661_+_ENSMUSG00000026131.20_ENSMUST00000115104.9	23279	23080	0	0	0	0	0	0	1.34664	1.34664	0	0	0	-0.175179	0	-0.185753	0	-0.17846	0	0	0.122579	-0.106197	0.0348369	-0.0839171	1.60115	1.60115	0	0	0	0	0	-0.158063	0	0	0	0	0	0	0.198368	0.046348	0	-0.191736	0	0	0	0	0	0	0
Dst_chr1_33908225_34308661_+_ENSMUSG00000026131.20_ENSMUST00000097785.9	23251	23052	0	0	0	0	0	0	4.46186e-06	4.46186e-06	0	0	0	0	0	0	0	0	0	0	0	0	0	0	0	0	0	0	0	0	0	0	0	0	0	0	0	0	0	0	0	0	0	0	0	0	0	0	0
Gm38157_chr1_34032100_34033797_+_ENSMUSG00000103364.1_ENSMUST00000194178.1.monoexonic.unspliced	1698	1498.99	0	0	0	0	0.384897	0.354857	0	0	0	0	0.529449	0.471868	0.393616	0.239241	0	0	2.71767	2.56105	1.56696	1.56696	0.968475	0.826231	0.565676	0.326283	0	0	0.200906	0.165421	0	-0.146596	0	0	0	0	0	0	1.43545	1.31902	0	0	0	0	0	0	0.0949426	0.0949426	0.689278
Mir6896_chr1_34117359_34117431_+_ENSMUSG00000105982.1_ENSMUST00000198033.1.monoexonic.unspliced	73	16.1385	0	0	0	0	0	0	0	0	0	0	0	0	0	0	0	0	0	0	0	0	0	0	0	0	0	0	0	0	0	0	0	0	0	0	0	0	0	0	0	0	0	0	0	0	0	0	0
Dst_chr1_33908225_34308661_+_ENSMUSG00000026131.20_ENSMUST00000183302.5	8788	8588.99	0	0	0	0	0	0	0	0	2.18249	0.93378	0.0213228	-0.0970202	0	-0.117993	0	-0.0748806	0	0	0	0	0.852215	-0.359515	0.317004	0.148906	19.8417	15.3993	0	0	0	0	0	0	11.864	8.63941	3.12226	1.90175	0	0	0	0	0	0	0	0	0	0	33.7957
Dst_chr1_33908225_34308661_+_ENSMUSG00000026131.20_ENSMUST00000185269.6	16340	16141	0	0	0	0	0	0	0	0	0	0	0.168819	-2.53662	0.811261	-11.8798	2.31202	-6.22311	1.55728	-7.58865	2.0045	-12.4221	0	0	1.108	-0.77372	0	0	0	0	0	-0.541138	0.965148	-0.182542	0	0	0	0	121.093	63.6363	0.00113641	-0.888172	0	-0.828638	0	0	0	0	1.31629
Gm26788_chr1_34165856_34178446_-_ENSMUSG00000096992.3_ENSMUST00000181692.2	1750	1550.99	0	0	0	0	0	0	0	0	0	0	0	0	0	0	0	0	0	0	0	0	0	0	0.147565	0.138384	0.293549	0.277465	0	0	0	0	0	0	0.0918706	0.0757863	0	0	0	0	0	0	0	0	0	0	0	0	0.10789
Gm26788_chr1_34165856_34178446_-_ENSMUSG00000096992.3_ENSMUSG00000096992.3.unspliced	12591	12392	0	0	0	0	0	0	0	0	0	0	0	0	0.0395632	0.0395632	0	0	0.0283157	0.0283157	0	0	0	0	0.164787	0.109631	0	0	0	0	0	0	0	0	0.0445553	0.0445553	0.167228	0.110933	0	0	0.0217473	0.0217473	0	0	0	0	0	0	0
A930005N03Rik_chr1_34269882_34271128_-_ENSMUSG00000103001.1_ENSMUST00000194920.1.monoexonic.unspliced	1247	1047.99	0	0	0	0	0	0	0	0	0	0	0	0	0	0	0	0	0	0	0	0	0	0	0	0	0	0	0	0	0	0	0	0	0	0	0	0	0	0	0	0	0	0	0	0	0	0	0
Gm37958_chr1_34329433_34330307_-_ENSMUSG00000104397.1_ENSMUSG00000104397.1.unspliced	875	675.994	0	0	0	0	0	0	0	0	0	0	0	0	0	0	0	0	0	0	0	0	0	0	0	0	0	0	0	0	0	0	0	0	0	0	0	0	0	0	0	0	0	0	0	0	0	0	0
Gm37958_chr1_34329433_34330307_-_ENSMUSG00000104397.1_ENSMUST00000193131.1	430	230.994	0	0	0	0	0	0	0	0	0	0	0	0	0	0	0	0	0	0	0	0	0	0	0	0	0	0	0	0	0	0	0	0	0	0	0	0	0	0	0	0	0	0	0	0	0	0	0
Gm37385_chr1_34350775_34351161_+_ENSMUSG00000102839.1_ENSMUST00000195223.1.monoexonic.unspliced	387	188.011	0	0	0	0	0	0	0.0344306	0.0344306	0.0829362	-0.0074462	0	0	0	0	0	0	0	0	0	0	0	0	0	0	0	0	0.0624052	0.0609981	0	0	0	0	0	0	3.27547	3.17752	0	0	0	0	0	0	0.0724496	0.0491152	0	0	0
Gm5266_chr1_34367371_34369003_+_ENSMUSG00000101206.1_ENSMUSG00000101206.1.unspliced	1633	1433.99	0	0	0	0	0	0	0	0	0	0	0	0	0	0	0	0	0	0	0	0	0	0	0.0240271	0.0240271	0	0	0	0	0	0	0	0	0	0	0	0	0	0	0	0	0	0	0	0	0	0	0
Gm5266_chr1_34367371_34369003_+_ENSMUSG00000101206.1_ENSMUST00000187302.1	1162	962.994	0	0	0	0	0	0	0	0	0	0	0	0	0	0	0	0	0	0	0	0	0	0	0	0	0	0	0	0	0	0	0	0	0	0	0	0	0	0	0	0	0	0	0	0	0	0	0
Gm3052_chr1_34415050_34417986_-_ENSMUSG00000101462.2_ENSMUST00000186409.1	829	629.994	0	0	0	0	0	0	0	0	0	0	0	0	0	0	0	0	0	0	0	0	0	0	0	0	0	0	0	0	0	0	0	0	0	0	0	0	0	0	0	0	0	0	0	0	0	0	0
Gm3052_chr1_34415050_34417986_-_ENSMUSG00000101462.2_ENSMUSG00000101462.2.unspliced	2937	2737.99	0	0	0	0	0	0	0	0	0	0	0	0	0	0	0	0	0	0	0	0	0	0	0	0	0	0	0	0	0	0	0	0	0	0	0	0	0	0	0	0	0	0	0	0	0	0	0
Gm3052_chr1_34415050_34417986_-_ENSMUSG00000101462.2_ENSMUST00000188254.2	2224	2024.99	0	0	0	0	0	0	0	0	0	0	0	0	0	0	0	0	0	0	0	0	0	0	0	0	0	0	0	0	0	0	0	0	0	0	0	0	0	0	0	0	0	0	0	0	0	0	0
Gm37233_chr1_34427002_34433264_-_ENSMUSG00000102336.1_ENSMUST00000192173.1.monoexonic.unspliced	6263	6063.99	0	0	0	0	0	0	0	0	0	0	0	0	0	0	0	0	0	0	0	0	0	0	0	0	0	0	0	0	0	0	0	0	0	0	0	0	0	0	0	0	0	0	0	0	0	0	0
Mir5103_chr1_34433121_34433199_-_ENSMUSG00000092852.1_ENSMUST00000175111.1.monoexonic.unspliced	79	16.7652	0	0	0	0	0	0	0	0	0	0	0	0	0	0	0	0	0	0	0	0	0	0	0	0	0	0	0	0	0	0	0	0	0	0	0	0	0	0	0	0	0	0	0	0	0	0	0
Ccdc115_chr1_34436670_34439672_-_ENSMUSG00000042111.9_ENSMUSG00000042111.9.unspliced	3003	2803.99	0	0	0	0	0	0	0	0	0	0	0.752038	0.678053	0.890172	0.817793	0	0	0	0	0.563065	0.490686	0	0	0	0	0	0	0	0	0	0	0	0	0	0	0	0	0	0	0	0	0.685464	0.66938	0	0	0	0	0
Ccdc115_chr1_34436670_34439672_-_ENSMUSG00000042111.9_ENSMUST00000042493.9	1705	1505.99	0	0	0	0	0	0	0	0	0	0	0.0451223	-0.114115	0	-0.152801	0	0	0.113263	0.113263	0	-0.152801	0.324074	0.148397	0.0926227	-0.0830543	0	0	0.177148	0.001471	0	0	0	0	0	0	0.268606	0.092929	0.270688	0.095011	0	0	0.0532583	-0.115627	0	0	0	0	0
Gm28306_chr1_34439511_34444730_-_ENSMUSG00000101711.1_ENSMUSG00000101711.1.unspliced	5220	5020.99	0	0	0	0	0	0	0	0	0	0	0	0	0	0	0	0	0	0	0	0	0	0	0	0	0	0	0	0	0	0	0	0	0	0	0	0	0	0	0	0	0	0	0	0	0	0	0
Gm28306_chr1_34439511_34444730_-_ENSMUSG00000101711.1_ENSMUST00000191315.1	529	329.994	0	0	0	0	0	0	0	0	0	0	0	0	0	0	0	0	0	0	0	0	0	0	0	0	0	0	0	0	0	0	0	0	0	0	0	0	0	0	0	0	0	0	0	0	0	0	0
Imp4_chr1_34439851_34449356_+_ENSMUSG00000026127.13_ENSMUSG00000026127.13.unspliced	9506	9306.99	0	0	0	0	0	0	0	0	0	0	1.53416	1.27215	0.96792	0.918528	0	0	0	0	0.372744	0.330678	0	0	0.303296	0.174962	0	0	0.174633	0.046999	0	0	0	0	0	0	0.92583	0.789152	0	0	0	0	0	0	0	0	0	0	0
Imp4_chr1_34439851_34449356_+_ENSMUSG00000026127.13_ENSMUST00000027303.13	5836	5636.99	0	0	0.102662	0.0865777	0	0	0	-0.0160843	0	-0.0160843	0.120326	-0.269082	0.0211598	-0.379831	0	-0.0241264	0	-0.0160843	0.127759	-0.288577	0.0302642	0.0061378	2.26881	1.23041	0	-0.0160843	2.53664	1.49817	63.1946	46.66	0.0777699	0.0536435	0.0194894	0.0034051	2.37693	1.33945	0	-0.0241264	52.4545	35.4454	0	0	0	-0.0160843	0	-0.0160843	0
Ptpn18_chr1_34459762_34475733_+_ENSMUSG00000026126.15_ENSMUSG00000026126.15.unspliced	15972	15773	0	0	0.234656	0.162277	0	0	1.2163	0.910699	0.662132	0.509331	3.71507	2.59715	9.07879	7.39512	13.6079	12.289	6.69666	4.87914	9.32045	7.18997	2.45964	1.51871	0.360406	0.247816	5.73629	4.85165	1.07991	0.701929	19.9694	17.2589	1.24432	1.13173	4.73593	3.87621	1.20697	0.653605	7.26045	5.88717	11.8686	10.6357	0	0	0.228413	0.139949	0.437356	0.348833	5.71949
Ptpn18_chr1_34459762_34475733_+_ENSMUSG00000026126.15_ENSMUST00000027302.13	1559	1359.99	0	0	0	0	0	0	0.0155937	-0.0969963	0.0827665	0.0103872	0.0300815	-0.0422978	0.0405372	-0.22199	0	-0.11259	0.0707892	-0.0418008	0.0796134	-0.138208	0.13309	0.0205	0	0	0	-0.168885	0.0919072	0.0516965	0	-0.216837	0.15554	0.04295	0.0584682	0.0182575	4.78072	2.71877	14.3354	12.0387	0.0923916	-0.321257	0	0	0.127524	0.0551447	0.0715344	0.0313237	0.123303
Gm28417_chr1_34468834_34473148_-_ENSMUSG00000100280.2_ENSMUSG00000100280.2.unspliced	4315	4115.99	0	0	0	0	0	0	0	0	0	0	0.195775	0.14749	0	0	0.208855	0.165028	0	0	0	0	0.0960273	0.0879798	0	0	0	0	0	0	0	0	0	0	0.227247	0.219204	0	0	0.491253	0.442997	0	0	0	0	0	0	0	0	0.739955
Gm28417_chr1_34468834_34473148_-_ENSMUSG00000100280.2_ENSMUST00000185218.1	785	585.994	0	0	0	0	0	0	0	0	0	0	0	0	0	0	0	0	0	0	0	0	0	0	0	0	0	0	0	0	0	0	0	0	0.0456045	0.0456045	0	0	0.0353887	0.0353887	0	0	0	0	0	0	0	0	0
Gm28417_chr1_34468834_34473148_-_ENSMUSG00000100280.2_ENSMUST00000185881.1	538	338.994	0	0	0	0	0	0	0	0	0	0	0	0	0	0	0.14251	0.0656981	0	0	0	0	0	0	0	0	0	0	0	0	0	0	0	0	0	0	0	0	0	0	0	0	0	0	0	0	0	0	0
Ptpn18_chr1_34459762_34475733_+_ENSMUSG00000026126.15_ENSMUST00000188972.2	414	214.996	0	0	0	0	0	0	0	0	0	0	0	0	0	0	0	0	0	0	0	0	0	0	0	0	0	0	0	0	0	0	0	0	0	0	0.366991	0.10322	0.65581	0.197378	0	0	0	0	0	0	0	0	0.0770644
4930568A12Rik_chr1_34477167_34485933_-_ENSMUSG00000101223.6_ENSMUST00000188292.6	926	726.994	0	0	0	0	0	0	0	0	0	0	0	0	0	0	0	0	0	0	0	0	0	0	0	0	0	0	0	0	0	0	0	0	0	0	0	0	0	0	0	0	0	0	0	0	0	0	0
4930568A12Rik_chr1_34477167_34485933_-_ENSMUSG00000101223.6_ENSMUSG00000101223.6.unspliced	8767	8567.99	0	0	0	0	0	0	0	-0.0160843	0	-0.0160843	0.0300815	0.0139972	0.168779	0.152695	0.153412	0.137328	0	0	0.109485	0.0950756	0.0205279	0.0044349	0	0	0	0	0	0	0	0	0	0	0	0	0	0	0	0	0	0	0	0	0	0	0	0	0.139965
4930568A12Rik_chr1_34477167_34485933_-_ENSMUSG00000101223.6_ENSMUST00000186117.1	498	298.994	0	0	0	0	0	0	0	0	0	0	0	0	0	0	0	0	0	0	0	0	0	0	0	0	0	0	0	0	0	0	0	0	0	0	0	0	0	0	0	0	0	0	0	0	0	0	0
Prss39_chr1_34498410_34503063_+_ENSMUSG00000026125.9_ENSMUSG00000026125.9.unspliced	4654	4454.99	0	0	0	0	0	0	0	0	0	0	0	0	0	0	0	0	0	0	0	0	0	0	0	0	0	0	0	0	0	0	0	0	0	0	0	0	0	0	0	0	0	0	0	0	0	0	0
Prss39_chr1_34498410_34503063_+_ENSMUSG00000026125.9_ENSMUST00000027299.9	1267	1067.99	0	0	0	0	0	0	0	0	0	0	0	0	0	0	0	0	0	0	0	0	0	0	0	0	0	0	0	0	0	0	0	0	0	0	0	0	0	0	0	0	0	0	0	0	0	0	0
Gm28416_chr1_34523716_34524007_-_ENSMUSG00000101116.1_ENSMUST00000188334.1.monoexonic.unspliced	292	96.7163	0	0	0	0	0	0	0	0	0	0	0	0	0	0	0	0	0	0	0	0	0	0	0	0	0	0	0	0	0	0	0	0	0	0	0	0	0	0	0	0	0	0	0	0	0	0	0
Cfc1_chr1_34535648_34544313_+_ENSMUSG00000026124.4_ENSMUSG00000026124.4.unspliced	8666	8466.99	0	0	0	0	0	0	0	0	0.12415	0.12415	0	0	0	0	0	0	0	0	0.0156407	0.0156407	0	0	0	0	0	0	0	0	0	0	0	0	0	0	0	0	0	0	0	0	0	0	0	0	0	0	0.10789
Cfc1_chr1_34535648_34544313_+_ENSMUSG00000026124.4_ENSMUST00000027298.4	1040	840.994	0	0	0	0	0	0	0	0	0	0	0	0	0	0	0	0	0	0	0	0	0	0	0	0	0	0	0	0	0	0	0	0	0	0	0	0	0	0	0	0	0	0	0	0	0	0	0
Gm28419_chr1_34538086_34538560_-_ENSMUSG00000101803.1_ENSMUST00000189108.1.monoexonic.unspliced	475	275.994	0	0	0	0	0	0	0	0	0	0	0	0	0	0	0	0	0	0	0	0	0	0	0	0	0	0	0	0	0	0	0	0	0	0	0	0	0	0	0	0	0	0	0	0	0	0	0
Prss40_chr1_34543968_34560943_-_ENSMUSG00000037529.13_ENSMUSG00000037529.13.unspliced	16976	16777	0	0	0	0	0	0	0.0155937	0.0155937	0	0	0	0	0.0395632	0.0395632	0	0	0	0	0	0	0	0	0	0	0	0	0	0	0	0	0	0	0	0	0	0	0.026332	0.026332	0.0217473	0.0217473	0	0	0	0	0	0	0
Prss40_chr1_34543968_34560943_-_ENSMUSG00000037529.13_ENSMUST00000047840.8	1275	1075.99	0	0	0	0	0	0	0	0	0	0	0	0	0	0	0	0	0	0	0	0	0	0	0	0	0	0	0	0	0	0	0	0	0	0	0	0	0	0	0	0	0	0	0	0	0	0	0
1700101I19Rik_chr1_34579202_34579711_-_ENSMUSG00000045815.4_ENSMUST00000186712.1.monoexonic.unspliced	510	310.994	0	0	0	0	0	0	0	0	0	0	0	0	0	0	0	0	0	0	0	0	0	0	0	0	0	0	0	0	0	0	0	0	0	0	0	0	0	0	0	0	0	0	0	0	0	0	0
Amer3_chr1_34579657_34590944_+_ENSMUSG00000045174.10_ENSMUSG00000045174.10.unspliced	11288	11089	0	0	0	0	0	0	0	0	0	0	0	0	0	0	0	0	0	0	0	0	0	0	0	0	0	0	0	0	0	0	0	0	0	0	0	0	0	0	0.0434946	0.0434946	0	0	0	0	0	0	0
Amer3_chr1_34579657_34590944_+_ENSMUSG00000045174.10_ENSMUST00000052670.10	4392	4192.99	0	0	0	0	0	0	0	0	0	0	0	0	0	0	0	0	0	0	0	0	0	0	0	0	0	0	0	0	0	0	0	0	0	0	0	0	0	0	0	0	0	0	0	0	0	0	0
Gm28418_chr1_34607297_34607719_-_ENSMUSG00000100524.1_ENSMUST00000186179.1.monoexonic.unspliced	423	223.994	0	0	0	0	0	0	0	0	0	0	0	0	0	0	0	0	0	0	0	0	0	0	0	0	0	0	0	0	0	0	0	0	0	0	0	0	0	0	0	0	0	0	0	0	0	0	0
Gm36984_chr1_34610572_34610806_-_ENSMUSG00000102499.1_ENSMUST00000192770.1.monoexonic.unspliced	235	56.3604	0	0	0	0	0	0	0	0	0	0	0	0	0	0	0	0	0	0	0	0	0	0	0	0	0	0	0	0	0	0	0	0	0	0	0	0	0	0	0	0	0	0	0	0	0	0	0
Gm29730_chr1_34610908_34612303_-_ENSMUSG00000103521.1_ENSMUST00000192986.1.monoexonic.unspliced	1396	1196.99	0	0	0	0	0	0	0	0	0	0	0	0	0	0	0	0	0	0	0	0	0	0	0	0	0	0	0	0	0	0	0	0	0	0	0	0	0	0	0	0	0	0	0	0	0	0	0
AA619741_chr1_34635544_34636189_-_ENSMUSG00000104098.1_ENSMUST00000195095.1.monoexonic.unspliced	646	446.994	0	0	0	0	0	0	0	0	0	0	0	0	0	0	0	0	0	0	0	0	0	0	0	0	0	0	0	0	0	0	0	0	0	0	0	0	0	0	0	0	0	0	0	0	0	0	0
Arhgef4_chr1_34678188_34813309_+_ENSMUSG00000037509.21_ENSMUST00000159747.8	6514	6314.99	0.0415006	0.0100249	0	0	0	0	0.302964	0.224275	0	-0.0314757	0	-0.0402107	0	-0.056295	0	-0.0160843	0	-0.0713389	0	-0.110165	0.00899498	-0.0224807	0	0	0	0	0	-0.0230843	0	0	0	0	0.621942	0.483838	1.46467	0.961058	0	0	0	-0.0941687	0	0	0	-0.0402107	0	0	0.302425
Arhgef4_chr1_34678188_34813309_+_ENSMUSG00000037509.21_ENSMUSG00000037509.21.unspliced	135122	134923	0	-0.0246916	0	0	0	0	0.523499	0.523499	0.678884	0.61304	0.210948	0.162597	3.2117	2.8093	0.383362	0.335056	1.05814	0.831649	1.3897	1.31573	0.164352	0.057322	0	-0.00807608	0.294192	0.253981	0.185917	0.112496	0.113907	0.0897617	0	-0.0403257	1.37945	1.2038	0.21915	0.21915	0	-0.00822848	0.603311	0.47915	0.274961	0.274961	0.0897919	0.0897919	0	0	3.5599
Gm37224_chr1_34752775_34752922_+_ENSMUSG00000102537.1_ENSMUST00000192878.1.monoexonic.unspliced	148	26.4358	0	0	0	0	0	0	0	0	0	0	0	0	0	0	0	0	0	0	0	0	0	0	0	0	0	0	0	0	0	0	0	0	0	0	0	0	0	0	0	0	0	0	0	0	0	0	0
Gm37845_chr1_34753123_34753477_+_ENSMUSG00000102612.1_ENSMUST00000194977.1.monoexonic.unspliced	355	156.152	0	0	0	0	0	0	0	0	0	0	0	0	0	0	0	0	0	0	0	0	0	0	0	0	0	0	0	0	0	0	0	0	0	0	0	0	0	0	0	0	0	0	0	0	0	0	0
Arhgef4_chr1_34678188_34813309_+_ENSMUSG00000037509.21_ENSMUST00000047664.15	3287	3087.99	2.14283	1.46716	0	0	0	0	0	-0.162575	0.439676	0.335942	0	0	0	0	0	0	0.00409804	0.00409804	0.159011	0.125954	0.0991446	0.084817	0	0	0.133431	0.125389	0.181712	0.181712	0	0	0.855469	0.598235	0.191757	0.078339	1.07694	0.776338	4.87143	4.09957	0.16017	0.16017	0.32949	0.321448	0	0	0	0	0.0172459
Arhgef4_chr1_34801794_34801964_+_ENSMUSG00000118272.1_ENSMUST00000211073.1.monoexonic.unspliced	171	31.6189	0	0	0	0	0	0	0	0	0	0	0	0	0	0	0	0	0	0	0	0	0	0	0	0	0	0	0	0	0	0	0	0	0	0	0	0	0	0	0	0	0	0	0	0	0	0	0
Gm38336_chr1_34809360_34811908_-_ENSMUSG00000104002.2_ENSMUST00000193040.2.monoexonic.unspliced	2549	2349.99	0	0	0	0	0	0	0	0	0	0	0	0	1.85947	1.49757	0.862441	0.621177	0	0	0.641269	0.528679	0	0	0	0	0	0	0	0	0.541281	0.340227	0	0	0	0	0	0	0	0	0	0	0	0	0	0	0	0	1.18679
Fam168b_chr1_34813219_34843065_-_ENSMUSG00000037503.12_ENSMUST00000167518.7	5058	4858.99	0	0	0	0	0	0	0.00390549	0.00182173	0	0	0	0	0	0	0	0	0	0	0	0	0	0	0.0184927	0.0141735	0	0	0	0	0	0	0	0	0	0	0	0	0	0	0	0	0	0	0	0	0	0	0
Fam168b_chr1_34813219_34843065_-_ENSMUSG00000037503.12_ENSMUSG00000037503.12.unspliced	29847	29648	0	0	0.836066	0.755473	0.558809	0.494377	0.68298	0.401573	0.248299	0.232191	16.9075	12.5675	21.0793	16.5239	31.815	26.7826	70.2509	61.0807	54.4301	46.7082	12.8055	6.82868	0	0	2.64194	2.15884	0.850141	0.53604	106.347	96.8226	0	0	0	0	0.125667	0.117601	3.68649	2.31128	11.5913	8.0162	0.291012	0.234634	0.711871	0.566726	0.2741	0.209763	13.1318
Fam168b_chr1_34813219_34843065_-_ENSMUSG00000037503.12_ENSMUST00000047534.11	5030	4830.99	0	0	0	0	0	0	3.94443	2.08042	0	0	0	0	0	0	0	0	0	0	0	0	0	0	3.94597	2.24535	0	0	0	0	0	0	0	0	0	0	0	0	0	0	0	0	0	0	0	0	0	0	0
Fam168b_chr1_34813219_34843065_-_ENSMUSG00000037503.12_ENSMUST00000170092.7	941	741.994	0	0	0.425315	-0.213788	0	0	0	0	0	0	0.0252002	-0.43682	3.51764	2.21676	0.27817	-0.183575	0.20556	-0.254671	0.263238	-0.966362	0.763415	0.30503	0	0	0.266863	-0.063915	0	0	0.0579944	-0.402116	0	0	0	0	2.09904	1.29966	0	0	0.659226	0.196894	0	0	0.266952	-0.075102	0	0	0.216035
Fam168b_chr1_34813219_34843065_-_ENSMUSG00000037503.12_ENSMUST00000191307.6	844	644.994	0	0	0	-0.100603	0.2661	-0.087659	0	-0.1043	0	-0.35383	0.140248	-0.518371	1.61372	-0.79734	0.0412528	-0.616877	0.350235	-0.305207	0.143022	-2.14035	0.348338	-0.325704	0	0	0	-0.440695	0.160838	-0.192559	0	-0.65523	0	0	0	0	0.0746778	-0.0025149	0.210656	-0.175367	0.254161	-0.405013	0.0223855	-0.331385	0	-0.0274975	0.0978634	-0.28816	0.0459845
Gm37127_chr1_34823525_34826560_+_ENSMUSG00000104358.1_ENSMUST00000192924.1.monoexonic.unspliced	3036	2836.99	0	0	0	0	0	0	0	0	0	0	0	0	0	0	0	0	0	0	0	0	0	0	0	0	0	0	0	0	0	0	0	0	0	0	0	0	0	0	0	0	0	0	0	0	0	0	0
Plekhb2_chr1_34849976_34879580_+_ENSMUSG00000026123.11_ENSMUST00000156687.7	5176	4976.99	0	0	0.476998	0.368136	0	0	0	0	0	0	0.0879227	-0.434091	0	0	1.94833	1.36424	6.5143	5.8225	1.70199	0.967358	0.416658	0.400346	0.0443244	-0.116155	0.687908	0.382457	0	0	3.66904	2.49366	0	0	1.67923	1.02071	0.918196	0.766146	0	0	0	0	0	0	0	0	0	0	0.0480758
Plekhb2_chr1_34849976_34879580_+_ENSMUSG00000026123.11_ENSMUSG00000026123.11.unspliced	29605	29406	0	0	0.301201	0.136631	0	0	0.202717	0.121928	0.869048	0.684079	12.5315	10.4815	14.7198	11.8991	6.2289	5.36928	17.5516	14.6273	14.9208	12.0329	2.54326	1.4715	2.95079	2.47236	0.19274	0.144337	0.620374	0.37911	29.0668	25.9869	0.583275	0.550955	0.88038	0.620486	0.503244	0.261229	0	0	8.4224	6.85418	0.828264	0.619168	0.734117	0.541106	0	0	17.214
Plekhb2_chr1_34849976_34879580_+_ENSMUSG00000026123.11_ENSMUST00000027297.10	3279	3079.99	0	0	0.48308	0.322237	0	0	0.0623746	-0.114185	0	0	0.270505	-0.639761	0.11869	-0.784121	0.0958268	-0.133233	0.10154	-0.118489	0.0189595	-0.926426	1.29104	-0.21046	0.875765	0.219888	0.106745	-0.054098	0	0	0.0584798	-0.382804	0	-0.176776	0.129932	-0.334906	0.41807	0.257227	0	0	0.282715	0.121872	0	0	0	0	0	0	0.0311893
Gm19430_chr1_34928509_34930645_+_ENSMUSG00000103716.1_ENSMUST00000193847.1.monoexonic.unspliced	2137	1937.99	0	0	0	0	0	0	0	0	0	0	0	0	0	0	0	0	0	0	0	0	0	0	0	0	0	0	0	0	0	0	0	0	0	0	0	0	0	0	0	0	0	0	0	0	0	0	0
Gm37670_chr1_34969627_34969855_-_ENSMUSG00000103548.1_ENSMUST00000193622.1.monoexonic.unspliced	229	53.1934	0	0	0	0	0	0	0	0	0	0	0	0	0	0	0	0	0	0	0	0	0	0	0	0	0	0	0	0	0	0	0	0	0	0	0	0	0	0	0	0	0	0	0	0	0	0	0
Gm8009_chr1_34970065_34970500_+_ENSMUSG00000103760.1_ENSMUST00000191672.1.monoexonic.unspliced	436	236.994	0	0	0	0	0	0	0	0	0	0	0	0	0	0	0	0	0	0	0	0	0	0	0	0	0	0	0	0	0	0	0	0	0	0	0	0	0	0	0	0	0	0	0	0	0	0	0
Gm38027_chr1_34985656_34985890_+_ENSMUSG00000103997.1_ENSMUST00000192315.1.monoexonic.unspliced	235	56.3604	0	0	0	0	0	0	0	0	0	0	0	0	0	0	0	0	0	0	0	0	0	0	0	0	0	0	0	0	0	0	0	0	0	0	0	0	0	0	0	0	0	0	0	0	0	0	0
Gm25096_chr1_35178956_35179084_-_ENSMUSG00000077231.1_ENSMUST00000104043.1.monoexonic.unspliced	129	23.0811	0	0	0	0	0	0	0	0	0	0	0	0	0	0	0	0	0	0	0	0	0	0	0	0	0	0	0	0	0	0	0	0	0	0	0	0	0	0	0	0	0	0	0	0	0	0	0
Gm37068_chr1_35625606_35651297_-_ENSMUSG00000104417.1_ENSMUSG00000104417.1.unspliced	25692	25493	0	0	0	0	0	0	0	0	0	0	0	0	0	-0.00804214	0	-0.00731231	0	-0.00804214	0.0782485	0.0782485	0	-0.00804214	0	0	0	0	0	0	0	-0.016171	0	0	0	0	0	0	0	0	0.187813	0.161622	0	0	0	0	0	0	0
Gm37068_chr1_35625606_35651297_-_ENSMUSG00000104417.1_ENSMUST00000195168.1	640	440.994	0	0	0	0	0	0	0	0	0	0	0	0	0	0	0	0	0	0	0	0	0	0	0	0	0	0	0	0	0	0	0	0	0	0	0	0	0	0	0	0	0	0	0	0	0	0	0
Gm25634_chr1_35761602_35761706_+_ENSMUSG00000064601.1_ENSMUST00000082667.1.monoexonic.unspliced	105	19.7097	0	0	0	0	0	0	0	0	0	0	0	0	0	0	0	0	0	0	0	0	0	0	0	0	0	0	0	0	0	0	0	0	0	0	0	0	0	0	0	0	0	0	0	0	0	0	0
Gm28415_chr1_35806974_35810462_+_ENSMUSG00000101714.1_ENSMUSG00000101714.1.unspliced	3489	3289.99	0	0	0	0	0	0	0	0	0	0	0	0	0	0	0	0	0	0	0	0	0	0	0	0	0	0	0	0	0	0	0	0	0	0	0	0	0	0	0	0	0	0	0	0	0	0	0
Gm28415_chr1_35806974_35810462_+_ENSMUSG00000101714.1_ENSMUST00000187528.1	452	252.994	0	0	0	0	0	0	0	0	0	0	0	0	0	0	0	0	0	0	0	0	0	0	0	0	0	0	0	0	0	0	0	0	0	0	0	0	0	0	0	0	0	0	0	0	0	0	0
1110002O04Rik_chr1_35879845_35881119_+_ENSMUSG00000102531.1_ENSMUSG00000102531.1.unspliced	1275	1075.99	0	0	0	0	0	0	0	0	0	0	0	0	0	0	0	0	0	0	0	0	0	0	0	0	0	0	0	0	0	0	0	0	0	0	0	0	0	0	0	0	0	0	0	0	0	0	0
1110002O04Rik_chr1_35879845_35881119_+_ENSMUSG00000102531.1_ENSMUST00000194261.1	566	366.994	0	0	0	0	0	0	0	0	0	0	0	0	0	0	0	0	0	0	0	0	0	0	0	0	0	0	0	0	0	0	0	0	0	0	0	0	0	0	0	0	0	0	0	0	0	0	0
Gm8022_chr1_35958919_35959822_+_ENSMUSG00000103096.1_ENSMUST00000191763.1.monoexonic.unspliced	904	704.994	0	0	0	0	0	0	0	0	0	0	0	0	0	0	0	0	0	0	0	0	0	0	0	0	0	0	0	0	0	0	0	0	0	0	0	0	0	0	0	0	0	0	0	0	0	0	0
Gm37146_chr1_35981960_35986373_-_ENSMUSG00000102279.1_ENSMUSG00000102279.1.unspliced	4414	4214.99	0	0	0	0	0	0	0	0	0	0	0	0	0	0	0	0	0	0	0	0	0	0	0	0	0	0	0	0	0	0	0	0	0	0	0	0	0	0	0	0	0	0	0	0	0	0	0
Gm37146_chr1_35981960_35986373_-_ENSMUSG00000102279.1_ENSMUST00000192572.1	463	263.994	0	0	0	0	0	0	0	0	0	0	0	0	0	0	0	0	0	0	0	0	0	0	0	0	0	0	0	0	0	0	0	0	0	0	0	0	0	0	0	0	0	0	0	0	0	0	0
Gm33222_chr1_36002985_36011044_-_ENSMUSG00000103708.1_ENSMUSG00000103708.1.unspliced	8060	7860.99	0	0	0	0	0	0	0	0	0	0	0	0	0	0	0	0	0	0	0.0042327	0.0042327	0	0	0	0	0	0	0	0	0	0	0	0	0	0	0	0	0	0	0	0	0	0	0	0	0	0	0
Gm33222_chr1_36002985_36011044_-_ENSMUSG00000103708.1_ENSMUST00000193725.1	654	454.994	0	0	0	0	0	0	0	0	0	0	0	0	0	0	0	0	0	0	0	0	0	0	0	0	0	0	0	0	0	0	0	0	0	0	0	0	0	0	0	0	0	0	0	0	0	0	0
4930535G08Rik_chr1_36011072_36011894_+_ENSMUSG00000104201.1_ENSMUSG00000104201.1.unspliced	823	623.994	0	0	0	0	0	0	0	0	0	0	0	0	0	0	0	0	0	0	0	0	0	0	0	0	0	0	0	0	0	0	0	0	0	0	0	0	0	0	0	0	0	0	0	0	0	0	0
4930535G08Rik_chr1_36011072_36011894_+_ENSMUSG00000104201.1_ENSMUST00000192017.1	425	225.994	0	0	0	0	0	0	0	0	0	0	0	0	0	0	0	0	0	0	0	0	0	0	0	0	0	0	0	0	0	0	0	0	0	0	0	0	0	0	0	0	0	0	0	0	0	0	0
Gm38049_chr1_36029647_36031018_-_ENSMUSG00000102434.1_ENSMUST00000195698.1.monoexonic.unspliced	1372	1172.99	0	0	0	0	0	0	0	0	0	0	0	0	0	0	0	0	0	0	0	0	0	0	0	0	0	0	0	0	0	0	0	0	0	0	0	0	0	0	0	0	0	0	0	0	0	0	0
Hs6st1_chr1_36068400_36106446_+_ENSMUSG00000045216.7_ENSMUSG00000045216.7.unspliced	38047	37848	0	0	0.92396	0.674066	0	0	0	0	3.47619	2.14629	34.5773	22.0786	300.639	245.96	109.655	88.1598	94.4025	60.349	267.824	213.324	39.0176	18.866	2.25854	1.49279	0	0	1.40336	0.790746	188.317	155.776	0	0	0	0	1.09258	0.616989	4.2294	3.31051	22.1822	14.7711	2.94481	1.93727	0	0	1.27577	0.904966	77.2328
Hs6st1_chr1_36068400_36106446_+_ENSMUSG00000045216.7_ENSMUST00000088174.3	3719	3519.99	0	-0.00804214	0.410649	-1.15698	0	0	0	0	0.827665	-0.737605	0.332306	-1.21868	0.204421	-3.10872	0.351365	-1.19417	0.667419	-0.873751	0.21897	-1.3184	0.886666	-0.659514	1.46565	-0.10082	0	-0.00804214	1.56065	-0.00616	0.173983	-1.36759	0	-0.00804214	0	-0.00804214	1.41584	-0.15128	0.879008	-0.687132	0.674166	-0.881704	1.21888	-0.34707	0	-0.00804214	1.19039	-0.37696	0.571412
Gm37335_chr1_36105384_36106446_-_ENSMUSG00000104523.1_ENSMUSG00000104523.1.unspliced	1063	863.994	0	0	0	0	0	0	0	0	0	0	0	0	0	0	0	0	0	0	0	0	0	0	0	0	0	0	0	0	0	0	0	0	0	0	0	0	0	0	0	0	0	0	0	0	0	0	0
Gm37335_chr1_36105384_36106446_-_ENSMUSG00000104523.1_ENSMUST00000192656.1	447	247.994	0	0	0	0	0	0	0	0	0	0	0	0	0	0	0	0	0	0	0	0	0	0	0	0	0	0	0	0	0	0	0	0	0	0	0	0	0	0	0	0	0	0	0	0	0	0	0
Gm33280_chr1_36132042_36138746_+_ENSMUSG00000102202.1_ENSMUSG00000102202.1.unspliced	6705	6505.99	0	0	0	0	0	0	0	0	0	0	0	0	0	0	0	0	0	0	0	0	0	0	0	0	0	0	0	0	0	0	0	0	0	0	0	0	0	0	0	0	0	0	0	0	0	0	0
Gm33280_chr1_36132042_36138746_+_ENSMUSG00000102202.1_ENSMUST00000193983.1	4340	4140.99	0	0	0	0	0	0	0	0	0	0	0.436182	0.436182	0.435195	0.435195	0	0	0	0	0.43794	0.43794	0	0	0	0	0	0	0	0	0	0	0	0	0	0	0	0	0	0	0	0	0	0	0	0	0	0	0
Uggt1_chr1_36140027_36244720_-_ENSMUSG00000037470.14_ENSMUST00000046875.13	9033	8833.99	74.7756	48.8271	194.529	163.766	0	0	31.3666	18.5949	0.569015	-0.240459	1.96331	-5.53446	1.41931	-5.8852	2.85479	-6.59795	3.53728	-5.11285	2.00174	-10.0186	20.8388	8.361	10.4791	2.58275	0.160118	-0.056477	1.21632	0.581513	0.811922	-3.08924	0.427735	-0.609665	2.17638	-2.61452	32.7605	21.7927	12.0825	6.29398	4.05704	-1.13112	0.64918	-0.77423	0.44492	0.300347	1.25045	1.00166	2.64542
Uggt1_chr1_36140027_36244720_-_ENSMUSG00000037470.14_ENSMUSG00000037470.14.unspliced	104694	104495	1.63356	0.866082	3.60978	2.33326	0	0	4.67025	3.59001	2.24505	1.98305	52.5232	46.606	50.4476	41.8396	39.9885	35.7762	61.6827	50.9513	47.9619	38.4167	3.9327	2.42472	7.42105	6.26999	2.16163	1.97612	0.231222	0.19853	114.694	105.96	1.32209	1.30597	9.22251	7.35451	2.06479	1.31417	1.27408	0.741471	22.3719	18.2709	1.63414	1.60193	0.155722	0.115326	0.882977	0.681408	20.3333
Mir6897_chr1_36144252_36144313_-_ENSMUSG00000098752.1_ENSMUST00000184790.1.monoexonic.unspliced	62	14.9844	0	0	0	0	0	0	0	0	0	0	0	0	0	0	0	0	0	0	0	0	0	0	0	0	0	0	0	0	0	0	0	0	0	0	0	0	0	0	0	0	0	0	0	0	0	0	0
Neurl3_chr1_36264597_36274679_-_ENSMUSG00000047180.8_ENSMUST00000056946.7	2598	2398.99	0	0	0	0	0	0	0	0	0	0	0	0	0	0	0	0	0	0	0	0	0	0	0	0	0	0	0	0	0	0	0	0	0	0	0	0	0	0	0	0	0	0	0	0	0	0	0
Neurl3_chr1_36264597_36274679_-_ENSMUSG00000047180.8_ENSMUSG00000047180.8.unspliced	10083	9883.99	0	0	0	0	0	0	0	0	0	0	0	0	0	0	0	0	0	0	0	0	0	0	0	0	0	0	0	0	0	0	0	0	0	0	0	0	0	0	0	0	0	0	0	0	0	0	0
Neurl3_chr1_36264597_36274679_-_ENSMUSG00000047180.8_ENSMUST00000188666.2	1206	1006.99	0	0	0	0	0	0	0	0	0	0	0	0	0	0	0	0	0	0	0	0	0	0	0	0	0	0	0	0	0	0	0	0	0	0	0	0	0	0	0	0	0	0	0	0	0	0	0
Arid5a_chr1_36307733_36324029_+_ENSMUSG00000037447.16_ENSMUSG00000037447.16.unspliced	16297	16098	0	0	0	0	0	0	0	0	0.620749	0.620749	0.135597	0.135597	1.44449	1.23539	1.09449	1.01407	0.705016	0.672564	2.12817	1.86278	0.032814	0.032814	0	0	0.160118	0.119907	0.307855	0.227434	0	0	0.15554	0.15554	0.116936	0.116936	0.109322	0.109322	0	0	0.173978	0.146919	0.402939	0.346644	0.400428	0.376302	0.217406	0.136985	3.22129
Arid5a_chr1_36307733_36324029_+_ENSMUSG00000037447.16_ENSMUST00000097778.8	2270	2070.99	0.254485	0.190148	0	0	0	0	0	0	0	0	0	0	0	0	0	0	0	0	0	0	0.123602	0.0914334	0	0	0	0	0.243589	0.243589	0	0	0	0	0	0	0.948623	0.715588	1.68975	1.20722	0	0	0	0	0	0	0.174048	0.174048	0
Arid5a_chr1_36307733_36324029_+_ENSMUSG00000037447.16_ENSMUST00000115031.7	3002	2802.99	0	0	0	0	0	0	0	0	0	0	0	0	0	0	0	0	0	0	0	0	0	0	0	0	0	0	0	0	0	0	0	0	0	0	0	0	0.100831	0.100831	0	0	0	0	0	0	0	0	0
Arid5a_chr1_36307733_36324029_+_ENSMUSG00000037447.16_ENSMUST00000115032.7	4640	4440.99	0	0	0	0	0	0	0	0	0	0	0	0	0	0	0	0	0	0	0	0	0	0	0	0	0	0	0	0	0	0	0	0	0	0	0	0	0	0	0	0	0	0	0	0	0	0	0
Arid5a_chr1_36307733_36324029_+_ENSMUSG00000037447.16_ENSMUST00000137906.1	5504	5304.99	0	0	0	0	0	0	0	0	0	0	0	0	0	0	0	0	0	0	0	0	0	0	0	0	0	0	0	0	0	0	0	0	0	0	0	0	0	0	0	0	0	0	0	0	0.0391454	0.0391454	0
Arid5a_chr1_36307733_36324029_+_ENSMUSG00000037447.16_ENSMUST00000115029.1	4329	4129.99	0	0	0	0	0	0	0.997994	0.90953	0	0	0	0	0	0	0	0	0.00317774	-0.068918	0	0	0	0	0	0	0	0	0	0	0	0	0	0	0	0	0.614338	0.549814	0	0	0	0	0	0	0	0	0	0	0
4930403P22Rik_chr1_36332708_36333420_+_ENSMUSG00000102762.1_ENSMUST00000192234.1.monoexonic.unspliced	713	513.994	0	0	0	0	0	0	0	0	0	0	0	0	0	0	0	0	0	0	0	0	0	0	0	0	0	0	0	0	0	0	0	0	0	0	0	0	0	0	0	0	0	0	0	0	0	0	0
Kansl3_chr1_36335730_36369181_-_ENSMUSG00000010453.12_ENSMUST00000185912.6	4527	4327.99	0	-0.0135344	0	0	0	-0.0101781	0	0	0	0	0	0	0.311453	-0.454631	0	0	0	0	0.208408	-0.449038	0	0	0	0	0.0533725	-0.308264	0	0	0	0	0	0	0	-0.000822156	0.958966	0.86551	57.7462	33.3546	0.869361	-0.074119	0	-0.000822156	0	0	0	-0.000822156	0
Kansl3_chr1_36335730_36369181_-_ENSMUSG00000010453.12_ENSMUSG00000010453.12.unspliced	33452	33253	0.0212856	-0.0296656	0.689303	0.406471	0.23949	0.162751	1.82795	1.09366	0	-0.0482529	55.5438	49.2199	38.5543	30.5672	25.5789	21.7252	32.8651	24.9729	26.6518	20.0273	3.28079	1.41734	0.81692	0.590858	1.12082	0.729166	0.551443	0.334305	61.0681	55.4658	1.16655	0.796611	0	-0.0554729	2.21166	1.09845	0	-0.0645909	48.4469	40.513	0	-0.0554729	0	-0.0482529	0	-0.0554729	7.47525
Kansl3_chr1_36335730_36369181_-_ENSMUSG00000010453.12_ENSMUST00000010597.9	4663	4463.99	0	0	0	0	0	0	0	0	0	0	0	0	0	0	0	0	0	-5.76966e-08	0	0	0	0	0	0	0	0	0	0	0	0	0	0	0	0	2.72274	0.73976	0	0	0	0	0	0	0	0	0	0	0
Kansl3_chr1_36335730_36369181_-_ENSMUSG00000010453.12_ENSMUST00000186470.1	2801	2601.99	2.24787	1.06582	0.381317	-0.252656	0.23949	-0.389344	1.13485	0.252675	0	0	0.799497	-1.65865	0.519374	-0.595186	0.549902	-0.928358	0.893198	-0.370412	0.18261	-0.82689	0.941071	0.062153	0.552623	0.247904	0	-0.123302	0.551443	0.302137	0.193315	-1.26539	0.272195	0.022889	0	0	27.3532	16.7231	0	0	3.1165	-0.55995	0	0	0	0	0	0	0.80147
Mir6898_chr1_36348682_36348758_-_ENSMUSG00000098680.1_ENSMUST00000184898.1.monoexonic.unspliced	77	16.5554	0	0	0	0	0	0	0	0	0	0	0	0	0	0	0	0	0	0	0	0	0	0	0	0	0	0	0	0	0	0	0	0	0	0	0	0	0	0	0	0	0	0	0	0	0	0	0
Kansl3_chr1_36335730_36369181_-_ENSMUSG00000010453.12_ENSMUST00000187628.1	336	137.475	0	0	0	0	0	0	0	0	0	0	0	0	0	0	0	0	0.333733	-0.088654	0	0	0	0	0	0	0	0	0	0	0	0	0	0	0	0	1.28606	1.20899	0	0	0	0	0	0	0	0	0	0	0
Fer1l5_chr1_36372291_36422110_+_ENSMUSG00000037432.15_ENSMUST00000179162.6	6315	6115.99	0	0	0	0	0	0	0	0	0	0	0	0	0	0	0	0	0	0	0	0	0	0	0	0	0	0	0	0	0	0	0	0	0	0	0	0	0	0	0	0	0	0	0	0	0	0	0
Fer1l5_chr1_36372291_36422110_+_ENSMUSG00000037432.15_ENSMUSG00000037432.15.unspliced	49820	49621	0	0	0	0	0	0	0	0	0	0	0.030082	0.030082	0	0	0	-0.00804432	0.0283165	0.0202715	0	0	0	0	0	0	0	0	0	0	0	0	0	0	0	0	0.0836141	0.0836141	0	0	0	-0.00804584	0	0	0	0	0	0	0
Lman2l_chr1_36419871_36445271_-_ENSMUSG00000001143.13_ENSMUSG00000001143.13.unspliced	25401	25202	0	0	2.80436	1.90719	0	0	4.41204	3.1992	0	0	24.0124	19.9416	21.5548	16.644	13.7389	11.8604	20.1378	15.0148	41.0005	32.8959	10.9352	5.70963	0.506431	0.353245	0.346921	0.258457	4.1366	2.96195	31.8001	26.262	4.95686	3.17735	1.73715	1.4857	0	-0.0661945	0.295201	0.055311	27.0726	23.9473	0.582023	0.549854	0	0	0.345456	0.254386	27.2672
Lman2l_chr1_36419871_36445271_-_ENSMUSG00000001143.13_ENSMUST00000125304.7	3378	3178.99	0	0	1.12613	0.961643	0	0	0.915061	0.586087	0	0	0.126718	-0.165644	0.323576	-0.258352	0.0933312	-0.0711558	0	-0.328974	0.176009	-0.655621	0.486354	0.15738	0	-0.056295	0.240176	0.183881	0.402811	0.073837	0	-0.328974	0.113617	-0.05087	0	0	0	0	0.589364	0.321707	0.0933548	-0.235619	0	0	0	0	0	0	0.30638
Lman2l_chr1_36419871_36445271_-_ENSMUSG00000001143.13_ENSMUST00000115011.7	2290	2090.99	0.254485	0.230359	0	-0.0587416	0.0798299	0.0557035	0.0527198	-0.170776	0.12415	0.12415	0.00755131	-0.142011	0	0	0.0626503	-0.50859	0.221208	-0.262844	0	0	1.09212	0.08254	0	0	0	0	0.0559531	-0.0644519	0.0615181	-0.1352	1.22888	0.778581	0.309242	-0.050893	2.63384	1.78323	27.2126	20.6833	0	-0.12582	0.0223855	-0.0660781	0	0	0.809332	0.336617	0
Cnnm4_chr1_36471620_36508764_+_ENSMUSG00000037408.10_ENSMUSG00000037408.10.unspliced	37145	36946	0	0	0	-0.0241264	0	0	0.0158879	-0.260259	0	-0.0241264	1.98538	1.76824	4.17795	3.83824	1.59711	1.39606	2.36226	2.04803	6.21036	5.68381	0.0861395	0.0137602	0.384433	0.376391	0.720529	0.696403	1.13742	1.0315	1.61343	1.46905	0.46662	0.410325	0.740598	0.571713	0.329985	0.284812	0	-0.0241264	2.8054	2.65245	0	0	0.244706	0.244706	0	0	4.6713
Cnnm4_chr1_36471620_36508764_+_ENSMUSG00000037408.10_ENSMUST00000153128.1	4547	4347.99	0	0	0	0	0.02661	-0.0136007	1.9801	1.21077	0	0	0.060163	-0.092638	0.0593448	-0.0934562	0.0319423	-0.120859	0.283157	0.130356	0.0156407	-0.13716	0.120666	0.0804553	0	-0.0402107	0	-0.0402107	0.930489	0.578008	0.0193315	-0.0208792	0.038885	-0.0013257	0.0194894	-0.133312	10.8325	6.84842	0	0	0.0434946	0.0032839	0	0	0	-0.0402107	0	0	0
Gm37909_chr1_36473952_36476110_+_ENSMUSG00000104316.1_ENSMUST00000193157.1.monoexonic.unspliced	2159	1959.99	0	0	0	0	0.21288	0.188754	0	0	0	0	0	0	0.352025	0.321794	0	0	0.426837	0.338959	0.890513	0.773688	0	0	0	0	0	0	0	0	1.30627	1.08875	0	0	0	0	0	0	0	0	0	0	0	0	0	0	0	0	0.476591
Gm47280_chr1_36506562_36506702_+_ENSMUSG00000106081.1_ENSMUST00000200651.1.monoexonic.unspliced	141	25.1157	0	0	0	0	0	0	0	0	0	0	0	0	0	0	0	0	0	0	0	0	0	0	0	0	0	0	0	0	0	0	0	0	0	0	0	0	0	0	0	0	0	0	0	0	0	0	0
Cnnm3_chr1_36511867_36528237_+_ENSMUSG00000001138.13_ENSMUSG00000001138.13.unspliced	16371	16172	0	0	0.601307	0.488717	0	0	1.54311	1.14759	1.11735	0.956507	7.18095	6.44436	5.83557	4.87855	5.43089	4.4015	6.09112	5.12606	10.6513	8.81727	1.30641	0.606736	0	0	0.773902	0.605017	0	0	5.00963	4.29352	0.81219	0.697298	0.378868	0.24016	2.65753	1.26833	0.605489	0.571527	0.818046	0.625979	0	0	0	0	0	0	6.98478
Cnnm3_chr1_36511867_36528237_+_ENSMUSG00000001138.13_ENSMUST00000001166.13	5193	4993.99	0	0	0.175992	-0.153736	0	0	13.4736	8.2557	0	-0.329728	0.0635133	-0.218964	0.0197816	-0.32603	0	-0.345812	0.142576	-0.112362	0	-0.254938	0.131145	-0.198583	0	0	0.293549	-0.1166	0	0	0	-0.0160843	4.00955	2.71706	2.07679	1.17002	4.70049	2.8971	14.0615	8.75548	10.7298	5.95972	0	0	0	0	0	0	0
Cnnm3_chr1_36511867_36528237_+_ENSMUSG00000001138.13_ENSMUST00000097776.3	5292	5092.99	0	0	0	0	0	0	0	0	0	-8.13415e-11	0	-0.106841	0	0	0	0	0	-0.098916	0	-0.098916	0	-1.20453e-10	0	0	1.53887e-08	1.49729e-08	0	0	0	-0.00804214	6.77201e-09	5.73665e-09	7.58672e-10	-2.75558e-10	4.76554e-09	4.3461e-09	7.80326e-10	7.80326e-10	1.4689e-09	5.01888e-10	0	0	0	0	0	0	0
Gm38033_chr1_36527534_36528237_-_ENSMUSG00000102845.1_ENSMUSG00000102845.1.unspliced	704	504.994	0	0	0	0	0	0	0	0	0	0	0	0	0	0	0	0	0	0	0	0	0	0	0	0	0	0	0	0	0	0	0	0	0	0	0	0	0	0	0	0	0	0	0.266952	0.266952	0	0	0.0154129
Gm38033_chr1_36527534_36528237_-_ENSMUSG00000102845.1_ENSMUST00000192037.1	269	78.2651	0	0	0	0	0	0	0	0	0	0	0	0	0	0	0	0	0	0	0	0	0	0	0	0	0	0	0	0	0	0	0	0	0	0	0	0	0	0	0	0	0	0	0	0	0	0	0
Ankrd23_chr1_36530188_36536883_-_ENSMUSG00000067653.12_ENSMUST00000193083.5	2277	2077.99	0	0	0	0	0	0	0	0	0	0	0	0	0	0	0	0	0	0	0	0	0	0	0	0	0	0	0	0	0	0	0	0	0	0	9.28033	5.66174	28.6134	24.9945	0	0	0	0	0	0	0	0	0
Ankrd23_chr1_36530188_36536883_-_ENSMUSG00000067653.12_ENSMUSG00000067653.12.unspliced	6696	6496.99	0	0	0	0	0	0	0	0	0	0	0	0	2.98702	2.32373	0	0	3.13957	3.13957	0	0	0	0	0	0	0	0	0	0	0	0	0	0	0	0	0.544324	-0.025851	0.61503	0.044856	0	0	0	0	0	0	0	0	2.75891
Gm42417_chr1_36530193_36539429_-_ENSMUSG00000109510.1_ENSMUST00000191849.5	2256	2056.99	0	0	0	0	0	0	0	0	0	0	0.0755574	0.032652	0	-0.0444233	0	0	0	-0.042333	0	-0.0427976	0	0	0	0	0	0	0	0	0	0	0	-0.0241264	0	0	0	0	0	0	0	-0.0241264	0	0	0	0	0	0	0
Gm42417_chr1_36530193_36539429_-_ENSMUSG00000109510.1_ENSMUSG00000109510.1.unspliced	9237	9037.99	0	0	0	0	0	0	0	0	0	0	27.9042	26.4048	0	0	0	0	2.66364	0.73512	8.0383	6.47258	0	0	0	0	0	0	0	0	0	0	0	0	0	-0.158405	0	0	0	0	0	0	0	0	0.467166	0.298281	0	0	0
Ankrd23_chr1_36530188_36536883_-_ENSMUSG00000067653.12_ENSMUST00000054665.9	1964	1764.99	0.0212071	0.0212071	0	0	0	0	0	0	0	0	0	0	0	0	0	0	0	0	0	0	0	0	0	0	0	0	0	0	0	0	0	0	0	0	6.38268e-08	6.38268e-08	0	0	0	0	0	0	0	0	0	0	0
Ankrd23_chr1_36530188_36536883_-_ENSMUSG00000067653.12_ENSMUST00000194853.2	1073	873.994	0	0	0	0	0	0	0	0	0	0	0	0	0	0	0	0	0	0	0	0	0.00504404	0.00504404	0	0	0	0	0	0	0	0	0	0	0	0	0	-0.0011838	0	-0.000929012	0	0	0	0	0	0	0	0	0
Ankrd39_chr1_36537507_36547445_-_ENSMUSG00000079610.9_ENSMUSG00000079610.9.unspliced	9939	9739.99	1.22728	0.917909	0	0	0.401355	0.377227	0.378048	0.26545	0.993198	0.864504	2.65996	2.32796	6.32386	5.20599	0.70273	0.606224	2.16764	1.93494	6.0097	4.66264	0.649319	0.48824	0.192217	0.143961	0	0	0	0	9.08096	8.25961	1.36097	0.974921	1.16256	0.791397	1.71345	1.4067	0	0	6.69147	5.59641	0	0	0	0	0.822053	0.540523	0
Ankrd39_chr1_36537507_36547445_-_ENSMUSG00000079610.9_ENSMUST00000001172.11	2109	1909.99	0.551032	0.466689	0	0	0	-0.0482529	0.230105	0.181852	0	-0.0482529	0	-0.0160843	0.0395632	-0.024774	0	-0.0160843	0.187137	0.1228	0.4205	-0.13032	0.0958367	0.0475838	0	-0.0160843	0	0	0	0	0.0579944	-0.0063428	0	-0.0482529	0.179018	0.11578	3.87177	1.8452	0	0	0.0574909	-0.0068463	0	0	0	0	0.117436	0.0691831	0
Ankrd39_chr1_36537507_36547445_-_ENSMUSG00000079610.9_ENSMUST00000194894.3	664	464.994	1.50879	1.21085	0	0	0	-0.0402107	0	-0.0402107	0	-0.0402107	0	0	0	-0.0402107	0	0	0.0110721	-0.0291386	0	-0.0402107	0.0114485	-0.0287622	0	0	0	0	0	0	0	-0.0402107	0	-0.0402107	0.802256	0.518459	2.10728	1.80277	0	0	0.00775095	-0.0324598	0	0	0	0	0.0195727	-0.020638	0
Sema4c_chr1_36548639_36558349_-_ENSMUSG00000026121.13_ENSMUSG00000026121.13.unspliced	9711	9511.99	0	0	0	0	0	0	0	0	0	0	0	0	6.17186	4.11307	0	0	0.863628	0.574111	0	0	0	0	0	0	0	0	0	0	0	0	0.339242	0.062242	0.526214	0.365371	1.683	0.955465	0	0	0	0	1.00735	0.774128	0	0	0	0	4.60504
Sema4c_chr1_36548639_36558349_-_ENSMUSG00000026121.13_ENSMUST00000191677.5	3779	3579.99	0.0581914	0.0581914	0	0	0	0	0	0	0	0	0	0	0	0	0	0	0	0	0	0	0	0	0	0	0	0	0	0	0	0	0	0	0	0	2.15351	2.15351	0	0	0	0	0	0	0	0	0	0	0
Sema4c_chr1_36548639_36558349_-_ENSMUSG00000026121.13_ENSMUST00000191642.5	3892	3692.99	0	0	0	0	0	0	0	0	0	0	0	0	0	0	0	0	0	0	0	0	0	0	0	0	0	0	0	0	0	0	0	0	0	0	0.61267	-0.212317	0	0	0	0	0	0	0	0	0	0	0.126708
Sema4c_chr1_36548639_36558349_-_ENSMUSG00000026121.13_ENSMUST00000195620.5	3640	3440.99	0	0	0	0	0	0	0	0	0	0	0	0	0.0197816	-0.43862	0	0	0	0	0	0	0	0	0	0	0	0	0	0	0	0	13.5427	8.01327	0	0	31.4373	16.9458	24.2781	14.7723	0.0217473	0.0217473	0.179084	-0.166728	0	0	0	0	0
Sema4c_chr1_36548639_36558349_-_ENSMUSG00000026121.13_ENSMUST00000114991.7	3773	3573.99	0.175087	0.150961	0	0	0	0	0	0	0	0	0	0	0	0	0	0	0	0	0	0	0	0	0	0	0	0	0	0	0	0	0	0	0	0	3.37033	3.37033	0	0	0	0	0	0	0	0	0	0	0
D430040D24Rik_chr1_36557701_36565613_+_ENSMUSG00000087589.3_ENSMUSG00000087589.3.unspliced	7913	7713.99	0	0	0	0	0	0	0.311873	0.279704	0	0	0	0	0.553885	0.513674	0.351365	0.335281	0	0	1.43894	1.25397	0.292554	0.188006	0.360406	0.360406	0	0	0	0	0	0	0	0	0.407894	0.372459	0.644723	0.556259	0.26332	0.231151	0	0	0.223855	0.223855	0.355936	0.291599	0.117436	0.117436	1.56194
D430040D24Rik_chr1_36557701_36565613_+_ENSMUSG00000087589.3_ENSMUST00000149224.2	910	710.994	0	0	0	0	0	0	0	0	0	0	0	0	0	0	0	0	0	0	0	0	0	0	0	0	0	0	0.321675	0.305591	0	0	0	0	0.274236	0.26946	0.0659974	0.0659974	0	0	0	0	0	0	0	0	0	0	0.256771
Fam178b_chr1_36562692_36683183_-_ENSMUSG00000046337.17_ENSMUSG00000046337.17.unspliced	120492	120293	0	0	0	0	0	0	0	0	0	0	0.410443	0.371637	0	0	0	0	0.163288	0.137988	0.0164083	-0.0124096	0.0120936	-0.0138624	0	0	0	0	0	0	0	0	0	0	0	0	0	0	0	0	0.130578	0.114376	0	0	0	0	0.0392235	0.0392235	0.055772
Fam178b_chr1_36562692_36683183_-_ENSMUSG00000046337.17_ENSMUST00000170295.7	2286	2086.99	0	0	0	0	0	0	0	0	0	0	0	0	0	0	0	0	0	0	0	0	0	0	0	0	0	0	0	0	0	0	0	0	0	0	0	0	0	0	0	0	0	0	0	0	0	0	0
Fam178b_chr1_36562692_36683183_-_ENSMUSG00000046337.17_ENSMUST00000114981.2	1659	1459.99	0	0	0	0	0	0	0	0	0	0	0	0	0	0	0	0	0	0	0	0	0	0	0	0	0	0	0	0	0	0	0	0	0	0	0	0	0	0	0	0	0	0	0	0	0	0	0
Gm6428_chr1_36601802_36602146_+_ENSMUSG00000089906.1_ENSMUST00000161062.1.monoexonic.unspliced	345	146.283	0	0	0	0	0	0	0	0	0	0	0	0	0	0	0	0	0	0	0	0	0	0	0	0	0	0	0	0	0	0	0	0	0	0	0	0	0	0	0	0	0	0	0	0	0	0	0
Gm24133_chr1_36663965_36664039_+_ENSMUSG00000077939.1_ENSMUST00000104746.1.monoexonic.unspliced	75	16.3467	0	0	0	0	0	0	0	0	0	0	0	0	0	0	0	0	0	0	0	0	0	0	0	0	0	0	0	0	0	0	0	0	0	0	0	0	0	0	0	0	0	0	0	0	0	0	0
Cox5b_chr1_36691449_36693681_+_ENSMUSG00000061518.11_ENSMUST00000081180.6	625	425.994	0	0	0	0	0	0	0.661071	0.260382	0	0	0	0	0	0	0	0	0	0	0	0	2.7401	1.61498	0	0	0	0	1.63095	0.963579	0	0	1.83245	1.37465	0	0	1.91895	1.46115	0	0	0	0	0	0	2.31636	1.85856	0	0	0
Cox5b_chr1_36691449_36693681_+_ENSMUSG00000061518.11_ENSMUSG00000061518.11.unspliced	2233	2033.99	0	0	0	0	0	0	0	0	0	0	0	0	0.197816	0.157605	0	0	0	0	0	0	0	0	0	0	0	0	0	0	0	0	0	0	0.175405	0.135194	0	0	0	0	0	0	0	0	0	0	0	0	0
Cox5b_chr1_36691449_36693681_+_ENSMUSG00000061518.11_ENSMUST00000193210.5	865	665.994	0	0	0	0	0	0	1.03853	0.659146	0	0	0	0	0	0	0	0	0	0	0	0	1.14776	0.857642	0	0	0	0	0	0	0	0	0.539525	0.249407	0	0	0.464054	0.173936	0	0	0	0	0	0	0.308661	0.018543	0	0	0
Actr1b_chr1_36698114_36714422_-_ENSMUSG00000037351.9_ENSMUST00000043951.9	3248	3048.99	0	0	0	0	0.02661	0.02661	0	0	0	0	0	0	0.178034	-1.22959	0.0319423	-0.391444	0	0	0.21897	-1.18636	0.0151321	0.0151321	0	0	0	0	0	0	0.154652	-0.275504	4.82139	2.00716	0	0	0	0	0	0	0	0	0.044771	-0.203525	0	0	0.0195727	0.0195727	0.10789
Actr1b_chr1_36698114_36714422_-_ENSMUSG00000037351.9_ENSMUSG00000037351.9.unspliced	16309	16110	0	0	0	0	0	0	0	0	0	0	0	0	12.6998	10.2713	6.26069	5.11586	0	0	14.2453	11.332	0	0	0	0	0	0	0	0	1.91382	1.57997	0.233663	0.136636	0	0	0	0	0	0	0	0	0.20147	0.144165	0	0	0	0	3.25253
4933424G06Rik_chr1_36710149_36757953_+_ENSMUSG00000102416.4_ENSMUSG00000102416.4.unspliced	47805	47606	0	0	0	0	0	0	0	0	0	0	0	0	0	0	0	0	0.04384	0.04384	0	0	0.0107018	0.0107018	0.336446	0.336446	0	0	0	0	0	0	0	0	0.0440601	0.0440601	0	0	0	0	0.0229353	0.0229353	0	0	0	0	0	0	0
4933424G06Rik_chr1_36710149_36757953_+_ENSMUSG00000102416.4_ENSMUST00000208994.1	1120	920.994	0	0	0	0	0	0	0	0	0	0	0	0	0	0	0	0	0	0	0	0	0	0	0	0	0	0	0	0	0	0	0	0	0	0	0	0	0	0	0	0	0	0	0	0	0	0	0
Gm33533_chr1_36739048_36744792_-_ENSMUSG00000104237.1_ENSMUSG00000104237.1.unspliced	5745	5545.99	0	0	0	0	0	0	0	0	0	0	0	0	0	0	0	0	0	0	0	0	0	0	0	0	0	0	0	0	0	0	0	0	0	0	0	0	0	0	0	0	0	0	0	0	0	0	0
Gm33533_chr1_36739048_36744792_-_ENSMUSG00000104237.1_ENSMUST00000193853.1	1633	1433.99	0	0	0	0	0	0	0	0	0	0	0	0	0	0	0	0	0	0	0	0	0	0	0	0	0	0	0	0	0	0	0	0	0	0	0	0	0	0	0	0	0	0	0	0	0	0	0
Zap70_chr1_36761798_36782818_+_ENSMUSG00000026117.10_ENSMUSG00000026117.10.unspliced	21021	20822	0	0	0	0	0	0	0.169487	0.169487	0	0	0	0	0.516693	0.460312	1.40546	1.3083	0.664836	0.64071	0	0	0	0	0.293099	0.275262	0	0	0.172574	0.164181	1.10189	0.956862	0.638188	0.638188	0.191929	0.191929	0.134062	0.134062	0.0287475	0.0287475	0.152231	0.152231	0.163028	0.145741	0	0	0	0	0.400735
Zap70_chr1_36761798_36782818_+_ENSMUSG00000026117.10_ENSMUST00000027291.6	2245	2045.99	0	0	0	0	0	0	0.59499	0.522611	0	0	0	0	0	-0.0160843	0	-0.0160843	0.0996866	0.0996866	0	0	0	0	0.0673082	0.0610187	0	0	0.447799	0.391854	0	0	0.295507	0.247254	0.314797	0.258502	0.953012	0.864548	0.919283	0.862988	0	0	0.777164	0.722072	0	0	0	0	0.0462386
Gm18828_chr1_36764863_36765874_-_ENSMUSG00000097291.1_ENSMUST00000181035.1	310	112.752	0	0	0	0	0	0	0	0	0	0	0	0	0	0	0	0	0	0	0	0	0	0	0	0	0	0	0	0	0	0	0	0	0	0	0	0	0	0	0	0	0	0	0	0	0	0	0
Gm18828_chr1_36764863_36765874_-_ENSMUSG00000097291.1_ENSMUSG00000097291.1.unspliced	1012	812.994	0	0	0	0	0	0	0	0	0	0	0	0	0	0	0	0	0	0	0	0	0	0	0	0	0	0	0	0	0	0	0	0	0	0	0	0	0	0	0	0	0	0	0	0	0	0	0
Gm18828_chr1_36764863_36765874_-_ENSMUSG00000097291.1_ENSMUST00000180475.1	857	657.994	0	0	0	0	0	0	0	0	0	0	0	0	0	0	0	0	0	0	0	0	0	0	0	0	0	0	0	0	0	0	0	0	0	0	0	0	0	0	0	0	0	0	0	0	0	0	0
Tmem131_chr1_36792191_36943666_-_ENSMUSG00000026116.11_ENSMUST00000027290.11	6546	6346.99	45.8364	25.7744	4.67758	1.98514	0	0	7.65394	3.93954	2.14923	-0.09331	2.70552	-9.42598	4.54122	-5.27639	5.15248	-7.92782	2.32139	-2.57354	1.92004	-10.0167	11.4914	2.19613	4.52156	-0.06713	1.24865	-2.4005	3.26183	0.56803	0.563963	0.563963	3.65278	0.74328	2.99624	-1.16643	0	0	25.5116	11.7277	2.54204	-2.72494	1.4044	0.648893	2.08482	-0.95308	2.4057	-0.50449	2.78518
Tmem131_chr1_36792191_36943666_-_ENSMUSG00000026116.11_ENSMUSG00000026116.11.unspliced	151476	151277	0.469135	0.353401	7.11166	5.58713	0	0	3.78481	3.04101	3.57256	2.7464	94.1085	82.5938	94.9626	77.9009	140.662	123.748	116.726	100.254	135.069	112.133	31.9167	20.06	12.2136	10.2639	7.90487	6.08533	1.49913	1.21194	238.502	220.02	5.75739	4.4758	11.8053	9.59855	1.06517	0.444599	3.81072	2.72982	39.7382	32.4883	2.35637	2.09854	2.98654	2.37234	2.66345	1.89485	79.9207
Tmem131_chr1_36792191_36943666_-_ENSMUSG00000026116.11_ENSMUST00000194563.5	6698	6498.99	0	0	0	0	0	0	0	0	9.31065e-10	9.31065e-10	0	0	0	0	0	-1.03831e-10	0	0	0	0	0	0	1.30996e-09	1.20177e-09	2.08443e-09	2.08443e-09	0	0	8.57739e-06	-5.20637	0	0	0	0	17.0379	8.22492	0	0	0	0	7.01224e-10	5.02112e-10	3.64896e-09	3.46438e-09	7.13659e-10	-7.5e-13	0
Gm37506_chr1_36871903_36872045_-_ENSMUSG00000103016.1_ENSMUST00000192008.1.monoexonic.unspliced	143	25.4821	0	0	0	0	0	0	0	0	0	0	0	0	0	0	0	0	0	0	0	0	0	0	0	0	0	0	0	0	0	0	0	0	0	0	0	0	0	0	0	0	0	0	0	0	0	0	0
Gm38115_chr1_36913601_36916539_-_ENSMUSG00000102930.1_ENSMUSG00000102930.1.unspliced	2939	2739.99	0	0	0	0	0	0	0	0	0	0	0	0	0	0	0	0	3.73567	3.3777	0	-0.0621022	0.0262749	0.0262749	0	0	0	0	0.432382	0.300867	3.07214	2.73677	0	0	0	0	0	0	1.61848	1.17091	2.24484	1.72071	0	0	0	0	0	0	0
Gm38115_chr1_36913601_36916539_-_ENSMUSG00000102930.1_ENSMUST00000194317.1	2413	2213.99	0	0	0.526557	0.468448	0	0	0.256481	0.154777	0.237397	0.14494	0	-0.0486168	0	0	0	0	1.30439	1.0868	0.541365	0.541365	0.25313	0.217562	0	0	0	0	0	0	2.86154	2.79182	0	0	0	0	0	0	0	0	0	0	0	0	0.445703	0.293849	0.235037	0.198033	2.06704
F830112A20Rik_chr1_36922797_36926348_-_ENSMUSG00000103159.1_ENSMUST00000194249.1.monoexonic.unspliced	3552	3352.99	0.0108089	0.0108089	0.429014	0.422594	0	0	0	0	0	0	0.135025	-0.470267	0	0	0	-0.00308662	14.7703	12.0955	0	0	0	-0.0910548	0	0	0	0	0	0	81.6857	77.5917	0	0	0	0	0	0	0	0	13.7594	10.0277	0	0	0	0	0	0	0
Rpl12-ps1_chr1_36957930_36958427_-_ENSMUSG00000080054.3_ENSMUST00000116168.3.monoexonic.unspliced	498	298.994	0	0	0	0	0	0	0	0	0	0	0	0	0	0	0	0	0	0	0	0	0	0	0	0	0	0	0	0	0	0	0	0	0	0	0.167228	0.151144	0.0265474	0.0265474	0	0	0	0	0	0	0	0	0
n-R5s210_chr1_37005439_37005557_+_ENSMUSG00000095944.1_ENSMUST00000177688.1.monoexonic.unspliced	119	21.5765	0	0	0	0	0	0	0	0	0	0	0	0	0	0	0	0	0	0	0	0	0	0	0	0	0	0	0	0	0	0	0	0	0	0	0	0	0	0	0	0	0	0	0	0	0	0	0
Vwa3b_chr1_37026596_37187613_+_ENSMUSG00000050122.19_ENSMUST00000117172.8	1636	1436.99	0	0	0	0	0	0	0	0	0	0	0	0	0	0	0	0	0	0	0	0	0	0	0	0	0	0	0	0	0	0	0	0	0	0	0	0	0	0	0	0	0	0	0	0	0	0	0
Vwa3b_chr1_37026596_37187613_+_ENSMUSG00000050122.19_ENSMUSG00000050122.19.unspliced	161018	160819	0.0212071	0.0212071	0	0	0	0	0	0	0	0	0.0849077	0.0768654	0.141389	0.141389	0.0654928	0.0654928	0.0991245	0.0910458	0.0470655	0.0148879	0.00356486	-0.0045068	0	0	0	0	0	0	0.232121	0.183719	0	0	0	0	0	0	0.158438	0.110184	0.0451126	0.0289536	0	0	0	0	0	-0.00804214	0.15983
Vwa3b_chr1_37026596_37187613_+_ENSMUSG00000050122.19_ENSMUST00000067178.13	1769	1569.99	0	0	0	0	0	0	0	0	0	0	0	0	0	0	0	0	0	0	0	0	0	0	0	0	0	0	0	0	0	0	0	0	0	0	0	0	0	0	0	0	0	0	0	0	0	0	0
Vwa3b_chr1_37026596_37187613_+_ENSMUSG00000050122.19_ENSMUST00000238500.1	4717	4517.99	0	0	0	0	0	0	0	0	0	0	0	0	0	0	0	0	0	0	0	0	0	0	0	0	0	0	0	0	0	0	0	0	0	0	0	0	0	0	0	0	0	0	0	0	0	0	0
Vwa3b_chr1_37026596_37187613_+_ENSMUSG00000050122.19_ENSMUST00000162449.6	1360	1160.99	0	0	0	0	0	0	0	0	0	0	0	0	0	0	0	0	0	0	0	0	0	0	0	0	0	0	0	0	0	0	0	0	0	0	0	0	0	0	0	0	0	0	0	0	0	0	0
Gm37020_chr1_37132273_37133264_-_ENSMUSG00000103603.1_ENSMUST00000195303.1.monoexonic.unspliced	992	792.994	0	0	0	0	0	0	0	0	0	0	0	0	0	0	0	0	0	0	0	0	0	0	0	0	0	0	0	0	0	0	0	0	0	0	0	0	0	0	0	0	0	0	0	0	0	0	0
Vwa3b_chr1_37026596_37187613_+_ENSMUSG00000050122.19_ENSMUST00000169057.2	1499	1299.99	0	0	0	0	0	0	0	0	0	0	0	0	0	0	0	0	0	0	0	0	0	0	0	0	0	0	0	0	0	0	0	0	0	0	0	0	0	0	0	0	0	0	0	0	0	0	0
Cnga3_chr1_37214434_37263384_+_ENSMUSG00000026114.14_ENSMUSG00000026114.14.unspliced	48951	48752	0	0	0	0	0	0	0	0	0	0	0.241377	0.128787	0	0	0.0958351	-0.0167859	0	0	0.15118	0.03857	0.0203519	-0.0922761	0	0	0	0	0	0	0	0	0	0	0	0	0	0	0	0	0	0	0	0	0	0	0	0	0.0194228
Cnga3_chr1_37214434_37263384_+_ENSMUSG00000026114.14_ENSMUST00000194195.5	2083	1883.99	0	0	0	0	0	0	0.218311	0.202227	0	0	0	0	0	0	0	0	0	0	0	0	0	0	0	0	0	0	0	0	0	0	0	0	0	0	0.0836141	0.0836141	0	0	0	0	0	0	0	0	0	0	0
Cnga3_chr1_37214434_37263384_+_ENSMUSG00000026114.14_ENSMUST00000195272.5	2197	1997.99	0	0	0	0	0	0	0	0	0	0	0	0	0	0	0	0	0	0	0	0	0	0	0	0	0	0	0	0	0	0	0	0	0	0	0	0	0	0	0	0	0	0	0	0	0	0	0
Cnga3_chr1_37214434_37263384_+_ENSMUSG00000026114.14_ENSMUST00000027288.9	3554	3354.99	0	0	0	0	0	0	0	0	0	0	0	0	0	0	0	0	0	0	0.00293701	0.00293701	0	0	0	0	0	0	0	0	0.0365322	0.0365322	0	0	0	0	0	0	0	0	0	0	0	0	0	0	0	0	0
1700074A21Rik_chr1_37299352_37299697_-_ENSMUSG00000102231.1_ENSMUST00000192404.1.monoexonic.unspliced	346	147.267	0	0	0	0	0	0	0	0	0	0	0	0	0	0	0	0	0	0	0	0	0	0	0	0	0	0	0	0	0	0	0	0	0	0	0	0	0	0	0	0	0	0	0	0	0	0	0
Inpp4a_chr1_37299865_37410736_+_ENSMUSG00000026113.17_ENSMUSG00000026113.17.unspliced	110872	110673	0.107068	-0.01441	1.31994	1.14279	1.43694	1.31615	2.54351	2.00719	2.8212	2.38568	18.6575	15.9122	23.7027	19.2883	23.7777	21.1589	29.1195	24.7493	41.0256	35.2261	5.36605	3.3113	1.87412	1.59221	3.44253	3.2413	1.68378	1.49053	19.7309	16.2978	5.24749	4.15451	2.41918	1.90737	2.26278	1.74113	0.501296	0.469082	23.1952	19.9746	2.10818	2.0518	0.983804	0.854659	1.58551	1.3038	30.5183
Inpp4a_chr1_37299865_37410736_+_ENSMUSG00000026113.17_ENSMUST00000027287.10	5691	5491.99	0	0	0	0	0	0	0	0	0	0	0	-0.217106	0	0	0	-0.17914	0	0	0	-0.200561	0	0	0	0	0	0	0	0	0	-0.210736	10.9104	7.96712	0	0	0	0	0	0	0	0	0	0	0	0	0	0	0
Inpp4a_chr1_37299865_37410736_+_ENSMUSG00000026113.17_ENSMUST00000140264.7	3676	3476.99	0	0	0.234656	0.041871	0.02661	-0.166246	1.28803	0.653659	1.20593	0.711509	0.0966941	-0.210808	0.213519	-0.360249	0	-0.273989	0.489819	-0.265747	0.0852392	-0.231141	1.19584	-0.45234	0.584612	0.338476	0	-0.275575	0.481516	0.019504	0	-0.371143	0	0	1.03383	0.508113	7.06096	5.97976	0.301049	0.025259	0.0527659	-0.20831	0.309451	-0.101493	1.24708	0.367655	0.254445	-0.045462	0.0418122
Inpp4a_chr1_37299865_37410736_+_ENSMUSG00000026113.17_ENSMUST00000132401.7	3234	3034.99	2.13893	1.33687	0	0	0	0	0	-0.129733	0	0	0	-0.331415	0	-0.146412	0.0691851	-0.0531509	0	-0.182957	0	-0.185063	0.364102	0.061013	0	0	0	0	0	0	0	-0.260466	0	0	0	0	0	-9.87431e-06	0	0	0	0	0	-0.0776175	0	-0.242454	0	0	0
Inpp4a_chr1_37299865_37410736_+_ENSMUSG00000026113.17_ENSMUST00000136846.7	3576	3376.99	0	0	0	0	0	0	0	0	0	0	0	0	0	0	0	0	0	0	0	0	0	0	0	0	0	0	0	0	0	0	0	0	0	0	0	0	0	0	0	0	0	0	0	0	0	0	0
4930439A04Rik_chr1_37329667_37334172_-_ENSMUSG00000086064.1_ENSMUST00000137241.1	739	539.994	0	0	0	0	0	0	0	0	0	0	0	0	0	0	0	0	0	0	0	0	0	0	0	0	0	0	0	0	0	0	0	0	0	0	0	0	0	0	0	0	0	0	0	0	0	0	0
4930439A04Rik_chr1_37329667_37334172_-_ENSMUSG00000086064.1_ENSMUSG00000086064.1.unspliced	4506	4306.99	0	0	0	0	0	0	0	0	0	0	0	0	0	0	0	0	0	0	0	0	0	0	0	0	0	0	0	0	0	0	0	0	0	0	0	0	0	0	0	0	0	0	0	0	0	0	0
Gm37135_chr1_37330971_37331504_-_ENSMUSG00000102879.1_ENSMUST00000192652.1.monoexonic.unspliced	534	334.994	0	0	0	0	0	0	0	0	0	0	0	0	0	0	0	0	0	0	0	0	0	0	0	0	0	0	0	0	0	0	0	0	0	0	0	0	0	0	0	0	0	0	0	0	0	0	0
Inpp4a_chr1_37299865_37410736_+_ENSMUSG00000026113.17_ENSMUST00000132615.7	3038	2838.99	0	0	0	0	0	0	0	0	0	0	0	0	0	0	0	0	0	0	0.0676657	0.0676657	0.15448	0.154321	0	0	0	0	0	0	0	0	0	0	0	0	0	0	0	0	0	0	0	0	0	0	0	0	0
Inpp4a_chr1_37299865_37410736_+_ENSMUSG00000026113.17_ENSMUST00000193774.5	1243	1043.99	0	0	0	0	0	0	0.193291	-0.033712	0	0	0.0386726	-0.155856	0	-0.435262	0.130315	-0.165732	0	0	0.0347834	-0.211107	0	0	0.0881452	-0.411433	0	-0.0057203	0.33321	-0.055525	0.0386629	-0.197495	0.173789	-0.690661	0	-0.307654	0	0	0.408929	0.338952	0.0943698	-0.343695	0	0	0	0	0	0	0.162897
Inpp4a_chr1_37299865_37410736_+_ENSMUSG00000026113.17_ENSMUST00000137266.7	2934	2734.99	3.6683	2.40223	0	0	0	0	1.68667	1.2128	0.193958	0.086459	0	0	0	0	0	0	0	0	0	0	0.717791	0.349883	0	-0.0419769	0	0	0.465501	0.39968	0	0	0	-0.0693345	1.06854	0.194086	12.7606	8.375	0	0	0	-0.0602024	0	0	0	0	0	0	0.0418962
Inpp4a_chr1_37299865_37410736_+_ENSMUSG00000026113.17_ENSMUST00000058307.14	2963	2763.99	0.129724	0.011245	0	0	0	0	0	0	0	0	0	0	0	0	0	0	0	0	0	0	3.31131e-07	3.31131e-07	0	0	0	0	0	0	0	0	0	0	0	0	0.527714	0.527714	0	0	0.031442	0.031442	0	0	0	0	0	-0.0698011	0
Inpp4a_chr1_37299865_37410736_+_ENSMUSG00000026113.17_ENSMUST00000114933.8	3004	2804.99	1.25975e-09	2.3705e-10	0	0	0	0	2.05412	1.67494	0	0	0	0	0	-0.0918252	0.0879805	0.0879781	0.0370801	-0.0504779	0	0	0.218598	0.056916	0	0	0	0	0	0	0	0	0	0	0	0	0	-0.195949	0	0	2.6394	1.94553	0	-0.0823491	0.0826974	-0.0736586	0	-7.32293e-08	0
Inpp4a_chr1_37299865_37410736_+_ENSMUSG00000026113.17_ENSMUST00000168546.2	2964	2764.99	0	0	0	0	0	0	0	0	0	0	0	0	0	0	0	0	0	0	0	0	0	0	0	0	0	0	0	0	0	0	0	0	0	0	0.0473206	0.0473206	0	0	0.0206894	0.0206894	0	0	0	0	0	0	0
Coa5_chr1_37417084_37430103_-_ENSMUSG00000026112.7_ENSMUSG00000026112.7.unspliced	13020	12821	0	0	0.792908	0.760085	0	0	0.360477	0.344281	0	0	0.19553	0.171236	0	0	1.32743	1.20556	1.0223	0.633707	0	0	0.212842	0.196646	0	0	0	0	0	0	12.185	10.8413	0	0	0	0	0	0	0	0	4.16574	3.06529	0	0	0	0	0	0	1.15399
Coa5_chr1_37417084_37430103_-_ENSMUSG00000026112.7_ENSMUST00000027286.6	3863	3663.99	0.0212071	0.0212071	3.29892	0.1953	0	0	0.77786	-1.54621	0	0	0.376019	-1.94799	0	0	0.301629	-2.5923	1.11553	-1.20608	0	0	0.86658	-1.45749	0	0	0	0	0	0	0.212921	-2.10326	0	0	0	0	0	0	0	0	0.966626	-1.35083	0	0	0	0	0	0	0.292845
Unc50_chr1_37430139_37439124_+_ENSMUSG00000026111.15_ENSMUST00000114925.9	1094	894.994	5.4671	4.41368	0.337319	0.144509	0	0	7.15466	5.10014	0	0	0.150408	-0.042603	0.0382133	-0.958008	0.191654	0.001742	0.628639	-0.446881	0.0806541	-0.365951	4.05134	1.98274	0	0	0.0800588	-0.112119	0	0	0.147563	-0.352035	0.384537	0.127894	0	0	0	0	0	0	0.475157	0.283006	0	0	0	0	0.156581	-0.036397	0.10789
Unc50_chr1_37430139_37439124_+_ENSMUSG00000026111.15_ENSMUSG00000026111.15.unspliced	8986	8786.99	0.0891538	-0.160253	0.307987	0.259533	0	0	2.06118	1.02752	0	0	0.376019	0.376019	6.46993	5.33498	8.56053	7.39132	11.5613	9.65318	6.73869	5.23105	1.5183	0.699771	0	0	0.613784	0.395813	0	0	3.87339	3.33555	0.470932	0.446099	0	0	0	0	0	0	0.829681	0.60364	0	0	0	0	0.2153	0.207224	4.96295
Unc50_chr1_37430139_37439124_+_ENSMUSG00000026111.15_ENSMUST00000027285.12	1414	1214.99	0	0	0	0	0	0	0	0	0	0	0	0	0	0	0	0	0	0	0	0	0.0191514	0.0191514	0	0	0	0	0	0	0	0	0	0	0	0	0	0	0	0	0	0	0	0	0	0	0	0	0
Unc50_chr1_37430139_37439124_+_ENSMUSG00000026111.15_ENSMUST00000118059.2	1179	979.994	0	0	0	0	0	0	0	0	0	0	0	0	0	0	0	0	0	0	0	0	0	0	0	0	0	0	0	0	0	0	0	0	0	0	0	0	0	0	0	0	0	0	0	0	0	0	0
Mgat4a_chr1_37439340_37541016_-_ENSMUSG00000026110.15_ENSMUST00000042161.14	7030	6830.99	0	0	0	0	0	0	1.67479	1.14643	0.978263	0.63207	0.138977	-0.026601	0.0287375	-0.0985885	0	0	0	-0.125493	0	-0.130728	0.18424	0.053321	0	0	0	0	0	0	0	0	0	0	0.12288	-0.00742	0	0	0	0	0	0	0	0	0	0	0	0	0
Mgat4a_chr1_37439340_37541016_-_ENSMUSG00000026110.15_ENSMUSG00000026110.15.unspliced	101677	101478	0.798878	0.284352	1.97164	1.73688	0.345929	0.329819	2.02931	1.78285	0.22185	0.213371	41.1389	38.8348	12.8812	10.7099	19.0028	17.1195	32.6226	28.2568	22.8486	20.0084	4.83205	3.31701	2.59206	2.13267	2.53928	2.25583	0.233325	0.217152	41.7322	37.8701	23.7614	22.8517	2.5168	2.13966	1.83137	1.07858	1.68165	1.2836	15.8901	13.5152	1.79275	1.76056	0.524878	0.459107	0.812186	0.675383	23.777
Mgat4a_chr1_37439340_37541016_-_ENSMUSG00000026110.15_ENSMUST00000151952.7	7251	7051.99	0	0	0	0	0	0	0	0	0	0	0	0	0	0	0	0	0	0	0	0	0	0	0	0	0	0	0	0	0	0	0	0	0	0	0	0	0	0	0	0	0	0	0	0	0	0	0
Mgat4a_chr1_37439340_37541016_-_ENSMUSG00000026110.15_ENSMUST00000154819.7	2796	2596.99	4.01516	2.51035	0.383175	-0.099831	0.486662	0.003416	0.92996	0.564678	0	0	0.193665	-0.499579	0.109734	-0.461283	0.250364	-0.230987	0.294225	-0.208732	0.081728	-0.670843	0.61797	-0.147903	0.502199	0.019435	0.697224	0.336278	0.341095	0.116003	0	-0.479421	0.038885	-0.145181	0.507481	-0.216784	4.69359	3.08885	0.687969	0.20514	0.0869892	-0.176896	0.625263	0.351854	0.155722	-0.117662	0.146876	-0.174723	1.10244
Mgat4a_chr1_37439340_37541016_-_ENSMUSG00000026110.15_ENSMUST00000143636.7	1802	1602.99	0	0	1.08343	0.682663	0.418077	0.274061	1.94744	1.61583	0	-0.055477	0.154214	0.154214	0	0	0.164886	-0.028111	0	0	0.137242	0.137242	1.56347	0.51567	1.48616	1.27829	0.208533	0.208533	0	0	0.0579944	0.0562612	0	0	1.27811	1.27811	0	0	1.98353	1.56911	0	0	0	0	0	0	0	0	0
4930594C11Rik_chr1_37485851_37488605_-_ENSMUSG00000103948.1_ENSMUST00000192316.1.monoexonic.unspliced	2755	2555.99	0	0	0	0	0	0	0	0	0	0	0.783739	0.745269	0.961358	0.919479	0	0	0	0	0	0	0	0	0	0	0	0	0	0	0	0	0	0	0	0	0	0	0	0	0	0	0.223471	0.223471	0.164747	0.164747	0	0	2.45405
Gm43213_chr1_37487193_37488982_-_ENSMUSG00000087233.1_ENSMUST00000151866.1.monoexonic.unspliced	1790	1590.99	0	0	0	0	0	0	0	0	0	0	0	0	0	0	0	0	0	0	0	0	0	0	0	0	0	0	0	0	0	0	0	0	0	0	0	0	0	0	0	0	0	0	0	-0.0150531	0	0	11.0053
2010300C02Rik_chr1_37611677_37720085_-_ENSMUSG00000026090.16_ENSMUSG00000026090.16.unspliced	108409	108210	0.107622	-0.183824	0	0	9.68038	8.55448	0.842932	0.786637	0.259943	-0.045238	5.7601	4.89884	9.179	8.03984	10.4837	9.60672	10.9157	9.01697	18.619	16.6999	2.27098	1.86553	5.06462	4.46719	18.4135	15.8722	2.13064	1.88479	20.3394	18.4495	0.194425	0.170299	7.72555	6.1158	2.36272	1.52855	1.50567	0.964274	6.67627	5.2126	5.49748	4.90744	0.578395	0.489931	1.44194	1.23514	17.0651
2010300C02Rik_chr1_37611677_37720085_-_ENSMUSG00000026090.16_ENSMUST00000162875.7	4634	4434.99	0.761869	-0.072584	0	0	0.02661	-0.110106	0.0155937	-0.121122	1.02779	0.153126	0.0300815	-0.701384	0.0709515	-0.829721	0	-0.426234	0.113263	-0.609748	0.0728051	-0.920593	0.331746	-0.091143	0.846041	-0.068455	0	-0.136716	0	-0.136716	0	-0.241264	0	-0.136716	0.136426	-0.200026	4.41232	1.9819	33.65	21.6296	0.0434946	-0.479244	0	-0.136716	0.022246	-0.11447	0.326934	-0.025029	0.10789
4930556I23Rik_chr1_37614259_37615372_+_ENSMUSG00000089767.1_ENSMUSG00000089767.1.unspliced	1114	914.994	0	0	0	0	0	0	0	0	0	0	0	0	0	0	0	0	0	0	0	0	0	0	0	0	0	0	0	0	0	0	0	0	0	0	0	0	0	0	0	0	0	0	0	0	0	0	0
4930556I23Rik_chr1_37614259_37615372_+_ENSMUSG00000089767.1_ENSMUST00000160659.1	560	360.994	0	0	0	0	0	0	0	0	0	0	0	0	0	0	0	0	0	0	0	0	0	0	0	0	0	0	0	0	0	0	0	0	0	0	0	0	0	0	0	0	0	0	0	0	0	0	0
4930470B04Rik_chr1_37660722_37662647_+_ENSMUSG00000104365.1_ENSMUST00000192005.1.monoexonic.unspliced	1926	1726.99	0	0	0	0	0	0	0	0	0	0	0	0	0	0	0	0	0	0	0	0	0	0	0	0	0	0	0	0	0	0	0	0	0	0	0	0	0	0	0	0	0	0	0	0	0	0	0
Gm19863_chr1_37694447_37696664_-_ENSMUSG00000102650.1_ENSMUST00000192480.1.monoexonic.unspliced	2218	2018.99	0	0	0	0	0.484631	0.484631	0	0	0.1193	0.0928255	0.103098	0.0789569	0.36284	0.351926	0	0	0	0	0	0	0	0	0	0	0	0	0.442758	0.415177	0	0	0	0	0.05075	0.05075	0.248565	0.248045	0.103567	0.103567	0	0	0.255595	0.186183	0	0	0.207968	0.163574	0
Tsga10_chr1_37754776_37866429_-_ENSMUSG00000060771.15_ENSMUST00000041815.14	3400	3200.99	0	0	0	0	0	0	0	0	0	0	0	0	0	0	0	0	0	0	0	0	0	0	0	0	0	0	0	0	0	0	0	0	0	0	0	0	0	0	0	0	0	0	0	0	0	0	0
Tsga10_chr1_37754776_37866429_-_ENSMUSG00000060771.15_ENSMUSG00000060771.15.unspliced	111654	111455	0	0	0	0	0	0	0	0	0	-0.0080534	0.828566	0.788338	0.0433719	0.027247	1.08675	1.04649	1.48269	1.45772	0.290623	0.258141	0.0208304	0.012766	0.0240698	0.0240698	0.134648	0.118518	0	0	0.651092	0.643036	0	0	0.457744	0.400527	0.0847563	0.0605049	0.0264782	0.0023474	0.872664	0.872664	0	0	0	0	0	0	1.42793
Tsga10_chr1_37754776_37866429_-_ENSMUSG00000060771.15_ENSMUST00000114902.7	2724	2524.99	0	0	0	0	0	0	0	0	0	0	0	0	0	0	0	0	0	0	0	0	0	0	0	0	0	0	0	0	0	0	0	0	0	0	0	0	0	0	0	0	0	0	0	0	0	0	0
Tsga10_chr1_37754776_37866429_-_ENSMUSG00000060771.15_ENSMUST00000239367.1	2507	2307.99	0.190864	0.17478	0	0	0	0	0	0	0	0	0	0	0	0	0	0	0	0	0	0	0	0	0	0	0	0	0	0	0	0	0	0	0.421043	0.421043	0.041807	0.041807	0	0	0	0	0.179084	0.163	0	0	0	0	0
Tsga10_chr1_37754776_37866429_-_ENSMUSG00000060771.15_ENSMUST00000088072.9	3837	3637.99	0	0	0	0	0	0	0	0	0	0	0	0	0	0	0	0	0	0	0	0	0	0	0	0	0	0	0	0	0	0	0	0	0	0	0	0	0	0	0	0	0	0	0	0	0	0	0
Tsga10_chr1_37754776_37866429_-_ENSMUSG00000060771.15_ENSMUST00000123082.8	3953	3753.99	0	0	0	0	0	0	0.498997	0.450744	0	0	0	0	0	0	0	0	0.244771	0.197359	0	0	0	0	0	0	0	0	0	0	0	0	0	0	0	0	0	0	0	0	0	0	0	0	0	0	0	0	0
Tsga10_chr1_37754776_37866429_-_ENSMUSG00000060771.15_ENSMUST00000155852.6	2861	2661.99	0	0	0	0	0	0	0	0	0	0	0	0	0	0	0	0	0	0	0	0	0	0	0	0	0	0	0	0	0	0	0	0	0	0	0	0	0	0	0	0	0	0	0	0	0	0	0.181676
Tsga10_chr1_37754776_37866429_-_ENSMUSG00000060771.15_ENSMUST00000193669.1	1981	1781.99	0	0	0	0	0	0	0	0	0	0	0.0150408	0.0150408	0	0	0.0319423	0.0319423	0	0	0	0	0	0	0	0	0	0	0	0	0	0	0	0	0	-0.0312538	0	0	0	0	0	0	0	0	0	0	0	0	0
Gm26805_chr1_37865299_37871388_+_ENSMUSG00000097268.1_ENSMUSG00000097268.1.unspliced	6090	5890.99	0	0	0	0	0	0	0	0	0	0	0	0	0	0	0	0	0	0	0	0	0	0	0	0	0	0	0	0	0	0	0	0	0	0	0	0	0	0	0	0	0	0	0	0	0	0	0
Gm26805_chr1_37865299_37871388_+_ENSMUSG00000097268.1_ENSMUST00000181885.1	3089	2889.99	0	0	0	0	0	0	0	0	0	0	0	0	0	0	0	0	0	0	0	0	0	0	0	0	0	0	0	0	0	0	0	0	0	0	0.0836141	0.0836141	0	0	0	0	0	0	0	0	0	0	0
Lipt1_chr1_37871738_37876228_+_ENSMUSG00000037216.5_ENSMUSG00000037216.5.unspliced	4491	4291.99	0	0	0.322653	0.290484	0	0	0	0	0	0	0	0	0	0	0.319423	0.311381	0.155736	0.123567	0.312814	0.232393	0	0	0	0	0	0	0	0	0	0	0	0	0	0	0.298462	0.286979	0	0	0	0	0	0	0	0	0	0	0.477799
Lipt1_chr1_37871738_37876228_+_ENSMUSG00000037216.5_ENSMUST00000041621.4	1485	1285.99	0	0	0	0	0	0	3.64891	2.32196	0	0	0	0	0	0	0	0	0	0	0	0	1.97726	0.65031	0	0	0	0	0	0	0	0	0	0	3.70299	2.39212	2.83707	1.52964	3.50216	2.17521	0	0	0	0	0	0	0	0	0
Mitd1_chr1_37874801_37890411_-_ENSMUSG00000026088.15_ENSMUST00000139725.7	1175	975.994	0	0	0.014666	-0.181474	0	0	0.046781	-0.146105	0	0	0.0752038	-0.232698	0.098908	-0.285402	0.0638846	-0.126994	0.163816	-0.174397	0.203329	-0.260299	0.928723	0.361121	0.672758	0.479974	0.106745	-0.086182	0.32011	0.127245	0.0386629	-0.160411	0	-0.392126	1.10578	0.88008	0.9581	0.596204	1.97597	1.60021	0.0434946	-0.148208	0	0	0	0	0.155123	-0.037804	0.493212
Mitd1_chr1_37874801_37890411_-_ENSMUSG00000026088.15_ENSMUSG00000026088.15.unspliced	15611	15412	0.0492355	-0.0617435	1.53993	1.10878	0	0	0.311873	0.263494	0	0	3.09767	2.28771	10.4844	8.94664	5.30296	4.21514	1.9457	1.23039	13.864	11.738	0.327242	0.211261	0.624704	0.536013	0.186804	0.154551	0.369193	0.312752	0.444624	0.281798	0.855469	0.596181	2.85056	2.22379	0.254835	0.254835	0.0591057	-0.0658793	2.17473	1.58634	0.380554	0.36447	0	0	0.197185	0.164932	3.09799
Mitd1_chr1_37874801_37890411_-_ENSMUSG00000026088.15_ENSMUST00000027257.9	1231	1031.99	6.65627	4.26614	0	0	0	0	0	0	0	0	0	0	0	0	0	0	0	0	0	0	0	0	0	0	0	0	0	0	0	0	0	0	0	0	0	0	9.55108	6.83497	0	0	0	0	0	0	0	0	0
Mrpl30_chr1_37890477_37898535_+_ENSMUSG00000026087.11_ENSMUSG00000026087.11.unspliced	8059	7859.99	0	0	2.17057	1.63979	0	0	0.195643	0.187272	1.11735	0.964549	2.82766	1.83043	4.58933	3.62243	2.61927	2.26542	3.35541	2.39839	6.03731	4.9807	2.19208	1.15585	0.432487	0.319897	0	0	0	0	0.347966	0.283629	0	0	0	0	0.758978	0.428187	0	0	0.0869892	0.0628628	0	0	0	0	0	0	0.823171
Mrpl30_chr1_37890477_37898535_+_ENSMUSG00000026087.11_ENSMUST00000027256.11	969	769.994	0	0	0	0	0	0	0	0	0	0	0	0	0.197816	-0.950364	0	0	0	0	0	-0.165794	3.86724	0.50287	0	0	0	0	0	0	0	0	0	0	0	0	2.33469	0.89621	0	0	0	0	0	0	0	0	0	0	0.117015
Mrpl30_chr1_37890477_37898535_+_ENSMUSG00000026087.11_ENSMUST00000193673.5	662	462.994	0	0	0	0	0	0	2.78807	1.69586	0	0	0	0	0	0	0	0	0	0	0	0	2.7073	1.83084	0	0	0	0	0	0	0	-0.184969	0	0	0	-0.0321686	0	0	0	0	0	0	0	0	0.244706	0.140158	0	0	0
Mrpl30_chr1_37890477_37898535_+_ENSMUSG00000026087.11_ENSMUST00000195373.1	587	387.994	0	0	0	0	0	0	15.8223	11.2451	0	0	0	0	0	0	0	0	0	0	0	0	5.70031	2.67787	0	0	0	-0.0160843	0	0	0.0193315	0.0193315	0	0	0	0	0	0	0	0	0	0	0	0	0	0	0.0195727	0.0195727	0
Lyg2_chr1_37905923_37916493_-_ENSMUSG00000061584.6_ENSMUSG00000061584.6.unspliced	10571	10372	0	0	0	0	0	0	0	0	0	0	0	0	0	0	0	0	0	0	0	0	0	0	0	0	0	0	0	0	0	0	0	0	0	0	0	0	0	0	0	0	0	0	0	0	0	0	0
Lyg2_chr1_37905923_37916493_-_ENSMUSG00000061584.6_ENSMUST00000078307.6	2564	2364.99	0	0	0	0	0	0	0	0	0	0	0	0	0	0	0	0	0	0	0	0	0	0	0	0	0	0	0	0	0	0	0	0	0	0	0	0	0	0	0	0	0	0	0	0	0	0	0
Gm15457_chr1_37933596_37954136_+_ENSMUSG00000087374.1_ENSMUSG00000087374.1.unspliced	20541	20342	0	0	0	0	0	0	0	0	0	0	0.0115481	0.0115481	0.0198259	0.0198259	0.113558	0.113558	0	0	0.0156407	0.0156407	0.00505236	0.00505236	0	0	0	0	0	0	0.0221365	0.0221365	0	0	0	0	0	0	0	0	0.0221157	0.0221157	0	0	0	0	0	0	0
Gm15457_chr1_37933596_37954136_+_ENSMUSG00000087374.1_ENSMUST00000129513.1	3990	3790.99	0	0	0	0	0	0	0	0	0	0	0	0	0	0	0	0	0	0	0	0	0	0	0	0	0	0	0	0	0	0	0	0	0	0	0	0	0	0	0	0	0	0	0	0	0	0	0
Lyg1_chr1_37946736_37957759_-_ENSMUSG00000026085.11_ENSMUSG00000026085.11.unspliced	11024	10825	0	0	0	0	0	0	0	0	0	0	0	0	0	-0.0160843	0	0	0	0	0.0156407	-0.0004436	0	0	0	0	0	0	0	0	0	0	0	0	0	0	0	0	0	0	0	0	0	0	0	0	0	0	0
Lyg1_chr1_37946736_37957759_-_ENSMUSG00000026085.11_ENSMUST00000027254.9	800	600.994	0	0	0	0	0	0	0	0	0	0	0	0	0	0	0	0	0	0	0	0	0	0	0	0	0	0	0	0	0	0	0	0	0	0	0	0	0	0	0	0	0	0	0	0	0	0	0
Lyg1_chr1_37946736_37957759_-_ENSMUSG00000026085.11_ENSMUST00000114894.1	798	598.994	0	0	0	0	0	0	0	0	0	0	0	0	0	0	0	0	0	0	0	0	0	0	0	0	0	0	0	0	0	0	0	0	0	0	0	0	0	0	0	0	0	0	0	0	0	0	0
Gm23409_chr1_37973967_37974203_+_ENSMUSG00000089141.1_ENSMUST00000158516.1.monoexonic.unspliced	237	57.4616	0	0	0	0	0	0	0	0	0	0	0	0	0	0	0	0	0	0	0	0	0	0	0	0	0	0	0	0	0	0	0	0	0	0	0	0	0	0	0	0	0	0	0	0	0	0	0
Txndc9_chr1_37985189_37997893_-_ENSMUSG00000058407.12_ENSMUST00000162031.7	3381	3181.99	2.16645	1.08625	0	0	0	0	4.10049	2.91379	0	0	0	0	0	0	3.51365	2.54859	0	0	0	-1.07199	2.50007	1.26773	0	0	0	0	0	0	0	0	0.661045	0.484118	0	0	0	0	2.04241	0.77964	3.45782	2.94312	0	0	0	0	0	0	15.4611
Txndc9_chr1_37985189_37997893_-_ENSMUSG00000058407.12_ENSMUSG00000058407.12.unspliced	12705	12506	0	0	0	0	0	0	0	0	0.289683	0.217304	10.2865	6.76302	7.70988	6.00963	0	0	20.0435	15.9417	27.8572	21.3914	0	0	0	0	0	0	0.201901	0.078213	2.16512	1.64238	0	0	10.7964	8.39559	0	0	0	0	0	0	0	0	0	0	0	0	1.56697
Txndc9_chr1_37985189_37997893_-_ENSMUSG00000058407.12_ENSMUST00000193832.5	3472	3272.99	0	0	1.56926	0.998268	0	0	0	0	0	0	5.92742	5.92742	0	0	0	0	0	0	0	0	0.920299	0.163155	0.360406	0.279985	0	0	0	0	0	0	0	0	0	0	0	0	0	0	0	0	0	0	0	0	0	0	0
Txndc9_chr1_37985189_37997893_-_ENSMUSG00000058407.12_ENSMUST00000195247.5	1699	1499.99	10.1007	8.79109	0	0	0	0	6.20696	4.94755	0	0	0	0	0	0	0	0	0	0	0	0	3.94806	3.05717	0	0	0	0	0	0	0	0	0	0	0	0	0	0	13.0722	10.9064	0	0	0	0	0	0	0	0	0
Txndc9_chr1_37985189_37997893_-_ENSMUSG00000058407.12_ENSMUST00000192960.5	472	272.994	0.287407	0.272613	0	0	0	0	0.43658	0.421786	0	0	0	-1.13292	0	0	0	0	0.782686	-0.509054	0.754407	-1.98943	0.0454694	0.0306751	0	0	0	0	5.26086	2.77906	0	0	0	0	1.34339	0.08534	0	0	0	-0.0534531	0	0	0	0	0	0	0	0	0
Txndc9_chr1_37985189_37997893_-_ENSMUSG00000058407.12_ENSMUST00000195032.5	1444	1244.99	0	0	0	0	0	0	0	0	0.0413832	0.0172568	0	0	0.0247193	-0.0040853	0	0	0	-1.20902	0.0421673	-0.0023167	0	0	0	0	0	0	0.0976204	0.0896878	0	0	0	0	2.51626	1.1327	0	0	0	0	0	0	0	0	0	0	0	0	0.0493451
Eif5b_chr1_37998010_38055579_+_ENSMUSG00000026083.12_ENSMUSG00000026083.12.unspliced	57570	57371	0.135288	0.032546	2.90738	2.30346	0	0	3.03831	2.70532	1.69671	1.47957	46.0142	42.3487	16.9482	13.9956	14.949	13.6124	37.9976	33.3609	28.9722	25.251	6.08074	4.20294	0.529629	0.392705	2.18827	1.93859	0.668547	0.612178	50.2597	44.9383	0.289404	0.240386	0.293325	0.164454	0.297288	0.134986	3.98412	2.64423	9.34677	7.73573	0	0	0	0	0.254445	0.214172	9.67785
Eif5b_chr1_37998010_38055579_+_ENSMUSG00000026083.12_ENSMUST00000027252.7	7797	7597.99	21.093	13.9659	1.22845	-0.38726	0	0	14.0679	5.89234	0.289683	-1.4233	0.923886	-4.88071	1.17729	-8.40862	0.862441	-0.752439	0.851519	-1.02638	1.44769	-7.53112	5.83353	2.52415	1.56073	0.877355	0.507039	-0.176172	1.74402	0.12762	0.447058	-1.43041	1.69373	0.33537	1.4997	0.816314	4.92859	2.46111	119.112	72.4886	0.608924	-1.2713	0	0	0	0	1.35052	0.667	54.8102
Rev1_chr1_38052786_38129801_-_ENSMUSG00000026082.11_ENSMUST00000027251.11	4262	4062.99	62.4912	36.5871	0.630639	-2.04592	0	0	2.4335	-1.83773	0.786282	-1.42465	2.50985	-9.71705	0.684904	-9.9251	1.02597	-7.78171	3.51254	-12.6002	0.547425	-8.89373	3.49382	-4.15147	1.88951	-1.97423	0.160118	-0.68072	1.81435	-0.86302	0.679443	-6.49618	0	0	48.1242	17.072	109.422	77.0268	231.529	168.967	1.03069	-7.37198	1.47495	-0.3827	1.3322	-0.93523	2.05265	-1.15539	1.2655
Rev1_chr1_38052786_38129801_-_ENSMUSG00000026082.11_ENSMUSG00000026082.11.unspliced	77016	76817	0.685057	0.299299	2.88909	2.10753	0	0	11.2992	6.63561	1.66981	1.23487	104.813	82.2299	132.465	102.113	142.976	114.588	326.209	282.706	134.833	100.166	68.2821	36.5277	4.56274	1.99337	4.29908	3.02232	1.26658	0.920112	511.313	473.442	0	0	26.5545	20.2483	17.3561	10.2867	2.57054	-0.99024	79.4259	60.5232	0.450199	0.401149	1.53775	1.19149	1.27471	0.855746	123.938
Gm37062_chr1_38076295_38077305_-_ENSMUSG00000103804.1_ENSMUSG00000103804.1.unspliced	1011	811.994	0	0	0	0	0	0	0	0	0	0	7.45027	6.19336	4.4022	3.24848	0	0	0	-0.288067	8.24069	7.11152	0	0	0	0	0	0	0	0	0	0	0	0	0	0	0	0	0	0	0	0	0	0	0	0	0	0	1.00184
Gm37062_chr1_38076295_38077305_-_ENSMUSG00000103804.1_ENSMUST00000195028.1	701	501.994	0	0	0	0	0	0	0	0	0.0718546	0.0718546	0	-0.169105	0.0331393	-0.148988	0	0	0	0	0	-0.169105	0	0	0	0	0	0	0	0	0	0	0	0	0	0	0	0	0	0	0	0	0	0	0	0	0	0	0
Gm5099_chr1_38132083_38159892_+_ENSMUSG00000102716.1_ENSMUSG00000102716.1.unspliced	27810	27611	0	0	0	0	0	0	0	0	0	0	0.409873	0.409873	0.0203021	0.0203021	0.255538	0.255538	0.0435243	0.0354822	0.0156735	0.0156735	0.0052689	0.0052689	0	0	0	0	0	0	0	0	0	0	0	0	0	0	0	0	0	0	0	0	0	0	0	0	0.202507
Gm5099_chr1_38132083_38159892_+_ENSMUSG00000102716.1_ENSMUST00000194892.1	1848	1648.99	0	0	0	0	0	0	0	0	0	0	0	0	0	0	0	0	0	0	0	0	0	0	0	0	0	0	0	0	0	0	0	0	0	0	0	0	0	0	0	0	0	0	0	0	0	0	0
Aff3_chr1_38177326_38664955_-_ENSMUSG00000037138.18_ENSMUST00000095027.8	5857	5657.99	0.275692	0.26765	0	-0.0482529	0	0	0	-0.0160843	0	0	0.0150408	0.0150408	0	0	0	0	0	0	0.0312814	0.0312814	0	0	0	0	0	0	0.481447	0.481447	0.0193315	-0.0300466	0.23331	0.23331	0	-0.0494969	0	0	0.295664	0.295664	0.1024	0.0625092	0	0	0.022246	0.022246	0	0	0
Aff3_chr1_38177326_38664955_-_ENSMUSG00000037138.18_ENSMUST00000238906.1	5948	5748.99	5.72691e-10	5.72691e-10	0	-4.63701e-10	0	0	0	-1.14145e-10	0	0	1.32791e-09	1.32791e-09	0	0	0	0	0	0	3.15348e-10	3.15348e-10	0	0	0	0	0	0	1.82469e-08	1.82469e-08	4.53967e-10	-4.34346e-09	1.72825e-08	1.72825e-08	0	-2.6648e-09	0	0	1.36383e-09	1.36383e-09	9.8405e-10	4.56608e-10	0	0	2.77603e-08	2.77603e-08	0	0	0
Aff3_chr1_38177326_38664955_-_ENSMUSG00000037138.18_ENSMUSG00000037138.18.unspliced	487630	487431	0	0	0.587156	0.587156	0.0268412	0.0268412	0.125822	0.125822	0.0848497	0.0768035	1.62571	1.48094	2.39472	2.3545	0.543047	0.535002	2.17069	2.01784	4.52229	4.2166	0.211777	0.211777	0	0	0.374438	0.374438	0.788325	0.788325	11.5613	11.0298	0.235871	0.235871	2.29371	2.21323	1.40547	1.34066	0.323142	0.323142	4.29287	4.01887	0.828859	0.812775	0.37884	0.37884	0.332736	0.316652	15.9881
Aff3_chr1_38177326_38664955_-_ENSMUSG00000037138.18_ENSMUST00000039827.13	6010	5810.99	0	0	0	0	0	0	0	0	0	0	0	-0.0321686	0	-0.0321686	0	-0.0321686	0.0707892	0.006452	0	-0.0643372	0.17984	0.027039	0	0	0	-0.0160843	0.315628	0.130659	0	-0.0869846	0	-0.0482529	0.311831	0.224667	0.739558	0.522763	0.465866	0.353276	0	-0.0722482	0.0223855	-0.0097831	0	-0.0321686	0.0782907	0.0461221	0.138716
Gm16150_chr1_38235420_38246666_+_ENSMUSG00000085391.1_ENSMUST00000127620.1	437	237.994	0	0	0	0	0	0	0	0	0	0	0	0	0	0	0	0	0	0	0	0	0	0	0	0	0	0	0	0	0	0	0	0	0	0	0	0	0	0	0	0	0	0	0	0	0	0	0
Gm16150_chr1_38235420_38246666_+_ENSMUSG00000085391.1_ENSMUSG00000085391.1.unspliced	11247	11048	0	0	0	0	0	0	0	0	0	0	0	0	0	0	0	0	0	0	0	0	0	0	0	0	0	0	0	0	0	0	0	0	0	0	0	0	0.0346656	0.0346656	0	0	0	0	0	0	0	0	0
Gm16151_chr1_38307902_38311930_+_ENSMUSG00000085280.1_ENSMUSG00000085280.1.unspliced	4029	3829.99	0	0	0	0	0	0	0	0	0	0	0	0	0	0	0	0	0	0	0	0	0	0	0	0	0	0	0	0	0	0	0	0	0	0	0	0	0	0	0	0	0	0	0	0	0	0	0
Gm16151_chr1_38307902_38311930_+_ENSMUSG00000085280.1_ENSMUST00000129696.1	639	439.994	0	0	0	0	0	0	0	0	0	0	0	0	0	0	0	0	0	0	0	0	0	0	0	0	0	0	0	0	0	0	0	0	0	0	0	0	0	0	0	0	0	0	0	0	0	0	0
Gm16152_chr1_38384949_38393974_+_ENSMUSG00000087131.7_ENSMUSG00000087131.7.unspliced	9026	8826.99	0	0	0	0	0	0	0	0	0	0	0	0	0	0	0	0	0	0	0	0	0	0	0	0	0	0	0	0	0	0	0	0	0	0	0	0	0	0	0	0	0	0	0	0	0	0	0
Gm16152_chr1_38384949_38393974_+_ENSMUSG00000087131.7_ENSMUST00000143261.7	1189	989.994	0	0	0	0	0	0	0	0	0	0	0	0	0	0	0	0	0	0	0	0	0	0	0	0	0	0	0	0	0	0	0	0	0	0	0	0	0	0	0	0	0	0	0	0	0	0	0
Gm16152_chr1_38384949_38393974_+_ENSMUSG00000087131.7_ENSMUST00000131663.1	872	672.994	0	0	0	0	0	0	0	0	0	0	0	0	0	0	0	0	0	0	0	0	0	0	0	0	0	0	0	0	0	0	0	0	0	0	0	0	0	0	0	0	0	0	0	0	0	0	0
Gm34727_chr1_38487519_38488047_+_ENSMUSG00000102984.1_ENSMUST00000195175.1.monoexonic.unspliced	529	329.994	0	0	0	0	0	0	0	0	0	0	0	0	0	0	0	0	0	0	0	0	0	0	0	0	0	0	0	0	0	0	0	0	0	0	0	0	0	0	0	0	0	0	0	0	0	0	0
Gm38135_chr1_38722620_38723121_+_ENSMUSG00000102541.1_ENSMUST00000195068.1.monoexonic.unspliced	502	302.994	0	0	0	0	0	0	0	0	0	0	0	0	0	0	0	0	0	0	0	0	0	0	0	0	0	0	0	0	0	0	0	0	0	0	0	0	0	0	0	0	0	0	0	0	0	0	0
2610300A13Rik_chr1_38767184_38767686_+_ENSMUSG00000103531.1_ENSMUST00000192930.1.monoexonic.unspliced	503	303.994	0	0	0	0	0	0	0	0	0	0	0	0	0	0	0	0	0	0	0	0	0	0	0	0	0	0	0	0	0	0	0	0	0	0	0	0	0	0	0	0	0	0	0	0	0	0	0
Lonrf2_chr1_38793645_38836711_-_ENSMUSG00000048814.11_ENSMUSG00000048814.11.unspliced	43067	42868	0	0	0	0	0	0	0	0	0	0	0	0	0.141221	0.100261	0	0	0	0	0	0	0	0	0	0	0	0	0	0	0.345714	0.304953	0	0	0	0	0	0	0.0841419	0.0425739	0.646701	0.605588	0	0	0	0	0	0	0.371137
Lonrf2_chr1_38793645_38836711_-_ENSMUSG00000048814.11_ENSMUST00000147695.8	6932	6732.99	0	0	0	0	0	0	0	0	0	0	0	0	0	0	0	0	0	0	0	0	0	0	0	0	0	0	0.137861	0.137861	0	0	0.349965	0.349965	0	0	0	0	0	0	0	0	0	0	0	0	0	0	0
Lonrf2_chr1_38793645_38836711_-_ENSMUSG00000048814.11_ENSMUST00000039612.4	5077	4877.99	0	0	0	0	0	0	0	0	0	0	0	0	0	0	0	0	0	0	0	0	0	0	0	0	0	0	0	0	0	0	0	0	0.0389788	0.0389788	0	0	0	0	0	0	0	0	0	0	0	0	0
Chst10_chr1_38863867_38898161_-_ENSMUSG00000026080.13_ENSMUST00000027249.11	2975	2775.99	0.127243	0.11116	0	0	0	0	0.810772	0.609747	0.413401	0.244551	0.0451223	0.0451223	0.0197816	0.0197816	0	0	0	-0.0080407	0	0	0.262024	0.10122	0	0	0	0	0.206727	0.174568	0.0193267	0.0112885	0	0	0	-0.00803918	0.809368	0.809368	1.56694	1.02885	0.0217437	0.0217437	0.282695	0.274653	0.199889	0.143625	0.0195546	0.0115194	1.19413
Chst10_chr1_38863867_38898161_-_ENSMUSG00000026080.13_ENSMUST00000193441.5	4999	4799.99	0	0	0	0	0	0	0	0	0	0	0	-0.241264	0	0	0	0	0	0	0	0	0	0	0	0	0	0	0	0	0	0	0	0	0	0	0.396588	-0.150277	0	0	0	0	0.0530881	0.0530881	0	0	0	0	0
Chst10_chr1_38863867_38898161_-_ENSMUSG00000026080.13_ENSMUSG00000026080.13.unspliced	34295	34096	0	0	0	0	0.13305	0.13305	0	0	0	0	0.39106	0.350849	0.158253	0.158253	0.383326	0.383326	0.537998	0.537998	0.359736	0.351694	0.00531061	0.00531061	0	0	0	0	0	0	0.948759	0.948759	0	0	0.376128	0.352002	0.0900612	0.0900612	0.170977	0.162234	0.826397	0.79419	0	0	0	0	0.2153	0.207258	1.0407
Chst10_chr1_38863867_38898161_-_ENSMUSG00000026080.13_ENSMUST00000194361.5	2996	2796.99	0	-1.19978e-06	0	0	0	0	9.79723e-05	6.95153e-05	0.00043118	0.000396601	0	0	0	0	0	0	0	-1.44866e-06	0	0	0	-3.8289e-05	0	0	0	0	6.45655e-05	5.53899e-05	4.81471e-06	8.9844e-07	0	0	0	-2.96362e-06	0	0	0	-3.27503e-05	3.5519e-06	3.5519e-06	0	0	0.000325223	0.000293829	1.80787e-05	1.10847e-05	0.000411342
Gm37707_chr1_38884754_38888072_+_ENSMUSG00000103647.1_ENSMUSG00000103647.1.unspliced	3319	3119.99	0	0	0	0	0	0	0	0	0	0	0	0	0	0	0	0	0	0	0	0	0	0	0	0	0	0	0	0	0	0	0	0	0	0	0	0	0	0	0	-0.00805622	0	0	0	0	0	0	0
Gm37707_chr1_38884754_38888072_+_ENSMUSG00000103647.1_ENSMUST00000195309.1	325	126.853	0	0	0	0	0	0	0	0	0	0	0	0	0	0	0	0	0	0	0	0	0	0	0	0	0	0	0	0	0	0	0	0	0	0	0	0	0	0	0	0	0	0	0	0	0	0	0
Gm6621_chr1_38907945_38908716_+_ENSMUSG00000102447.1_ENSMUST00000193251.1.monoexonic.unspliced	772	572.994	0	0	0	0	0	0	0	0	0	0	0	0	0	0	0	0	0	0	0	0	0	0	0	0	0	0	0	0	0	0	0	0	0	0	0	0	0	0	0	0	0	0	0	0	0	0	0
Nms_chr1_38939149_38950276_+_ENSMUSG00000067604.8_ENSMUSG00000067604.8.unspliced	11128	10929	0	0	0	0	0	0	0	0	0	0	0	0	0	0	0	0	0	0	0	0	0	0	0	0	0	0	0	0	0	0	0	0	0	0	0	0	0	0	0	0	0	0	0	0	0	0	0
Nms_chr1_38939149_38950276_+_ENSMUSG00000067604.8_ENSMUST00000088029.7	1001	801.994	0	0	0	0	0	0	0	0	0	0	0	0	0	0	0	0	0	0	0	0	0	0	0	0	0	0	0	0	0	0	0	0	0	0	0	0	0	0	0	0	0	0	0	0	0	0	0
Pdcl3_chr1_38985608_38997238_+_ENSMUSG00000026078.10_ENSMUSG00000026078.10.unspliced	11631	11432	0	0	0.601307	0.544485	0	0	0.218311	0.156041	0	0	0.857323	0.821211	0.237379	0.228195	0	0	7.6322	6.84661	1.91669	1.53567	0	0	0	0	0	0	0	0	0.386703	0.315832	0	0	0	0	0	0	0	0	0	0	0	0	0	0	0	0	3.15098
Pdcl3_chr1_38985608_38997238_+_ENSMUSG00000026078.10_ENSMUST00000027247.10	3914	3714.99	0	0	0.542643	-0.848117	0	0	0	-0.0342356	0	0	0.060163	0.0238834	0	-0.0390693	0	0	0.60765	-1.81803	0.187688	-1.2003	0.00504404	-0.0110403	0	0	0	0	0	-0.0160843	0	-0.0336786	0	0	0	0	0	-0.0160843	0	-0.0160843	0	-0.0160843	0	0	0	0	0	0	0.467215
Gm37309_chr1_38992678_38994316_+_ENSMUSG00000103046.1_ENSMUST00000194994.1.monoexonic.unspliced	1639	1439.99	0	0	0	0	0	0	0	0	0	0	0	0	0	0	0	0	0	-0.230774	2.26108	1.80242	0	0	0	0	0	0	0	0	0	0	0	0	0	0	0	0	0	0	0	0	0	0	0	0	0	0	1.83797
Gm37821_chr1_39048648_39057637_-_ENSMUSG00000104188.1_ENSMUSG00000104188.1.unspliced	8990	8790.99	0	0	0	0	0	0	0	0	0	0	0	0	0	-0.00804214	0	0	0	0	0	-0.00804214	0	0	0	0	0	0	0	0	0	-0.00805147	0	0	0	0	0	0	0	0	0.0217473	0.0136946	0	0	0	0	0	0	0.0462386
Gm37821_chr1_39048648_39057637_-_ENSMUSG00000104188.1_ENSMUST00000195476.1	1843	1643.99	0	0	0	0	0	0	0	0	0	0	0	0	0	0	0	0	0	0	0	0	0	0	0	0	0	0	0	0	0	0	0	0	0	0	0	0	0	0	0	0	0	0	0	0	0	0	0
Gm37091_chr1_39081252_39083338_-_ENSMUSG00000103182.1_ENSMUST00000195455.1.monoexonic.unspliced	2087	1887.99	0	0	0	0	0	0	0	0	0	0	0.0779822	0.0779822	0	0	0.18963	0.18963	0	0	0	0	0	0	0	0	0	0	0	0	0.614625	0.614625	0	0	0	0	0	0	0	0	0.195404	0.195404	0	0	0	0	0	0	0
Mir6349_chr1_39186896_39186992_-_ENSMUSG00000098833.1_ENSMUST00000184059.1.monoexonic.unspliced	97	18.7454	0	0	0	0	0	0	0	0	0	0	0	0	0	0	0	0	0	0	0	0	0	0	0	0	0	0	0	0	0	0	0	0	0	0	0	0	0	0	0	0	0	0	0	0	0	0	0
Npas2_chr1_39193731_39363236_+_ENSMUSG00000026077.15_ENSMUSG00000026077.15.unspliced	169506	169307	0.0641411	0.0560279	6.92214	5.71227	2.13116	1.96226	5.77229	5.26084	3.2306	2.73164	10.1981	8.04936	31.5441	27.323	46.6945	42.5581	17.048	13.7415	59.4841	53.2552	10.085	6.98411	10.6889	9.12675	11.1306	9.53484	4.52027	3.78472	45.9248	40.8788	7.00178	5.92281	8.97084	7.76554	3.52349	3.01967	2.499	1.99875	15.8977	13.7801	7.06334	6.60349	3.49262	3.09842	2.51439	2.18444	53.8148
Npas2_chr1_39193731_39363236_+_ENSMUSG00000026077.15_ENSMUST00000056815.8	4236	4036.99	2.69281	1.91278	0.205324	0.140987	0	-0.0482529	1.51788	1.00731	0.0413832	-0.288064	0.0159676	-0.394181	0.435907	-0.387335	0.28748	-0.195049	0.183083	-0.42812	0.0782035	-0.773066	2.00055	0.43394	1.10838	0.313034	0.0533725	-0.0109647	0.725545	0.374754	0.0386629	-0.323233	0.46662	0.217314	0.890181	0.403195	2.30741	1.66834	8.58956	5.14873	0.418585	-0.074047	0.607355	0.341964	0.378182	-0.031967	0.715106	0.160423	0.0678433
Gm20428_chr1_39276283_39276565_-_ENSMUSG00000092553.1_ENSMUST00000174365.1.monoexonic.unspliced	283	89.186	0	0	0	0	0	0	0	0	0	0	0	0	0	0	0	0	0	0	0	0	0	0	0	0	0	0	0	0	0	0	0	0	0	0	0	0	0	0	0	0	0	0	0	0	0	0	0
Gm3617_chr1_39314899_39315453_+_ENSMUSG00000092563.1_ENSMUST00000173076.1.monoexonic.unspliced	555	355.994	0	0	0.176104	0.033889	0	0	0	0	0	0	0	0	0	0	0	0	0	0	0	0	0	0	0	0	0.296831	0.155871	0	0	0	0	0	0	0.25399	0.15198	0	0	0	0	0	0	0.0299194	-0.0093244	0	0	0	0	1.44684
Rpl31_chr1_39367842_39371911_+_ENSMUSG00000073702.11_ENSMUSG00000073702.11.unspliced	4070	3870.99	0	-0.0361691	0	0	0	0	0.0833635	0.0510485	0	0	17.8985	12.9001	17.0517	13.0789	0	0	62.1812	57.3237	5.85209	3.48223	0.0461546	0.0138417	0	0	0	0	0	0	18.9642	14.3158	0	0	0	0	0	0	0.159048	0.122875	0	0	0	0	0	0	0	0	0.0173273
Rpl31_chr1_39367842_39371911_+_ENSMUSG00000073702.11_ENSMUST00000086535.11	1049	849.994	7.54973	5.057	0	0	0	0	15.8658	11.5706	0	0	0	-0.236496	0	0	0	0	0	0	0.920336	0.427862	11.2237	6.92784	0	0	0	0	0	0	0	0	0	0	0	0	0	0	6.20496	3.70429	0	0	0	0	0.133476	0.121313	0	0	0
Rpl31_chr1_39367842_39371911_+_ENSMUSG00000073702.11_ENSMUST00000194746.5	703	503.994	0.0212071	-0.192259	0	0	0	0	0.806262	0.327736	0	0	0	0	0	0	0	0	0	0	0	0	0.126891	-0.114425	0	0	0	0	0	0	0	0	0	0	0	0	0	0	0.403325	0.165639	0	0	0	0	0	0	0	0	0
Rpl31_chr1_39367842_39371911_+_ENSMUSG00000073702.11_ENSMUST00000178079.7	487	287.994	0	0	0	-0.0150649	0	-0.0160667	0	0	0	-0.0148438	0	0	0	-0.0116268	0	-0.0128056	0	-0.0132771	0	0	0	0	0	-0.0153378	0	-0.0152518	0	-0.0159444	0	-0.0116626	0	-0.015631	0.0500549	0.0500549	0	0	0	0	0	-0.0141916	0	-0.0157566	0	-0.0111938	0	-0.0155075	0
Rpl31_chr1_39367842_39371911_+_ENSMUSG00000073702.11_ENSMUST00000179954.7	630	430.994	0	0	0	0	0	0	0	0	0	0	0	0	0	0	0	0	0	0	0	0	0.00155881	0.00155881	0.0240271	0.0240271	0	0	0	0	0	0	0	0	0	-0.04585	0	-0.0394593	0	0	0	0	0	0	0	0	0	0	0.0454248
Rpl31_chr1_39367842_39371911_+_ENSMUSG00000073702.11_ENSMUST00000195123.5	356	157.142	0	0	0	0	0	0	134.191	109.587	0	0	0	0	0	0	0	0	0	0	0	0	75.1924	50.585	0	0	0	0	0	0	0	0	0	0	0	0	0.125335	0.125335	0	0	0	0	0.0223855	0.0223855	0	0	0	0	0
Tbc1d8_chr1_39371492_39478755_-_ENSMUSG00000003134.10_ENSMUSG00000003134.10.unspliced	107264	107065	0	0	4.06445	3.23457	5.96063	4.92937	2.94146	2.49434	0.993198	0.582551	25.6162	20.6656	38.9262	30.649	16.8931	13.7292	38.4348	30.7359	53.0883	43.0499	8.39211	4.69987	4.26826	2.64725	11.1815	8.75267	2.78938	1.86	49.4499	42.3148	6.2216	5.34304	1.69558	1.49021	1.75937	1.25205	1.10834	0.889079	34.1195	28.2634	6.08886	5.3872	1.65478	1.26019	1.27507	0.920782	37.5132
Tbc1d8_chr1_39371492_39478755_-_ENSMUSG00000003134.10_ENSMUST00000054462.10	4451	4251.99	0	0	0	0	0	0	0	0	0	0	0	0	0.237379	-0.709455	0	-0.946834	0	0	0.125701	-0.589198	0.0778436	0.0778436	0.809688	0.809688	0	0	0	0	0	0	0	0	0	0	1.44462	1.44462	28.7888	22.572	0.0984763	-0.795601	0	0	0	0	0	0	0
Tbc1d8_chr1_39371492_39478755_-_ENSMUSG00000003134.10_ENSMUST00000193823.1	3512	3312.99	0	0	0.99729	0.082022	0.13305	-0.93469	2.76582	0.67162	0.0413832	-0.151131	0.39106	-1.55849	0	-0.675856	0.233457	-0.810813	0.889784	-0.724156	0.115956	-1.32263	0.229362	-0.235721	1.50547	0.89077	0.800588	-0.395312	0.468207	0.217479	0.0579944	-1.18689	0.272195	-0.144025	0.272852	0.080097	18.8701	10.6517	0.094992	0.073253	0.140744	0.140744	0.111928	-0.215801	0.347362	-0.014009	0.232028	0.03945	0.477799
Gm37265_chr1_39419048_39419932_-_ENSMUSG00000102607.1_ENSMUST00000191698.1.monoexonic.unspliced	885	685.994	0	0	0	0	0	0	0	0	0	0	0	0	0.086876	0.086876	0	0	0	0	0	0	0.0773745	0.0447366	0	0	0	0	0.303804	0.269548	0	0	0	0	0	0	0	0	0	0	0	0	0	0	0	0	0	0	0
Gm24826_chr1_39519533_39519747_+_ENSMUSG00000065629.2_ENSMUST00000083695.2.monoexonic.unspliced	215	46.5701	0	0	0	0	0	0	0	0	0	0	0	0	0	0	0	0	0	0	0	0	0	0	0	0	0	0	0	0	0	0	0	0	0	0	0	0	0	0	0	0	0	0	0	0	0	0	0
Gm24826_chr1_39519533_39519748_+_ENSMUSG00000104827.1_ENSMUST00000197298.1.monoexonic.unspliced	216	47.0091	0	0	0	0	0	0	0	0	0	0	0	0	0	0	0	0	0	0	0	0	0	0	0	0	0	0	0	0	0	0	0	0	0	0	0	0	0	0	0	0	0	0	0	0	0	0	0
Cnot11_chr1_39534992_39546889_+_ENSMUSG00000003135.15_ENSMUSG00000003135.15.unspliced	11898	11699	0.098775	0.063109	0	0	0	0	0	0	0	0	5.03734	4.45665	2.49248	1.79989	4.50386	3.65829	2.81749	2.43146	1.97351	1.51382	0.0173916	-0.0004431	0	0	0	0	0	0	0.426172	0.329449	0.505505	0.352697	0	0	0	0	0	0	0	0	0	0	0	0	0	0	1.06312
Cnot11_chr1_39534992_39546889_+_ENSMUSG00000003135.15_ENSMUST00000161515.7	3482	3282.99	0	0	0	0	0	0	0	0	0	0	0	0	0	0	0	0	0	0	0	0	0	0	0	0	0	0	0	0	0	0	0	0	0	0	0	0	0	0	0	0	0	0	0	0	0	0	0
Cnot11_chr1_39534992_39546889_+_ENSMUSG00000003135.15_ENSMUST00000003219.13	3162	2962.99	5.60622	3.34988	0	0	0	0	0	0	0	0	0.121635	-1.17151	0.771482	-0.522348	0.0958268	-1.19781	0.127421	-0.073633	0.187688	-1.87785	3.22088	0.96279	3.58003	1.52928	0	0	0	0	0.0193315	-0.181723	0.15554	-0.166146	0	0	0	0	0	0	0	0	0	0	0	0	0	0	0.0770644
Gm15832_chr1_39547570_39552002_-_ENSMUSG00000085894.1_ENSMUSG00000085894.1.unspliced	4433	4233.99	0	0	0	0	0	0	0	0	0	0	4.72281	4.34198	1.06821	0.931494	0	0	0	0	2.59132	1.6906	0	0	0	0	0	0	0	0	1.35314	0.988854	0	0	0	0	0	0	0.100341	0.0276996	0	0	0.582023	0.453349	0	0	0	0	1.49593
Gm15832_chr1_39547570_39552002_-_ENSMUSG00000085894.1_ENSMUST00000146314.1	1832	1632.99	0	0	0	0	0	0	0.684324	0.684324	0	0	0	-0.00804214	0	-0.00804214	0	0	0.632241	0.399019	0.0160625	-0.10457	0	0	0	0	0	0	0	0	1.29527	0.878153	0	0	3.93671	3.44614	0.0737113	0.0737113	2.70098	2.52953	0	0	0	-0.00804214	0	0	0.0719075	0.0719075	0.835888
Snord89_chr1_39548745_39548854_-_ENSMUSG00000077704.1_ENSMUST00000104516.1.monoexonic.unspliced	110	20.3478	0	0	0	0	0	0	0	0	0	0	0	0	0	0	0	0	0	0	0	0	0	0	0	0	0	0	0	0	0	0	0	0	0	0	0	0	0	0	0	0	0	0	0	0	0	0	0
Rnf149_chr1_39551296_39577405_-_ENSMUSG00000048234.13_ENSMUSG00000048234.13.unspliced	26110	25911	0.11395	0.0966571	0.970184	0.905777	0	0	0.679383	0.581154	0.289683	0.193073	30.9098	26.4073	36.2256	29.8711	25.907	21.0435	14.8853	10.7272	30.6126	25.9326	6.34782	3.9747	1.44895	1.30399	0	0	0.0237183	0.0237183	7.11599	5.42556	0.427735	0.363328	1.13329	1.04467	0.530481	-0.316904	1.14531	0.709603	2.14434	1.61299	0	0	0	0	0	0	10.9043
Rnf149_chr1_39551296_39577405_-_ENSMUSG00000048234.13_ENSMUST00000062525.10	2492	2292.99	34.3996	21.9316	1.61103	0.959686	0	0	1.70824	0.905749	0.496599	-0.15471	1.04958	-0.62764	0.417694	-1.63183	0.529044	-1.00903	3.63324	0.49711	1.0095	-1.04384	4.94458	2.56756	0.713491	0.062233	0	0	1.92762	1.02444	0.212646	-0.437263	0.661045	0.009701	1.24441	0.448395	15.7906	11.0519	28.0581	17.3	0.303697	-0.347175	0	0	0	0	0	0	0.272191
Rnf149_chr1_39551296_39577405_-_ENSMUSG00000048234.13_ENSMUST00000195705.1	389	190.009	0.987133	0.798015	0	0	0	0	0	0	0	0	0.0322982	-0.632084	0	0	0	0	0	0	0	0	1.96836	0.96033	0	0	0	0	2.82837	1.6808	0	0	0	0	0	0	3.62085	2.79733	1.06825	0.74051	0.0311508	0.0311508	0	0	0	0	0	0	0
Gm23722_chr1_39573746_39573875_-_ENSMUSG00000064936.1_ENSMUST00000083002.1.monoexonic.unspliced	130	23.2406	0	0	0	0	0	0	0	0	0	0	0	0	0	0	0	0	0	0	0	0	0	0	0	0	0	0	0	0	0	0	0	0	0	0	0	0	0	0	0	0	0	0	0	0	0	0	0
Gm5100_chr1_39597417_39598005_-_ENSMUSG00000102471.1_ENSMUST00000195631.1.monoexonic.unspliced	589	389.994	0	0	0	0	0	0	0	0	0	0	0	0	0	0	0	0	0	0	0	0	0	0	0	0	0	0	0	0	0	0	0	0	0	0	0	0	0	0	0	0	0	0	0	0	0	0	0
Creg2_chr1_39618406_39651474_-_ENSMUSG00000050967.5_ENSMUSG00000050967.5.unspliced	33069	32870	0	0	0	0	0	0	0	0	0	0	0	0	0	0	0.0319423	0.0319423	0	0	0	0	0.00504404	0.00504404	0	0	0	0	0	0	0	0	0.469241	0.469241	0	0	0	0	0	0	0	0	0	0	0	0	0	0	0.0154161
Creg2_chr1_39618406_39651474_-_ENSMUSG00000050967.5_ENSMUST00000053355.5	6091	5891.99	0	0	0	0	0	0	0	0	0	0	0	0	0	0	0	0	0	0	0	0	0	0	0	0	0	0	0	0	0	0	0	0	0	0	0	0	0	0	0	0	0	0	0	0	0	0	0
D930019O06Rik_chr1_39650176_39657390_+_ENSMUSG00000097083.1_ENSMUSG00000097083.1.unspliced	7215	7015.99	0	0	0	0	0	0	0	0	0	0	0	-0.00804214	0	0	0	0	0	0	0	-0.00804214	0	0	0	0	0	0	0	0	0	0	0	0	0	0	0	0	0	0	0	0	0	0	0	0	0	0	0.107938
D930019O06Rik_chr1_39650176_39657390_+_ENSMUSG00000097083.1_ENSMUST00000181841.1	3663	3463.99	0	0	0	0	0	0	0	0	0	0	0	0	0	0	0.0310971	0.0310971	0	-0.000343642	0	0	0	0	0	0	0	-0.00465933	0	0	0.201308	0.201308	0	0	0.0340669	0.0259902	0.0836141	0.0836141	0	0	0	0	0	0	0	0	0	0	0
Rfx8_chr1_39665301_39720997_-_ENSMUSG00000057173.8_ENSMUSG00000057173.8.unspliced	55697	55498	0	0	0	0	0	0	0	0	0	0	0	0	0.0197816	0.0197816	0.0639309	0.0639309	0	0	0.0313634	0.0313634	0.00504404	0.00504404	0	0	0	0	0	0	0	0	0	0	0	0	0	0	0	0	0	0	0	0	0	0	0	0	0
Rfx8_chr1_39665301_39720997_-_ENSMUSG00000057173.8_ENSMUST00000151913.2	2008	1808.99	0	0	0	0	0	0	0	0	0	0	0	0	0	0	0	0	0	0	0	0	0	0	0	0	0	0	0	0	0	0	0	0	0	0	0	0	0	0	0	0	0	0	0	0	0	0	0
Gm3646_chr1_39804148_39805332_-_ENSMUSG00000091937.3_ENSMUSG00000091937.3.unspliced	1185	985.994	0	0	0	0	0	0	0	0	0	0	0	0	0	0	0	0	0	0	0	0	0	0	0	0	0	0	0	0	0	0	0	0	0	0	0	0	0	0	0	0	0	0	0	0	0	0	0
Gm3646_chr1_39804148_39805332_-_ENSMUSG00000091937.3_ENSMUST00000171319.3	352	153.184	0	0	0	0	0	0	0	0	0	0	0	0	0	0	0	0	0	0	0	0	0	0	0	0	0	0	0	0	0	0	0	0	0	0	0	0	0	0	0	0	0	0	0	0	0	0	0
1700066B17Rik_chr1_39839175_39847334_-_ENSMUSG00000101634.6_ENSMUST00000187091.6	675	475.994	0	0	0	0	0	0	0	0	0	0	0	0	0	0	0	0	0	0	0	0	0	0	0	0	0	0	0	0	0	0	0	0	0	0	0	0	0	0	0	0	0	0	0	0	0	0	0
1700066B17Rik_chr1_39839175_39847334_-_ENSMUSG00000101634.6_ENSMUSG00000101634.6.unspliced	8160	7960.99	0	0	0	0	0	0	0	0	0	0	0	0	0	0	0	0	0	0	0	0	0	0	0	0	0	0	0	0	0	0	0	0	0	0	0	0	0	0	0	0	0	0	0	0	0	0	0
1700066B17Rik_chr1_39839175_39847334_-_ENSMUSG00000101634.6_ENSMUST00000191299.6	536	336.994	0	0	0	0	0	0	0	0	0	0	0	0	0	0	0	0	0	0	0	0	0	0	0	0	0	0	0	0	0	0	0	0	0	0	0	0	0	0	0	0	0	0	0	0	0	0	0
Map4k4_chr1_39900913_40026310_+_ENSMUSG00000026074.15_ENSMUSG00000026074.15.unspliced	125398	125199	0.0437575	-0.111011	10.3836	7.63103	1.37106	1.047	6.31109	5.19635	4.22908	3.12238	113.178	84.0477	182.728	142.45	300.523	254.282	539.551	473.516	231.456	181.483	57.0107	31.7028	10.6436	7.95611	8.22404	5.92302	0.487402	0.351193	432.29	388.445	28.816	24.4838	9.48429	7.49161	3.98889	1.82602	12.0647	7.656	142.602	109.961	8.76925	6.1622	0.534413	0.359543	1.45451	1.05159	198.863
Map4k4_chr1_39900913_40026310_+_ENSMUSG00000026074.15_ENSMUST00000163854.8	5782	5582.99	0	0	0.629158	0.629158	0	-0.000259582	0	0	0	0	0	-0.91337	0.0238805	-0.864495	0.148746	-0.058951	4.21881	-3.29516	0	-0.207145	0.96679	0.049029	0	0	0	0	0	-0.000291661	0.296179	-0.605201	0	0	0	0	22.7247	17.5897	0	-8.96249e-09	0	0	0	-0.000903446	0	-0.000492641	0	0	0
Map4k4_chr1_39900913_40026310_+_ENSMUSG00000026074.15_ENSMUST00000168431.6	5632	5432.99	0.0583301	0.0422063	0	-0.896715	0.30875	-0.549934	1.75611	0.849029	0.594251	-0.305842	0.128149	0.128149	0.0329609	0.0329578	0.0240935	-0.800187	0.717862	-2.34135	0.161425	-0.658938	3.23938e-10	-9.02143e-09	1.67647	0.778886	0.810523	-0.087366	1.53507	0.675357	3.49784e-09	-5.51355e-08	3.38414	2.49137	0.811637	-0.089461	6.5862	-0.03144	150.405	81.2217	0.187102	-0.652707	1.37139	0.524978	1.48424	0.624921	0.825914	-0.081159	3.9196
Map4k4_chr1_39900913_40026310_+_ENSMUSG00000026074.15_ENSMUST00000193682.5	3759	3559.99	7.54364e-06	3.34345e-06	0	-8.05895e-06	0.502207	0.502206	0.309111	0.30908	3.14331e-05	2.63497e-05	0.567334	-5.4253	2.63598	-14.7311	2.25033	-8.30287	3.93659	-3.69248	1.49763	-8.1646	2.9361	-0.74208	0.000155146	0.00011636	5.4081e-05	3.34315e-05	0	-1.16663e-06	1.71452	-4.77912	12.3601	12.36	1.6757e-05	-2.11845e-05	15.0652	8.88049	0	0	3.25107e-06	-1.23428e-05	0	-6.31695e-06	0.337908	0.337905	9.14745e-05	1.22147e-05	2.45956
Map4k4_chr1_39900913_40026310_+_ENSMUSG00000026074.15_ENSMUST00000195860.5	3960	3760.99	0	0	2.17199	2.17199	0	0	0	0	0	0	0	-1.87618	0.159378	-0.673957	1.34962	-0.5227	0.0056459	0.0056459	0	-1.69479	2.16129	1.04416	0	0	0	0	0	0	0.403496	-0.732784	0	0	0	0	7.40603e-08	7.40603e-08	0	0	0	0	0	0	0	0	0	0	0
Map4k4_chr1_39900913_40026310_+_ENSMUSG00000026074.15_ENSMUST00000195259.5	3719	3519.99	10.6287	4.15088	0	-3.83774	0	-0.240456	35.5354	17.4043	0.928917	-0.795843	3.74172	-5.51696	0.371453	-10.6034	2.62834	-11.7905	1.36891	-3.62656	2.03215	-11.3667	2.54922	-1.12043	5.5559	0.95471	0.839299	-2.26638	0	-0.24076	3.86115e-05	-4.0783	0.31301	-13.3449	4.5355	-0.79685	13.7552	8.90815	0	0	1.54818	-4.37566	0	-0.236675	0.00151432	-0.239156	3.23897	0.16699	2.98154
Map4k4_chr1_39900913_40026310_+_ENSMUSG00000026074.15_ENSMUST00000195636.5	4082	3882.99	0	0	0	0	0	0	0	0	0	0	0	0	2.92839	2.92839	0	0	0	0	0	0	0	0	0	0	0	0	0	0	0	0	0	0	0	0	0	0	0.0175207	-0.161261	0	0	0	0	0	0	0	0	0
Map4k4_chr1_39900913_40026310_+_ENSMUSG00000026074.15_ENSMUST00000192509.5	3918	3718.99	0	0	0	0	0	0	0	0	0	0	0.180265	-4.60323	0.381971	-3.60067	0.673126	-3.98217	1.95497	-2.99922	0.2832	-5.58035	1.66935	-1.06058	0	0	0	0	0	0	0.348467	-4.06245	0	0	0	0	3.60669	-0.68664	19.1173	18.78	0	0	0	0	0	0	0	0	0.835255
4930456G14Rik_chr1_40049039_40050368_-_ENSMUSG00000102985.1_ENSMUST00000193054.1.monoexonic.unspliced	1330	1130.99	0	0	0	0	0	0	0	0	0	0	0	0	0	0	0	0	0	0	0	0	0	0	0	0	0	0	0	0	0	0	0	0	0	0	0	0	0	0	0	0	0	0	0	0	0	0	0
Il1r2_chr1_40074079_40125231_+_ENSMUSG00000026073.13_ENSMUSG00000026073.13.unspliced	51153	50954	0	0	0.190658	0.190658	0	0	0	0	0	0	0.16545	0.16545	0.0197929	0.0117508	0	-0.00804214	0.0849495	0.0849495	0.0938871	0.0938871	0	0	0	0	0	0	0	0	0.0204964	0.0204964	0	0	0.0389788	0.0389788	0	0	0	0	0	0	0	0	0	0	0	0	0.200412
Gm16894_chr1_40076228_40085851_-_ENSMUSG00000097899.2_ENSMUSG00000097899.2.unspliced	9624	9424.99	0	0	0	0	0	0	0	0	0	0	0.210571	0.202529	0	0	0	0	0	0	0.156407	0.132281	0	0	0	0	0	0	0	0	0	0	0	0	0.155915	0.147873	0	0	0	0	0.195726	0.187684	0	0	0	0	0	0	0.416155
Gm16894_chr1_40076228_40085851_-_ENSMUSG00000097899.2_ENSMUST00000181756.2	842	642.994	0	0	0	0	0	0	0	0	0	0	0	-0.0160843	0	0	0	0	0	0	0	-0.0160843	0	0	0	0	0	0	0	0	0	0	0	0	0	-0.0160843	0	0	0	0	0	-0.0160843	0	0	0	0	0	0	0.0770644
Il1r2_chr1_40074079_40125231_+_ENSMUSG00000026073.13_ENSMUST00000027243.12	1419	1219.99	0	0	0	0	0.15966	0.151618	0	0	0	0	0	0	0	0	0	0	0	0	0	0	0.0605284	0.0524863	0	0	0	0	0	0	0	0	0	0	0	0	0.250842	0.250842	0	0	0	0	0	0	0	0	0	0	0
Gm37347_chr1_40088511_40091581_+_ENSMUSG00000102975.1_ENSMUST00000193969.1.monoexonic.unspliced	3071	2871.99	0	0	0	0	0	0	0	0	0	0	0	0	0	0	0	0	0	0	0	0	0	0	0	0	0	0	0	0	0.946086	0.913917	0	0	0	0	0	0	0	0	0.304462	0.272293	0	0	0	0	0	0	0
Il1r1_chr1_40225080_40317257_+_ENSMUSG00000026072.12_ENSMUSG00000026072.12.unspliced	92178	91979	0	0	0	0	0	0	0	0	0.119486	0.119486	0	0	0	0	0.16855	0.151564	0.272085	0.272085	0	0	0.00532549	0.00532549	0	0	0.0401119	0.0401119	0.387681	0.363063	0.195729	0.195729	0	0	0	0	0.629029	0.629029	0.0834876	0.0834876	0.512421	0.444635	0	0	0	0	0	0	0.569674
Il1r1_chr1_40225080_40317257_+_ENSMUSG00000026072.12_ENSMUST00000027241.10	5819	5619.99	0	0	0	0	0	0	0	0	0	0	0	0	0	0	0	0	0	0	0	0	0	0	0	0	0	0	0	0	0	0	0	0	0	0	0	0	0	0	0	0	0	0	0	0	0	0	0
Gm38070_chr1_40238020_40244499_+_ENSMUSG00000103560.1_ENSMUST00000191850.1.monoexonic.unspliced	6480	6280.99	0	0	0	0	0	0	0	0	0	0	0	0	0	0	0	0	0	0	0.00158132	0.00158132	0	0	0	0	0	0	0	0	0	0	0	0	0	0	0	0	0	0	0	0	0	0	0	0	0	0	0.0515313
Il1r1_chr1_40225080_40317257_+_ENSMUSG00000026072.12_ENSMUST00000114795.2	4832	4632.99	0	0	0.337319	0.337319	0.29271	0.268584	0.654933	0.534301	0	0	0	0	0	0	0.183164	0.167935	0.0853998	0.0210626	0	0	0.0804362	0.0804362	0.216244	0.216244	0	0	0.214425	0.214425	0	0	1.82759	1.52199	0	0	0.852479	0.659468	0.311779	0.311779	0	0	0	0	0	0	0	0	0
Il1rl2_chr1_40324610_40367562_+_ENSMUSG00000070942.8_ENSMUSG00000070942.8.unspliced	42953	42754	0	0	0	0	0	0	0	0	0	0	0	0	0	0	0.0319634	0.0319634	0.0141942	0.0141942	0	0	0	0	0	0	0	0	0	0	0.0387406	0.0387406	0	0	0	0	0	0	0	0	0	0	0	0	0	0	0	0	0.0309099
Il1rl2_chr1_40324610_40367562_+_ENSMUSG00000070942.8_ENSMUST00000095020.8	1950	1750.99	0	0	0	0	0	0	0	0	0	0	0	0	0	0	0	0	0	0	0	0	0	0	0	0	0	0	0	0	0	0	0	0	0	0	0	0	0	0	0	0	0	0	0	0	0	0	0
Il1rl2_chr1_40324610_40367562_+_ENSMUSG00000070942.8_ENSMUST00000194296.5	3908	3708.99	0	0	0	0	0	0	0	0	0	0	0	0	0	0	0	0	0	0	0	0	0	0	0	0	0	0	0	0	0	0	0	0	0	0	0	0	0	0	0	0	0	0	0	0	0	0	0
Gm17970_chr1_40353852_40354536_+_ENSMUSG00000103230.1_ENSMUST00000192199.1.monoexonic.unspliced	685	485.994	0	0	0	0	0	0	0	0	0	0	0	0	0	0	0	0	0	0	0	0	0	0	0	0	0	0	0	0	0	0	0	0	0	0	0	0	0	0	0	0	0	0	0	0	0	0	0
Il1rl1_chr1_40429570_40465415_+_ENSMUSG00000026069.15_ENSMUST00000174335.7	1216	1016.99	0	0	0	0	0	0	0	0	0	0	0	0	0	0	0	0	0	0	0	0	0	0	0	0	0	0	0	0	0	0	0	0	0	0	0	0	0	0	0	0	0	0	0	0	0	0	0
Il1rl1_chr1_40429570_40465415_+_ENSMUSG00000026069.15_ENSMUSG00000026069.15.unspliced	35846	35647	0	0	0	0	0	0	0	0	0	0	0	0	0	-0.0165614	0	-0.0167128	0.101635	0.085214	0	0	0	0	0	0	0	-0.0169479	0	0	0	-0.0164358	0	0	0	0	0	0	0	0	0	-0.0201526	0	0	0	0	0	0	0
Il1rl1_chr1_40429570_40465415_+_ENSMUSG00000026069.15_ENSMUST00000097772.9	5302	5102.99	0	0	0	0	0	0	0	0	0	0	0	0	0	0	0	0	0	0	0	0	0	0	0	0	0	0	0	0	0	0	0	0	0	0	0	0	0	0	0	0	0	0	0	0	0	0	0
Il1rl1_chr1_40429570_40465415_+_ENSMUSG00000026069.15_ENSMUST00000173514.7	2661	2461.99	0	0	0	0	0	0	0	0	0	0	0	0	0	0	0	0	0	0	0	0	0	0	0	0	0	0	0	0	0	0	0	0	0	0	0	0	0	0	0.173978	0.167328	0	0	0	0	0	0	0
Il1rl1_chr1_40429570_40465415_+_ENSMUSG00000026069.15_ENSMUST00000053043.7	5053	4853.99	0	0	0	0	0	0	0	0	0	0	0	0	0	0	0	0	0	0	0.0156434	0.0156434	0	0	0.216244	0.192118	0	0	0	0	0	0	0	0	0	0	0	0	0.105328	0.0972859	0	0	0	0	0	0	0	0	0
Il18r1_chr1_40465552_40500854_+_ENSMUSG00000026070.15_ENSMUST00000167723.7	1919	1719.99	0	0	0	0	0	0	0	0	0	0	0	0	0	0	0	0	0	0	0	0	0	0	0	0	0	0	0	0	0	0	0	0	0	0	0	0	0	0	0	0	0	0	0	0	0	0	0
Il18r1_chr1_40465552_40500854_+_ENSMUSG00000026070.15_ENSMUSG00000026070.15.unspliced	35303	35104	0	0	0	0	0	0	0	0	0	0	0	0	0	0	0	0	0	0	0.0215604	0.0215604	0	0	0	0	0	0	0	0	0	0	0	0	0	0	0	0	0	0	0.0652456	0.0652456	0	0	0	0	0	0	0
Il18r1_chr1_40465552_40500854_+_ENSMUSG00000026070.15_ENSMUST00000193391.5	1738	1538.99	0	0	0	0	0	0	0	0	0	0	0	0	0	0	0	0	0	0	0	0	0	0	0	0	0	0	0	0	0	0	0	0	0	0	0	0	0	0	0	0	0	0	0	0	0	0	0
Il18r1_chr1_40465552_40500854_+_ENSMUSG00000026070.15_ENSMUST00000193793.5	1652	1452.99	0	0	0	0	0	0	0	0	0	0	0	0	0	0	0	0	0	0	0	0	0	0	0	0	0	0	0	0	0	0	0	0	0	0	0	0	0	0	0	0	0	0	0	0	0	0	0
Il18r1_chr1_40465552_40500854_+_ENSMUSG00000026070.15_ENSMUST00000087983.7	2826	2626.99	0	0	0	0	0	0	0	0	0	0	0	0	0	0	0	0	0	0	0.0453074	0.0453074	0	0	0	0	0	0	0	0	0	0	0	0	0	0	0	0	0	0	0	0	0	0	0	0	0	0	0.0616473
Il18r1_chr1_40465552_40500854_+_ENSMUSG00000026070.15_ENSMUST00000195684.5	2850	2650.99	0	0	0	0	0	0	0	0	0	0	0	0	0	0	0	0	0	0	1.25388e-06	1.25388e-06	0	0	0	0	0	0	0	0	0	0	0	0	0	0	0	0	0	0	0	0	0	0	0	0	0	0	4.0848e-06
Il18r1_chr1_40465552_40500854_+_ENSMUSG00000026070.15_ENSMUST00000108044.3	4158	3958.99	0	0	0	0	0	0	0	0	0	0	0	0	0	0	0	0	0	0	0	0	0	0	0	0	0	0	0	0	0	0	0	0	0	0	0	0	0	0	0	0	0	0	0	0	0	0	0
Il18rap_chr1_40515362_40551705_+_ENSMUSG00000026068.11_ENSMUSG00000026068.11.unspliced	36344	36145	0	-0.00804214	0	-0.00804214	0	0	0	-0.00804214	0	0	0	-0.00804303	0	-0.00804214	0	0	0	-0.00804287	0.0156465	0.00758425	0.0100962	0.0100962	0	0	0	0	0.50549	0.425069	0	-0.00804689	0	0	0	-0.00804214	0.0446809	0.0363726	0	-0.00924123	1.15508	0.888734	0	-0.00804214	0	0	0	0	0.0462571
Il18rap_chr1_40515362_40551705_+_ENSMUSG00000026068.11_ENSMUST00000027237.11	4889	4689.99	0	0	0	0	0	0	0	0	0	0	0	0	0	0	0	0	0	0	0	0	0	0	0	0	0	0	0	0	0	0	0	0	0	0	0.331583	0.267512	1.07961	0.82346	0	0	0.246241	0.246241	0.155722	0.155722	0	0	0
Gm35801_chr1_40572188_40580662_-_ENSMUSG00000104441.1_ENSMUSG00000104441.1.unspliced	8475	8275.99	0	0	0	0	0	0	0.0155937	0.0155937	0	0	0	0	0	0	0	0	0	0	0	0	0	0	0	0	0	0	0	0	0	0	0	0	0	0	0	0	0	0	0	0	0	0	0	0	0	0	0
Gm35801_chr1_40572188_40580662_-_ENSMUSG00000104441.1_ENSMUST00000193927.1	479	279.994	0	0	0	0	0	0	0	0	0	0	0	0	0	0	0	0	0	0	0	0	0	0	0	0	0	0	0	0	0	0	0	0	0	0	0	0	0	0	0	0	0	0	0	0	0	0	0
Slc9a4_chr1_40580081_40630725_+_ENSMUSG00000026065.8_ENSMUSG00000026065.8.unspliced	50645	50446	0	0	0	0	0	0	0	0	0	0	0	0	0	0	0	0	0	0	0.0156424	0.0156424	0	0	0	0	0	0	0	0	0	0	0	0	0	0	0	0	0	0	0	-0.00804214	0	0	0	0	0	0	0
Slc9a4_chr1_40580081_40630725_+_ENSMUSG00000026065.8_ENSMUST00000027233.8	3962	3762.99	0	0	0	0	0	0	0	0	0	0	0	0	0	0	0	0	0	0	0	0	0	0	0	0	0	0	0	0	0	0	0	0	0	0	0	0	0	0	0	0	0	0	0	0	0	0	0
Gm37435_chr1_40582895_40586841_-_ENSMUSG00000102676.1_ENSMUST00000192078.1.monoexonic.unspliced	3947	3747.99	0	0	0	0	0	0	0	0	0	0	0	0	0	0	0	0	0	0	0	0	0	0	0	0	0	0	0	0	0	0	0	0	0	0	0	0	0	0	0	0	0	0	0	0	0	0	0
Slc9a2_chr1_40680574_40769273_+_ENSMUSG00000026062.12_ENSMUSG00000026062.12.unspliced	88700	88501	0	0	0	0	0.167888	0.149405	0	0	0	0	0	0	0.0197863	0.0197863	0	0	0.0284274	0.0284274	0.0160558	0.0160558	0	-0.0097511	0	0	0.253088	0.233785	0	0	0	0	0	0	0	0	0	0	0	-0.00851237	0.0471133	0.0471133	0.0468565	0.0468565	0	0	0	0	0.202103
Slc9a2_chr1_40680574_40769273_+_ENSMUSG00000026062.12_ENSMUST00000027231.12	5019	4819.99	0	0	0	0	0	0	0	0	0	0	0	0	0	0	0	0	0	0	0	0	0	0	0	0	0	0	0	0	0	0	0	0	0	0	0	0	0	0	0	0	0	0	0	0	0	0	0
Slc9a2_chr1_40680574_40769273_+_ENSMUSG00000026062.12_ENSMUST00000192345.1	2507	2307.99	0	0	0	0	0	0	0	0	0	0	0	0	0	0	0	0	0	0	0	0	0	0	0	0	0.106745	0.106745	0	0	0	0	0	0	0	0	0	0	0	0	0	0	0	0	0	0	0	0	0
Gm37623_chr1_40691442_40697636_-_ENSMUSG00000103679.1_ENSMUSG00000103679.1.unspliced	6195	5995.99	0	0	0	0	0	0	0	0	0	0	0	0	0	0	0	0	0	0	0	0	0	0	0	0	0	0	0	0	0	0	0	0	0	0	0	0	0	0	0	0	0	0	0	0	0	0	0
Gm37623_chr1_40691442_40697636_-_ENSMUSG00000103679.1_ENSMUST00000193691.1	803	603.994	0	0	0	0	0	0	0	0	0	0	0	0	0	0	0	0	0	0	0	0	0	0	0	0	0	0	0	0	0	0	0	0	0	0	0	0	0	0	0	0	0	0	0	0	0	0	0
Gm37915_chr1_40771385_40785343_+_ENSMUSG00000103270.1_ENSMUSG00000103270.1.unspliced	13959	13760	0	0	0	0	0	0	0	0	0	0	0	0	0	0	0	0	0	0	0	0	0	0	0	0	0	0	0	0	0	0	0	0	0	0	0	0	0.026332	0.026332	0	0	0	0	0	0	0	0	0
Gm37915_chr1_40771385_40785343_+_ENSMUSG00000103270.1_ENSMUST00000195134.1	3261	3061.99	0	0	0	0	0	0	0	0	0	0	0	0	0	0	0	0	0	0	0	0	0	0	0	0	0	0	0	0	0	0	0	0	0	0	0	0	0	0	0	0	0	0	0	0	0	0	0
Mfsd9_chr1_40772038_40790687_-_ENSMUSG00000041945.12_ENSMUST00000039672.5	3160	2960.99	0	0	0	0	0	0	0	0	0	0	0	0	0	0	0	0	0	0	0	0	0	0	0	0	0	0	0	0	0	0	0	0	0	0	0.167228	0.167228	0	0	0	0	0	0	0.0889839	0.0889839	0	0	0
Mfsd9_chr1_40772038_40790687_-_ENSMUSG00000041945.12_ENSMUSG00000041945.12.unspliced	18650	18451	0	0	0	0	0	0	0	0	0	0	0	0	0	-0.00434955	0	0	0.028316	0.028316	0	-0.0067072	0	0	0	0	0	0	0	0	0	0	0	0	0	-0.00350905	0	0	0	0	0	0	0	0	0	0	0	0	0.0154129
Tmem182_chr1_40805601_40856887_+_ENSMUSG00000079588.3_ENSMUSG00000079588.3.unspliced	51287	51088	0	0	0	0	0	0	0	0	0	0	0	0	0	-0.00425283	0	0	0	0	0	0	0.0215155	-0.0141732	0	0	0	0	0	0	0.0231442	0.0231442	0	-0.00804214	0	0	0	0	0	0	0.0350242	0.009835	0	0	0	0	0	0	0
Tmem182_chr1_40805601_40856887_+_ENSMUSG00000079588.3_ENSMUST00000114765.3	2716	2516.99	0	0	0	0	0	0	0	0	0	0	0	0	0	0	0	0	0	0	0	0	0	0	0	0	0	0	0	0	0	0	0	0	0	0	0	0	0	0	0	0	0	0	0	0	0	0	0
Gm5973_chr1_40863737_40864232_-_ENSMUSG00000094136.2_ENSMUST00000178542.2.monoexonic.unspliced	496	296.994	0	0	0	0	0	0	0	0	0	0	0	0	0	0	0	0	0	0	0	0	0	0	0	0	0	0	0	0	0	0	0	0	0	0	0	0	0	0	0	0	0	0	0	0	0	0	0
4930448I06Rik_chr1_41167587_41181252_-_ENSMUSG00000104072.1_ENSMUSG00000104072.1.unspliced	13666	13467	0	0	0	0	0	0	0	0	0	0	0	0	0	0	0	0	0	0	0.0156407	0.0156407	0	0	0	0	0.0266863	0.0266863	0	0	0.0193315	0.0193315	0	0	0	0	0	0	0	0	0	0	0	0	0	0	0	0	0
4930448I06Rik_chr1_41167587_41181252_-_ENSMUSG00000104072.1_ENSMUST00000194002.1	546	346.994	0	0	0	0	0	0	0	0	0	0	0	0	0	0	0	0	0	0	0	0	0	0	0	0	0	0	0	0	0	0	0	0	0	0	0	0	0	0	0	0	0	0	0	0	0	0	0
Gm28634_chr1_41526931_41529543_-_ENSMUSG00000100185.1_ENSMUST00000191087.1.monoexonic.unspliced	2613	2413.99	0	0	0	0	0	0	0	0	0	0	0	0	0	0	0	0	0	0	0	0	0	0	0	0	0	0	0	0	0	0	0	0	0	0	0	0	0	0	0	0	0	0	0	0	0	0	0
Gm29260_chr1_41781808_41939560_+_ENSMUSG00000100832.1_ENSMUSG00000100832.1.unspliced	157753	157554	0.0212071	0.0212071	0	0	0	0	0.0155963	0.0155963	0	0	0	0	0.102886	0.102886	0	0	0.0141615	0.0141615	0	0	0	0	0.0240271	0.0240271	0	0	0	0	0.0967138	0.0967138	0	0	0	0	0	0	0	0	0.0902837	0.0902837	0	0	0	0	0	0	0
Gm29260_chr1_41781808_41939560_+_ENSMUSG00000100832.1_ENSMUST00000186391.1	2759	2559.99	0	0	0	0	0	0	0	0	0	0	0	0	0	0	0	0	0	0	0	0	0	0	0	0	0	0	0	0	0	0	0	0	0	0	0	0	0	0	0	0	0	0	0	0	0	0	0
Gm5267_chr1_42103289_42104333_+_ENSMUSG00000100178.1_ENSMUST00000191574.1.monoexonic.unspliced	1045	845.994	0	0	0	0	0	0	0	0	0	0	0	0	0	0	0	0	0	0	0	0	0	0	0	0	0	0	0	0	0	0	0	0	0	0	0	0	0	0	0	0	0	0	0	0	0	0	0
Gm8176_chr1_42179290_42180388_-_ENSMUSG00000101877.1_ENSMUST00000191297.1.monoexonic.unspliced	1099	899.994	0	0	0	0	0	0	0	0	0	0	0	0	0	0	0	0	0	0	0	0	0	0	0	0	0	0	0	0	0	0	0	0	0	0	0	0	0	0	0	0	0	0	0	0	0	0	0
Gm9915_chr1_42229726_42231108_+_ENSMUSG00000053640.2_ENSMUST00000066196.1.monoexonic.unspliced	1383	1183.99	0	0	0	0	0	0	0	0	0	0	0	0	0	0	0	0	0	0	0	0	0	0	0	0	0	0	0	0	0	0	0	0	0	0	0	0	0	0	0	0	0	0	0	0	0	0	0
Gm29664_chr1_42238233_42238695_-_ENSMUSG00000101919.1_ENSMUST00000191125.1.monoexonic.unspliced	463	263.994	0	0	0	0	0	0	0	0	0	0	0	0	0	0	0	0	0	0	0	0	0	0	0	0	0	0	0	0	0	0	0	0	0	0	0	0	0	0	0	0	0	0	0	0	0	0	0
Gm28175_chr1_42261855_42304412_+_ENSMUSG00000101299.2_ENSMUSG00000101299.2.unspliced	42558	42359	0	0	0	0	0	0	0	0	0	0	0.0150705	0.0150705	0	0	0	0	0	0	0	0	0	0	0	0	0	0	0	0	0	0	0	0	0	0	0	0	0	0	0	0	0	0	0	0	0	0	0.0154146
Gm28175_chr1_42261855_42304412_+_ENSMUSG00000101299.2_ENSMUST00000209336.1	1477	1277.99	0	0	0	0	0	0	0	0	0	0	0	0	0	0	0	0	0	0	0	0	0	0	0	0	0	0	0	0	0	0	0	0	0	0	0	0	0	0	0	0	0	0	0	0	0	0	0
Gm28140_chr1_42324590_42355937_-_ENSMUSG00000100180.1_ENSMUSG00000100180.1.unspliced	31348	31149	0	0	0	0	0	0	0	0	0	0	0	0	0	0	0	0	0	0	0	0	0.00505009	0.00505009	0	0	0	0	0	0	0	0	0	0	0	0	0	0	0	0	0.021756	0.021756	0	0	0	0	0	0	0
Gm28140_chr1_42324590_42355937_-_ENSMUSG00000100180.1_ENSMUST00000190148.1	1271	1071.99	0	0	0	0	0	0	0	0	0	0	0	0	0	0	0	0	0	0	0	0	0	0	0	0	0	0	0	0	0	0	0	0	0	0	0	0	0	0	0	0	0	0	0	0	0	0	0
Gm37047_chr1_42491813_42495663_+_ENSMUSG00000103106.1_ENSMUSG00000103106.1.unspliced	3851	3651.99	0	0	0	0	0	0	0	0	0	0	0	0	0	0	0	0	0	0	0	0	0	0	0	0	0	0	0	0	0	0	0	0	0	0	0	0	0	0	0	0	0	0	0	0	0	0	0
Gm37047_chr1_42491813_42495663_+_ENSMUSG00000103106.1_ENSMUST00000191992.1	533	333.994	0	0	0	0	0	0	0	0	0	0	0	0	0	0	0	0	0	0	0	0	0	0	0	0	0	0	0	0	0	0	0	0	0	0	0	0	0	0	0	0	0	0	0	0	0	0	0
Pantr1_chr1_42590782_42694842_-_ENSMUSG00000060424.14_ENSMUST00000181660.7	2085	1885.99	0	0	0	0	0	0	0	0	0	0	0	0	0	0	0	0	0	0	0	0	0	0	0	0	0	0	0	0	0	0	0	0	0	0	0	0	0	0	0	0	0	0	0	0	0	0	0
Pantr1_chr1_42590782_42694842_-_ENSMUSG00000060424.14_ENSMUSG00000060424.14.unspliced	104061	103862	0	0	0	0	0	0	0	0	0	0	0	0	0	0	0	0	0	0	0.015642	0.015642	0.00504489	0.00504489	0	0	0	0	0	0	0.0579952	0.0579952	0.0388877	0.0388877	0	0	0	0	0	0	0.0437423	0.0437423	0	0	0	0	0	0	0
Pantr1_chr1_42590782_42694842_-_ENSMUSG00000060424.14_ENSMUST00000176154.2	514	314.994	0	0	0	0	0	0	0	0	0	0	0	0	0	0	0	0	0	0	0	0	0	0	0	0	0	0	0	0	0	0	0	0	0	0	0	0	0	0	0	0	0	0	0	0	0	0	0
Pantr1_chr1_42590782_42694842_-_ENSMUSG00000060424.14_ENSMUST00000186656.6	647	447.994	0	0	0	0	0	0	0	0	0	0	0	0	0	0	0	0	0	0	0	0	0	0	0	0	0	0	0	0	0	0	0	0	0	0	0	0	0	0	0	0	0	0	0	0	0	0	0
4930420N18Rik_chr1_42651726_42652401_+_ENSMUSG00000104199.1_ENSMUST00000191831.1.monoexonic.unspliced	676	476.994	0	0	0	0	0	0	0	0	0	0	0	0	0	0	0	0	0	0	0	0	0	0	0	0	0	0	0	0	0	0	0	0	0	0	0	0	0	0	0	0	0	0	0	0	0	0	0
Pantr1_chr1_42590782_42694842_-_ENSMUSG00000060424.14_ENSMUST00000185599.1	343	144.319	0	0	0	0	0	0	0	0	0	0	0	0	0	0	0	0	0	0	0	0	0	0	0	0	0	0	0	0	0	0	0	0	0	0	0	0	0	0	0	0	0	0	0	0	0	0	0
Pantr1_chr1_42590782_42694842_-_ENSMUSG00000060424.14_ENSMUST00000177136.2	1543	1343.99	0	0	0	0	0	0	0	0	0	0	0	0	0	0	0	0	0	0	0	0	0	0	0	0	0	0	0	0	0	0	0	0	0	0	0	0	0	0	0	0	0	0	0	0	0	0	0
Pou3f3_chr1_42694925_42703176_+_ENSMUSG00000045515.4_ENSMUSG00000045515.4.unspliced	8252	8052.99	0	0	0	0	0	0	0	0	0	0	0	0	0	0	0	0	0	0	0	0	0	0	0	0	0	0	0	0	0	0	0	0	0	0	0	0	0	0	0	0	0	0	0	0	0	0	0
Pou3f3_chr1_42694925_42703176_+_ENSMUSG00000045515.4_ENSMUST00000239323.1	7330	7130.99	0	0	0	0	0	0	0	0	0	0	0	0	0	0	0	0	0	0	0	0	0.069985	-0.0023939	0	0	0	0	0.487432	0.350716	0.0289406	0.0289406	0	0	0.175404	0.175404	0.459873	0.435747	0	0	0	0	0	0	0.244686	0.172308	0	0	0.262017
Gm20646_chr1_42694925_42744791_+_ENSMUSG00000093436.6_ENSMUST00000199521.4	660	460.994	0	0	0	0	0	0	0	0	0	0	0	0	0	0	0	0	0	0	0	0	0	0	0	0	0	0	0	0	0	0	0	0	0	0	0	0	0	0	0	0	0	0	0	0	0	0	0
Gm20646_chr1_42694925_42744791_+_ENSMUSG00000093436.6_ENSMUSG00000093436.6.unspliced	49867	49668	0	0	0	0	0	0	0	0	0	0	0.105469	0.105469	0	0	0	0	0.0283157	0.0283157	0	0	0.0746628	0.0746628	0	0	0	0	0	0	0.0677168	0.0677168	0	0	0	0	0	0	0	0	0.0652419	0.0652419	0	0	0	0	0	0	0
Gm20646_chr1_42694925_42744791_+_ENSMUSG00000093436.6_ENSMUST00000176807.2	1316	1116.99	0	0	0	0	0	0	0	0	0	0	0	0	0	0	0	0	0	0	0	0	0	0	0	0	0	0	0	0	0	0	0	0	0	0	0	0	0	0	0	0	0	0	0	0	0	0	0
Pou3f3_chr1_42694925_42703176_+_ENSMUSG00000045515.4_ENSMUST00000054883.3	7409	7209.99	0	0	0	0	0	0	0	0	0	0	0	0	0	0	0	0	0	0	0	0	4.45294e-08	-3.209e-07	0	0	0	0	3.65896e-06	2.75978e-06	1.56101e-07	1.56101e-07	0.583275	0.382221	8.85583e-07	8.85583e-07	4.11756e-06	4.02302e-06	0	0	0	0	0	0	2.05083e-05	1.92392e-05	0	0	2.26975e-06
Pantr2_chr1_42707061_42713454_-_ENSMUSG00000097063.3_ENSMUSG00000097063.3.unspliced	6394	6194.99	0	0	0	0	0	0	0	0	0	0	0	0	0	0	0	0	0	0	0	0	0	0	0	0	0	0	0	0	0	0	0	0	0	0	0	0	0	0	0	0	0	0	0	0	0	0	0
Pantr2_chr1_42707061_42713454_-_ENSMUSG00000097063.3_ENSMUST00000180589.1	463	263.994	0	0	0	0	0	0	0	0	0	0	0	0	0	0	0	0	0	0	0	0	0	0	0	0	0	0	0	0	0	0	0	0	0	0	0	0	0	0	0	0	0	0	0	0	0	0	0
Dalir_chr1_42750712_42752881_+_ENSMUSG00000099784.1_ENSMUST00000188773.1.monoexonic.unspliced	2170	1970.99	0	0	0	0	0	0	0	0	0	0	0	0	0	0	0	0	0	0	0	0	0	0	0	0	0	0	0	0	0	0	0	0	0	0	0	0	0	0	0	0	0	0	0	0	0	0	0
Mrps9_chr1_42851233_42905683_+_ENSMUSG00000060679.14_ENSMUST00000057208.12	1418	1218.99	7.82434	5.42901	1.67193	0.39325	0	0	1.77902	-0.30082	0.289683	0.088629	0.99269	-2.15654	0.541353	-2.34195	0.319423	-2.18635	2.63743	-2.55144	0.45358	-2.42831	5.41553	1.22026	0.696785	-0.766605	0.691623	-0.514607	3.35075	0.9628	0.154652	-0.672836	1.5554	-0.86511	3.19305	-0.95219	6.72847	3.15024	22.7776	15.0469	0.217473	-0.610289	1.60896	-0.44163	2.68309	0.38428	0.469744	-0.101248	1.73779
Mrps9_chr1_42851233_42905683_+_ENSMUSG00000060679.14_ENSMUSG00000060679.14.unspliced	54451	54252	0.128329	0.006466	1.70138	1.54856	0	0	4.3181	3.19716	0.869048	0.869048	32.1421	23.4533	41.6535	32.2886	34.4657	27.345	54.362	39.5983	81.5037	68.3496	18.5336	11.108	2.667	2.08768	1.33653	1.04693	0.968881	0.727051	36.5365	32.1607	2.87749	2.27415	13.295	8.96382	1.17304	0.858874	1.57952	1.13941	17.0281	14.1806	3.11438	2.76037	1.5214	0.98937	0.450172	0.393877	38.2124
Gm23126_chr1_42866685_42866818_-_ENSMUSG00000077448.1_ENSMUST00000104260.1.monoexonic.unspliced	134	23.8961	0	0	0	0	0	0	0	0	0	0	0	0	0	0	0	0	0	0	0	0	0	0	0	0	0	0	0	0	0	0	0	0	0	0	0	0	0	0	0	0	0	0	0	0	0	0	0
Gpr45_chr1_42952872_43035456_+_ENSMUSG00000041907.9_ENSMUSG00000041907.9.unspliced	82585	82386	0	0	0	0	0	0	0.764089	0.587162	0	0	0.34895	0.324799	0	0	0.196155	0.155899	0	0	0	0	0.14844	0.0839492	0	0	0	0	0	0	0.0640544	0.0640544	0	0	0	0	0.251614	0.195319	0.771608	0.594681	0	0	0	0	0	0	0	0	0.432502
Gpr45_chr1_42952872_43035456_+_ENSMUSG00000041907.9_ENSMUST00000179766.2	3776	3576.99	0	0	0	0	0	0	0	0	0	0	0	0	0	0	0	0	0	0	0	0	0	0	0	0	0	0	0	0	0	0	0	0	0	0	0	0	0	0	0	0	0	0	0	0	0	0	0
Gpr45_chr1_42952872_43035456_+_ENSMUSG00000041907.9_ENSMUST00000114761.1	1546	1346.99	0	0	0	0	0	0	0	0	0	0	0	0	0	0	0	0	0	0	0	0	0	0	0	0	0	0	0	0	0	0	0	0	0	0	0	0	0	0	0	0	0	0	0	0	0	0	0
Gm24001_chr1_43036845_43036929_+_ENSMUSG00000089088.1_ENSMUST00000158463.1.monoexonic.unspliced	85	17.4033	0	0	0	0	0	0	0	0	0	0	0	0	0	0	0	0	0	0	0	0	0	0	0	0	0	0	0	0	0	0	0	0	0	0	0	0	0	0	0	0	0	0	0	0	0	0	0
Tgfbrap1_chr1_43047200_43098637_-_ENSMUSG00000070939.9_ENSMUST00000095014.7	5607	5407.99	1.03257	0.56684	0	-0.463209	0	-0.0643372	0	-0.0930862	0	-0.22518	0	-0.31488	0.0395632	-0.280819	0.444934	-0.102977	0.0731804	-0.158689	0	-0.802547	0.906156	0.15743	0	-0.2048	0	-0.0643372	0	-0.386023	0	-0.207927	0	-0.118485	0	-0.177379	17.9514	13.3995	1.22334	0.708643	0	-0.160762	0	0	0.465103	0.021437	0.0195727	-0.0447645	0.27948
Tgfbrap1_chr1_43047200_43098637_-_ENSMUSG00000070939.9_ENSMUSG00000070939.9.unspliced	51438	51239	0.133825	0.100943	1.3506	1.07717	0.21288	0.21288	1.4814	1.15971	0.413832	0.309284	4.45333	3.72792	8.60547	7.89607	9.3933	8.72212	3.41188	2.59158	15.0481	13.1727	2.71738	1.50483	1.706	1.65775	0	0	0.208574	0.208574	8.79617	7.7479	2.52752	2.31628	0.799066	0.654307	0.318261	0.152767	0.17226	0.17226	5.00188	4.6239	0	0	1.04189	0.828124	0.313163	0.297079	7.28416
Tgfbrap1_chr1_43047200_43098637_-_ENSMUSG00000070939.9_ENSMUST00000186694.6	5385	5185.99	0	0	0.365425	0.128967	0	-0.0241264	0.046781	0.0111929	0.165533	0.165533	0.165448	0.039584	0	-0.128455	0	-0.180241	0	-0.0978592	0.265892	-0.224755	0.0196936	-0.0858694	0.192217	0.107499	0	0	0.250962	0.250962	0.0193315	-0.0594654	0.038885	0.0147586	0.116936	0.0450088	0	-2.30343	0	0	0	-0.0644185	0	0	0.139205	0.0648018	0.0195727	-0.0045537	0
Gm28782_chr1_43056267_43057134_+_ENSMUSG00000100269.1_ENSMUSG00000100269.1.unspliced	868	668.994	0	0	0	0	0	0	0	0	0	0	0	0	0	0	0	0	0	0	0	0	0	0	0	0	0	0	0	0	0	0	0	0	0	0	0	0	0	0	0	0	0	0	0	0	0	0	0
Gm28782_chr1_43056267_43057134_+_ENSMUSG00000100269.1_ENSMUST00000185980.1	414	214.996	0	0	0	0	0	0	0	0	0	0	0	0	0	0	0	0	0	0	0	0	0	0	0	0	0	0	0	0	0	0	0	0	0	0	0	0	0	0	0	0	0	0	0	0	0	0	0
8430432A02Rik_chr1_43092588_43093835_+_ENSMUSG00000041878.3_ENSMUST00000039080.3.monoexonic.unspliced	1248	1048.99	0	0	0	0	0	0	0	0	0.372449	0.372449	0	0	0.474758	0.378252	0	0	0	0	0	0	0	0	0	0	0	0	0	0	0	0	0	0	0	0	0	0	0	0	0	0	0	0	0.11123	0.0710193	0	0	0
AI597479_chr1_43098710_43115947_+_ENSMUSG00000010290.7_ENSMUSG00000010290.7.unspliced	17238	17039	0	0	0	0	0	0	0.710372	0.556231	0	0	4.70051	3.49821	1.20698	0.997884	2.58732	2.20934	14.6232	12.9557	5.17707	4.41307	0.253246	0.092417	0.744839	0.67246	0.373608	0.309271	0	0	37.8321	35.7332	0.31108	0.286954	0.155915	0.131789	0	0	0	0	1.16657	0.887043	0.0671565	0.0430301	0	0	0	0	2.45065
AI597479_chr1_43098710_43115947_+_ENSMUSG00000010290.7_ENSMUST00000010434.7	3458	3258.99	0	-0.00804214	0	-0.00804214	0	0	9.26957	5.84496	0	-0.00804214	0.218754	-0.975496	0.0197816	-0.124977	0.319423	-0.114853	0.114375	-0.030384	0.0625628	-0.0821962	0.185585	0.040826	0.168189	0.02343	0.0266863	-0.118073	0	-0.00804214	0.573317	-1.6808	0.272195	0.127436	0.467746	0.322987	0.585299	0.303824	0	-0.00804214	9.73433	6.33039	0.111928	-0.032831	0	-0.00804214	0	-0.00804214	0.0770644
Fhl2_chr1_43123074_43196984_-_ENSMUSG00000008136.14_ENSMUST00000008280.13	1563	1363.99	1.7814	1.02556	0.802412	0.449996	0	0	0	-0.17657	0	0	0	-0.298055	0	-0.336568	0	-0.339989	0	-0.263599	0	-0.331571	1.13114	0.338375	0	-0.176838	0	0	0	0	0	-0.42083	0.0557766	-0.165587	5.46335	3.41316	6.5617	4.44032	7.60949	5.60254	0	-0.417806	0	-0.270584	0.044492	-0.131723	0	0	0.0467095
Fhl2_chr1_43123074_43196984_-_ENSMUSG00000008136.14_ENSMUSG00000008136.14.unspliced	73911	73712	0	-0.00829957	1.61749	1.415	0	-0.00804214	0.187124	0.154409	0.579365	0.490166	4.23508	3.294	18.2576	15.6249	15.9721	13.8984	5.53935	4.43529	25.8384	22.3492	3.13107	2.26684	0.168333	0.160182	1.84526	1.71565	0.183814	0.135179	21.6541	15.3887	1.18854	0.845066	2.85966	2.37537	0.169242	0.045866	0.0267989	-0.178386	39.2141	32.1577	2.30797	1.99683	0.533904	0.468528	0.235256	0.138174	13.4774
Fhl2_chr1_43123074_43196984_-_ENSMUSG00000008136.14_ENSMUST00000185893.1	1421	1221.99	0	0	0	0	0	0	0	0	0	-0.0482529	0.0675375	0.0675375	0.0395632	0.0395632	0.0638846	0.0638846	0	0	0.0625628	0.0625628	0	0	0	0	0.0494683	-0.0463321	0.206791	0.158538	0.0386629	0.0386629	0	0	0	-0.000200845	2.0074e-06	2.00731e-06	0	-1.50754e-06	0.115288	0.115288	0.691697	0.691697	0	0	0.195344	0.114923	0.0352177
Gm8210_chr1_43189156_43189638_+_ENSMUSG00000094497.1_ENSMUST00000178557.1.monoexonic.unspliced	483	283.994	0	0	0	0	0	0	0	0	0	0	0	0	0	0	0	0	0	0	0	0	0	0	0	0	0	0	0	0	0	0	0	0	0	0	0	0	0	0	0	0	0	0	0	0	0	0	0
Gm29040_chr1_43250156_43302925_-_ENSMUSG00000099576.1_ENSMUSG00000099576.1.unspliced	52770	52571	0	0	0	0	0	0	0	0	0	0	0.633685	0.625643	0	0	0.319515	0.311472	0.707928	0.683798	1.03153	0.894814	0	0	0	0	0.266863	0.266863	0	0	1.16184	1.15236	0	0	0.0779577	0.0538313	0.167228	0.167228	0	0	1.21818	1.16991	0	0	0	0	0.0199479	0.0199479	0.478853
Gm29040_chr1_43250156_43302925_-_ENSMUSG00000099576.1_ENSMUST00000189899.1	1188	988.994	0	0	0	0	0	0	0.0311873	0.0070609	0	0	0	0	0	0	0	-0.0160843	0	0	0.0156407	-0.0004436	0	0	0	0	0	0	0	0	0	0	0	0	0	0	0	0	0	0	0	0	0	0	0	0	0.0387702	0.0146438	0
Gm29610_chr1_43270683_43271135_+_ENSMUSG00000099694.1_ENSMUST00000187749.1.monoexonic.unspliced	453	253.994	0	0	0	0	0	0	0	0	0	0	0	0	0	0	0	0	0	0	0	0	0	0	0	0	0	0	0	0	0	0	0	0	0	0	0	0	0	0	0	0	0	0	0	0	0	0	0
Gm29041_chr1_43409584_43409963_+_ENSMUSG00000101923.1_ENSMUST00000189199.1.monoexonic.unspliced	380	181.023	0	0	0	0	0	0	0	0	0	0	0	0	0	0	0	0	0	0	0	0	0	0	0	0	0	0	0	0	0	0	0	0	0	0	0	0	0	0	0	0	0	0	0	0	0	0	0
Nck2_chr1_43444579_43570515_+_ENSMUSG00000066877.11_ENSMUSG00000066877.11.unspliced	125937	125738	0.190864	0.174768	7.45034	5.64863	3.11336	2.55002	10.6238	8.71747	10.5113	8.29029	85.4625	65.8411	129.165	103.047	96.0501	80.3114	227.158	193.208	207.511	174.839	53.5016	31.8944	11.6973	8.80847	4.40497	3.46332	2.15311	1.83924	437.666	401.309	10.849	8.11411	11.096	8.94742	3.38558	2.40649	8.11514	6.58963	92.3692	71.1838	4.92481	4.49022	3.90766	3.09484	2.60317	1.91106	114.242
Nck2_chr1_43444579_43570515_+_ENSMUSG00000066877.11_ENSMUST00000086421.8	2772	2572.99	0.360521	0.135353	0.410649	-0.352984	0	-0.224788	0.893682	-0.014751	0	-0.223823	0.0902445	-0.670983	0.0197816	-0.740903	0.0638846	-0.697729	0.35495	-0.405214	0.0625628	-0.697678	0.322364	-0.438684	0.432487	0.208989	0	-0.224545	0.275722	0.050766	0.0193315	-0.740693	1.01101	0.247556	0.136426	-0.087434	10.4526	7.63579	0.210656	-0.553032	0.217473	-0.543612	0.470096	0.245222	0.163346	-0.06128	0.2153	-0.009403	0.399129
Gm37536_chr1_43488447_43490937_+_ENSMUSG00000103422.1_ENSMUST00000194710.1.monoexonic.unspliced	2491	2291.99	0	0	0	0	0	0	0.0870325	0.0870325	0	0	0	-0.10878	2.58611	2.22581	1.09203	0.896376	0	0	0.563079	0.467008	0.64036	0.173715	0	0	0	0	0.00670594	0.00670594	0	0	0	0	0	0	0	0	0	0	7.31964	6.32254	0	0	0	0	0	0	0
Gm38228_chr1_43560273_43561565_+_ENSMUSG00000103945.1_ENSMUST00000193169.1.monoexonic.unspliced	1293	1093.99	0	0	0	0	0	0	0	0	0	0	0	0	0.419154	0.34079	0.857251	0.688586	0	0	0	0	0	0	0	0	0	0	0	0	0	-0.383338	0	0	0	0	0	0	0.324374	0.321563	0.0227307	-0.0583341	0	0	0	0	0	0	0
Ecrg4_chr1_43730602_43742578_+_ENSMUSG00000026051.8_ENSMUSG00000026051.8.unspliced	11977	11778	0	0	0	0	0	0	0	0	0	0	0	0	0	0	0	0	0	0	0	0	0	0	0	0	0	0	0	0	0	0	0	0	0	0	0	0	0	0	0	0	0	0	0	0	0	0	0
Ecrg4_chr1_43730602_43742578_+_ENSMUSG00000026051.8_ENSMUST00000027217.8	902	702.994	0	0	0	0	0	0	0	0	0	0	0	0	0	0	0	0	0	0	0	0	0	0	0	0	0	0	0	0	0	0	0	0	0	0	0	0	0	0	0	0	0	0	0	0	0	0	0
Gm29155_chr1_43741961_43743895_-_ENSMUSG00000100764.1_ENSMUSG00000100764.1.unspliced	1935	1735.99	0	0	0	0	0	0	0	0	0	0	0	0	0	0	0.334503	0.229955	0	0	0	0	0	0	0	0	0	0	0	0	0	0	0	0	0	0	0	0	0	0	0	0	0	0	0	0	0	0	0.493212
Gm29155_chr1_43741961_43743895_-_ENSMUSG00000100764.1_ENSMUST00000186289.1	216	47.0091	0	0	0	0	0	0	0	0	0	0	0	0	0	0	0	0	0	0	0	0	0	0	0	0	0	0	0	0	0	0	0	0	0	0	0	0	0	0	0	0	0	0	0	0	0	0	0
Gm29157_chr1_43742915_43743526_+_ENSMUSG00000100635.1_ENSMUST00000188753.1.monoexonic.unspliced	612	412.994	0	0	0	0	0	0	0	0	0	0	0	0	0	0	0	0	0	0	0	0	0	0	0	0	0	0	0	0	0	0	0	0	0	0	0	0	0	0	0	0	0	0	0	0	0	0	0
Gm29155_chr1_43741961_43743895_-_ENSMUSG00000100764.1_ENSMUST00000185910.1	269	78.2651	0	0	0	0	0	0	0	0	0	0	0	0	0	0	0.144631	0.144631	0	0	0	0	0	0	0	0	0	0	0	0	0	0	0	0	0	0	0	0	0	0	0	0	0	0	0	0	0	0	0
Gm29156_chr1_43745784_43746282_-_ENSMUSG00000100480.1_ENSMUST00000187764.1.monoexonic.unspliced	499	299.994	0	0	0.337319	0.337319	0	0	0	0	0	0	0	0	0	0	0	0	0	0	0.688191	0.688191	0	0	0.360406	0.360406	0	0	0	0	0	0	0	0	0	0	0	0	0	0	0	0	0	0	0	0	0	0	0
Uxs1_chr1_43746966_43827800_-_ENSMUSG00000057363.12_ENSMUSG00000057363.12.unspliced	80835	80636	0.2669	0.250283	3.82568	2.99763	0	0	3.49635	2.79273	2.85544	2.50939	27.687	24.7091	18.4129	15.8707	18.8472	15.7366	35.3803	30.9747	38.2044	33.5053	10.9694	7.78187	6.74956	5.61956	2.95166	2.27964	0.988002	0.778342	56.7102	51.6005	1.59428	1.32085	4.51884	3.54476	3.34297	2.38013	1.49038	1.20572	12.3229	10.0444	2.23855	2.14204	1.80934	1.38262	0.939489	0.730393	39.1885
Uxs1_chr1_43746966_43827800_-_ENSMUSG00000057363.12_ENSMUST00000126008.7	4620	4420.99	8.10991	5.20723	7.56983	5.71985	0	0	5.87544	3.83668	0.455216	-0.16379	0.168453	-0.786214	0.342649	-0.742121	0.637584	-0.272875	0.906172	-0.333808	0.246081	-1.46441	5.23848	1.59823	0.842985	-0.081355	1.02942	0.607709	0.965025	0.812789	0.251309	-1.29154	0	-0.0160843	0.428767	0.043724	2.09174	1.0444	10.5434	8.22241	0.152231	-0.185539	0.0223855	-0.0258674	0.793438	0.03796	0.234872	-0.102898	0.373241
Gm16103_chr1_43785910_43787188_+_ENSMUSG00000090243.1_ENSMUST00000163003.1.monoexonic.unspliced	1279	1079.99	0	0	0	0	0	0	0	0	0	0	0	0	0	0	0	0	0	0	0	0	0	0	0	0	0	0	0	0	0	0	0	0	0	0	0	0	0	0	0	0	0	0	0	0	0	0	0
Gm19587_chr1_43888051_43888595_+_ENSMUSG00000100701.1_ENSMUST00000191395.1.monoexonic.unspliced	545	345.994	0	0	0	0	0	0	0	0	0	0	0	0	0	0	0	0	0	0	0	0	0	0	0	0	0	0	0	0	0	0	0	0	0	0	0	0	0	0	0	0	0	0	0	0	0	0	0
Gm8241_chr1_43898294_43899109_+_ENSMUSG00000101395.1_ENSMUST00000189286.1.monoexonic.unspliced	816	616.994	0	0	0	0	0	0	0	0	0	0	0	0	0	0	0	0	0	0	0	0	0	0	0	0	0	0	0	0	0	0	0	0	0	0	0	0	0	0	0	0	0	0	0	0	0	0	0
Gm26352_chr1_43902928_43903052_+_ENSMUSG00000088848.1_ENSMUST00000158223.1.monoexonic.unspliced	125	22.4601	0	0	0	0	0	0	0	0	0	0	0	0	0	0	0	0	0	0	0	0	0	0	0	0	0	0	0	0	0	0	0	0	0	0	0	0	0	0	0	0	0	0	0	0	0	0	0
Gm24180_chr1_43918777_43918886_-_ENSMUSG00000095757.1_ENSMUST00000179961.1.monoexonic.unspliced	110	20.3478	0	0	0	0	0	0	0	0	0	0	0	0	0	0	0	0	0	0	0	0	0	0	0	0	0	0	0	0	0	0	0	0	0	0	0	0	0	0	0	0	0	0	0	0	0	0	0
Tpp2_chr1_43933647_44003000_+_ENSMUSG00000041763.14_ENSMUSG00000041763.14.unspliced	69354	69155	0.785608	0.060094	6.39698	5.22125	0	0	3.63738	2.90269	0	0	54.7083	47.1863	78.9685	65.6908	60.3278	50.5295	70.8199	62.3522	36.8966	27.5988	9.86603	6.69159	0.822293	0.765904	2.88644	2.52404	0.536193	0.471733	216.414	200.827	2.07292	1.38029	4.24423	2.96334	2.19411	1.08709	3.4648	2.68155	38.6802	31.2802	1.81323	1.71654	0.355936	0.23513	0.336063	0.279687	9.48006
Tpp2_chr1_43933647_44003000_+_ENSMUSG00000041763.14_ENSMUST00000087933.9	4649	4449.99	0.480324	0.348934	0.656093	-0.321598	0	0	0.0923589	0.0385009	0	0	0.489337	-1.81302	0.018333	-0.114856	0.490042	-0.908738	0.485267	-0.305983	0.783049	-2.0189	8.36906	2.35374	0.0196247	-0.0078259	0	-0.485516	0.0245139	0.0013563	0.180978	-0.757983	0.0110522	-0.0069009	0.00943974	-0.0275628	59.1198	56.9208	17.172	11.7682	0.363323	-0.792807	0.650724	0.377379	0.01774	-0.0009579	0.0178378	-0.0058018	0.0240541
Tpp2_chr1_43933647_44003000_+_ENSMUSG00000041763.14_ENSMUST00000188313.6	4631	4431.99	77.1156	55.3258	4.85573	2.05519	0	0	11.8171	5.48835	0	0	1.30071	-5.41682	1.50799	-9.58161	2.49185	-5.96519	1.39185	-3.05633	1.30048	-6.93242	32.5941	13.9042	0.843968	-0.970142	0.95638	-1.90313	1.88215	0.01553	0.749361	-4.85275	0.715744	-0.640496	0.838628	-1.76	1.73127	-19.1696	51.3549	32.8928	2.71474	-4.22631	0.961032	-0.639258	0.560657	-0.490073	0.76402	-0.28186	1.75206
Mettl21c_chr1_44009408_44020034_-_ENSMUSG00000047343.4_ENSMUST00000061421.3	1086	886.994	0	0	0	0	0	0	0	0	0	0	0	0	0	0	0	0	0	0	0	0	0	0	0	0	0	0	0	0	0	0	0	0	0	0	0	0	0	0	0	0	0	0	0	0	0	0	0
Mettl21c_chr1_44009408_44020034_-_ENSMUSG00000047343.4_ENSMUSG00000047343.4.unspliced	10627	10428	0	0	0	0	0	0	0	0	0	0	0	0	0	0	0	0	0	0	0	0	0.0151321	0.0151321	0	0	0	0	0	0	0	0	0	0	0	0	0	0	0	0	0	0	0	0	0	0	0	0	0
Gm15838_chr1_44018470_44018649_-_ENSMUSG00000090106.1_ENSMUST00000161575.1.monoexonic.unspliced	180	34.0682	0	0	0	0	0	0	0	0	0	0	0	0	0	0	0	0	0	0	0	0	0	0	0	0	0	0	0	0	0	0	0	0	0	0	0	0	0	0	0	0	0	0	0	0	0	0	0
Gm8251_chr1_44055872_44079746_-_ENSMUSG00000091844.2_ENSMUSG00000091844.2.unspliced	23875	23676	0	0	0	0	0	0	0	0	0	0	0	0	0	0	0	0	0.113263	0.113263	0.0782035	0.0782035	0	0	0	0	0	0	0	0	0	0	0	0	0	0	0	0	0	0	0	0	0	0	0	0	0	0	0
Gm8251_chr1_44055872_44079746_-_ENSMUSG00000091844.2_ENSMUST00000238662.1	20036	19837	0	0	0	0	0	0	0	0	0	0	0	0	0	0	0	0	0	0	0	0	0	0	0	0	0	0	0	0	0	0	0	0	0	0	0	0	0	0	0	0	0	0	0	0	0	0	0
Gm8251_chr1_44055872_44079746_-_ENSMUSG00000091844.2_ENSMUST00000168641.1	5985	5785.99	0	0	0	0	0	0	0	0	0	0	0	0	0	0	0	0	0	0	0	0	0	0	0	0	0	0	0	0	0	0	0	0	0	0	0	0	0	0	0	0	0	0	0	0	0	0	0.339083
Tex30_chr1_44086613_44102441_-_ENSMUSG00000026049.11_ENSMUST00000027215.11	1272	1072.99	0.633503	0.633503	0	0	0	0	0	0	0	0	0	0	0	0	0	0	0	0	0	0	0	0	0	0	0	0	0	0	0	0	0	0	0	0	8.22863e-07	8.22863e-07	0	-3.40397e-10	0	0	0	0	0	0	0	0	0
Tex30_chr1_44086613_44102441_-_ENSMUSG00000026049.11_ENSMUSG00000026049.11.unspliced	15829	15630	0.0672356	0.0672356	0.631088	0.467278	0	0	0.404481	0.207163	0	0	2.39115	1.558	7.13382	5.55459	0.547839	0.455975	21.2556	19.9367	4.13479	3.47743	2.81659	1.82918	0.192217	0.192217	0.160118	0.160118	0.101146	0.101146	46.6492	44.425	0.198755	0.190367	0	0	0.407347	0.301928	1.31274	0.810778	0	-0.0702166	0.0236682	0.0156261	0.533904	0.389145	0.176154	0.111817	1.97296
Tex30_chr1_44086613_44102441_-_ENSMUSG00000026049.11_ENSMUST00000156392.7	1122	922.994	4.33649	3.42066	0	0	0	0	4.07989	2.96279	0	0	0	0	0	0	0	0	0	0	0	0	2.21177	1.34084	0	0	0	0	0	0	0	0	0	0	0	0	1.02376	0.577074	5.93366	5.07357	0	0	0	0	0	0	0	0	0
Tex30_chr1_44086613_44102441_-_ENSMUSG00000026049.11_ENSMUST00000128190.7	1275	1075.99	0.234186	0.234186	0	0	0	0	0	0	0	0	0	0	0	0	0	0	0	0	0	0	0.0211633	0.0211633	0	0	0	0	0	0	0	0	0	0	0	-0.00324887	0.734207	0.734207	0	0	0	0	0	0	0	0	0	0	0.0392865
Tex30_chr1_44086613_44102441_-_ENSMUSG00000026049.11_ENSMUST00000147571.7	1360	1160.99	0.544999	0.091564	0.0363387	-0.0515378	0	0	0	0	0	0	2.41679	2.08734	0	0	0	0	0	0	0	-0.0321686	0.280172	-0.168621	0	0	0	0	0	0	0	0	0.318672	0.230796	0	0	1.73283	0.68681	0.510597	0.049288	0	0	0	-0.0321686	0	0	0	0	0
Tex30_chr1_44086613_44102441_-_ENSMUSG00000026049.11_ENSMUST00000133677.7	935	735.994	0	0	0	-0.480148	0	0	0	0	0	0	0	0	0.0395632	-0.201701	0	0	0.0141578	0.0141578	0	0	0.191667	0.191667	0	0	0	0	1.16902	0.614112	0.0193315	0.0193315	0.376927	0.239969	0	0	0	0	1.22987e-07	1.22987e-07	0.0217473	0.0217473	0	0	0.044492	0.044492	0.0195727	0.0195727	0
Tex30_chr1_44086613_44102441_-_ENSMUSG00000026049.11_ENSMUST00000150911.7	960	760.994	3.89644	3.48804	0	0	0	0	0	0	0	0	0	0	0	0	0	0	0	0	0	0	1.11605	0.735597	0	0	0	0	0	0	0	0	0	0	0	0	0.366164	0.366164	0.804133	0.383734	0	0	0	0	0	0	0	0	0
Tex30_chr1_44086613_44102441_-_ENSMUSG00000026049.11_ENSMUST00000152239.7	1046	846.994	0	0	1.38663	1.38663	0	0	0	0	0	0	0	0	0	0	0	0	0	0	0	0	0	0	0	0	0	0	0	0	0	0	0	0	0	0	0	0	0	0	0	0	0.155416	0.155416	0	0	0	0	0
Gm29247_chr1_44091463_44110790_-_ENSMUSG00000101104.6_ENSMUST00000148542.7	571	371.994	0	-0.0417605	0	0	0	0	0	0	0	0	0	0	0	0	0	0	0	-0.0160843	0	0	0.01225	-0.0314649	0	0	0	0	0	0	0	-0.0160843	0	0	0	0	0	-0.0263886	0.266765	0.266765	0	0	0	0	0	0	0	0	0
Gm29247_chr1_44091463_44110790_-_ENSMUSG00000101104.6_ENSMUSG00000101104.6.unspliced	19328	19129	0	0	0.581851	0.581851	0	0	1.51918	1.48252	0	0	5.40473	4.95086	2.89963	2.70295	4.36696	3.96913	0.239766	0.239766	0.761611	0.524307	0	-0.0561941	0	0	0	0	0	0	5.22742	4.4359	0	0	1.53863	1.45342	0	0	0.141073	0.141073	3.19692	2.88916	0	0	0	0	0	0	3.18917
Poglut2_chr1_44106546_44118808_-_ENSMUSG00000026047.13_ENSMUSG00000026047.13.unspliced	12263	12064	0.128088	0.0996709	0.229299	0.164979	0	0	0	0	0.331066	0.322991	1.68267	1.47765	1.62209	1.01675	2.32013	2.29613	0.2393	0.2393	1.49146	1.40349	0.136467	0.12254	0	0	0	0	0	0	0	0	0	0	0	0	0.246769	0.218244	0.0882813	0.0170476	0	0	0	0	0	0	0	0	0.856802
Poglut2_chr1_44106546_44118808_-_ENSMUSG00000026047.13_ENSMUST00000065767.8	2359	2159.99	1.90498	1.79309	8.00231	5.95959	0	0	0	0	0	0	0.272623	-0.294406	0	-0.0621573	0	0	0.0283157	-0.140569	0.0568751	-0.147834	1.62345	0.1322	0	0	0	0	0	0	0	0	0	0	0	0	2.54025	2.42838	6.88564	5.29215	0	0	0	0	0	0	0	0	0.169542
Poglut2_chr1_44106546_44118808_-_ENSMUSG00000026047.13_ENSMUST00000027213.13	1765	1565.99	9.04063	6.45655	0	0	0	0	0	0	0.0413832	-0.215933	0	0	0	0	0.0638846	-0.304566	0	0	0.00568769	-0.214353	3.04924	1.7959	0	0	0	0	0	0	0	0	0	0	0	-0.00804214	8.37571	6.27234	1.33153	1.33153	0	0	0	0	0	0	0	0	0
Bivm_chr1_44118957_44144770_+_ENSMUSG00000041684.11_ENSMUSG00000041684.11.unspliced	25814	25615	0.0435418	0.0435418	0	0	0.0269937	0.0269937	0.874816	0.783242	0	0	0.300847	0.300847	1.08458	0.84259	1.4374	1.30784	2.07698	1.80571	2.09585	1.77334	0.348563	0.250253	1.14087	0.857327	0.747215	0.722902	0.515183	0.378222	7.57803	6.82822	0	0	0.766493	0.693755	0.393677	0.344417	0.0276755	0.0276755	5.85559	4.4191	0.783493	0.766849	0	0	0	0	4.01042
Bivm_chr1_44118957_44144770_+_ENSMUSG00000041684.11_ENSMUST00000035991.7	3313	3113.99	1.8863	1.17055	0	0	0.451986	0.283101	1.67457	0.59199	0	0	0.150408	0.021734	0.098908	-0.197926	0	-0.127792	0.277764	-0.231059	0.140766	-0.204226	1.99187	0.61846	1.35794	0.675131	0.453666	0.156185	0.67961	0.149073	0.0386629	-0.257001	0.583275	0.366137	0.370192	-0.055878	1.44583	0.859567	1.1836	0.580439	0.523827	0.134745	0.0223855	-0.266572	0	0	0.254445	-0.131578	0
Bivm_chr1_44118957_44144770_+_ENSMUSG00000041684.11_ENSMUST00000114709.2	3570	3370.99	0	0	0	0	0	0	0	0	0	0	0	0	0	0	0	0	0	0	0	0	0	0	0	0	0	0	0	0	0	0	0	0	0	0	0	0	0	0	0	0	0	0	0	0	0	0	0
Ercc5_chr1_44147744_44181260_+_ENSMUSG00000026048.16_ENSMUSG00000026048.16.unspliced	33517	33318	0	0	1.31994	0.777238	0	0	2.19871	1.84882	0	0	24.0669	19.2269	6.11251	4.75856	14.2806	11.9841	45.9617	41.949	10.1977	7.35388	2.11528	1.27258	1.25309	1.05083	0.560412	0.519893	0.468276	0.435837	60.2937	55.1253	0	0	0	0	0.131676	0.014878	0.519457	0.043552	16.6685	13.046	0	0	0	0	0	0	8.82651
Ercc5_chr1_44147744_44181260_+_ENSMUSG00000026048.16_ENSMUST00000027214.3	3907	3707.99	0.0212071	0.0212071	0.806631	-0.009791	0	0	1.09156	-1.01945	0	0	1.005	-2.64602	0.217598	-1.35616	0.511076	-1.33492	1.05494	-2.51576	0.156407	-2.07436	0.264961	-0.476638	2.59125	1.41831	0.373608	-0.446385	0.358888	-0.388761	0.523349	-1.92535	0	0	0	0	8.89863	4.39119	117.396	81.8833	0.608924	-1.73736	0	0	0	0	0	0	1.17412
Mettl21e_chr1_44204070_44218961_-_ENSMUSG00000046828.3_ENSMUSG00000046828.3.unspliced	14892	14693	0	0	0	0	0	0	0	0	0	0	0	0	0	0	0	0	0	0	0	0	0	0	0	0	0	0	0	0	0	0	0	0	0	0	0	0	0	0	0	0	0	0	0	0	0	0	0
Mettl21e_chr1_44204070_44218961_-_ENSMUSG00000046828.3_ENSMUST00000054801.3	3211	3011.99	0	0	0	0	0	0	0	0	0	0	0	0	0	0	0	0	0	0	0	0	0	0	0	0	0	0	0	0	0	0	0	0	0	0	0	0	0	0	0	0	0	0	0	0	0	0	0
Gm15833_chr1_44212162_44213118_+_ENSMUSG00000089703.1_ENSMUST00000161563.1.monoexonic.unspliced	957	757.994	0	0	0	0	0	0	0	0	0	0	0	0	0	0	0	0	0	0	0	0	0	0	0	0	0	0	0	0	0	0	0	0	0	0	0	0	0	0	0	0	0	0	0	0	0	0	0
Gm5700_chr1_44330048_44331036_-_ENSMUSG00000100966.1_ENSMUST00000191483.1.monoexonic.unspliced	989	789.994	0	0	0	0	0	0	0	-0.00804214	0	0	0	0	0	0	0	0	0	-0.00804214	0	0	0	0	0	0	0	0	0	0	0	0	0	0	0	0	0	0	0	0	0	0	0	0	0	0	0	0	0
Gm28893_chr1_44392809_44394447_+_ENSMUSG00000100769.1_ENSMUSG00000100769.1.unspliced	1639	1439.99	0	0	0	0	0	0	0	0	0	0	0	0	0	0	0	0	0	0	0	0	0	0	0	0	0	0	0	0	0	0	0	0	0	0	0	0	0	0	0	0	0	0	0	0	0	0	0
Gm28893_chr1_44392809_44394447_+_ENSMUSG00000100769.1_ENSMUST00000190951.1	1108	908.994	0	0	0	0	0	0	0	0	0	0	0	0	0.0420713	0.0420713	0	0	0	0	0	0	0	0	0	0	0	0	0	0	0	0	0	0	0.0574718	-0.0305672	0	0	0.179171	0.0909728	0	0	0.0223855	0.0223855	0	0	0	0	0
Txn-ps1_chr1_44463923_44464231_-_ENSMUSG00000101567.1_ENSMUST00000186385.1.monoexonic.unspliced	309	111.833	0.0791093	0.0199482	0	0	0	0	0	-0.0169542	0	0	0	0	0.0197816	-0.0150456	0	0	0	0	0	0	0.0628648	0.0283388	0	0	0	0	0.0998427	0.0620627	0	0	0	0	0	0	0	0	0	0	0	-0.0376536	0	0	0	0	0	0	0
Gulp1_chr1_44551511_44796838_+_ENSMUSG00000056870.9_ENSMUSG00000056870.9.unspliced	245328	245129	0.173624	0.124274	0.645703	0.482968	0.106444	0.106444	1.2818	1.19318	0.910576	0.87824	9.0673	8.01801	8.86708	7.48617	9.9375	8.8096	8.96194	7.64824	14.198	12.7282	4.63712	3.4482	2.59994	2.31801	1.89477	1.66922	1.03025	0.972862	31.8845	29.7676	1.74996	1.62106	6.38541	5.55151	1.63242	1.47936	1.92861	1.62952	20.0153	17.2055	1.70164	1.54856	0.626598	0.497635	0.74576	0.705335	23.7323
Gulp1_chr1_44551511_44796838_+_ENSMUSG00000056870.9_ENSMUST00000074525.9	3138	2938.99	0.679338	0.679338	0	0	0	0	0	0	0	0	0	0	0	0	0	0	0	0	0	0	0.343569	0.343569	0	0	0	0	0	0	0	0	0	0	0.0793568	-0.114519	0.070656	0.070656	0.0445025	0.0445025	0	0	0	0	0.307733	0.307733	0	0	0
Gulp1_chr1_44551511_44796838_+_ENSMUSG00000056870.9_ENSMUST00000160854.7	1399	1199.99	0.528137	0.327141	0.293321	0.124587	0	-0.0321686	0.0935619	-0.155688	0	-0.0320103	0	-0.240592	0.0395632	-0.329797	0.0319423	-0.337523	0	-0.102652	0.0156407	-0.369792	0.470145	-0.171854	0.668267	0.475599	0	-0.104211	0.275722	-0.037893	0	-0.10157	0	-0.104355	0	-0.23407	0.138379	-0.086694	0.00816167	-0.0225427	0.0652419	-0.158071	0.0223855	-0.226824	0	-0.104354	0.0195727	-0.012398	0.0462386
Gm37626_chr1_44560885_44565447_+_ENSMUSG00000102319.1_ENSMUST00000194332.1.monoexonic.unspliced	4563	4363.99	0	0	0	0	0	0	0	0	0	0	0	0	0	0	0.142507	0.142507	0	0	0	0	0.255396	0.163972	0	0	0	0	0.211427	0.204407	0	0	0	0	0.646409	0.596918	0	0	0	0	0	0	0	0	0	0	0	0	0.306695
Gm16102_chr1_44644279_44644698_+_ENSMUSG00000089877.1_ENSMUST00000160955.1.monoexonic.unspliced	420	220.995	0.0634648	0.0634648	0	0	0	0	0.287057	0.287057	0	0	0.127192	-0.395654	0	0	0.0229832	-0.210459	0	0	0.0497626	-0.18336	0	0	0	0	0	0	0.113955	0.113955	0	0	0	0	0.150159	0.150159	0.249371	0.249371	0	0	0	0	0	0	0	0	0	0	0.271449
Gulp1_chr1_44551511_44796838_+_ENSMUSG00000056870.9_ENSMUST00000162600.1	2798	2598.99	0	0	0	0	0	0	0	0	0	0	0	0	0	0	0	0	0	0	0	0	0.00131289	0.00131289	0	0	0	0	0	0	0	0	0	0	0	0	0	0	0	0	0	0	0	0	0	0	0	0	0
4930521E06Rik_chr1_44739676_44744949_-_ENSMUSG00000101701.1_ENSMUSG00000101701.1.unspliced	5274	5074.99	0	0	0	0	0	0	0	0	0	0	0	0	0	0	0	0	0	0	0	0	0	0	0	0	0	0	0	0	0	0	0	0	0	0	0	0	0	0	0	0	0	0	0	0	0	0	0
4930521E06Rik_chr1_44739676_44744949_-_ENSMUSG00000101701.1_ENSMUST00000186732.1	905	705.994	0	0	0	0	0	0	0	0	0	0	0	0	0	0	0	0	0	0	0	0	0	0	0	0	0	0	0	0	0	0	0	0	0	0	0	0	0	0	0	0	0	0	0	0	0	0	0
Gm38110_chr1_44756942_44758492_+_ENSMUSG00000103071.1_ENSMUST00000194594.1.monoexonic.unspliced	1551	1351.99	0	0	0	0	0	0	0	0	0	0	0	0	0	0	0	0	0	0	0	0	0	0	0	0	0	0	0	0	0	0	0	0	0	0	0	0	0	0	0	0	0	0	0	0	0	0	0
Gm3489_chr1_44839171_44839698_+_ENSMUSG00000100434.1_ENSMUST00000190083.1.monoexonic.unspliced	528	328.994	0	0	0	0	0	0	0	0	0	0	0	0	0	0	0	0	0	0	0	0	0	0	0	0	0	0	0	0	0	0	0	0	0	0	0	0	0	0	0	0	0	0	0	0	0	0	0
Gm19480_chr1_44873486_44874152_-_ENSMUSG00000100013.1_ENSMUST00000185547.1.monoexonic.unspliced	667	467.994	0	0	0	0	0	0	0	0	0	0	0	0	0	0	0	0	0	0	0	0	0	0	0	0	0	0	0	0	0	0	0	0	0	0	0	0	0	0	0	0	0	0	0	0	0	0	0
Gm3496_chr1_44924149_44924893_-_ENSMUSG00000101251.1_ENSMUST00000188283.1.monoexonic.unspliced	745	545.994	0	0	0	0	0	0	0	0	0	0	0	0	0	0	0	0	0	0	0	0	0	0	0	0	0	0	0	0	0	0	0	0	0	0	0	0	0	0	0	0	0	0	0	0	0	0	0
Gm5268_chr1_45178067_45179006_+_ENSMUSG00000101937.1_ENSMUST00000189212.1.monoexonic.unspliced	940	740.994	0	0	0	0	0	0	0	0	0	0	0	0	0	0	0	0	0	0	0	0	0	0	0	0	0	0	0	0	0	0	0	0	0	0	0	0	0.0264079	0.0264079	0	0	0	0	0	0	0	0	0
Col3a1_chr1_45311538_45349706_+_ENSMUSG00000026043.18_ENSMUSG00000026043.18.unspliced	38169	37970	0	0	0	0	0	0	0	0	0	0	0	0	0	0	0	0	0	0	0	0	0	0	0	0	0	0	0	0	0	0	0	0	0	0	0	0	0	0	0	0	0	0	0	0	0	0	0
Col3a1_chr1_45311538_45349706_+_ENSMUSG00000026043.18_ENSMUST00000087883.12	5564	5364.99	0	0	0	0	0.15966	0.15966	0.280686	0.280686	0.331066	0.30694	0	0	0	0	0	0	0	0	0	0	0.0706165	0.0464901	0	0	0	0	0.114884	0.0987997	0	0	0.15554	0.123371	0	0	0.0836141	0.0836141	0	0	0	0	0	0	0.11123	0.0710193	0	0	0
Gm47302_chr1_45311673_45311813_+_ENSMUSG00000105211.1_ENSMUST00000198698.1.monoexonic.unspliced	141	25.1157	0	0	0	0	0	0	0	0	0	0	0	0	0	0	0	0	0	0	0	0	0	0	0	0	0	0	0	0	0	0	0	0	0	0	0	0	0	0	0	0	0	0	0	0	0	0	0
Col5a2_chr1_45374321_45503282_-_ENSMUSG00000026042.16_ENSMUSG00000026042.16.unspliced	128962	128763	0	0	0	0	0.0266291	0.0266291	0	0	0.250919	0.250919	0.378218	0.378218	0.0791685	0.0711239	0.25601	0.247962	0	0	0	0	0.0398878	0.0234872	0	-0.00807021	0	0	0	0	0.220437	0.220437	0	0	0.103995	0.0959049	0.0426428	0.0263269	0.0546271	0.0546271	1.78867	1.49885	0	0	0	0	0	0	1.51405
Col5a2_chr1_45374321_45503282_-_ENSMUSG00000026042.16_ENSMUST00000086430.4	6625	6425.99	0.50897	0.412464	0	0	0	0	0	0	0.204529	0.204529	0	0	0	0	0.0638846	0.0478003	0.184052	0.143841	0	0	2.43539	1.10874	0	0	0	0	0.597397	0.372217	0	0	0.427735	0.307103	0.0194894	0.0034051	2.59121	1.87562	2.52603	2.32498	0.121263	0.121263	0.626794	0.482035	0	0	0	0	0.0357787
Gm38211_chr1_45485836_45493052_-_ENSMUSG00000104476.1_ENSMUST00000192814.1.monoexonic.unspliced	7217	7017.99	0	0	0	0	0	0	0	0	0	0	0	0	0	0	0	0	0	0	0.172048	0.172048	0	0	0	0	0	0	0	0	0	0	0	0	0	0	0	0	0	0	0	0	0	0	0	0	0	0	0
Gm8296_chr1_45513532_45514055_-_ENSMUSG00000100218.1_ENSMUST00000185597.1.monoexonic.unspliced	524	324.994	0	0	0	0	0	0	0	0	0	0	0	0	0	0	0	0	0	0	0	0	0	0	0	0	0	0	0	0	0	0	0	0	0	0	0	0	0	0	0	0	0	0	0	0	0	0	0
Gm7063_chr1_45519774_45520754_-_ENSMUSG00000100361.1_ENSMUST00000186840.1.monoexonic.unspliced	981	781.994	0	0	0	0	0	0	0	0	0	0	0	0	0	0	0	0	0	0	0	0	0	0	0	0	0	0	0	0	0	0	0	0	0	0	0	0	0	0	0	0	0	0	0	0	0	0	0
Gm8304_chr1_45602026_45602753_+_ENSMUSG00000100894.1_ENSMUSG00000100894.1.unspliced	728	528.994	0	0	0	0	0	0	0	0	0	0	0	0	0	0	0	0	0	0	0	0	0	0	0	0	0	0	0	0	0	0	0	0	0	0	0	0	0	0	0	0	0	0	0	0	0	0	0
Gm8304_chr1_45602026_45602753_+_ENSMUSG00000100894.1_ENSMUST00000185744.1	584	384.994	0	0	0	0	0	0	0	0	0	0	0	0	0	0	0	0	0	0	0	0	0	0	0	0	0	0	0	0	0	0	0	0	0	0	0	0	0	0	0	0	0	0	0	0	0	0	0
Gm23216_chr1_45685456_45685562_-_ENSMUSG00000095121.1_ENSMUST00000179545.1.monoexonic.unspliced	107	19.9614	0	0	0	0	0	0	0	0	0	0	0	0	0	0	0	0	0	0	0	0	0	0	0	0	0	0	0	0	0	0	0	0	0	0	0	0	0	0	0	0	0	0	0	0	0	0	0
Gm23974_chr1_45746895_45747025_+_ENSMUSG00000065255.1_ENSMUST00000083321.1.monoexonic.unspliced	131	23.4018	0	0	0	0	0	0	0	0	0	0	0	0	0	0	0	0	0	0	0	0	0	0	0	0	0	0	0	0	0	0	0	0	0	0	0	0	0	0	0	0	0	0	0	0	0	0	0
Gm8307_chr1_45768337_45769486_+_ENSMUSG00000100843.1_ENSMUST00000187682.1.monoexonic.unspliced	1150	950.994	0	0	0	0	0	0	0	0	0	0	0	0	0	0	0	0	0	0	0	0	0	0	0	0	0	0	0	0	0	0	0	0	0	0	0	0	0	0	0	0	0	0	0	0	0	0	0
Gm23984_chr1_45772962_45773164_+_ENSMUSG00000087764.1_ENSMUST00000157139.1.monoexonic.unspliced	203	41.6837	0	0	0	0	0	0	0	0	0	0	0	0	0	0	0	0	0	0	0	0	0	0	0	0	0	0	0	0	0	0	0	0	0	0	0	0	0	0	0	0	0	0	0	0	0	0	0
Wdr75_chr1_45795166_45823619_+_ENSMUSG00000025995.16_ENSMUSG00000025995.16.unspliced	28454	28255	0.310639	-0.151262	0	0	0	0	6.66761	4.85178	0	0	19.9689	17.8454	21.8482	19.3268	25.9592	23.7993	25.4229	22.5342	18.4743	15.6622	4.91119	3.41271	1.68448	1.45872	0	0	0	0	37.307	34.6848	0.46662	0.377822	0.598964	0.395488	0.12955	0.0553707	4.52614	3.35805	14.4154	12.519	0	0	0	0	0.469744	0.313526	8.45432
Wdr75_chr1_45795166_45823619_+_ENSMUSG00000025995.16_ENSMUST00000027139.14	2953	2753.99	46.5547	33.908	0	0	0	0	2.3923	0.83039	0	0	0.596238	-3.64967	0.762128	-3.19847	1.40546	-1.66199	0.881501	-0.966669	0.743015	-3.908	18.5968	9.03734	2.88065	0.4525	0	0	0.965025	0.611171	0.335161	-1.2969	0.505505	-0.113407	0.180612	-0.194948	15.7153	9.45227	44.9491	33.7163	0.47844	-0.488202	0	0	1.60171	0.781411	0.0978634	0.0771435	0.747147
Gm28906_chr1_45833800_45836788_-_ENSMUSG00000099850.1_ENSMUSG00000099850.1.unspliced	2989	2789.99	0	0	0	0	0	0	0	0	0	0	0	0	0	0	0	0	0	0	0	0	0	0	0	0	0	0	0	0	0	0	0	0	0	0	0	0	0	0	0	0	0	0	0	0	0	0	0
Gm28906_chr1_45833800_45836788_-_ENSMUSG00000099850.1_ENSMUST00000191371.1	1779	1579.99	0	0	0	0	0	0	0	0	0	0	0	0	0	0	0	0	0	0	0	0	0	0	0	0	0	0	0	0	0	0	0	0	0	0	0	0	0	0	0	0	0	0	0	0	0	0	0
Gm5526_chr1_45857332_45857754_-_ENSMUSG00000084817.3_ENSMUST00000153604.1.monoexonic.unspliced	423	223.994	0	-0.00659524	0	-0.0445215	0	0	0	-0.00659524	0	-0.00659524	0	0	0	0	0	-0.00659524	0	-0.00804214	0	-0.00659524	0	-0.00804214	0.205714	0.159769	0	-0.0307216	0	0	0	-0.0226795	0	0	0	-0.00659524	0.041807	0.0110854	0	-0.00659524	0	-0.0321686	0	-0.00659524	0.022246	0.0142039	0	0	0
Gm5269_chr1_45889525_45890273_-_ENSMUSG00000098549.1_ENSMUSG00000098549.1.unspliced	749	549.994	0	0	0.0586641	0.0023691	0	0	0	0	0	0	0	0	0	0	0	0	0	0	0	0	0	0	0	0	0	0	0	0	0	0	0	0	0.175405	0.118715	0	0	0	0	0	0	0	0	0	0	0	0	0.278176
Gm5269_chr1_45889525_45890273_-_ENSMUSG00000098549.1_ENSMUST00000183590.1	138	24.5813	0	0	0	0	0	0	0	0	0	0	0	0	0	0	0	0	0	0	0	0	0	0	0	0	0	0	0	0	0	0	0	0	0	0	0	0	0	0	0	0	0	0	0	0	0	0	0
Gm18303_chr1_45905623_45906798_+_ENSMUSG00000099381.1_ENSMUST00000190055.1.monoexonic.unspliced	1176	976.994	0	0	0	0	0	0	0	0	0	0	0	0	0	0	0	0	0	0	0	0	0	0	0	0	0	0	0	0	0	0	0	0	0	0	0	0	0	0	0	0	0	0	0	0	0	0	0
Slc40a1_chr1_45908068_45926523_-_ENSMUSG00000025993.10_ENSMUST00000027137.10	3370	3170.99	0	0	0.0293321	0.0293321	0	0	76.7975	45.3065	0	0	0.812201	-3.67288	0.359293	-4.11893	0.841136	-3.6399	0.877786	-1.16167	1.22334	-8.26044	4.80212	-0.98445	0	0	0	0	0	0	0.52195	-1.52582	3.3681	0.92361	2.1155	-1.63142	15.6358	6.14293	0.994469	-1.44881	2.1754	0.13693	0	0	0	0	1.38612	-1.05765	1.45423
Slc40a1_chr1_45908068_45926523_-_ENSMUSG00000025993.10_ENSMUSG00000025993.10.unspliced	18456	18257	0	0	0	0	0	0	0.126053	-0.197678	0	0	2.79758	1.99093	10.6195	7.24859	9.69982	7.44155	2.99021	1.16139	25.7257	21.9721	4.15608	2.67255	0	0	0	0	0	0	50.2187	45.7684	1.60918	1.52844	1.2172	0.975222	0	-0.0773093	1.74406	1.34845	12.1427	9.65011	0	0	0	0	0.512432	0.245995	4.01734
Gm9496_chr1_45971182_45976975_+_ENSMUSG00000099946.1_ENSMUSG00000099946.1.unspliced	5794	5594.99	0	-0.00804214	0	0	0	0	0	-0.00794758	0	0	0	-0.00729878	0	-0.00795852	0	-0.00776898	0	-0.00748816	0	-0.00784911	0	-0.00757186	0	-0.00804214	0	0	0	0	0	-0.00794655	0	-0.00794827	0	0	0	-0.00804214	0.026332	0.018574	0	-0.00754838	0	0	0	-0.00804214	0	0	0
Gm9496_chr1_45971182_45976975_+_ENSMUSG00000099946.1_ENSMUST00000191295.1	1601	1401.99	0	0	0	0	0	0	0	0	0	0	0	0	0	0	0	0	0	0	0	0	0	0	0	0	0	0	0	0	0	0	0	0	0	0	0	0	0	0	0	0	0	0	0	0	0	0	0
Rpl23a-ps1_chr1_45981548_45982012_+_ENSMUSG00000070896.2_ENSMUST00000085632.3.monoexonic.unspliced	465	265.994	0	0	0	0	0	0	0	0	0	0	0	0	0	0	0	0	0	0	0	0	0.00504404	0.00504404	0	0	0	0	0	0	0	0	0	0	0	0	0	0	0	0	0	0	0	0	0	0	0	-1.36084e-10	0
Gm3852_chr1_46011757_46012020_-_ENSMUSG00000090682.4_ENSMUST00000182781.1.monoexonic.unspliced	264	74.6218	0	0	0	0	0	0	0	0	0	0	0	0	0	0	0	0	0	0	0	0	0	0	0	0	0	0	0	0	0	0	0	0	0	0	0	0	0	0	0	0	0	0	0	0	0	0	0
Stk-ps2_chr1_46020072_46030469_-_ENSMUSG00000044457.8_ENSMUSG00000044457.8.unspliced	10398	10199	0	0	0	0	0	0	0.0670797	0.0670797	0	0	0	0	0	0	0	0	0	0	0	0	0	0	0	0	0	0	0.114466	0.114466	0	0	0	0	0.155915	0.0915778	0	0	0.0280025	0.0280025	0.111801	0.111801	0	0	0	0	0	0	0.786057
Stk-ps2_chr1_46020072_46030469_-_ENSMUSG00000044457.8_ENSMUST00000051224.7	4667	4467.99	0	0	0	0	0	0	0	0	0	0	0	0	0	0	0	0	0	0	0	0	0	0	0	0	0	0	0	0	0	0	0	0	0	0	0	0	0	0	0	0	0	0	0	0	0	0	0
Stk-ps2_chr1_46020072_46030469_-_ENSMUSG00000044457.8_ENSMUST00000187808.1	616	416.994	0	0	0	0	0	0	0	0	0	0	0	0	0	0	0	0	0	0	0	0	0	0	0	0	0	0	0	0	0	0	0	0	0	0	0	0	0	0	0	0	0	0	0	0	0	0	0
Gm18849_chr1_46056310_46058986_+_ENSMUSG00000099432.1_ENSMUSG00000099432.1.unspliced	2677	2477.99	0	0	0	0	0	0	0	0	0	0	0	0	0	0	0	0	0	0	0	0	0	0	0	0	0	0	0	0	0	0	0	0	0	0	0	0	0	0	0	0	0	0	0	0	0	0	0
Gm18849_chr1_46056310_46058986_+_ENSMUSG00000099432.1_ENSMUST00000189861.1	560	360.994	0	0	0	0	0	0	0	0	0	0	0	0	0	0	0	0	0	0	0	0	0	0	0	0	0	0	0	0	0	0	0	0	0	0	0	0	0	0	0	0	0	0	0	0	0	0	0
Dnah7b_chr1_46066315_46373550_+_ENSMUSG00000041144.12_ENSMUSG00000041144.12.unspliced	307236	307037	0.360355	0.236817	0.329793	0.251266	0.0538878	0.0538878	0.934525	0.812727	0	-0.00837445	1.73	1.63709	0.703499	0.630581	4.34038	4.15458	5.17152	4.76245	2.53295	2.29329	0.282507	0.175273	0.886733	0.870596	0.513775	0.513775	0.426932	0.288408	19.6232	19.1422	0	-0.00804279	2.84668	2.5369	1.91637	1.64482	1.96886	1.71663	4.99431	4.76874	1.42511	1.26998	0.912085	0.800425	0.1385	0.1385	9.43359
Dnah7b_chr1_46066315_46373550_+_ENSMUSG00000041144.12_ENSMUST00000069293.9	12318	12119	0	-0.596042	0	0	0	0	1.83597	1.41912	0.300565	0.250243	0	-0.285716	0.00616175	-0.0904832	0.0382943	-0.0707657	0.0370084	-0.110138	0	-0.0757005	0.141973	0.0760655	0.500479	0.349576	0.0138131	-0.0113628	0.114835	0.11349	0.0303135	-0.354641	0	0	0.50798	0.414996	0.00037315	-1.14977	1.6357	1.22666	0.0249111	-0.0885809	1.0773	0.91098	0.0230277	-0.0523181	0	0	0.225037
Dnah7b_chr1_46066315_46373550_+_ENSMUSG00000041144.12_ENSMUST00000238212.1	12319	12120	2.81372	2.27658	0	0	0	0	1.66331	1.285	0.278801	0.232948	0	-0.260989	0.00563269	-0.0826918	0.0351771	-0.0645849	0.0337807	-0.100111	0	-0.0690581	0.127585	0.0674308	0.463588	0.325026	0.0128732	-0.0102038	0.105123	0.103893	0.0276809	-0.326436	0	0	0.463638	0.378364	9.31319	8.26544	1.48114	1.11334	0.0226428	-0.0806862	0.999786	0.845777	0.0214643	-0.0479485	0	0	0.206226
n-R5s211_chr1_46374197_46374315_+_ENSMUSG00000096047.1_ENSMUST00000093689.1.monoexonic.unspliced	119	21.5765	0	0	0	0	0	0	0	0	0	0	0	0	0	0	0	0	0	0	0	0	0	0	0	0	0	0	0	0	0	0	0	0	0	0	0	0	0	0	0	0	0	0	0	0	0	0	0
Gm8326_chr1_46414502_46416932_+_ENSMUSG00000101262.1_ENSMUSG00000101262.1.unspliced	2431	2231.99	0	0	0	0	0	0	0	0	0	0	0	0	0	0	0	0	0	0	0	0	0	0	0	0	0	0	0	0	0	0	0	0	0	0	0	0	0	0	0	0	0	0	0	0	0	0	0
Gm8326_chr1_46414502_46416932_+_ENSMUSG00000101262.1_ENSMUST00000188705.1	1953	1753.99	0	0	0	0	0	0	0	0	0	0	0	0	0	0	0	0	0	0	0	0	0	0	0	0	0	0	0.137861	0.116447	0	0	0	0	0	0	0	0	0	0	0	0	0	-6.23322e-06	0	0	0	0	0
Dnah7c_chr1_46425592_46807476_+_ENSMUSG00000101337.6_ENSMUSG00000101337.6.unspliced	381885	381686	0.0430593	0.0350112	0	0	0	0	0	0	0	0	0.203037	0.192624	0.0895373	0.0046637	0	0	0.241603	0.224497	0.0920426	0.0761493	0.0147848	0.0147848	0	0	0	0	0.127091	0.127091	1.9674	1.95108	0	0	0.320511	0.255665	0	-0.0088774	0	-0.00912076	0.178744	0.178744	0.0227802	0.0227802	0	0	0.0196204	0.0196204	0.639551
Dnah7c_chr1_46425592_46807476_+_ENSMUSG00000101337.6_ENSMUST00000189749.6	12207	12008	0	0	0	0	0	0	0	0	0	0	0	0	0	0	0	0	0	0	0	0	0	0	0	0	0	0	0	0	0	0	0	0	0	0	0	0	0	0	0	0	0	0	0	0	0	0	0
Dnah7c_chr1_46425592_46807476_+_ENSMUSG00000101337.6_ENSMUST00000178395.1	612	412.994	0	0	0	0	0	0	0	0	0	0	0	0	0	0	0	0	0	0	0	0	0	0	0	0	0	0	0	0	0	0	0	0	0	0	0	0	0	0	0	0	0	0	0	0	0	0	0
Slc39a10_chr1_46807544_46892852_-_ENSMUSG00000025986.6_ENSMUST00000027131.5	5498	5298.99	4.6431	2.70527	130.776	103.024	0	0	8.64005	5.87501	0	-0.120632	0.255693	-1.25545	0.265184	-0.465802	0.319423	-0.187232	0.268999	-0.462073	0.281533	-1.23577	5.73487	2.91186	0.696785	0.423352	0	-0.128674	0	0	0.0966573	-0.586365	0	0	0.52294	-0.472098	1.43724	0.25699	1.62978	0.47982	0.642537	-0.603373	0.469093	-0.407477	1.20128	0.18799	1.46412	0.3142	0.421371
Slc39a10_chr1_46807544_46892852_-_ENSMUSG00000025986.6_ENSMUSG00000025986.6.unspliced	85309	85110	0.0436548	0.0272528	0.953927	0.775375	0	0	0.482227	0.408393	0.248299	0.208088	6.72511	5.48584	6.24198	4.85572	11.4728	10.7168	5.22485	3.99364	15.4175	13.6832	2.4225	1.36115	2.01827	1.69331	0.533888	0.525846	0	0	4.46696	3.6461	0	0	3.46401	2.70586	1.53106	1.00637	0.187213	0.163023	8.59468	7.78939	0.0681601	0.0600903	0	-0.00806603	0.258271	0.217955	6.04427
Gm28151_chr1_46849529_46850479_-_ENSMUSG00000100213.1_ENSMUST00000189404.1.monoexonic.unspliced	951	751.994	0	0	0	0	0	0	0	0	0	0	0.256436	0.256436	0.221791	0.221791	0.345823	0.345823	0	0	0.36428	0.36428	0.150093	0.150093	0	0	0	0	0	0	0.153847	0.153847	0	0	0.74897	0.74897	0	0	0	0	0.706963	0.706963	0	0	0	0	0	0	0.254853
Gm37393_chr1_46877203_46881072_-_ENSMUSG00000103129.1_ENSMUST00000195118.1.monoexonic.unspliced	3870	3670.99	0	0	0	0	0	0	0	0	0	0	0	0	0	0	0	0	0	0	0	0	0	0	0	0	0	0	0	0	0	0	0	0	0	0	0	0	0	0	0	0	0	0	0	0	0	0	0
Gm28527_chr1_46896583_46896879_-_ENSMUSG00000100160.1_ENSMUST00000185210.1.monoexonic.unspliced	297	101.051	0	0	0	0	0	0	0	0	0	0	0	0	0	0	0	0	0	0	0	0	0	0	0	0	0	0	0	0	0	0	0	0	0	0	0	0	0	0	0	0	0	0	0	0	0	0	0
Gm28825_chr1_47067788_47068025_+_ENSMUSG00000101921.1_ENSMUST00000186233.1.monoexonic.unspliced	238	58.0209	0	0	0	0	0	0	0	0	0	0	0	0	0	0	0	0	0	0	0	0	0	0	0	0	0	0	0	0	0	0	0	0	0	0	0	0	0	0	0	0	0	0	0	0	0	0	0
Gm28826_chr1_47153461_47189071_+_ENSMUSG00000101447.1_ENSMUSG00000101447.1.unspliced	35611	35412	0	0	0	0	0	0	0	0	0	0	0	0	0	0	0	0	0.0159998	0.0159998	0	0	0	0	0	0	0	0	0	0	0.15362	0.15362	0	0	0	0	0	0	0	0	0	0	0	0	0	0	0	0	0
Gm28826_chr1_47153461_47189071_+_ENSMUSG00000101447.1_ENSMUST00000190006.1	488	288.994	0	0	0	0	0	0	0	0	0	0	0	0	0	0	0	0	0	0	0	0	0	0	0	0	0	0	0	0	0	0	0	0	0	0	0	0	0	0	0	0	0	0	0	0	0	0	0
Gm4852_chr1_47365644_47366372_-_ENSMUSG00000081185.1_ENSMUST00000121202.1.monoexonic.unspliced	729	529.994	0	0	0	0	0	0	0	0	0	0	0	0	0	0	0	0	0	0	0	0	0	0	0	0	0	0	0	0	0	0	0	0	0	0	0	0	0	0	0	0	0	0	0	0	0	0	0
Gm38090_chr1_47433824_47435765_-_ENSMUSG00000103246.1_ENSMUST00000195733.1.monoexonic.unspliced	1942	1742.99	0	0	0	0	0	0	0	0	0	0	0	0	0	0	0	0	0	0	0	0	0	0	0	0	0	0	0	0	0	0	0	0	0	0	0	0	0	0	0	0	0	0	0	0	0	0	0
Mir6350_chr1_47467021_47467125_-_ENSMUSG00000098876.1_ENSMUST00000183639.1.monoexonic.unspliced	105	19.7097	0	0	0	0	0	0	0	0	0	0	0	0	0	0	0	0	0	0	0	0	0	0	0	0	0	0	0	0	0	0	0	0	0	0	0	0	0	0	0	0	0	0	0	0	0	0	0
Gm18117_chr1_47478868_47480198_+_ENSMUSG00000100530.1_ENSMUSG00000100530.1.unspliced	1331	1131.99	0	0	0	0	0	0	0	0	0	0	0	0	0	0	0	0	0	0	0	0	0	0	0	0	0	0	0	0	0	0	0	0	0	0	0	0	0	0	0	0	0	0	0	0	0	0	0
Gm18117_chr1_47478868_47480198_+_ENSMUSG00000100530.1_ENSMUST00000187720.1	742	542.994	0	0	0	0	0	0	0	0	0	0	0	0	0	0	0	0	0	0	0	0	0	0	0	0	0	0	0	0	0	0	0	0	0	0	0	0	0	0	0	0	0	0	0	0	0	0	0
Gm37196_chr1_47605996_47606901_+_ENSMUSG00000104067.1_ENSMUST00000194762.1.monoexonic.unspliced	906	706.994	0	0	0	0	0	0	0	0	0	0	0	0	0	0	0	0	0	0	0	0	0	0	0	0	0	0	0	0	0	0	0	0	0	0	0	0	0	0	0	0	0	0	0	0	0	0	0
Gm8337_chr1_47657693_47659630_+_ENSMUSG00000100033.1_ENSMUST00000187358.1.monoexonic.unspliced	1938	1738.99	0	0	0	0	0	0	0	0	0	0	0	0	0	0	0	0	0	0	0	0	0	0	0	0	0	0	0	0	0	0	0	0	0	0	0	0	0	0	0	0	0	0	0	0	0	0	0
Gm22419_chr1_47749279_47749399_-_ENSMUSG00000094968.1_ENSMUST00000178780.1.monoexonic.unspliced	121	21.8649	0	0	0	0	0	0	0	0	0	0	0	0	0	0	0	0	0	0	0	0	0	0	0	0	0	0	0	0	0	0	0	0	0	0	0	0	0	0	0	0	0	0	0	0	0	0	0
Gm23829_chr1_47751299_47751568_-_ENSMUSG00000088017.1_ENSMUST00000157392.1.monoexonic.unspliced	270	79.0106	0	0	0	0	0	0	0	0	0	0	0	0	0	0	0	0	0	0	0	0	0	0	0	0	0	0	0	0	0	0	0	0	0	0	0	0	0	0	0	0	0	0	0	0	0	0	0
Gm19206_chr1_47914989_47915815_-_ENSMUSG00000101996.1_ENSMUST00000186401.1.monoexonic.unspliced	827	627.994	0	0	0	0	0	0	0	0	0	0	0	0	0	0	0	0	0	0	0	0	0	0	0	0	0	0	0	0	0	0	0	0	0	0	0	0	0	0	0	0	0	0	0	0	0	0	0
Gm5974_chr1_48313866_48314851_-_ENSMUSG00000096973.1_ENSMUST00000181607.1.monoexonic.unspliced	986	786.994	0	0	0	0	0	0	0	0	0	0	0	0	0	0	0	0	0	0	0	0	0.0151321	0.0151321	0	0	0	0	0	0	0	0	0	0	0	0	0	0	0	0	0	0	0	0	0	0	0	0	0
Gm23240_chr1_48462173_48462293_-_ENSMUSG00000064943.1_ENSMUST00000083009.1.monoexonic.unspliced	121	21.8649	0	0	0	0	0	0	0	0	0	0	0	0	0	0	0	0	0	0	0	0	0	0	0	0	0	0	0	0	0	0	0	0	0	0	0	0	0	0	0	0	0	0	0	0	0	0	0
Gm28830_chr1_48527639_48527851_+_ENSMUSG00000100866.1_ENSMUST00000188192.1.monoexonic.unspliced	213	45.7073	0	0	0	0	0	0	0	0	0	0	0	0	0	0	0	0	0	0	0	0	0	0	0	0	0	0	0	0	0	0	0	0	0	0	0	0	0	0	0	0	0	0	0	0	0	0	0
Gm8354_chr1_48731579_48733090_-_ENSMUSG00000101721.1_ENSMUSG00000101721.1.unspliced	1512	1312.99	0	0	0	0	0	0	0	0	0	0	0	0	0	0	0	0	0	0	0	0	0	0	0	0	0	0	0	0	0	0	0	0	0	0	0	0	0	0	0	0	0	0	0	0	0	0	0
Gm8354_chr1_48731579_48733090_-_ENSMUSG00000101721.1_ENSMUST00000189223.1	1373	1173.99	0	0	0	0	0	0	0	0	0	0	0	0	0	0	0	0	0	0	0	0	0	0	0	0	0	0	0	0	0	0	0	0	0	0	0	0	0	0	0	0	0	0	0	0	0	0	0
Gm19124_chr1_48783663_48784593_+_ENSMUSG00000099376.1_ENSMUSG00000099376.1.unspliced	931	731.994	0	0	0	0	0	0	0	0	0	0	0	0	0	0	0	0	0	0	0	0	0	0	0	0	0	0	0	0	0	0	0	0	0	0	0	0	0	0	0	0	0	0	0	0	0	0	0
Gm19124_chr1_48783663_48784593_+_ENSMUSG00000099376.1_ENSMUST00000191041.1	832	632.994	0	0	0	0	0	0	0	0	0	0	0	0	0	0	0	0	0	0	0	0	0	0	0	0	0	0	0	0	0	0	0	0	0	0	0	0	0	0	0	0	0	0	0	0	0	0	0
Gm8357_chr1_48881713_48882723_+_ENSMUSG00000097883.1_ENSMUST00000181115.1.monoexonic.unspliced	1011	811.994	0	0	0	0	0	0	0	0	0	0	0	0	0	0	0	0	0	0	0	0	0	0	0	0	0	0	0	0	0	0	0	0	0	0	0	0	0	0	0	0	0	0	0	0	0	0	0
Gm22693_chr1_49095444_49095885_+_ENSMUSG00000092790.1_ENSMUST00000175049.1.monoexonic.unspliced	442	242.994	0	0	0	0	0	0	0	0	0	0	0	0	0	0	0	0	0	0	0	0	0	0	0	0	0	0	0	0	0	0	0	0	0	0	0	0	0	0	0	0	0	0	0	0	0	0	0
Gm28740_chr1_49173160_49173374_-_ENSMUSG00000099698.1_ENSMUST00000186142.1.monoexonic.unspliced	215	46.5701	0	0	0	0	0	0	0	0	0	0	0	0	0	0	0	0	0	0	0	0	0	0	0	0	0	0	0	0	0	0	0	0	0	0	0	0	0	0	0	0	0	0	0	0	0	0	0
Gm8367_chr1_49236252_49237244_+_ENSMUSG00000099454.1_ENSMUSG00000099454.1.unspliced	993	793.994	0	0	0	0	0	0	0	0	0	0	0	0	0	0	0	0	0	0	0	0	0	0	0	0	0	0	0	0	0	0	0	0	0	0	0	0	0	0	0	0	0	0	0	0	0	0	0
Gm8367_chr1_49236252_49237244_+_ENSMUSG00000099454.1_ENSMUST00000186145.1	887	687.994	0	0	0	0	0	0	0	0	0	0	0	0	0	0	0	0	0	0	0	0	0	0	0	0	0	0	0	0	0	0	0	0	0	0	0	0	0	0	0	0	0	0	0	0	0	0	0
C230029F24Rik_chr1_49244616_49340443_+_ENSMUSG00000051616.14_ENSMUSG00000051616.14.unspliced	95828	95629	0	0	0	0	0	0	0	0	0	0	0	0	0.0364432	-0.032796	0	0	0.315714	0.315714	0	0	0	0	0.292181	0.292181	0	0	0.0233113	0.0233113	0.769213	0.74931	0	0	0.00258574	-0.0117362	0	0	0	0	0	-0.0263175	0	0	0	0	0	0	0.0385627
C230029F24Rik_chr1_49244616_49340443_+_ENSMUSG00000051616.14_ENSMUST00000188673.6	554	354.994	0	0	0	0	0	0	0	0	0	0	0	0	0	0	0	0	0	0	0	0	0	0	0	0	0	0	0	0	0	0	0	0	0	0	0	0	0	0	0	0	0	0	0	0	0	0	0
Gm6757_chr1_49399024_49400729_-_ENSMUSG00000099627.1_ENSMUST00000189810.1.monoexonic.unspliced	1706	1506.99	0	0	0	0	0	0	0	0	0	0	0	0	0	0	0	0	0	0	0	0	0	0	0	0	0	0	0	0	0	0	0	0	0	0	0	0	0	0	0	0	0	0	0	0	0	0	0
Gm3605_chr1_49498553_49498992_+_ENSMUSG00000099577.1_ENSMUST00000185858.1.monoexonic.unspliced	440	240.994	0	0	0	0	0	0	0	0	0	0	0	0	0	0	0	0	0	0	0	0	0	0	0	0	0	0	0	0	0	0	0	0	0	0	0	0	0	0	0	0	0	0	0	0	0	0	0
Gm28388_chr1_49579150_49579586_-_ENSMUSG00000099882.1_ENSMUST00000186262.1.monoexonic.unspliced	437	237.994	0	0	0	0	0	0	0	0	0	0	0	0	0	0	0	0	0	0	0	0	0	0	0	0	0	0	0	0	0	0	0	0	0	0	0	0	0	0	0	0	0	0	0	0	0	0	0
Gm8384_chr1_50056782_50058490_+_ENSMUSG00000101760.1_ENSMUSG00000101760.1.unspliced	1709	1509.99	0	0	0	0	0	0	0	0	0	0	0	0	0	0	0	0	0	0	0	0	0	0	0	0	0	0	0	0	0	0	0	0	0	0	0	0	0	0	0	0	0	0	0	0	0	0	0
Gm8384_chr1_50056782_50058490_+_ENSMUSG00000101760.1_ENSMUST00000190905.1	704	504.994	0	0	0	0	0	0	0	0	0	0	0	0	0	0	0	0	0	0	0	0	0	0	0	0	0	0	0	0	0	0	0	0	0	0	0	0	0	0	0	0	0	0	0	0	0	0	0
4933411E06Rik_chr1_50107470_50108962_+_ENSMUSG00000099608.1_ENSMUST00000186016.1.monoexonic.unspliced	1493	1293.99	0	0	0	0	0	0	0	0	0	0	0	0	0	0	0	0	0	0	0	0	0.00504404	0.00504404	0	0	0	0	0	0	0	0	0	0	0	0	0	0	0	0	0	0	0	0	0	0	0	0	0
Gm8391_chr1_50177566_50178291_-_ENSMUSG00000099864.1_ENSMUST00000185632.1.monoexonic.unspliced	726	526.994	0	0	0	0	0	0	0	0	0	0	0	0	0	0	0	0	0	0	0	0	0	0	0	0	0	0	0	0	0	0	0	0	0	0	0	0	0	0	0	0	0	0	0	0	0	0	0
Gm27330_chr1_50222389_50222520_-_ENSMUSG00000098249.1_ENSMUST00000184689.1.monoexonic.unspliced	132	23.5648	0	0	0	0	0	0	0	0	0	0	0	0	0	0	0	0	0	0	0	0	0	0	0	0	0	0	0	0	0	0	0	0	0	0	0	0	0	0	0	0	0	0	0	0	0	0	0
Gm29665_chr1_50397552_50398079_-_ENSMUSG00000100451.1_ENSMUST00000191457.1.monoexonic.unspliced	528	328.994	0	0	0	0	0	0	0	0	0	0	0	0	0	0	0	0	0	0	0	0	0	0	0	0	0	0	0	0	0	0	0	0	0	0	0	0	0	0	0	0	0	0	0	0	0	0	0
Gm20118_chr1_50533030_50533191_+_ENSMUSG00000099941.1_ENSMUST00000187207.1.monoexonic.unspliced	162	29.421	0	0	0	0	0	0	0	0	0	0	0	0	0	0	0	0	0	0	0	0	0	0	0	0	0	0	0	0	0	0	0	0	0	0	0	0	0	0	0	0	0	0	0	0	0	0	0
Gm25843_chr1_50559762_50560075_+_ENSMUSG00000084531.1_ENSMUST00000122582.1.monoexonic.unspliced	314	116.459	0	0	0	0	0	0	0	0	0	0	0	0	0	0	0	0	0	0	0	0	0	0	0	0	0	0	0	0	0	0	0	0	0	0	0	0	0	0	0	0	0	0	0	0	0	0	0.0462386
Gm28321_chr1_50815375_50817701_+_ENSMUSG00000100816.1_ENSMUST00000187677.1.monoexonic.unspliced	2327	2127.99	0	0	0	0	0	0	0	0	0	0	0	0	0	0	0	0	0	0	0	0	0	0	0	0	0	0	0	0	0	0	0	0	0.0182533	0.0182533	0.0415662	0.0415662	0	0	0	0	0	0	0	0	0	0	0
Tmeff2_chr1_50900647_51187270_+_ENSMUSG00000026109.14_ENSMUSG00000026109.14.unspliced	286624	286425	0.0661763	0.0420193	0	0	0	0	0.0157473	0.0157473	0	0	0.329765	0.305629	0.257187	-0.069812	0	0	0.33447	0.012761	0.219003	-0.103759	0.0931916	0.0681751	0	0	0	0	0	0	0.14288	0.14288	0	0	0	0	0.0841684	0.060033	0	0	0.211113	-0.163183	0	0	0	0	0	0	0.0309504
Gm28322_chr1_50904444_50905918_+_ENSMUSG00000100671.1_ENSMUST00000185627.1.monoexonic.unspliced	1475	1275.99	0	0	0	0	0	0	0	0	0	0	0	0	0	0	0	0	0	0	0	0	0	0	0	0	0	0	0	0	0	0	0	0	0	0	0	0	0	0	0	0	0	0	0	0	0	0	0
Tmeff2_chr1_50900647_51187270_+_ENSMUSG00000026109.14_ENSMUST00000114565.7	2718	2518.99	0	0	0	0	0	0	0	0	0	0	0	0	0	0	0	0	0	0	0	0	0	0	0	0	0	0	0	0	0	0	0	0	0.292341	0.268215	0	0	0	0	0	0	0	0	0	0	0	0	0
Tmeff2_chr1_50900647_51187270_+_ENSMUSG00000026109.14_ENSMUST00000081851.3	3343	3143.99	0	0	0	0	0	0	0	0	0	0	0	0	0	0	0	0	0	0	0	0	0	0	0	0	0	0	0	0	0	0	0	0	0	0	0	0	0	0	0	0	0	0	0	0	0	0	0
Gm25736_chr1_51015313_51015413_+_ENSMUSG00000092906.1_ENSMUST00000175165.1.monoexonic.unspliced	101	19.2194	0	0	0	0	0	0	0	0	0	0	0	0	0	0	0	0	0	0	0	0	0	0	0	0	0	0	0	0	0	0	0	0	0	0	0	0	0	0	0	0	0	0	0	0	0	0	0
Gm28319_chr1_51138281_51141222_-_ENSMUSG00000101242.1_ENSMUSG00000101242.1.unspliced	2942	2742.99	0	0	0	0	0	0	0	0	0	0	0	0	0	0	0	0	0	0	0	0	0	0	0	0	0	0	0	0	0	0	0	0	0	0	0	0	0	0	0	0	0	0	0	0	0	0	0
Gm28319_chr1_51138281_51141222_-_ENSMUSG00000101242.1_ENSMUST00000189560.1	226	51.6855	0	0	0	0	0	0	0	0	0	0	0	0	0	0	0	0	0	0	0	0	0	0	0	0	0	0	0	0	0	0	0	0	0	0	0	0	0	0	0	0	0	0	0	0	0	0	0
Gm28320_chr1_51148309_51150581_+_ENSMUSG00000099924.1_ENSMUST00000187777.1.monoexonic.unspliced	2273	2073.99	0	0	0	0	0	0	0	0	0	0	0	0	0	0	0	0	0	0	0	0	0	0	0	0	0	0	0	0	0	0	0	0	0	0	0	0	0	0	0	0	0	0	0	0	0	0	0
Gm29325_chr1_51195221_51197748_+_ENSMUSG00000099625.1_ENSMUST00000190705.1.monoexonic.unspliced	2528	2328.99	0	0	0	0	0	0	0.0210416	0.0210416	0	0	0	0	0.0593448	0.0593448	0	0	0	0	0	0	0	0	0	0	0	0	0	0	0	0	0.0587334	0.0587334	0	0	0	0	0.0362271	0.0362271	0	0	0	0	0	0	0	0	0.0154129
9330175M20Rik_chr1_51218386_51333779_-_ENSMUSG00000101799.1_ENSMUSG00000101799.1.unspliced	115394	115195	0	0	0	0	0	0	0	0	0	0	0	0	0	0	0	0	0	0	0.0469246	0.0469246	0.0100906	0.0100906	0	0	0.0536594	0.0536594	0	0	0.0193367	0.0193367	0	0	0	0	0	0	0.0263894	0.0263894	0.021868	0.021868	0	0	0	0	0	0	0.0464641
9330175M20Rik_chr1_51218386_51333779_-_ENSMUSG00000101799.1_ENSMUST00000189867.1	2552	2352.99	0	0	0	0	0	0	0	0	0	0	0	0	0	0	0	0	0	0	0	0	0	0	0	0	0	0	0	0	0	0	0	0	0	0	0	0	0	0	0	0	0	0	0	0	0	0	0
Cavin2_chr1_51289126_51302960_+_ENSMUSG00000045954.7_ENSMUSG00000045954.7.unspliced	13835	13636	0	0	0	0	0	0	0	0	0	0	0	0	0	0	0	0	0	0	0	0	0	0	0	0	0	0	0	0	0	0	0	0	0	0	0	0	0	0	0	0	0	0	0	0	0	0	0
Cavin2_chr1_51289126_51302960_+_ENSMUSG00000045954.7_ENSMUST00000051572.7	3055	2855.99	0	0	0	0	0	0	0.452216	0.452216	0.496599	0.335756	0	0	0	0	0	0	0	0	0	0	0.151321	0.135237	0.288325	0.288325	0	0	0	0	0	0	0	0	0.136426	0.128384	0	0	0	0	0	0	0	0	0	0	0	0	0
Gm5253_chr1_51317528_51318552_-_ENSMUSG00000099741.1_ENSMUST00000187104.1.monoexonic.unspliced	1025	825.994	0.0212071	-0.0029193	0	0	0	0	0	0	0	0	0	0	0	-0.0241264	0	0	0	0	0	-0.0241264	0	0	0	0	0	0	0.0229768	-0.0011496	0	0	0	0	0	0	0	0	0	0	0	0	0	0	0	0	0	0	0
1700072G22Rik_chr1_51457932_51458931_-_ENSMUSG00000101702.1_ENSMUSG00000101702.1.unspliced	1000	800.994	0	0	0	0	0	0	0	0	0	0	0	0	0	0	0	0	0	0	0	0	0	0	0	0	0	0	0	0	0	0	0	0	0	0	0	0	0	0	0	0	0	0	0	0	0	0	0
1700072G22Rik_chr1_51457932_51458931_-_ENSMUSG00000101702.1_ENSMUST00000189460.1	548	348.994	0	0	0	0	0	0	0	0	0	0	0	0	0	0	0	0	0	0	0	0	0	0	0	0	0	0	0	0	0	0	0	0	0.409278	0.401236	0	0	0	0	0	0	0	0	0	0	0	0	0
Nabp1_chr1_51465862_51478425_-_ENSMUSG00000026107.11_ENSMUSG00000026107.11.unspliced	12564	12365	0.0798165	0.0192795	3.73984	2.74202	0	0	0.156833	0.096296	0	0	5.29472	3.99959	31.7384	24.3589	23.565	19.0735	6.75329	4.21767	28.9006	23.7735	8.41819	4.80796	1.32339	1.23479	1.49443	1.32538	0	0	0	0	0.62216	0.533696	1.34477	1.02308	0	0	0.0987575	0.0382205	0	0	0	0	0	0	0	0	12.5468
Nabp1_chr1_51465862_51478425_-_ENSMUSG00000026107.11_ENSMUST00000027279.11	2838	2638.99	31.1447	23.7795	0	0	0	0	32.7158	24.7787	0	0	3.30878	1.36068	0.156605	-1.79149	0	0	0	0	0	0	17.4996	10.3202	0	0	0	0	0	0	0	0	0	0	0	0	0	0	20.4238	13.0582	0	0	0	0	0	0	0	0	0
Nabp1_chr1_51465862_51478425_-_ENSMUSG00000026107.11_ENSMUST00000186684.6	2677	2477.99	0	-0.459299	0	0	0	0	0	-0.00014942	0	0	94.4257	86.9377	18.4691	12.2005	0	0	0	0	0	0	0	-0.000246834	0	0	0	0	0	0	0	0	0	0	0	0	0	0	0	-0.458922	0	0	0	0	0	0	0	0	0
Nabp1_chr1_51465862_51478425_-_ENSMUSG00000026107.11_ENSMUST00000188204.6	972	772.994	4.61534	2.89605	0	0	0	0	6.39223	4.69722	0	0	0	0	0	0	0	0	0	0	0	0	2.0391	0.3441	0	0	0	0	0	0	0	0	0	0	0	0	0	0	7.73177	6.01246	0	0	0	0	0	0	0	0	0
Nabp1_chr1_51465862_51478425_-_ENSMUSG00000026107.11_ENSMUST00000188051.6	680	480.994	0	-1.4295	2.53722	0.99372	0	0	0	-1.4295	0	0	0	0	0	0	0.327836	-0.922794	1.11847	-0.13376	0.769824	-2.80469	3.14468	0.86419	1.89623	0.27185	1.04076	-0.21365	0	0	0	0	0	0	0	0	0	0	0	-1.4295	0	0	0	0	0	0	0	0	1.20152
Nabp1_chr1_51465862_51478425_-_ENSMUSG00000026107.11_ENSMUST00000185534.1	708	508.994	0	0	0	0	0	0	0	0	0	0	0	-1.79041	0	-1.87936	0	0	0	0	0	0	0	0	0	0	0	0	0	0	0	0	0	0	0	0	0	0	0	0	0	0	0	0	0	0	0	0	0
Gm17767_chr1_51507086_51596718_-_ENSMUSG00000099413.1_ENSMUST00000190169.1	3049	2849.99	0	0	0	0	0	0	0	0	0	0	0	0	0	0	0	0	0	0	0	0	0	0	0	0	0	0	0	0	0	0	0.15554	0.15554	0	0	0	0	0	0	0.326209	0.270179	0	0	0	0	0	0	0
Gm17767_chr1_51507086_51596718_-_ENSMUSG00000099413.1_ENSMUSG00000099413.1.unspliced	89633	89434	0	0	0.0146668	0.0146668	0	0	0	0	0	0	0	0	0.0197816	0.0197816	0.0319426	0.0239	0.0141655	0.0141655	0	0	0.00565598	0.00565598	0	0	0	0	0.0689304	0.0689304	0	0	0	0	0	0	0	0	0	0	0	-0.00830721	0	0	0	0	0	0	0.0221098
Gm17767_chr1_51507086_51596718_-_ENSMUSG00000099413.1_ENSMUST00000189410.1	1470	1270.99	0	0	0	0	0	0	0	0	0	0	0	0	0	0	0	0	0	0	0	0	0	0	0	0	0	0	0	0	0	0	0	0	0	0	0	0	0	0	0	0	0	0	0	0	0	0	0
Gm37535_chr1_51527005_51529369_-_ENSMUSG00000103424.1_ENSMUST00000194442.1.monoexonic.unspliced	2365	2165.99	0	0	0	0	0	0	0	0	0	0	0	0	0	0	0	0	0	0	0	0	0	0	0	0	0	0	0	0	0	0	0	0	0	0	0	0	0	0	0	0	0	0	0	0	0	0	0
Gm28055_chr1_51696324_51746943_-_ENSMUSG00000101741.1_ENSMUST00000189576.1	1301	1101.99	0	0	0	0	0	0	0	0	0	0	0	0	0	0	0	0	0	0	0	0	0	0	0	0	0	0	0	0	0	0	0	0	0	0	0	0	0	0	0	0	0	0	0	0	0	0	0
Gm28055_chr1_51696324_51746943_-_ENSMUSG00000101741.1_ENSMUSG00000101741.1.unspliced	50620	50421	0	0	0.630639	0.55826	0	0	0	0	0	0	1.64048	1.05091	10.3269	9.01769	1.31896	1.10915	1.40222	1.08052	6.9196	6.19413	0.933752	0.602687	0	0	0.840356	0.679019	0	0	5.69955	4.73314	0	0	1.7336	1.49222	0.380646	0.267623	0.0529474	0.0529474	2.21898	1.54216	1.03418	0.953295	0.778069	0.616314	0.254445	0.254445	4.31713
Myo1b_chr1_51749765_51916071_-_ENSMUSG00000018417.14_ENSMUSG00000018417.14.unspliced	166307	166108	0.412809	0.085836	3.73286	3.12122	1.62755	1.37709	5.27596	4.36417	5.88201	5.16611	56.6307	47.9841	58.3039	49.1012	68.107	60.4897	82.9975	67.4132	90.7988	75.8939	15.832	9.41933	8.85643	6.6212	5.61575	4.66687	3.98491	3.22164	133.604	119.29	1.98356	1.35363	4.61313	3.6143	3.14754	2.3997	1.84435	1.27217	36.3258	30.1099	2.04863	1.9842	3.07691	2.3033	3.38924	2.64276	41.778
Myo1b_chr1_51749765_51916071_-_ENSMUSG00000018417.14_ENSMUST00000046390.13	5052	4852.99	10.4294	8.90119	0	-1.43884	0	0	0.697474	-0.741366	0	-1.43884	1.14825	-5.40871	0.811232	-7.22718	0	-1.43884	3.49306	-3.68686	1.23075	-6.53675	7.83949	-4.30011	0.537341	-0.901499	0	-1.43884	0	0	0	-1.43884	2.25533	-0.4181	1.96138	0.52254	17.2375	12.3038	0.865613	-0.573227	0.243178	-1.19566	0.50063	-0.93821	2.7363	1.29746	0.875449	-0.563391	0
Myo1b_chr1_51749765_51916071_-_ENSMUSG00000018417.14_ENSMUST00000114537.8	4618	4418.99	34.8206	22.2473	4.12115	2.3353	0.0981383	-0.34784	18.8127	11.128	3.68142	2.26563	0.247876	0.153727	0	-0.133217	1.93303	-2.2384	0.88669	0.777471	0.172906	0.047718	15.9927	13.984	9.17075	4.78901	1.09092	-0.83161	2.13531	0.88093	1.00524	-1.66929	0	-0.0418735	2.8041	-1.76197	15.8376	9.33491	33.2537	23.8755	1.38511	-1.17069	1.69204	0.15531	0.791608	-1.71751	7.18533	1.07472	2.73485
Myo1b_chr1_51749765_51916071_-_ENSMUSG00000018417.14_ENSMUST00000114541.7	4616	4416.99	0	0	4.75478e-08	4.75478e-08	0.141351	-0.594776	3.81028e-09	3.81028e-09	0	0	0	0	0	0	0	0	0	0	0	0	0	0	0	0	0	0	3.46754	1.41945	0	0	0	0	0	0	0	0	0	0	0	0	0	0	0	0	0	0	0
Myo1b_chr1_51749765_51916071_-_ENSMUSG00000018417.14_ENSMUST00000018561.13	4767	4567.99	0	0	0	0	0	0	0	0	0	0	0.575155	0.086641	0.212601	-0.458122	0	0	0	-0.560152	0	-0.634205	0.849769	-0.635161	0	0	0	0	0	0	0	0	0	-0.155542	0	0	0	0	0.00139022	0.00139022	0	0	0	0	0	0	0	0	0.314716
Gm29453_chr1_51847840_51849118_-_ENSMUSG00000101724.1_ENSMUST00000186428.1.monoexonic.unspliced	1279	1079.99	0	0	0	0	0	0	0	0	0	0	0.0529424	0.0367811	0	0	0	0	0.182421	0.182421	0	0	0	0	0.254769	0.196923	0.23035	0.212393	0	0	0	0	0	0	0	0	0	0	0	0	0	0	0	0	0.0912245	0.0912245	0	0	0.468188
Gm28323_chr1_51877110_51879608_-_ENSMUSG00000100313.1_ENSMUST00000186817.1.monoexonic.unspliced	2499	2299.99	0	0	0.138972	0.138972	0	0	0	0	0	0	0	0	0	0	0	-0.0312443	0	0	0	0	0.0077662	0.0077662	0	0	0	0	0	0	0	0	0	0	0	0	0	0	0.264116	0.135322	0	0	0	0	0	0	0	0	0.115105
Gm8419_chr1_51938254_51938665_-_ENSMUSG00000100696.1_ENSMUST00000189886.1.monoexonic.unspliced	412	212.996	0	0	0	0	0	0	0	0	0	0	0	0	0	0	0	0	0	0	0	0	0	0	0	0	0	0	0	0	0	0	0	0	0	0	0	0	0	0	0	0	0	0	0	0	0	0	0
Gm27607_chr1_51938974_51939095_-_ENSMUSG00000099135.1_ENSMUST00000185162.1.monoexonic.unspliced	122	22.0114	0	0	0	0	0	0	0	0	0	0	0	0	0	0	0	0	0	0	0	0	0	0	0	0	0	0	0	0	0	0	0	0	0	0	0	0	0	0	0	0	0	0	0	0	0	0	0
Gm8420_chr1_51940664_51941261_-_ENSMUSG00000072324.4_ENSMUST00000097103.4.monoexonic.unspliced	598	398.994	0	0	0	0	0	0	0	0	0	0	0	0	0	0	0	0	0	0	0	0	0	0	0	0	0	0	0	0	0	0	0	0	0	0	0	0	0	0	0	0	0	0	0	0	0	0	0
Stat4_chr1_51987148_52107189_+_ENSMUSG00000062939.11_ENSMUSG00000062939.11.unspliced	120042	119843	0	0	0	0	0	0	0.0230767	0.0230767	0	0	0.0765009	0.0765009	0	0	0	0	0	0	0.125172	0.117036	0	0	0	0	0	0	0	0	0.0623146	0.0541087	0	0	0	0	0	0	0	0	0	0	0	0	0	0	0	0	0.0226833
Stat4_chr1_51987148_52107189_+_ENSMUSG00000062939.11_ENSMUST00000168302.7	2662	2462.99	0	0	0	0	0	0	0	0	0	0	0	0	0	0	0	0	0	0	0	0	0	0	0	0	0	0	0	0	0	0	0	0	0	0	0	0	0	0	0	0	0	0	0	0	0	0	0
Stat4_chr1_51987148_52107189_+_ENSMUSG00000062939.11_ENSMUST00000027277.6	2982	2782.99	0	0	0	0	0	0	0	0	0	0	0	0	0	0	0	0	0	0	0	0	0	0	0	0	0	0	0	0	0	0	0	0	0	0	0	0	0	0	0	0	0	0	0	0	0	0	0
Gm28177_chr1_52077261_52156087_+_ENSMUSG00000101628.1_ENSMUSG00000101628.1.unspliced	78827	78628	0	0	0	0	0	0	0.300365	0.300365	0	0	0	0	0	0	0.0584192	0.0584192	0	0	0	0	0	0	0	0	0	0	0	0	0.077433	0.077433	0	0	0	0	0.042231	0.042231	0.625665	0.607524	0	0	0	0	0	0	0	0	0.0166844
Gm28177_chr1_52077261_52156087_+_ENSMUSG00000101628.1_ENSMUST00000185516.1	3532	3332.99	0	-0.0536737	0	-0.0447084	0	0	0	0	0	0	0	0	0	0	0	0	0	0	0	0	0	-0.0148969	0	0	0	0	0	0	0	0	0	0	0	0	0	0	0	0	0	0	0	0	0	0	0.0638457	0.0638457	0
Gm3940_chr1_52090635_52091066_-_ENSMUSG00000078291.1_ENSMUST00000105087.1.monoexonic.unspliced	432	232.994	0	0	0	0	0	0	0	0	0	0	0	0	0	0	0	0	0	0	0	0	0	0	0	0	0	0	0	0	0	0	0	0	0	0	0	0	0	0	0	0	0	0	0	0	0	0	0
Gm31812_chr1_52108121_52113751_-_ENSMUSG00000109599.1_ENSMUSG00000109599.1.unspliced	5631	5431.99	0	0	0	0	0	0	0	0	0	0	0.105285	0.0972429	0	0	0	0	0	0	0.187688	0.179646	0	0	0	0	0	0	0	0	0	0	0	0	0	0	0	0	0	0	0	0	0	0	0	0	0	0	0
Gm31812_chr1_52108121_52113751_-_ENSMUSG00000109599.1_ENSMUST00000210323.1	1170	970.994	0	0	0	0	0	0	0	0	0	0	0	0	0	0	0	0	0	0	0	0	0	0	0	0	0	0	0	0	0	0	0	0	0.175405	0.175405	0	0	0	0	0	0	0	0	0	0	0	0	0
Stat1_chr1_52119440_52161865_+_ENSMUSG00000026104.14_ENSMUST00000186574.6	2834	2634.99	0.722505	0.467189	3.69657e-07	5.0357e-08	0	0	0	0	0	0	0	0	0.0775007	-0.409937	0	0	0	0	0	-1.4986e-08	0	0	0	0	0.0533725	-0.0029225	0	0	0	0	0	0	0	-1.15381e-06	0.266005	-0.081913	0.282053	-0.017407	0	0	0	0	0	0	0	0	0.248029
Stat1_chr1_52119440_52161865_+_ENSMUSG00000026104.14_ENSMUSG00000026104.14.unspliced	42426	42227	0.0661744	0.015508	1.15622	0.996225	0	0	0.76741	0.716182	0	0	2.3554	1.98064	5.34724	4.41126	5.11623	4.56904	3.11853	2.65288	12.647	11.0152	0.699391	0.505208	0.680478	0.426211	0.0533725	0.0051192	0.117533	0.117533	7.31688	6.53876	0	-0.0174981	1.05869	0.928887	0	0	0.272344	0.272344	2.71508	2.38157	0.20147	0.20147	0.155722	0.139638	0.25961	0.227285	3.92848
Stat1_chr1_52119440_52161865_+_ENSMUSG00000026104.14_ENSMUST00000070968.13	5151	4951.99	0	0	0	0	0	0	0	0	0	0	0	0	0	0	0	0	0.392694	0.343681	0.57125	-0.194217	0	0	0.332974	0.319029	0	0	0	0	0	0	0	0	0	0	0	0	0	0	0	0	0	0	0	0	0	0	0
Stat1_chr1_52119440_52161865_+_ENSMUSG00000026104.14_ENSMUST00000191435.6	2803	2603.99	0	0	1.30532	1.02298	0	0	0	0	0	0	0	0	0	0	0	0	0	0	0	0	0	0	0	0	0	0	0	0	0	0	0	0	0	-0.284204	0	0	0	0	0	0	0	0	0	0	0	0	0
Stat1_chr1_52119440_52161865_+_ENSMUSG00000026104.14_ENSMUST00000186857.6	4241	4041.99	0.57798	0.187073	0	0	0	0	8.68774	5.57492	0	0	2.84881	0.86772	0.104262	0.104262	0	0	0	0	0	0	5.11102	1.27419	0	-0.254532	0	0	0	0	0	0	3.69407	2.0951	0	0	0	0	0	0	0	0	0	0	0	0	0	0	0
Stat1_chr1_52119440_52161865_+_ENSMUSG00000026104.14_ENSMUST00000189347.6	2588	2388.99	5.31757	4.31582	0	-0.209808	0	0	0.684749	0.648028	0	0	0	0	0	-0.0299907	0.297245	-0.150583	0.566656	-0.096058	0	-0.377241	0.668042	0.355109	0	0	0	-0.0241264	1.03131	0.106463	0.0579944	-0.0032565	0	0	0.664176	0.04879	1.78212	1.46254	0.926503	0.695348	0.130484	-0.134907	0.0223855	-0.0258674	0.0667379	-0.0538941	1.86981	0.5591	0.482284
Stat1_chr1_52119440_52161865_+_ENSMUSG00000026104.14_ENSMUST00000186057.6	3998	3798.99	0.780671	0.425935	1.10234	0.448111	0	0	1.82962e-09	1.82962e-09	0	0	0	-0.354358	0	-0.476699	0.0860627	-0.390636	0	-0.439097	0	0	0.220035	0.220035	0.428174	0.428174	0	0	0	0	0	-0.476699	0	0	0.0311807	0.0311807	0	0	0	0	0	0	0	0	0	0	0	0	0.0339839
Gm18301_chr1_52134443_52135330_-_ENSMUSG00000099569.1_ENSMUST00000185261.1.monoexonic.unspliced	888	688.994	0	0	0	0	0	0	0	0	0	0	0	0	0	0	0	0	0	0	0	0	0	0	0	0	0	0	0	0	0	0	0	0	0	0	0	0	0	0	0	0	0	0	0	0	0	0	0
Gls_chr1_52163448_52233232_-_ENSMUSG00000026103.14_ENSMUST00000114513.8	4966	4766.99	0	0	1.98046	0.25225	0.0764371	-0.341754	0	0	0	0	0	0	0	-0.681777	0	-0.681777	0.070462	-0.611315	0.102784	0.102784	0	0	0.665913	-0.015864	0	-0.681777	0	0	0.031524	-0.650253	0	0	0	0	7.59822	5.69096	24.6957	18.4024	0.0709294	-0.610848	0	0	0.181338	-0.500439	0.288777	-0.273841	0.357383
Gls_chr1_52163448_52233232_-_ENSMUSG00000026103.14_ENSMUSG00000026103.14.unspliced	69785	69586	0.908629	0.601234	4.70735	3.77324	0.163053	0.1148	4.32685	3.29333	1.44841	1.40817	41.7955	37.189	25.1422	20.9284	32.331	28.4103	18.4811	15.751	47.0759	40.1859	25.8979	19.5494	5.19547	4.37405	4.24312	3.59041	0.257843	0.193318	21.8283	20.2014	2.71616	2.29404	1.56609	1.31215	2.61815	1.55889	6.89339	5.29609	11.1799	8.78867	1.68612	1.55991	1.91833	1.43505	1.3749	1.02071	20.3828
Gls_chr1_52163448_52233232_-_ENSMUSG00000026103.14_ENSMUST00000114512.7	2042	1842.99	20.907	16.3768	0	-8.91769e-10	0	0	6.20272	3.31045	0.289683	-0.007847	0.132814	-0.59775	0.149343	-0.761591	0.0489397	-0.624393	0.583102	-0.220365	0.160962	-0.717232	4.22087	0.79694	0.193444	0.007784	0.400294	0.359575	0.0229768	-0.121593	0.00714379	-0.0894488	0.178239	-0.217023	0	-0.218241	12.9701	9.54814	20.1385	17.105	0.320533	-0.129008	0.350615	-0.007986	0.970274	0.293685	0	0	0.621298
Gls_chr1_52163448_52233232_-_ENSMUSG00000026103.14_ENSMUST00000114510.7	5596	5396.99	7.98034	6.18319	0	0	0	0	2.93468	2.30058	0	0	6.85005	3.50962	0	0	0.137303	0.137303	0	0	0	-0.893418	6.66312	2.66711	0	0	0	0	0	0	0	0	1.2663	0.70043	1.94201	0.950526	13.309	11.6396	19.1052	15.8587	0	0	1.83596	1.28323	0	0	0	0	0
Gm5975_chr1_52287697_52289095_-_ENSMUSG00000099648.1_ENSMUST00000185256.1.monoexonic.unspliced	1399	1199.99	0	0	0	0	0	0	0	0	0	0	0	0	0	0	0	0	0	0	0	0	0	0	0	0	0	0	0	0	0	0	0	0	0	0	0	0	0	0	0	0	0	0	0	0	0	0	0
Gm23460_chr1_52444436_52444544_-_ENSMUSG00000065192.1_ENSMUST00000083258.1.monoexonic.unspliced	109	20.2178	0	0	0	0	0	0	0	0	0	0	0	0	0	0	0	0	0	0	0	0	0	0	0	0	0	0	0	0	0	0	0	0	0	0	0	0	0	0	0	0	0	0	0	0	0	0	0
Nab1_chr1_52457294_52500679_-_ENSMUSG00000002881.14_ENSMUST00000186764.6	3640	3440.99	0	0	1.07904	0.783763	0.797043	0.700537	0.63808	0.320981	0	0	0.0377387	-0.324589	0	-0.292707	0	-0.292707	0.107353	-0.185354	0.047439	-0.245268	0.0870096	0.0870096	0.0961083	-0.104844	0	0	0.522674	0.229967	0	-0.543514	0	0	0.136426	-0.064515	0.882948	-0.074397	0	0	0.108736	-0.183971	0	0	0.564736	0.247687	0.148412	-0.144295	0.154129
Nab1_chr1_52457294_52500679_-_ENSMUSG00000002881.14_ENSMUSG00000002881.14.unspliced	43386	43187	0	0	0.59289	0.510186	0	0	0.582931	0.582931	0	0	8.11446	7.36825	5.28169	4.86271	6.00515	5.55406	7.12819	6.22457	11.613	10.3252	1.88333	1.38382	0.264298	0.232028	1.94641	1.79319	0.298698	0.282586	21.3396	19.8683	0	0	0.155915	0.120006	0.489004	0.394158	0	0	1.00404	0.907141	0.111928	0.111928	0.325103	0.317015	0.412089	0.339588	5.16331
Nab1_chr1_52457294_52500679_-_ENSMUSG00000002881.14_ENSMUST00000069792.13	3874	3674.99	0	0	0	0	0	0	0	0	0	0	0.295931	-0.445212	0.0580881	0.0580881	0.281393	0.281393	0	0	0	0	1.21934	0.346116	0	0	1.60287	0.741259	0	0	0	0	0	0	0	0	2.61605	2.43942	0	0	0	0	0	0	0	0	0	0	0
Nab1_chr1_52457294_52500679_-_ENSMUSG00000002881.14_ENSMUST00000170269.1	1371	1171.99	0.954319	0.383327	0	0	0	0	1.02447	0.52127	0	0	0.118382	-0.445663	0.0210383	-0.449473	0.00608778	-0.150834	0.00590918	-0.150338	0.140249	-0.49079	0.0384825	-0.293716	0	0	0	-0.103028	0.051747	-0.105879	0.0193315	-0.0507215	0	0	0	0	9.93373	5.45262	0	0	0	-0.157491	0.179084	-0.13456	0	-0.149349	0.144115	-0.013416	0
Gm5976_chr1_52503234_52504229_-_ENSMUSG00000097833.1_ENSMUST00000180794.1.monoexonic.unspliced	996	796.994	0	0	0	0	0	0	0	0	0	0	0	0	0	0	0	0	0	0	0	0	0.00508449	0.00508449	0	0	0	0	0	0	0	0	0	0	0	0	0	0	0	0	0	0	0	0	0	0	0	0	0
Rps27a-ps1_chr1_52522239_52522701_+_ENSMUSG00000101501.1_ENSMUST00000191424.1.monoexonic.unspliced	463	263.994	0.0212071	0.0212071	0	0	0	0	0	0	0	0	0	0	0	0	0	0	0	0	0	0	0	0	0	0	0	0	0	0	0	0	0	0	0	0	0	0	0	0	0	0	0	0	0	0	0	0	0
Gm553_chr1_52522902_52582679_+_ENSMUSG00000100120.1_ENSMUSG00000100120.1.unspliced	59778	59579	0	0	0	0	0	0	0	0	0	0	0	0	0.179953	0.179953	0	0	0.113407	0.113407	0	0	0	0	0	0	0	0	0	0	0.20918	0.20918	0	0	0.029383	0.029383	0.209042	0.209042	0.0263323	0.0263323	0.0217477	0.0217477	0	0	0	0	0	0	0
Gm553_chr1_52522902_52582679_+_ENSMUSG00000100120.1_ENSMUST00000189527.1	701	501.994	0	0	0	0	0	0	0	0	0	0	0	0	0	0	0	0	0	0	0	0	0	0	0	0	0	0	0	0	0	0	0	0	0	0	0	0	0	0	0	0	0	0	0	0	0	0	0
Gm28178_chr1_52570014_52580291_-_ENSMUSG00000099878.1_ENSMUSG00000099878.1.unspliced	10278	10079	0	0	0	0	0	0	0	0	0	0	0	0	0	0	0	0	0	0	0	0	0	0	0	0	0	0	0	0	0	0	0	0	0	0	0	0	0	0	0	0	0	0	0	0	0	0	0
Gm28178_chr1_52570014_52580291_-_ENSMUSG00000099878.1_ENSMUST00000188544.1	2943	2743.99	0	0	0	0	0	0	0	0	0	0	0	0	0	0	0	0	0	0	0	0	0	0	0	0	0	0	0	0	0	0	0	0	0	0	0	0	0	0	0	0	0	0	0	0	0	0	0
Gm5527_chr1_52584518_52585159_+_ENSMUSG00000100007.1_ENSMUST00000179821.2.monoexonic.unspliced	642	442.994	0	0	0	0	0	0	0	0	0	0	0	0	0	0	0	0	0	0	0	0	0	0	0	0	0	0	0	0	0	0	0	0	0	0	0	0	0	0	0	0	0	0	0	0	0	0	0
Nemp2_chr1_52630703_52651919_+_ENSMUSG00000043015.15_ENSMUSG00000043015.15.unspliced	21217	21018	0.173002	0.15422	0.666097	0.62185	0	0	1.99959	1.7642	0.289683	0.265557	2.64311	2.27637	8.72369	7.17156	8.6883	7.51415	5.817	4.88411	10.1977	8.71795	3.69976	2.41463	1.99425	1.72886	0	0	1.01098	0.890348	11.2513	10.4149	1.20543	1.06871	1.07909	0.967108	0.482533	0.43586	1.01646	0.818644	2.23738	2.02828	0.626794	0.530288	0.734117	0.589358	0.138504	0.0596053	9.47611
Nemp2_chr1_52630703_52651919_+_ENSMUSG00000043015.15_ENSMUST00000165859.7	3396	3196.99	5.06515	3.76502	0.580515	0.560425	0	0	7.76204	4.24174	0	-0.0482529	6.90777	4.40346	0.0791264	-0.0736746	0	-0.056295	0.0301838	-0.106532	0.0156407	-0.0728229	0.282852	0.152571	0	-0.0884636	0	0	0	-0.056295	0	-0.104548	0	-0.056295	3.05267	1.73315	5.49587	4.15126	25.2102	21.0331	0.0460884	-0.0665016	0	-0.0482529	0	-0.056295	0.155087	0.13748	0.0336377
Gm37242_chr1_52653808_52655892_-_ENSMUSG00000103630.1_ENSMUST00000191873.1.monoexonic.unspliced	2085	1885.99	0	0	0	0	0	0	0	0	0	0	0	0	0	0	0	0	0.410189	0.410189	0	0	0	0	0	0	0	0	0	0	0.588299	0.588299	0	0	0	0	0	0	0	0	0	0	0	0	0	0	0	0	0
Mfsd6_chr1_52656286_52727462_-_ENSMUSG00000041439.15_ENSMUSG00000041439.15.unspliced	71177	70978	0.065647	0.065647	0	0	0	0	0	0	0	0	0.947629	0.794421	0.791294	0.791294	2.64735	2.57605	2.18522	2.05507	3.19784	2.67361	0.00517584	0.00517584	0.147773	0.147773	0.373629	0.373629	0	0	2.47988	2.45477	0	0	0.272852	0.264697	0.257365	0.257365	0	0	2.00253	1.70942	0	0	0	0	0	0	0.354522
Mfsd6_chr1_52656286_52727462_-_ENSMUSG00000041439.15_ENSMUST00000156876.7	4932	4732.99	0	0	0	0	0	0	0	0	0.620749	0.492075	0	0	0	0	6.54168	3.4579	0	0	0	-0.104548	0	0	0.316107	-0.001308	0	0	0	0	0	0	0	0	0	0	0	0	0	0	0	0	0	0	0	0	0	0	0
Mfsd6_chr1_52656286_52727462_-_ENSMUSG00000041439.15_ENSMUST00000087701.3	3493	3293.99	0.379702	0.218859	0	0	0	0	0	0	0	0	0	-0.0402107	0.0593448	-0.0049924	0	0	0.084947	0.0527784	0	0	0.176411	0.015568	0.929881	0.804978	0.320235	0.320235	0.0459536	0.013785	0	-0.0321686	0	0	0	0	1.2895	0.903477	0	0	0.0434946	0.011326	0	0	0	0	0	0	0
Gm29670_chr1_52702272_52704762_-_ENSMUSG00000100302.1_ENSMUST00000190228.1.monoexonic.unspliced	2491	2291.99	0	0	0	0	0	0	0	0	0	0	0	0	0	0	0.170051	0.148227	0.0851718	0.0851718	0.131347	0.131347	0	0	0	0	0	0	0.114884	0.114884	0.519197	0.503924	0	0	0	0	0	0	0	0	0	0	0	0	0	0	0	0	0
Gm28650_chr1_52756719_52757129_+_ENSMUSG00000100230.1_ENSMUST00000188413.1.monoexonic.unspliced	411	211.996	0	0	0	0	0	0	0	0	0	0	0	0	0	0	0	0	0	0	0	0	0	0	0	0	0	0	0	0	0	0	0	0	0	0	0	0	0	0	0	0	0	0	0	0	0	0	0
Inpp1_chr1_52785427_52817688_-_ENSMUSG00000026102.9_ENSMUSG00000026102.9.unspliced	32262	32063	0.179855	0.122503	2.28978	1.74269	0	0	0.25267	0.117478	0.496599	0.36194	53.381	40.7157	80.9714	64.9018	47.4726	40.1865	7.33658	4.08751	120.776	102.875	42.3794	24.1532	5.68701	3.94798	0.587098	0.362117	0	0	15.5131	11.2056	0.38885	0.282994	38.5639	31.9046	8.05208	4.14202	5.30419	4.27628	22.6602	19.1633	0	0	0.0889839	0.0889839	0.567608	0.534151	62.6444
Inpp1_chr1_52785427_52817688_-_ENSMUSG00000026102.9_ENSMUST00000027271.8	5767	5567.99	39.1203	23.2944	0.395983	0.162982	0	0	1.50941	1.00123	0.248299	-0.011107	1.21486	-3.04058	0.732898	-0.990902	0.447192	-0.897308	0.931604	0.087227	0.797676	-0.923254	6.09693	1.2341	4.26014	2.40433	0.106745	-0.134721	0	-0.056295	0.37199	-0.466693	0.116655	-0.091133	45.6534	27.5428	34.9039	18.9097	96.9925	80.1186	77.6183	47.863	0	-0.056295	0	0	0.332736	0.084718	1.29797
Hibch_chr1_52844929_52920986_+_ENSMUSG00000041426.12_ENSMUSG00000041426.12.unspliced	76058	75859	0.736855	0.114335	5.2136	3.76351	0	0	7.0023	5.3177	3.80924	2.882	22.0958	16.7328	31.8581	26.2943	67.4276	57.8858	33.5699	26.9931	43.5121	33.7817	12.6446	7.33466	4.40351	3.71706	7.73411	5.10032	2.10181	1.51886	148.508	137.782	4.23959	3.38589	20.734	16.247	7.79359	4.89411	7.79952	6.36239	55.9743	47.1314	10.5651	8.48242	1.4464	1.20442	2.25319	1.65659	60.7143
Hibch_chr1_52844929_52920986_+_ENSMUSG00000041426.12_ENSMUST00000159352.7	1704	1504.99	3.36054	1.02797	0.983666	0.968817	0	0	0.0702706	0.0702675	0.993198	-0.815312	0	0	0	0	0	0	0.0744051	0.0744051	0	0	2.33404	-0.91594	0	-0.0548204	0	0	0.180059	0.180059	0	0	0	0	1.59953	-1.01333	2.12297	1.4897	0.942524	0.942524	0.205335	0.205335	0	0	1.51231	0.23379	0.405123	0.405123	0.222585
Hibch_chr1_52844929_52920986_+_ENSMUSG00000041426.12_ENSMUST00000044478.6	1830	1630.99	24.9207	17.7385	0.409606	-1.44065	0	0	16.0387	9.64774	0	0	0.876834	-2.44911	0.4509	-2.09449	2.21338	-3.13237	1.56791	-1.56331	1.08499	-1.6563	19.404	11.8108	3.93931	1.96809	0.133431	-0.307055	7.18457	4.5657	0.42988	-2.11212	1.16655	0.370559	2.54023	0.66642	11.3393	6.69198	14.1489	10.1367	4.07298	-2.15227	1.48198	0.509331	0	0	2.7829	0.76478	1.36201
Gm16107_chr1_52873137_52873998_-_ENSMUSG00000089802.1_ENSMUST00000162523.1.monoexonic.unspliced	862	662.994	0	0	0	0	0	0	0	0	0	0	0	0	0	0	0	0	0	0	0	0	0	0	0	0	0	0	0	0	0	0	0	0	0	0	0	0	0	0	0	0	0	0	0	0	0	0	0
1700019D03Rik_chr1_52922324_53020179_-_ENSMUSG00000043629.12_ENSMUST00000050567.10	3641	3441.99	0.14845	0.116281	0	-0.0241264	3.25488e-09	3.25488e-09	0	-0.0321686	0	-0.0241264	0	-0.0241264	0	-0.0321686	0	-0.0241264	0.0811295	0.0489609	0.0469221	0.0227957	0.111451	0.0191055	0	-0.0241264	0	0	0	-0.0241264	0	-0.0321686	0	-0.0241264	0.221819	0.118215	0.125421	0.0932524	0	0	0	-0.0241264	0	0	0.0667379	0.0426115	0.195727	0.171601	0.10789
1700019D03Rik_chr1_52922324_53020179_-_ENSMUSG00000043629.12_ENSMUST00000114492.7	3565	3365.99	0	0	0	0	0.212879	0.212879	0.198821	0.198821	0	0	0	0	0	0	0	0	0	0	0	0	0	0	0	0	0	0	0	0	0	0	0	0	0	0	0	0	0.289652	0.28161	0	0	0	0	0	0	0	0	0
1700019D03Rik_chr1_52922324_53020179_-_ENSMUSG00000043629.12_ENSMUST00000114493.1	3619	3419.99	0	0	0	0	5.7155e-07	5.7155e-07	1.05874e-09	1.05874e-09	0	0	0	0	0	0	0	0	0	0	0	0	0	0	0	0	0	0	0	0	0	0	0	0	0	0	0	0	1.40195e-09	1.40195e-09	0	0	0	0	0	0	0	0	0
1700019D03Rik_chr1_52922324_53020179_-_ENSMUSG00000043629.12_ENSMUSG00000043629.12.unspliced	97856	97657	0	0	0.894667	0.774072	0	0	0.113052	0.113052	0.331066	0.242602	1.62317	1.54962	3.56336	3.2979	1.65982	1.65982	1.91342	1.59576	2.15853	2.11027	1.23678	1.05564	0.937056	0.912922	0	0	0.0920315	0.0920315	16.0555	14.7253	0.194536	0.162367	0.278077	0.278077	0.337103	0.288801	0	0	3.89481	3.49264	0	0	0.178144	0.178144	0.489317	0.425853	1.06602
1700019D03Rik_chr1_52922324_53020179_-_ENSMUSG00000043629.12_ENSMUST00000191441.1	638	438.994	0	0	0	0	0	0	0	0	0	0	0	0	0	0	0	0	0	0	0	0	0	0	0	0	0	0	0	0	0	0	0	0	1.11122	1.11122	0	0	0	0	0	0	0	0	0	0	0	0	0
1700019D03Rik_chr1_52922324_53020179_-_ENSMUSG00000043629.12_ENSMUST00000190831.6	653	453.994	0	0	0	0	0	0	0	0	0	0	0	0	0	0	0	0	0	0	0	0	0	0	0	0	0	0	0	0	0	0	0	0	0.264386	0.264386	0	0	0	0	0	0	0	0	0	0	0	0	0
1700019D03Rik_chr1_52922324_53020179_-_ENSMUSG00000043629.12_ENSMUST00000186266.1	623	423.994	0	0	0	0	0	0	0	0	0	0	0	0	0	0	0	0	0	0	0	0	0	0	0	0	0	0	0	0	0	0	0	0	1.16544	0.604928	0	0	0	0	0	0	0	0	0	0	0	0	0
1700019D03Rik_chr1_52922324_53020179_-_ENSMUSG00000043629.12_ENSMUST00000190726.1	702	502.994	0	0	0	0	0	0	0.0311873	0.0311873	0	0	0	0	0	0	0	0	0	0	0	0	0	0	0	0	0	0	0	0	0	0	0	0	0	-0.4457	0	0	0	0	0	0	0	0	0	0	0	0	0
Mstn_chr1_53061640_53068079_+_ENSMUSG00000026100.6_ENSMUSG00000026100.6.unspliced	6440	6240.99	0	0	0	0	0	0	0	0	0	0	0	0	0	0	0	0	0	0	0	0	0	0	0	0	0	0	0	0	0	0	0	0	0	0	0	0	0	0	0	0	0	0	0	0	0	0	0
Mstn_chr1_53061640_53068079_+_ENSMUSG00000026100.6_ENSMUST00000027269.6	2705	2505.99	0	0	0	0	0	0	0	0	0	0	0	0	0	0	0	0	0	0	0	0	0	0	0	0	0	0	0	0	0	0	0	0	0	0	0	0	0	0	0	0	0	0	0	0	0	0	0
Mstn_chr1_53061640_53068079_+_ENSMUSG00000026100.6_ENSMUST00000191197.1	2461	2261.99	0	0	0	0	0	0	0	0	0	0	0	0	0	0	0	0	0	0	0	0	0	0	0	0	0	0	0	0	0	0	0	0	0	0	0	0	0	0	0	0	0	0	0	0	0	0	0
Gm24349_chr1_53100050_53100150_+_ENSMUSG00000089334.1_ENSMUST00000158709.1.monoexonic.unspliced	101	19.2194	0	0	0	0	0	0	0	0	0	0	0	0	0	0	0	0	0	0	0	0	0	0	0	0	0	0	0	0	0	0	0	0	0	0	0	0	0	0	0	0	0	0	0	0	0	0	0
1700019A02Rik_chr1_53158577_53187636_-_ENSMUSG00000060715.9_ENSMUSG00000060715.9.unspliced	29060	28861	0	0	0	0	0	0	0.389841	0.341588	0	0	0.721557	0.584841	2.03925	1.83015	1.34158	1.14857	3.04869	2.75917	2.61312	2.38794	0.257248	0.128342	0.482769	0.442558	0	0	0	0	10.3539	9.5968	0	0	1.32883	1.23063	0.0836141	0.0836141	0	0	3.74084	3.16745	0.111928	0.111928	0.378182	0.37014	0.234872	0.218788	1.04943
1700019A02Rik_chr1_53158577_53187636_-_ENSMUSG00000060715.9_ENSMUST00000072235.9	646	446.994	0	0	0	0	0	0	0	0	0	0	0	0	0	0	0	0	0	0	0	0	0.00504404	0.00504404	0	0	0	0	0	0	0	0	0	0	0.0963559	0.0963559	0	0	0	0	0	0	0	0	0	0	0	0	0
1700019A02Rik_chr1_53158577_53187636_-_ENSMUSG00000060715.9_ENSMUST00000190748.1	726	526.994	0	0	0	0	0	0	0	0	0	0	0	0	0	0	0	0	0	0	0	0	0	0	0	0	0	0	0	0	0	0	0	0	0	0	0	0	0	0	0	0	0	0	0	0	0	0	0
Pms1_chr1_53189187_53297018_-_ENSMUSG00000026098.13_ENSMUSG00000026098.13.unspliced	107832	107633	0.324846	0.284085	7.25245	5.81733	0	0	2.69226	2.41758	1.99394	1.73525	17.1764	14.4873	38.328	32.5614	34.6238	31.0085	52.8697	45.6342	35.3323	29.7168	12.3866	8.6279	5.60148	4.5279	2.34861	2.16305	0.323991	0.218187	151.433	141.396	0.972124	0.811061	11.0722	8.44112	3.13108	2.37042	10.2437	8.43193	38.6802	31.307	1.4756	1.44337	2.42986	1.91265	1.62599	1.31098	39.514
Pms1_chr1_53189187_53297018_-_ENSMUSG00000026098.13_ENSMUST00000027267.13	3054	2854.99	1.81851	1.36863	2.79555	0.73837	0	0	2.83536	1.42823	1.68917	0.15398	0.169527	-1.38013	0.296724	-1.81238	0.457819	-1.65342	0.478005	-1.02755	0.406658	-1.70259	2.60177	0.49453	1.21691	-0.31517	0.240176	-0.829134	0.0919072	0.0285941	0.270641	-1.27321	0.933239	0.000567	1.18498	-0.70205	2.81412	1.24867	21.9867	15.0469	0.576712	-0.885508	0.380554	-0.600539	0.55526	-0.48928	0.899447	-0.475423	0.687168
Gm28777_chr1_53196113_53197695_+_ENSMUSG00000100763.1_ENSMUSG00000100763.1.unspliced	1583	1383.99	0	0	0	0	0	0	0	0	0	0	0	0	0	0	0	0	0	0	0	0	0	0	0	0	0	0	0	0	0	0	0	0	0	0	0	0	0	0	0	0	0	0	0	0	0	0	0
Gm28777_chr1_53196113_53197695_+_ENSMUSG00000100763.1_ENSMUST00000191402.1	535	335.994	0	0	0	0	0	0	0	0	0	0	0	0	0	0	0	0	0	0	0	0	0	0	0	0	0	0	0	0	0	0	0	0	0	0	0	0	0	0	0	0	0	0	0	0	0	0	0
Ormdl1_chr1_53297095_53310309_+_ENSMUSG00000026097.9_ENSMUSG00000026097.9.unspliced	13215	13016	0.120842	0.0932746	0.0744423	0.0115048	0.0269122	0.0108279	0	0	0	0	0	0	0	0	1.94848	1.92779	0.694442	0.652744	0.985364	0.985364	0.114937	-0.059459	0	-0.00842125	0	0	0.0964343	0.0714117	4.00322	3.67594	0	0	0	0	0.213361	0.102525	0	0	2.78729	2.40304	0	0	0	0	0.0407595	0.0157369	0
Ormdl1_chr1_53297095_53310309_+_ENSMUSG00000026097.9_ENSMUST00000027266.3	1910	1710.99	8.0282	6.75294	5.38325	4.12868	0	0	5.32679	4.0164	0	0	0	-0.00804214	0	-0.00824762	0	0	0.215324	0.203093	0.0782035	0.0698964	4.46868	3.15438	0.219254	0.207023	1.09414	0.748328	0.52252	0.510289	0	0	0	0	0.0452893	0.0452893	2.22834	1.52402	0.13166	0.0994914	0.423172	0.414474	0	0	0.541336	0.529105	0.178607	0.166376	0.117206
Gm28778_chr1_53297111_53318035_+_ENSMUSG00000100679.1_ENSMUSG00000100679.1.unspliced	20925	20726	0	0	0.985629	0.895609	0	0	0.621627	0.513003	0	0	1.41383	1.22637	3.88085	3.44517	0	-0.0438947	0	0	0	-0.309257	0.768494	0.168057	0	0	0	0	0	0	0.675569	0.517994	0	0	2.15114	1.60053	0.572246	0.307939	0	0	1.17484	0.973664	0	0	0.121031	0.0223249	0	0	7.07744
Gm28778_chr1_53297111_53318035_+_ENSMUSG00000100679.1_ENSMUST00000190734.1	785	585.994	0.144092	0.144092	0.334384	0.205607	0.425456	0.417414	0.180431	0.180431	0	0	0.0219433	0.0219433	0.057422	-0.050315	0.0574942	-0.0490848	0.123756	0.0892217	0	-0.0835104	0.195399	0.195399	0.189206	0.161606	0	0	0.483933	0.448807	0	-0.134394	0.194425	0.067684	0.326873	0.238158	0	0	0	0	0.312126	0.150292	0	0	0.078129	0.0443076	0.426532	0.391406	0.308355
Osgepl1_chr1_53313624_53326343_+_ENSMUSG00000026096.14_ENSMUSG00000026096.14.unspliced	12720	12521	0.354534	0.155985	0	0	0	0	0.61577	0.608789	0	0	0	0	2.31002	1.55858	3.08751	2.81542	0.19821	0.157999	4.04301	3.18486	0.75024	0.496391	0.456514	0.366609	0	0	0	0	0	0	0.54439	0.470078	0.931715	0.725538	0	-0.0555403	1.89042	1.31283	0	0	0	0	0.0730213	0.0730213	0	0	0.215853
Osgepl1_chr1_53313624_53326343_+_ENSMUSG00000026096.14_ENSMUST00000027265.9	1868	1668.99	4.41591	2.96582	0.30598	0.282115	0	0	2.2685	1.3864	0.579365	0.531112	0.023179	-0.400565	0.0609703	0.0371217	0.0492256	-0.0222191	0.0283157	0.0122314	0	-0.0998931	2.19136	0.79475	0	-0.0548531	0	0	0	0	0	0	0	0	1.19703	0.575414	1.45941	0.961859	3.79729	2.79057	0	0	0	0	0.254289	-0.04327	0	0	0.113267
Osgepl1_chr1_53313624_53326343_+_ENSMUSG00000026096.14_ENSMUST00000114484.7	2283	2083.99	0	0	0	0	0	0	0	0	0	0	0	0	0.00105689	0.00105689	0	0	0	0	0.0548623	0.0548623	0	0	0	0	0	0	0	0	0	0	0	0	1.01936	0.797626	0	0	0	0	0	0	0	0	0	0	0	0	0
Gm28551_chr1_53325507_53352667_-_ENSMUSG00000099913.1_ENSMUSG00000099913.1.unspliced	27161	26962	0	0	0	0	0	0	0	0	0	0	0	0	0.648835	0.624709	0	0	0	0	0	0	0	0	0	0	0	0	0	0	0.852247	0.78791	0	0	0	0	0	0	0	0	0	0	0	0	0	0	0	0	0.966423
Gm28551_chr1_53325507_53352667_-_ENSMUSG00000099913.1_ENSMUST00000144660.2	3142	2942.99	0	0	0	0	0	0	0	0	0	0	0	0	0	0	0	0	0	0	0	0	0	0	0	0	0	0	0	0	0	0	0	0	0	0	0	0	0	0	0	0	0	0	0	0	0	0	0
Gm18800_chr1_53326206_53342186_-_ENSMUSG00000101838.6_ENSMUST00000188688.6	1105	905.994	0	0	0	0	0	0	0	0	0	0	0	0	0	0	0	0	0	0	0	0	0	0	0	0	0	0	0	0	0	0	0	0	0	0	0	0	0	0	0	0	0	0	0	0	0	0	0
Gm18800_chr1_53326206_53342186_-_ENSMUSG00000101838.6_ENSMUSG00000101838.6.unspliced	15981	15782	0	0	0	0	0	0	0	0	0	0	0.0753176	0.0753176	0	0	0.287516	0.287516	0	0	0.297173	0.297173	0.0202113	0.0202113	0	0	0	0	0	0	0	0	0	0	0.256884	0.256884	0	0	0	0	0	0	0	0	0	0	0	0	0.169798
Gm18800_chr1_53326206_53342186_-_ENSMUSG00000101838.6_ENSMUST00000186588.1	637	437.994	0	0	0	0	0	0	0	0	0	0	0	0	0	0	0	0	0	0	0	0	0	0	0	0	0	0	0	0	0	0	0	0	0	0	0	0	0	0	0	0	0	0	0	0	0	0	0
Asnsd1_chr1_53344617_53352752_-_ENSMUSG00000026095.15_ENSMUSG00000026095.15.unspliced	8136	7936.99	0.0285274	-0.262643	0	0	0	0	0.0209128	-0.270257	0	0	0	0	0	0	0	0	0	0	0	0	0	0	0	0	0	0	0	0	0	0	0	0	0	0	0.275722	-0.047634	0	0	0	0	0	0	0	0	0	0	0
Asnsd1_chr1_53344617_53352752_-_ENSMUSG00000026095.15_ENSMUST00000027264.9	2442	2242.99	38.2659	25.0375	0	0	0	0	41.1775	27.9491	0	0	0	0	0	0	0	0	0	0	0	0	0	0	0	0	0	0	0	0	0	0	0	0	0	0	31.1992	17.979	0	0	0	0	0	0	0	0	0	0	0
Asnsd1_chr1_53344617_53352752_-_ENSMUSG00000026095.15_ENSMUST00000123519.8	983	783.994	0.196523	-1.23426	0	0	0	0	0	-1.43078	0	0	0	0	0.0791264	-0.28277	0	0	0	0	0.0469221	-0.314974	1.33116	0.663862	0	0	0	0	0	0	0	0	0	0	0	0	2.84864	1.60262	0.26332	0.26332	0	0	0.223855	-0.138041	0	0	0.137009	0.137009	0
Gm50478_chr1_53348479_53352619_-_ENSMUSG00000117809.1_ENSMUSG00000117809.1.unspliced	4141	3941.99	0	0	0	0	0	0	0	0	0	0	0	0	0.34977	0.34977	0	0	0	0	0.430068	0.430068	0.0252799	0.0252799	0	0	0	0	0	0	0	0	0	0	0	0	0	0	0	0	0	0	0.425325	0.425325	0	0	0	0	0
Gm50478_chr1_53348479_53352619_-_ENSMUSG00000117809.1_ENSMUST00000236737.1	300	103.699	0	0	0	0	0	0	0	0	0	0	0	0	0	0	0	0	0	0	0	0	0.721706	0.13443	0	0	0	0	0	0	0	0	0	0	0	0	0	0	0	0	0	0	0	0	0	0	0	0	0
Gm28779_chr1_53362149_53362471_-_ENSMUSG00000100267.1_ENSMUST00000189678.1.monoexonic.unspliced	323	124.944	0	0	0	0	0	0	0	0	0	0	0	0	0	0	0	0	0	0	0	0	0	0	0	0	0	0	0	0	0	0	0	0	0	0	0	0	0	0	0	0	0	0	0	0	0	0	0
Gm6799_chr1_53363114_53363686_+_ENSMUSG00000099450.1_ENSMUST00000186919.1.monoexonic.unspliced	573	373.994	0	0	0	0	0	0	0	0	0	0	0	0	0	0	0	0	0	0	0	0	0	0	0	0	0	0	0	0	0	0	0	0	0	0	0	0	0	0	0	0	0	0	0	0	0	0	0
Gm6801_chr1_53390415_53392585_+_ENSMUSG00000100069.1_ENSMUSG00000100069.1.unspliced	2171	1971.99	0	0	0	0	0	0	0	0	0	0	0	0	0	0	0	0	0	0	0	0	0	0	0	0	0	0	0	0	0	0	0	0	0	0	0	0	0	0	0	0	0	0	0	0	0	0	0
Gm6801_chr1_53390415_53392585_+_ENSMUSG00000100069.1_ENSMUST00000190697.1	339	140.402	0	0	0	0	0	0	0	0	0	0	0	0	0	0	0	0	0	0	0	0	0	0	0	0	0	0	0	0	0	0	0	0	0	0	0	0	0	0	0	0	0	0	0	0	0	0	0
Dnah7a_chr1_53397006_53706784_-_ENSMUSG00000096141.2_ENSMUST00000094964.6	12245	12046	0	0	0	0	0	0	0	0	0	0	0	0	0	0	0	0	0	0	0	0	0	0	0	0	0	0	0	0	0	0	0	0	0	0	0	0	0	0	0	0	0	0	0	0	0	0	0
Dnah7a_chr1_53397006_53706784_-_ENSMUSG00000096141.2_ENSMUSG00000096141.2.unspliced	309779	309580	0	0	0.211748	0.211748	0	0	0	0	0	0	0.045364	0.0326532	0.0938831	0.0938831	0.162855	0.106716	0.0979075	0.0107829	0.371942	0.305393	0.0606999	0.0606999	0	0	0	0	0.0231583	0.0231583	0.670154	0.548882	0	0	0.0204436	0.0204436	0	0	0.266936	0.244191	0.1124	0.104339	0.268718	0.260585	0	0	0.0392456	0.0392456	0.864579
Gm25240_chr1_53443271_53443395_-_ENSMUSG00000092657.1_ENSMUST00000174916.1.monoexonic.unspliced	125	22.4601	0	0	0	0	0	0	0	0	0	0	0	0	0	0	0	0	0	0	0	0	0	0	0	0	0	0	0	0	0	0	0	0	0	0	0	0	0	0	0	0	0	0	0	0	0	0	0
Stk17b_chr1_53755506_53785224_-_ENSMUSG00000026094.14_ENSMUSG00000026094.14.unspliced	29719	29520	0.0695557	0.0518285	0.953344	0.82467	0	0	0.434729	0.434729	0.165533	0.133158	7.35684	6.12516	7.45766	6.03227	5.84544	4.8865	2.60504	1.84875	8.66417	6.71619	2.13781	1.46024	0.456514	0.318983	0.507039	0.434659	0	0	6.47614	5.53345	0	0	0.217036	0.217036	0.0891535	0.0891535	0.13166	0.13166	6.82152	5.21866	0	0	0	0	0	0	3.06716
Stk17b_chr1_53755506_53785224_-_ENSMUSG00000026094.14_ENSMUST00000027263.13	3293	3093.99	15.6237	10.7598	0.21999	-0.00519	0	0	8.40687	4.16062	0.248299	0.119831	0.0902445	-0.624275	0.0791264	-0.393429	0.0958268	-0.223936	0.0991048	-0.198454	0.0953302	-0.618632	1.07524	0.522359	0	-0.12786	0	-0.22518	0.436559	0.299843	0.0579944	-0.294098	0	0	10.9894	6.85574	3.7989	2.29502	0.447645	0.238549	0.266878	-0.157073	0	0	0	0	0.156581	0.156581	0.138716
Gm37863_chr1_53791201_53792657_+_ENSMUSG00000102405.1_ENSMUST00000194911.1.monoexonic.unspliced	1457	1257.99	0	0	0	0	0	0	0	0	0	0	0	0	0	0	0	0	0	0	0	0	0	0	0	0	0	0	0	0	0	0	0	0	0	0	0	0	0	0	0	0	0	0	0	0	0	0	0
Hecw2_chr1_53806876_54195168_-_ENSMUSG00000042807.15_ENSMUST00000120904.7	11263	11064	6.66836e-06	6.23829e-06	0	0	0	0	7.82628e-06	7.82628e-06	0	0	0	0	0	0	0	0	9.27055e-06	8.31113e-06	0	0	1.01536e-07	1.01536e-07	0	0	0.000121748	0.000115744	0	0	0	0	0	0	1.39843e-05	1.14592e-05	9.50454e-05	9.12494e-05	0	0	0	0	0.000175034	0.000175034	0	0	0	0	3.1566e-05
Hecw2_chr1_53806876_54195168_-_ENSMUSG00000042807.15_ENSMUSG00000042807.15.unspliced	388293	388094	0	0	0	0	0	0	0	0	0	0	0.984903	0.888328	0.548765	0.492366	0.386042	0.336125	1.35319	1.26208	0.479078	0.398537	0.046781	0.046781	0.0240444	0.0240444	0.276173	0.276173	0	0	5.12889	4.89497	0	0	0.160464	0.160464	0.130816	0.105987	0.0269645	0.0269645	3.27364	3.0878	0.0230725	0.0230725	0	0	0	0	1.6008
Hecw2_chr1_53806876_54195168_-_ENSMUSG00000042807.15_ENSMUST00000087659.10	11171	10972	0.233272	0.217188	0	0	0	0	0.171522	0.171522	0	0	0	0	0	0	0	0	0.0950322	0.0815247	0	0	0.00504393	0.00504393	0	0	0.152188	0.111983	0	0	0	0	0	0	0.144554	0.128472	0.636433	0.588886	0	0	0	0	0.334954	0.334954	0	0	0	0	0.216731
Mir7681_chr1_53849424_53849495_+_ENSMUSG00000098443.1_ENSMUST00000184834.1.monoexonic.unspliced	72	16.0345	0	0	0	0	0	0	0	0	0	0	0	0	0	0	0	0	0	0	0	0	0	0	0	0	0	0	0	0	0	0	0	0	0	0	0	0	0	0	0	0	0	0	0	0	0	0	0
Gm24251_chr1_53886828_53886941_-_ENSMUSG00000087949.1_ENSMUST00000157324.1.monoexonic.unspliced	114	20.8804	0	0	0	0	0	0	0	0	0	0	0	0	0	0	0	0	0	0	0	0	0	0	0	0	0	0	0	0	0	0	0	0	0	0	0	0	0	0	0	0	0	0	0	0	0	0	0
Hecw2_chr1_53806876_54195168_-_ENSMUSG00000042807.15_ENSMUST00000097741.2	1132	932.994	0	0	0	0	0	0	0	0	0	0	0	0	0	0	0	0	0	0	0	0	0	0	0	0	0	0	0	0	0	0	0	0	0.123747	0.123747	0.196454	0.196454	0	0	0	0	0	0	0	0	0	0	0
Gm37633_chr1_54152397_54155096_-_ENSMUSG00000102868.1_ENSMUST00000192858.1.monoexonic.unspliced	2700	2500.99	0	0	0	0	0	0	0	0	0	0	0	0	0	0	0	0	0	0	0	0	0	0	0	0	0	0	0.229768	0.229768	0	0	0	0	0	0	0	0	0	0	0.631322	0.631322	0	0	0	0	0	0	0
Gm25829_chr1_54249102_54249208_-_ENSMUSG00000094013.1_ENSMUST00000178275.1.monoexonic.unspliced	107	19.9614	0	0	0	0	0	0	0	0	0	0	0	0	0	0	0	0	0	0	0	0	0	0	0	0	0	0	0	0	0	0	0	0	0	0	0	0	0	0	0	0	0	0	0	0	0	0	0
Ccdc150_chr1_54250683_54368727_+_ENSMUSG00000025983.11_ENSMUSG00000025983.11.unspliced	118045	117846	0.130304	0.130304	0.96222	0.773846	0.0806888	0.0726157	2.27447	2.01291	0.910431	0.749588	8.44125	7.39777	8.20131	7.26503	10.0119	9.67954	12.5403	11.3641	11.9822	10.5025	2.88917	2.21955	2.81821	2.37892	0.99065	0.950396	1.87869	1.49076	32.0525	29.4167	1.2832	1.17861	3.23088	2.85981	1.10856	0.944958	1.82274	1.53796	8.42681	7.51602	0.0684025	0.0602551	1.01923	0.905177	0.751714	0.596808	5.65908
Ccdc150_chr1_54250683_54368727_+_ENSMUSG00000025983.11_ENSMUST00000027128.10	3807	3607.99	2.02261	1.41141	0	-0.0369537	0	0	1.13556	0.753667	0	0	0.0902445	0.0178652	0	-0.120632	0.383342	0.11253	0.0707892	0.0547049	0.0473833	-0.226136	1.11474	0.417134	0.209228	0.157946	0	0	0.213773	0.175465	0.0386629	0.0145365	0.194425	0.089877	3.61599	2.2936	4.63268	3.2999	8.18542	6.33096	0.108736	0.0685253	0.849823	0.798648	0.298824	0.264708	0.166063	0.166063	0.354737
Ccdc150_chr1_54250683_54368727_+_ENSMUSG00000025983.11_ENSMUST00000163072.7	2106	1906.99	0.095696	0.095696	0	0	0	0	0	0	0	0	0	0	0	0	0	0	0	0	0	0	0	0	0	0	0	0	0	0	0	0	0	0	0.368408	0.268133	0.655363	0.454733	2.23897	2.23897	0	0	0	-0.0452433	0	-0.0207161	0.39383	0.243135	0
Gtf3c3_chr1_54396004_54438971_-_ENSMUSG00000041303.7_ENSMUSG00000041303.7.unspliced	42968	42769	0.225813	-0.05702	1.33122	1.1679	0	0	0.501135	0.491523	0	0	20.5702	18.9511	24.8678	20.5001	13.4325	11.4569	32.7243	28.7495	24.4503	20.1208	4.62777	2.96077	3.36463	2.6672	1.46774	1.3069	2.53896	1.54827	37.951	34.9944	0	0	2.34701	1.99968	0.219429	-0.026138	2.51354	1.92118	31.0371	26.0402	0.425325	0.401119	0.0459916	0.0459916	1.29351	1.01708	11.479
Gtf3c3_chr1_54396004_54438971_-_ENSMUSG00000041303.7_ENSMUST00000041638.7	4582	4382.99	33.8539	23.2718	3.06862	2.20324	0	0	8.21478	5.23289	1.36565	0.69011	0.165448	-0.732763	0.356069	-1.22741	0.692164	-1.0725	0.330321	-0.940149	0.365179	-1.34498	15.1244	7.4012	1.58666	0.08122	0.480353	0.287342	0.953523	0.456416	0.0193315	-0.350172	15.0485	11.9442	4.09954	1.98282	10.6504	7.01965	17.4537	10.9047	2.53891	-1.46315	0.268626	0.019399	1.04406	0.577616	0.233162	-0.270495	0.574359
Gm34066_chr1_54443404_54456763_-_ENSMUSG00000109809.1_ENSMUSG00000109809.1.unspliced	13360	13161	0	0	0	0	0	0	0	0	0	0	0	0	0	0	0	0	0	0	0.375377	0.375377	0	0	0	0	0	0	0.114884	0.114884	0	0	0	0	0	0	0	0	0	0	0.372407	0.372407	0	0	0	0	0	0	0
Gm34066_chr1_54443404_54456763_-_ENSMUSG00000109809.1_ENSMUST00000210156.1	825	625.994	0	0	0	0	0	0	0	0	0	0	0	0	0	0	0	0	0	0	0	0	0	0	0	0	0	0	0	0	0	0	0	0	0	0	0	0	0	0	0	0	0	0	0	0	0	0	0
Pgap1_chr1_54472994_54557684_-_ENSMUSG00000073678.4_ENSMUST00000097739.4	10583	10384	40.3995	33.7159	32.6803	23.0992	0	0	1.93971	0.75483	0	-0.00804214	0.410748	-1.62138	0.924014	-0.292626	0.479134	-1.41381	0.707892	-1.62086	0.43794	-1.80249	22.6563	10.0029	0.763386	0.241888	0.320235	-0.296496	0.183814	0.183814	0.367298	-0.855342	0.301909	0.22953	0.693712	-0.22109	28.1719	21.7013	3.04896	1.97997	3.19537	1.99122	1.93468	0.68204	0.220905	0.212863	1.05241	-0.11367	1.04808
Pgap1_chr1_54472994_54557684_-_ENSMUSG00000073678.4_ENSMUSG00000073678.4.unspliced	84691	84492	0.446808	0.25436	5.05591	3.85243	0	0	2.07935	1.84427	0.57973	0.346491	18.2903	15.4621	40.8227	35.1855	28.6223	22.2865	30.0249	23.009	26.6233	20.8208	11.2663	7.70093	1.83536	1.48026	5.56553	4.98188	0.275722	0.275722	103.679	97.205	0.758183	0.549076	3.85253	3.46192	0.892794	0.63215	3.6126	3.00881	21.7745	17.7055	3.90842	3.6282	0.13503	0.13503	2.56854	1.93318	44.3341
Gm36955_chr1_54518610_54520270_-_ENSMUSG00000104136.1_ENSMUST00000194316.1.monoexonic.unspliced	1661	1461.99	0	0	0	0	0	0	0.2603	0.232199	0	0	9.71511e-05	9.71511e-05	0	0	0	0	0	0	0	0	0.782174	0.337212	0	0	1.05121	0.586823	0	0	0	0	0	0	2.23633	1.6158	0	0	0	0	0	0	0.715864	0.382943	0	0	0	0	2.76271
Gm19637_chr1_54566703_54567281_+_ENSMUSG00000101130.1_ENSMUST00000185933.1.monoexonic.unspliced	579	379.994	0	0	0	0	0	0	0	0	0	0	0	0	0	0	0	0	0	0	0	0	0	0	0	0	0	0	0	0	0	0	0	0	0	0	0	0	0	0	0	0	0	0	0	0	0	0	0
Ankrd44_chr1_54645340_54926387_-_ENSMUSG00000052331.14_ENSMUSG00000052331.14.unspliced	281048	280849	0.218043	0.176223	1.84584	1.71592	0.701691	0.644851	0.7063	0.673341	0.929596	0.831541	5.6811	5.47921	5.04648	4.70739	5.40518	5.15049	7.59726	7.13372	8.32498	7.63685	0.833431	0.553322	0.321314	0.321314	0.99547	0.987232	0.896095	0.839479	19.4581	18.6035	0.689022	0.680391	1.06174	0.972115	0.98882	0.881238	0.508058	0.418126	3.82874	3.54836	0.291171	0.291171	0.630645	0.54991	1.24507	1.14732	7.83044
Ankrd44_chr1_54645340_54926387_-_ENSMUSG00000052331.14_ENSMUST00000179030.7	6140	5940.99	2.07563	1.81043	0.607102	0.390174	0	-0.0562914	0.611454	0.45107	0	-0.12049	0.0531318	-0.501469	0.0197801	-0.100391	0.179189	-0.062055	0.280515	-0.041155	0	-0.264956	0.858429	0.418813	1.33916	1.05772	0	-0.0562893	0.0229748	-0.0976482	0.0403877	-0.208337	3.01826	2.47162	0.152935	0.000249	3.2088	2.60643	0.814579	0.605847	2.66302	2.03154	0	0	0.171445	0.11516	0.598317	0.413669	0.0770567
Ankrd44_chr1_54645340_54926387_-_ENSMUSG00000052331.14_ENSMUST00000044359.15	6192	5992.99	3.75737e-05	3.30963e-05	9.152e-06	8.665e-08	0	-3.63703e-06	1.8032e-05	1.23524e-05	0	-6.53972e-06	7.4559e-06	7.4559e-06	1.50814e-06	-7.41784e-06	2.28468e-05	3.1249e-06	1.82829e-05	3.2279e-06	0	-1.62469e-05	1.07765e-05	-1.76274e-05	0.000411721	0.000377367	0	-5.72185e-06	2.03145e-06	-7.57505e-06	2.74955e-06	-3.40272e-05	0.000384831	0.000334782	9.88125e-06	-6.47255e-06	0.000326177	0.000294326	0	0	0.000111287	7.9873e-05	0	0	0.00010222	9.24842e-05	0.000185561	0.000132151	7.63075e-06
4930444A19Rik_chr1_54681729_54767524_+_ENSMUSG00000101674.6_ENSMUST00000190007.6	633	433.994	0	0	0	0	0	0	0	0	0	0	0	0	0	0	0	0	0	0	0	0	0	0	0	0	0	0	0	0	0	0	0	0	0	0	0	0	0	0	0	0	0	0	0	0	0	0	0
4930444A19Rik_chr1_54681729_54767524_+_ENSMUSG00000101674.6_ENSMUSG00000101674.6.unspliced	85796	85597	0	0	0	0	0	0	0.0313038	0.0232607	0	0	0.0150412	0.0150412	0.180254	0.180254	0	0	0.0141675	0.0141675	0.0161992	0.0161992	0	0	0	0	0	0	0	0	0	0	0	0	0.0194912	0.0114479	0	-0.016102	0	-0.0160848	0	0	0	0	0	0	0	0	0.0101305
4930444A19Rik_chr1_54681729_54767524_+_ENSMUSG00000101674.6_ENSMUST00000188243.1	2117	1917.99	0	0	0	0	0	0	0	0	0	0	0	0	0	0	0	0	0	0	0	0	0	0	0	0	0	0	0	0	0	0	0	0	0	0	0	0	0	0	0	0	0	0	0	0	0	0	0
Gm37370_chr1_54737166_54738575_-_ENSMUSG00000102503.1_ENSMUST00000191996.1.monoexonic.unspliced	1410	1210.99	0	0	0	0	0	0	0	0	0	0	0	0	0	0	0	0	0	0	0.10487	0.0676264	0	0	0	0	0	0	0	0	0	0	0	0	0.170827	0.131003	0	0	0	0	0	0	0	0	0	0	0	0	0
Gm24053_chr1_54769218_54769322_+_ENSMUSG00000089245.1_ENSMUST00000158620.1.monoexonic.unspliced	105	19.7097	0	0	0	0	0	0	0	0	0	0	0	0	0	0	0	0	0	0	0	0	0	0	0	0	0	0	0	0	0	0	0	0	0	0	0	0	0	0	0	0	0	0	0	0	0	0	0
A130048G24Rik_chr1_54913845_54916594_-_ENSMUSG00000102642.1_ENSMUST00000193052.1.monoexonic.unspliced	2750	2550.99	0	0	0	0	0	0	0	0	0	0	0	0	0	0	0	0	0.171676	0.159802	0.127712	0.127712	0.118531	0.0889067	0.501649	0.437312	0	0	0	0	0.847826	0.751041	0	0	0	0	0	0	0	0	0.160948	0.1072	0	0	0	0	0	0	0
Sf3b1_chr1_54985169_55027481_-_ENSMUSG00000025982.13_ENSMUSG00000025982.13.unspliced	42313	42114	1.54602	-0.12528	1.93873	1.25869	0	-0.0402107	1.35754	0.893399	0.537982	0.456356	103.945	89.5023	24.8862	20.3735	29.4493	26.1654	22.1562	16.6829	24.6202	18.2736	5.82299	4.29339	0.0720812	0.0318705	0	-0.0402107	0.0229768	-0.0172339	5.56522	5.22705	0.816584	0.572146	2.31797	1.98176	1.40132	0.37282	1.27689	-0.17739	36.5813	28.8419	0	0	0.0462523	0.0060416	0	-0.0402107	12.522
Sf3b1_chr1_54985169_55027481_-_ENSMUSG00000025982.13_ENSMUST00000027127.13	6195	5995.99	236.567	148.206	1.33461	0.438393	0	-0.0160843	23.9353	13.1082	0	-0.143554	2.11611	-6.21603	0.914011	-3.70184	0.546702	-2.78862	0.398005	-1.01324	0.910386	-4.88663	20.2063	6.3674	0.0240271	-0.0805209	0.0266863	-0.0859037	0	-0.11259	0.115989	-0.993491	0.15554	0.013955	0.352068	-0.550212	84.6375	46.9511	500.243	394.511	2.70497	-4.31528	0	-0.0160843	0.044492	0.0284077	0	-0.0160843	1.79574
E330011M16Rik_chr1_55051319_55053112_-_ENSMUSG00000103030.1_ENSMUST00000193614.1.monoexonic.unspliced	1794	1594.99	0.127243	0.127243	0	0	0	0	0	0	0	0	0.0902445	0.0902445	0	0	0	0	0	0	0.172048	0.147922	0	0	0	0	0	0	0.137861	0.0896081	0	0	0	0	0.0584682	0.0343418	0.0836141	0.0675298	0	0	0	0	0	0	0	0	0	0	0
Coq10b_chr1_55052770_55072702_+_ENSMUSG00000025981.13_ENSMUST00000087617.10	834	634.994	0	0	0.287327	0.287327	0	0	0	0	0	-0.0321686	0.0380128	0.0380128	0.0511815	0.0511815	0	0	0	0	0.0358746	0.0358746	0	0	0	0	0.0533725	0.0212039	0.206791	0.174622	0	0	0	0	0	-0.0321686	0.134805	0.134805	0	0	0.143257	0.143257	0.447639	0.327007	0	0	0	0	0
Coq10b_chr1_55052770_55072702_+_ENSMUSG00000025981.13_ENSMUSG00000025981.13.unspliced	19933	19734	0.1377	0.0946931	0.762889	0.60247	0	0	0	0	0.499607	0.443294	8.31842	7.68242	8.66454	6.56606	2.55606	2.25979	5.15187	4.3433	7.30421	5.27825	0.560564	0.201057	0	0	0.46979	0.345317	0.321675	0.247805	15.0012	12.2379	0	0	1.95046	1.50865	0.0421775	0.0118822	0.750347	0.428576	17.0954	14.3517	0.0448429	0.0448429	0	0	0	0	4.26288
Coq10b_chr1_55052770_55072702_+_ENSMUSG00000025981.13_ENSMUST00000027125.6	1733	1533.99	10.5942	8.36126	0.775778	0.225144	0	0	6.08152	4.4168	0	0	0.0823132	-0.149495	0.0675081	-0.117977	0.0958268	-0.248978	0.5679	-0.021916	0.0266882	-0.158941	4.23688	2.04049	0	0	0	0	0	0	0.0193315	-0.120557	0	0	0	0	0.784706	0.527942	0.299379	0.075869	0.0742163	-0.0772207	0	0	0	0	0	0	0.0308258
Gm17971_chr1_55066264_55067069_+_ENSMUSG00000101122.1_ENSMUST00000190239.1.monoexonic.unspliced	806	606.994	0	0	0	0	0	0	0	0	0	0	0	0	0	0	0	0	0	0	0	0	0	0	0	0	0.519275	0.172961	0	0	0	0	0	0	1.64444	1.11114	0	0	0	0	0	0	0	0	0	0	0	0	4.86353
Hspd1_chr1_55077835_55088243_-_ENSMUSG00000025980.14_ENSMUST00000027123.14	2423	2223.99	53.2067	32.7822	4.95242	4.20807	0	0	31.2188	18.5576	0	-0.00804214	0	-0.0160843	0	0	0.0319423	0.015858	0.438893	-0.230747	0.21897	-0.450526	54.9396	18.5181	0	-0.00804214	1.09414	0.419334	0	-0.00804214	0	0	0	-0.0160843	0	-0.0160843	29.6411	16.9718	109.785	69.1039	0	-0.0160843	0	-0.00804214	0	-0.00804214	0	-0.00804214	0
Hspd1_chr1_55077835_55088243_-_ENSMUSG00000025980.14_ENSMUSG00000025980.14.unspliced	10409	10210	0.256307	-0.172474	1.08998	0.756679	0	0	0.0776707	-0.0320133	0	0	0	0	4.88606	3.69582	0	0	2.83206	1.83697	5.44296	4.41556	3.82321	2.41451	0	0	0.42698	0.32974	0	0	1.27845	0.876343	0	0	0	0	0	-0.109687	0.730172	0.114868	0	0	0	0	0	0	0	0	0
Hspe1_chr1_55088132_55091307_+_ENSMUSG00000073676.4_ENSMUSG00000073676.4.unspliced	3176	2976.99	0	0	0	0	0	0	0	0	0	0	2.27115	1.61974	2.88811	2.34929	0	0	1.37331	0.866655	0	0	1.18523	0.586519	0.528595	0.327541	0.64047	0.358995	0.0232895	0.0232895	0	0	0	0	0.545704	0.41703	0.153743	-0.022977	0.710965	0.517954	0	0	0	0	0	0	0	0	0
Hspe1_chr1_55088132_55091307_+_ENSMUSG00000073676.4_ENSMUST00000075242.6	774	574.994	0.657925	0.104595	0	0	0	0	12.9893	8.91197	0	0	0	0	0	0	0	0	0	0	0	0	9.41646	5.44759	0	0	0	0	0.763756	0.210692	0	0	0	0	0	0	9.04353	4.99816	0	0	0	0	0	0	0	0	0	0	0
Gm5147_chr1_55120080_55120873_-_ENSMUSG00000100736.1_ENSMUST00000185999.1.monoexonic.unspliced	794	594.994	0	0	0	0	0	0	0	0	0	0	0	0	0	0	0	0	0	0	0	0	0	0	0	0	0	0	0	0	0	0	0	0	0	0	0	-0.00806579	0	0	0	0	0	0	0	0	0	0	0
Gm16581_chr1_55127297_55128287_+_ENSMUSG00000089670.1_ENSMUST00000160730.1.monoexonic.unspliced	991	791.994	0	0	0	0	0	0	0	0	0	0	0	0	0	0	0	0	0	0	0	0	0	0	0	0	0	0	0	0	0	0	0	0	0	0	0	0	0	0	1.06021	1.01912	0	0	0	0	0	0	0
Mob4_chr1_55131231_55154899_+_ENSMUSG00000025979.13_ENSMUST00000159311.7	1816	1616.99	2.57866	2.57866	0.337319	0.16956	0	0	0	0	0	0	0.0213714	0.0213714	0	0	0	0	0.0625904	0.0625904	0	0	2.24136	2.24136	0	0	0.367953	0.367953	0.221116	0.148978	0	0	0	0	0.0389788	-0.0878702	2.08414	1.50671	1.57994	1.57994	0.205994	0.205994	0	0	1.12979	0.736442	0	0	0
Mob4_chr1_55131231_55154899_+_ENSMUSG00000025979.13_ENSMUSG00000025979.13.unspliced	23669	23470	0.0855246	-0.0516024	1.2174	0.821066	0	0	0.579847	0.561735	0.165783	0.165783	15.4114	12.3542	9.73733	7.47897	2.77871	2.49367	14.7666	11.9899	9.4035	7.37924	3.16663	1.67838	1.99425	1.36696	1.28847	1.01382	0.261398	0.228988	26.0592	23.5287	0	0	2.28026	1.73961	0.508206	0.353665	2.32	1.75206	19.2876	17.0543	0.64918	0.608969	0.605393	0.339286	0.234872	0.234872	3.05206
Mob4_chr1_55131231_55154899_+_ENSMUSG00000025979.13_ENSMUST00000162364.7	2840	2640.99	1.64085	0.748582	0	0	0	0	17.8373	11.1806	0.0413832	-0.376808	0.0387916	-0.545303	0.098908	-0.61261	0.0319426	-0.546257	0.0365145	-0.797721	0.343712	-0.748568	1.3469	-0.05198	0.216244	-0.201947	0.619439	-0.095645	0	0	0	-0.527901	0	0	0	0	0	0	0.135826	-0.74433	0.336531	-0.267117	0	0	0	0	0	0	0.0154129
Gm6822_chr1_55160747_55161053_-_ENSMUSG00000061863.6_ENSMUST00000161440.1.monoexonic.unspliced	307	110.003	0	0	0	0	0	0	0	-0.00736823	0	-0.00714351	0	0	0	0	0	0	0	0	0	0	0	0	0	-0.00736824	0	0	0	0	0	0	0	0	0	0	0	0	0	-0.00265116	0	0	0	0	0	0	0	0	0
Rftn2_chr1_55170159_55226782_-_ENSMUSG00000025978.14_ENSMUSG00000025978.14.unspliced	56624	56425	0	0	0	0	0	0	0	0	0	0	0.195641	0.195641	0	0	0.390453	0.366327	0	0	0.289708	0.289708	0	0	0	0	0	0	0	0	0.17461	0.15029	3.24946	3.22469	0.350809	0.350809	0.0422565	0.0422565	0	0	0	0	0	0	0.044492	0.0364499	0	0	0.84978
Rftn2_chr1_55170159_55226782_-_ENSMUSG00000025978.14_ENSMUST00000027121.14	3677	3477.99	0	0	0	0	0	0	0	0	0	0	0	0	0	0	0	0	0	0	0	-0.056295	0	0	0	0	0	0	0	0	0	0	0	-0.0321686	0.0194894	0.0194894	0	0	0	0	0	0	0	0	0	0	0	0	0
Rftn2_chr1_55170159_55226782_-_ENSMUSG00000025978.14_ENSMUST00000114428.2	2012	1812.99	0	0	0	0	0	0	0	0	0	0	0	0	0	0	0	0	0.084947	0.084947	0	0	0	0	0	0	0	0	0	0	0	0	0	0	0	0	0.124972	0.124972	0	0	0	0	0	0	0	0	0	0	0
Gm10561_chr1_55226251_55235622_+_ENSMUSG00000097649.2_ENSMUSG00000097649.2.unspliced	9372	9172.99	0	0	0	0	0	0	0	0	0	0	0	0	0	0	0	0	0	0	0	0	0	0	0	0	0	0	0	0	0	0	0	0	0	0	0	0	0	0	0	0	0	0	0	0	0	0	0
Gm10561_chr1_55226251_55235622_+_ENSMUSG00000097649.2_ENSMUST00000181563.1	1943	1743.99	0	0	0	0	0	0	0	0	0	0	0	0	0	0	0	0	0	0	0	0	0	0	0	0	0	0	0	0	0	0	0	0	0	0	0	0	0	0	0	0	0	0	0	0	0	0	0.101682
Mars2_chr1_55237177_55248470_+_ENSMUSG00000046994.9_ENSMUST00000061334.9.monoexonic.unspliced	11294	11095	0	0	2.90387	1.93881	0	0	0	0	0	0	1.30855	0.85819	1.08799	0.645672	0	0	5.74808	4.27637	7.47625	4.69367	1.81081	0.91009	0	0	0.480353	0.343637	0	0	0.541281	0.332185	0	0	0	0	0	0	22.8825	13.4571	0	0	0	0	0.400428	0.352175	0.176154	0.176154	1.5567
Boll_chr1_55248658_55363469_-_ENSMUSG00000025977.15_ENSMUSG00000025977.15.unspliced	114812	114613	0.0638484	0.0638484	0.441877	0.417589	0.212922	0.188786	0.377245	0.36917	0.455356	0.455356	2.76374	2.69119	2.89759	2.73617	3.54559	3.23908	3.0586	2.72784	2.30226	2.07604	0.274428	0.218051	0.435089	0.348684	2.06417	1.97533	0.367629	0.351448	16.7728	15.7064	0.275422	0.275422	2.27295	2.03899	0.252037	0.227858	0.474195	0.441736	3.26422	3.21583	0.495438	0.462677	0.134237	0.134237	0.430599	0.414085	6.97342
Boll_chr1_55248658_55363469_-_ENSMUSG00000025977.15_ENSMUST00000114423.6	1106	906.994	0.0120796	0.0120796	0	0	0	-0.0482529	0	0	0	0	0	0	0	0	0	0	0	0	0	-0.0976895	0.00949136	-0.0869773	0	0	0	0	0	0	0	0	0	0	0	-0.0958961	0	-0.0643133	0	0	0	0	0	0	0	0	0	-0.0803692	0
Boll_chr1_55248658_55363469_-_ENSMUSG00000025977.15_ENSMUST00000087585.9	882	682.994	0.152532	0.152532	0	0	0	0	0.044533	0.044533	0	0	0	-0.128567	0	-0.0961873	0	-0.0490423	0	-0.0490423	0	0	0	0	0.117543	0.0696322	0	-0.0490423	0	-0.0803829	0	-0.0442101	0	-0.0482527	0.0194894	0.0194894	0	0	0.0802885	0.0802885	0.0869892	-0.0094208	0	-0.0481227	0	-0.0482526	0	0	0
Gm8292_chr1_55335401_55335796_+_ENSMUSG00000100215.1_ENSMUST00000162574.1.monoexonic.unspliced	396	197.002	0	0	0	0	0	0	0	0	0	0	0	0	0	0	0	0	0	0	0	0	0.00504404	0.00504404	0	0	0	0	0	0	0	0	0	0	0	0	0	0	0	0	0	0	0	0	0	0	0	0	0
Boll_chr1_55248658_55363469_-_ENSMUSG00000025977.15_ENSMUST00000159398.1	658	458.994	0.42896	0.380707	0	-0.0321686	0	0	0	0	0	0	0	0	0	0	0	-0.0307713	0	-0.0307237	0	-0.0144504	0.136161	0.136161	0	-6.92038e-09	0	-0.0312017	0	0	0	0	0	-1.50054e-07	0	0	0.208431	0.208431	0.104036	0.0397637	0	0	0	-1.46174e-07	0	-2.69431e-07	0	0	0
Gm29138_chr1_55370016_55370363_-_ENSMUSG00000101945.1_ENSMUST00000191444.1.monoexonic.unspliced	348	149.236	0	0	0	0	0	0	0	0	0	0	0	0	0	0	0	0	0	0	0	0	0	0	0	0	0	0	0	0	0	0	0	0	0	0	0	0	0	0	0	0	0	0	0	0	0	0	0
Gm8531_chr1_55381195_55382087_-_ENSMUSG00000101085.1_ENSMUST00000188319.1.monoexonic.unspliced	893	693.994	0	0	0	0	0	0	0	0	0	0	0	0	0	0	0	0	0	0	0	0	0	0	0	0	0	0	0	0	0	0	0	0	0	0	0	0	0	0	0	0	0	0	0	0	0	0	0
[truncated: 113,248 more rows]
[truncated: 48 more columns]
