# Supplementary material for: Correlated protein-RNA associations and a requirement for HNRNPU in the long-range recruitment of Polycomb Repressive Complexes by the lncRNAs Airn and Kcnq1ot1
Source: PLoS Genet. 2026 Jun 23;22(6):e1012215. doi: 10.1371/journal.pgen.1012215 (PMC13318007; doi:10.1371/journal.pgen.1012215)
Supplement: S3 Table — Column name, column description: gene, unqiue identifier of chromatin-enriched transcript; genetype, GENCODE biotype of transcript; length, transcript length; totalRNA_tpm, TPM of transcript from total RNA-seq; chrom_tpm, TPM of transcript from chromatin fraction RNA-seq; cyto_tpm, TPM of transcript from cytoplasmic fraction RNA-seq; chrom_enrichment,; Xist_RIP_r, Pearsons’s r value of transcript protein association profile relative to Xist; Airn_RIP_r, Pearsons’s r value of transcript protein association profile relative to Airn; Kcnq1ot1_RIP_r, Pearsons’s r value of transcript protein association profile relative to Kcnq1ot1; Xist_network_r, Pearsons’s r value of transcript protein association network relative to Xist; Airn_network_r, Pearsons’s r value of transcript protein association network relative to Airn; Kcnq1ot1_network_r, Pearsons’s r value of transcript protein association network relative to Kcnq1ot1; total_intra, total number of intracommunity edges in transcript protein association network; rare, number of rare intracommunity edges in transcript protein association network; prev, number of prevalent intracommunity edges in transcript protein association network; rare_ratio, ratio of rare edges; mean_silhouette, mean silhouette value for communities within transcript; modularity, modularity of transcript protein association network. (CSV) [file pgen.1012215.s012.csv]

gene	genetype	length	totalRNA_tpm	chrom_tpm	cyto_tpm	chrom_enrichment	Xist_RIP_r	Airn_RIP_r	Kcnq1ot1_RIP_r	Xist_network_r	Airn_network_r	Kcnq1ot1_network_r	total_intra	rare	prev	rare_ratio	mean_silhouette	modularity
0610009B22Rik_chr11_51685386_51688874_-_ENSMUSG00000007777.9_ENSMUSG00000007777.9.unspliced	protein_coding	3489	1.76133	14.13642	1.741695	0.890308453	0.159777141	0.120754564	0.083031936	0.310509608	0.211801007	0.181354713	122	24	94	0.196721311	0.358276366	0.000562957
0610009E02Rik_chr2_26445696_26459390_+_ENSMUSG00000086714.1_ENSMUSG00000086714.1.unspliced	lncRNA	13695	0.636506	7.28949	0.2224965	0.970381137	-0.077722462	0.387294567	0.606804544	0.107321193	0.337567109	0.374619412	53	10	41	0.188679245	0.042057011	-0.027546359
0610009L18Rik_chr11_120348678_120351190_+_ENSMUSG00000043644.4_ENSMUSG00000043644.4.unspliced	lncRNA	2513	1.10498	5.07398	0.4927225	0.911487546	-0.056291369	-0.155689746	-0.012244546	-0.001319619	0.229593729	0.193993231	NA	NA	NA	NA	NA	NA
0610009L18Rik_chr11_120348678_120351190_+_ENSMUSG00000043644.4_ENSMUST00000143813.1	lncRNA	619	0.5057905	9.538875	1.2467575	0.884405713	0.209964787	0.155856693	0.014193182	-0.002239888	0.108897481	0.103196064	NA	NA	NA	NA	NA	NA
0610010F05Rik_chr11_23564961_23633639_-_ENSMUSG00000042208.15_ENSMUSG00000042208.15.unspliced	protein_coding	68679	1.044105	13.003255	0.279722	0.978941317	0.137142574	0.740662852	0.624396927	0.324781543	0.353281665	0.346335753	73	21	50	0.287671233	0.165401279	0.016294672
0610010K14Rik_chr11_70235206_70237914_-_ENSMUSG00000020831.18_ENSMUSG00000020831.18.unspliced	protein_coding	2709	2.10588	15.12255	1.837575	0.891653216	NA	NA	NA	0.061583133	0.119001653	0.123412933	NA	NA	NA	NA	NA	NA
0610010K14Rik_chr11_70235206_70237914_-_ENSMUSG00000020831.18_ENSMUST00000100950.9	protein_coding	545	0.435873361	1.31593	0	1	-0.103899048	-0.139583534	-0.147360608	0.08463692	-0.008332593	0.007159183	NA	NA	NA	NA	NA	NA
0610012D04Rik_chr17_87362239_87364462_-_ENSMUSG00000089755.1_ENSMUSG00000089755.1.unspliced	lncRNA	2224	2.172385	10.638435	1.134412	0.903641659	0.705663684	0.50103209	0.306193728	0.208498275	0.371044023	0.366019321	71	21	47	0.295774648	0.167148654	0.008195544
0610030E20Rik_chr6_72347317_72353148_+_ENSMUSG00000058706.5_ENSMUSG00000058706.5.unspliced	protein_coding	5832	2.994445	17.36305	1.77191	0.907399336	-0.018793301	0.693816789	0.541134539	0.072420041	0.21275142	0.225200964	83	24	57	0.289156627	0.333215032	-0.022496328
0610038B21Rik_chr8_77517056_77523898_+_ENSMUSG00000097882.2_ENSMUSG00000097882.2.unspliced	lncRNA	6843	1.078545	12.3225	0.4409805	0.965449824	0.081275394	0.750610918	0.719203357	0.185644539	0.250814682	0.260727416	65	28	36	0.430769231	0.151231158	-0.006774393
0610040B10Rik_chr5_143329247_143332704_+_ENSMUSG00000089889.2_ENSMUSG00000089889.2.unspliced	lncRNA	3458	1.07991	10.23061	0.8014	0.927356846	-0.135447755	0.098290227	0.024067079	0.237255853	0.201528679	0.215992006	59	21	36	0.355932203	0.189570375	0.00031028
0610040B10Rik_chr5_143329247_143332704_+_ENSMUSG00000089889.2_ENSMUST00000198455.1	lncRNA	1643	0.8104305	7.6175744	0.962414	0.887830384	-0.112618704	-0.184266044	-0.138676077	0.23725436	0.092162044	0.093385124	79	35	42	0.443037975	0.135939134	-0.002072694
0610040F04Rik_chr6_108577039_108660934_-_ENSMUSG00000087341.4_ENSMUSG00000087341.4.unspliced	lncRNA	83896	0.0825447	0.6773955	0.0912494	0.881285363	0.658335425	0.573024311	0.389251117	0.318434187	0.450373662	0.456167161	105	26	71	0.247619048	0.107981977	-0.03089687
0610040J01Rik_chr5_63812363_63899625_+_ENSMUSG00000060512.7_ENSMUSG00000060512.7.unspliced	protein_coding	87263	0.9233205	15.02765	0.1677045	0.988963436	-0.113721598	0.617180297	0.843177275	0.21385082	0.499763214	0.459967298	46	1	43	0.02173913	0.121387621	-0.021312432
0610043K17Rik_chr4_101353783_101399181_+_ENSMUSG00000087361.7_ENSMUSG00000087361.7.unspliced	lncRNA	45399	0.1351685	1.757265	0.1297921	0.931219834	0.094095202	0.36786028	0.515007236	0.12810879	0.105478385	0.125271231	61	23	37	0.37704918	0.168151191	0.012919146
1110002J07Rik_chr10_66912489_66920258_-_ENSMUSG00000097134.2_ENSMUSG00000097134.2.unspliced	lncRNA	7770	0.1976025	0.955527	0.2216915	0.811681943	0.185509771	0.153309971	0.100208969	0.085478723	0.017152034	-0.021566539	NA	NA	NA	NA	NA	NA
1110002L01Rik_chr12_3403878_3427011_-_ENSMUSG00000071456.6_ENSMUSG00000071456.6.unspliced	lncRNA	23134	3.76134	38.23215	1.12078	0.971519783	0.384541719	0.904047218	0.878297487	0.173710044	0.20484509	0.205928812	125	32	83	0.256	0.240673245	-0.022833718
1110003F10Rik_chr5_65405751_65406517_+_ENSMUSG00000106291.1_ENSMUST00000199441.1.monoexonic.unspliced	others	767	0.2330215	3.024755	0	1	NA	NA	NA	0.158354579	0.019028321	-0.114088706	NA	NA	NA	NA	NA	NA
1110004F10Rik_chr7_116039397_116105210_+_ENSMUSG00000030663.12_ENSMUSG00000030663.12.unspliced	protein_coding	65814	0.417423	3.85628	0.2761325	0.933178863	0.06684742	0.413558346	0.633341429	0.108553719	0.220166783	0.178763061	71	25	40	0.352112676	0.324992758	-0.019634241
1110008P14Rik_chr2_32377097_32381938_-_ENSMUSG00000039195.4_ENSMUSG00000039195.4.unspliced	protein_coding	4842	0.941833	8.506325	1.498659	0.850208756	0.06010752	0.264194415	0.254925254	0.14121718	0.171926374	0.201687316	79	15	59	0.189873418	0.311385439	-0.011630589
1110012L19Rik_chrX_70385877_70389417_+_ENSMUSG00000045237.5_ENSMUSG00000045237.5.unspliced	protein_coding	3541	0.309162	3.143345	0.2174735	0.935291507	-0.038638253	0.307304574	0.366200659	-0.033378177	0.006780506	-0.011895167	76	36	36	0.473684211	0.368255536	-0.01945418
1110019D14Rik_chr6_13871526_14044385_+_ENSMUSG00000097616.7_ENSMUSG00000097616.7.unspliced	lncRNA	172860	0.193026	2.6574	0.0504302	0.981376159	-0.069157943	0.114873244	0.378924915	0.03994765	0.321863538	0.418842618	82	25	53	0.304878049	0.072757542	-0.023502424
1110019D14Rik_chr6_13871526_14044385_+_ENSMUSG00000097616.7_ENSMUST00000181225.1	lncRNA	1499	1.376585	14.490165	2.199555	0.868208993	0.067960396	0.20659344	0.072984727	0.062697534	0.14397827	0.22266226	64	18	39	0.28125	0.184250183	-0.024750599
1110025M09Rik_chr15_81584174_81585028_-_ENSMUSG00000103520.1_ENSMUST00000192082.1.monoexonic.unspliced	others	855	1.22705	5.69638	1.23952	0.821289234	-0.085789566	0.202659753	0.207967401	-0.010472896	0.063902689	0.085475456	NA	NA	NA	NA	NA	NA
1110032A03Rik_chr9_50762828_50775520_-_ENSMUSG00000037971.10_ENSMUSG00000037971.10.unspliced	protein_coding	12693	0.513786	6.204405	0.693169	0.899505391	0.494919327	0.569748241	0.42071646	0.154285717	0.217796708	0.175586452	88	35	47	0.397727273	0.202419324	0.006336205
1110035H17Rik_chr7_29155680_29156920_+_ENSMUSG00000099098.4_ENSMUST00000205672.1	lncRNA	1231	0.242409	1.696965	0.407308	0.806437663	NA	NA	NA	0.004684987	0.012080442	-0.008582138	NA	NA	NA	NA	NA	NA
1110038B12Rik_chr17_34950238_34952471_-_ENSMUSG00000092203.7_ENSMUSG00000092203.7.unspliced	lncRNA	2234	24.1642	127.7625	13.73065	0.902958906	-0.110547016	-0.100130436	-0.091456928	0.354352873	0.26581726	0.227658291	NA	NA	NA	NA	NA	NA
1110038F14Rik_chr15_76948506_76950979_+_ENSMUSG00000063236.6_ENSMUSG00000063236.6.unspliced	protein_coding	2474	1.32229	6.88372	0.97775	0.875627586	-0.049593847	-0.113172384	-0.135418965	0.195626546	0.250814416	0.113441405	NA	NA	NA	NA	NA	NA
1110038F14Rik_chr15_76948506_76950979_+_ENSMUSG00000063236.6_ENSMUST00000229229.1	protein_coding	1131	0.471135	5.60885	0.7125	0.887286735	-0.150133013	-0.147884064	-0.129436965	0.225651368	0.181446132	0.094379488	NA	NA	NA	NA	NA	NA
1110046J04Rik_chr13_33935567_33960181_+_ENSMUSG00000085457.3_ENSMUSG00000085457.3.unspliced	lncRNA	24615	0.1397315	3.03798	0.0730782	0.976510179	0.072873423	0.237393286	0.441900175	0.154105627	0.231881828	0.277572293	77	34	42	0.441558442	0.061034224	0.002113663
1110046J04Rik_chr13_33935567_33960181_+_ENSMUSG00000085457.3_ENSMUST00000180906.1	lncRNA	2776	0.4408415	2.75476	0.3152465	0.897314061	0.275172299	0.650389949	0.769214253	-0.054268917	0.056393584	0.122032124	77	45	32	0.584415584	0.116234245	-0.012805871
1110051M20Rik_chr2_91275068_91444704_-_ENSMUSG00000040591.18_ENSMUSG00000040591.18.unspliced	protein_coding	169637	0.2574725	5.5797	0.063334	0.988776605	-0.013681106	0.646643958	0.738920437	0.102470502	0.346435482	0.27797659	78	28	47	0.358974359	0.32860287	0.084415724
1110059E24Rik_chr19_21581202_21652976_-_ENSMUSG00000035171.9_ENSMUSG00000035171.9.unspliced	protein_coding	71775	1.77995	24.38115	0.2679125	0.989130925	0.077262989	0.640263236	0.866199645	0.232681962	0.263608089	0.295380799	65	13	49	0.2	0.276573746	0.003709933
1110059G10Rik_chr9_122945089_122951000_-_ENSMUSG00000032551.7_ENSMUSG00000032551.7.unspliced	protein_coding	5912	0.5997505	7.167145	0.298746	0.959985218	-0.163719589	-0.169196459	-0.149427647	0.223963129	0.3336075	0.279686715	99	26	66	0.262626263	0.184361631	0.036976007
1110065P20Rik_chr4_124849080_124851196_-_ENSMUSG00000078570.10_ENSMUSG00000078570.10.unspliced	protein_coding	2117	0.4740855	2.26985	0.6499875	0.777389153	0.608313315	0.379797372	0.177555788	0.103360712	0.137705908	0.126717252	67	27	39	0.402985075	0.286827176	0.013631473
1190007I07Rik_chr10_82619851_82623228_-_ENSMUSG00000063320.11_ENSMUSG00000063320.11.unspliced	protein_coding	3378	2.72501	12.44435	1.71382	0.87895187	-0.113820799	0.50677605	0.607635287	0.331393322	0.393318552	0.274341613	112	10	96	0.089285714	0.208446013	-0.004227778
1190028D05Rik_chr8_52356611_52403339_+_ENSMUSG00000110013.1_ENSMUSG00000110013.1.unspliced	lncRNA	46729	0.087141	0.3854915	0.07864685	0.830553002	-0.200961046	-0.21076546	-0.113622619	0.136137206	0.084408077	0.184551193	71	33	35	0.464788732	0.13922745	-0.026478099
1300002E11Rik_chr16_21794318_21809040_+_ENSMUSG00000097290.9_ENSMUSG00000097290.9.unspliced	lncRNA	14723	1.27042	12.1369	0.7709795	0.940270631	-0.162310403	0.277542063	0.404333743	0.044994449	0.209297232	0.379067292	78	15	60	0.192307692	0.252408963	-0.015777659
1300002E11Rik_chr16_21794318_21809040_+_ENSMUSG00000097290.9_ENSMUST00000180830.2	lncRNA	3557	0.452354	1.226763155	0.407439	0.750680172	-0.086309354	-0.062957405	0.051558019	-0.015017414	0.074583461	0.224997966	NA	NA	NA	NA	NA	NA
1300002E11Rik_chr16_21794318_21809040_+_ENSMUSG00000097290.9_ENSMUST00000209728.1	lncRNA	701	1.9987	2.752945	0.3460815	0.888325737	-0.176808169	-0.260475043	-0.319690586	-0.062523501	0.047180403	0.178471911	NA	NA	NA	NA	NA	NA
1300014J16Rik_chr12_80115863_80117199_+_ENSMUSG00000112545.1_ENSMUST00000219015.1.monoexonic.unspliced	lncRNA	1337	2.4719	22.75185	1.178429	0.950755735	-0.013620373	0.356885683	0.440574255	0.045097593	0.297500637	0.270794889	72	19	49	0.263888889	0.181268145	-0.014599253
1300017J02Rik_chr9_103250521_103305082_-_ENSMUSG00000033688.10_ENSMUSG00000033688.10.unspliced	protein_coding	54562	0.30238	2.80787	0.048392	0.983057577	0.543210527	0.780007801	0.672219959	0.154269698	0.319778358	0.297850058	47	16	30	0.340425532	0.105753949	-0.022247447
1500009L16Rik_chr10_83722865_83762762_+_ENSMUSG00000087651.3_ENSMUSG00000087651.3.unspliced	protein_coding	39898	1.056515	13.12857	0.3399585	0.974759047	-0.096212015	0.375309382	0.591152962	0.201740329	0.165469394	0.144810785	68	9	55	0.132352941	0.331470624	0.014800563
1500011B03Rik_chr5_114808196_114823468_-_ENSMUSG00000072694.8_ENSMUSG00000072694.8.unspliced	protein_coding	15273	1.23522	5.488395	0.8934635	0.859999481	0.058823462	0.72189156	0.666322143	0.346895905	0.318299014	0.323017652	86	20	64	0.23255814	0.187815996	-0.015599962
1500015A07Rik_chr18_61726390_61735917_+_ENSMUSG00000098702.1_ENSMUST00000184181.1	lncRNA	1865	3.61551	14.53613	2.1049	0.873511435	0.470869348	0.335687294	0.137344193	0.357040417	0.528615121	0.432568036	NA	NA	NA	NA	NA	NA
1600010M07Rik_chr7_109998376_110151202_-_ENSMUSG00000101585.6_ENSMUSG00000101585.6.unspliced	lncRNA	152827	0.07660345	11.4991685	2.5889808	0.816229886	0.285196273	0.290824248	0.160018767	0.126818718	0.198467836	0.174344905	44	14	25	0.318181818	0.219836624	-0.017408791
1600012H06Rik_chr17_14943184_14959570_+_ENSMUSG00000050088.9_ENSMUSG00000050088.9.unspliced	protein_coding	16387	0.23626	7.929285	2.6344556	0.750613376	0.722206717	0.45435865	0.265025199	0.401624652	0.263705035	0.130344902	93	12	75	0.129032258	0.261419268	0.00240969
1600014C10Rik_chr7_38183217_38197568_+_ENSMUSG00000054676.15_ENSMUSG00000054676.15.unspliced	protein_coding	14352	0.5340525	4.93183	0.150379	0.970410701	-0.129560118	-0.019786874	0.268910339	0.114343164	0.112527247	0.127070476	77	20	53	0.25974026	0.114364035	0.000163281
1600020E01Rik_chr6_86526247_86582466_+_ENSMUSG00000097048.7_ENSMUSG00000097048.7.unspliced	lncRNA	56220	1.300145	12.533445	0.290703	0.977331593	-0.096127653	0.174804484	0.382356102	0.24356817	0.43479522	0.404381559	74	6	67	0.081081081	0.21193845	-0.012106656
1600020E01Rik_chr6_86526247_86582466_+_ENSMUSG00000097048.7_ENSMUST00000204008.2	lncRNA	713	3.480025	22.5887	5.75883	0.796848967	-0.086822777	-0.171333435	-0.186632133	0.278160564	0.190406047	0.266249168	NA	NA	NA	NA	NA	NA
1600025M17Rik_chrX_56317608_56320664_+_ENSMUSG00000085114.1_ENSMUSG00000085114.1.unspliced	lncRNA	3057	0.143377	1.2435405	0.0235954	0.981378951	NA	NA	NA	0.034326864	0.119750448	0.055554264	NA	NA	NA	NA	NA	NA
1600025M17Rik_chrX_56317608_56320664_+_ENSMUSG00000085114.1_ENSMUST00000138262.1	lncRNA	666	0.1618135	0.0435024	0	1	NA	NA	NA	0.032591478	0.104382065	0.077560171	NA	NA	NA	NA	NA	NA
1700001C19Rik_chr17_47412734_47437376_-_ENSMUSG00000047150.8_ENSMUSG00000047150.8.unspliced	protein_coding	24643	0.0752433	1.22855	0.23891325	0.837193027	-0.068692724	0.290012679	0.301708992	0.160406714	0.154243955	0.073985182	57	27	26	0.473684211	0.115794007	0.003868343
1700001G11Rik_chr14_66295334_66297129_-_ENSMUSG00000085984.7_ENSMUSG00000085984.7.unspliced	lncRNA	1796	0.5180295	3.70008	0.3175965	0.920950206	0.716971832	0.438400438	0.267515865	-0.010973378	0.028763529	0.161940666	NA	NA	NA	NA	NA	NA
1700001G17Rik_chr1_33669824_33670712_+_ENSMUSG00000103746.1_ENSMUST00000191779.1.monoexonic.unspliced	others	889	0.5170605	2.54671	0.0870285	0.966956287	0.71177208	0.474417978	0.287840032	-0.010426701	0.023435501	-0.027683235	NA	NA	NA	NA	NA	NA
1700001J03Rik_chr5_146182441_146185304_-_ENSMUSG00000095040.2_ENSMUSG00000095040.2.unspliced	protein_coding	2864	0.243719	1.88536	0	1	-0.196765002	-0.220717993	-0.221136423	0.080927556	-0.020442027	-0.048515065	49	16	30	0.326530612	0.236936436	-0.003743339
1700001J03Rik_chr5_146182441_146185304_-_ENSMUSG00000095040.2_ENSMUST00000073721.6	protein_coding	787	0.6844805	3.273875	0.651016	0.834131445	-0.027270739	-0.13267297	-0.187706083	0.108321829	-0.066712406	-0.033772169	NA	NA	NA	NA	NA	NA
1700001K19Rik_chr12_110667688_110682619_-_ENSMUSG00000056508.6_ENSMUSG00000056508.6.unspliced	protein_coding	14932	0.106225	1.628744	0.097481	0.943529378	-0.028104495	-0.006658458	-0.034565182	0.034229055	0.249058529	0.286793553	97	38	57	0.391752577	0.201414764	-0.018368561
1700001L05Rik_chr15_83353847_83367282_-_ENSMUSG00000075511.9_ENSMUSG00000075511.9.unspliced	lncRNA	13436	0.38377	3.29212	0.0483961	0.985512388	-0.020560836	0.147663923	0.497468463	0.216864987	0.406517426	0.461892551	85	25	56	0.294117647	0.105408817	0.003959422
1700001L05Rik_chr15_83353847_83367282_-_ENSMUSG00000075511.9_ENSMUST00000179705.1	lncRNA	1260	0.1549585	0.13563	0.03194485	0.809369664	0.671023749	0.56017385	0.28226414	0.168782656	0.194097072	0.203108413	74	24	48	0.324324324	0.216144276	-0.000388067
1700001O22Rik_chr2_30794769_30803661_-_ENSMUSG00000044320.14_ENSMUSG00000044320.14.unspliced	protein_coding	8893	0.207971	2.772975	0.06061355	0.978608909	-0.069462733	0.734497343	0.597564979	0.253410488	0.317630022	0.336219024	43	18	22	0.418604651	0.152106168	-0.001049026
1700001P01Rik_chr11_97771481_97775918_-_ENSMUSG00000018543.8_ENSMUSG00000018543.8.unspliced	protein_coding	4438	0.422529	4.49086	0.1350515	0.970805429	-0.035546305	-0.052916038	-0.015324322	-0.011128057	0.337094706	0.326934357	NA	NA	NA	NA	NA	NA
1700003C15Rik_chr5_11689253_11769308_-_ENSMUSG00000099391.2_ENSMUSG00000099391.2.unspliced	lncRNA	80056	0.187375	0.4372205	0.03143045	0.932934202	-0.086389651	0.079606165	0.078479021	0.005870081	-0.04869772	0.001444642	NA	NA	NA	NA	NA	NA
1700003F12Rik_chr2_154547085_154550003_+_ENSMUSG00000038523.10_ENSMUSG00000038523.10.unspliced	protein_coding	2919	0.263373	3.124535	0.1028674	0.968126875	-0.173619053	0.207898722	0.134130627	-0.096573573	-0.005991505	0.107926225	51	30	19	0.588235294	0.162497816	-0.020773052
1700003G18Rik_chr7_116081759_116093159_-_ENSMUSG00000087621.7_ENSMUSG00000087621.7.unspliced	lncRNA	11401	0.136713	0.557011	0.06205035	0.899767042	-0.024337178	-0.120867588	-0.11689278	-0.006195015	0.102523518	0.233334157	NA	NA	NA	NA	NA	NA
1700003M07Rik_chr4_129960374_129963657_+_ENSMUSG00000085389.7_ENSMUSG00000085389.7.unspliced	lncRNA	3284	0.492243	4.57859	0.372773	0.924713054	-0.222270673	0.250917902	0.0529649	0.134322203	0.185252146	0.276277887	NA	NA	NA	NA	NA	NA
1700007K13Rik_chr2_28462001_28466332_-_ENSMUSG00000026831.16_ENSMUSG00000026831.16.unspliced	protein_coding	4332	0.847986	6.140235	0.2673095	0.958282069	-0.035961876	0.120632066	0.073141692	0.016038773	-0.083904957	0.003394898	NA	NA	NA	NA	NA	NA
1700007L15Rik_chr16_33379854_33380727_-_ENSMUSG00000097318.2_ENSMUSG00000097318.2.unspliced	lncRNA	874	2.38723	11.24665	1.18133	0.904945937	0.083503948	0.248279495	0.419681872	0.209473489	0.125787607	0.100075343	NA	NA	NA	NA	NA	NA
1700008A23Rik_chr9_99322826_99323516_+_ENSMUSG00000103452.1_ENSMUST00000191694.1.monoexonic.unspliced	others	691	0.0630145	2.138985	0.2441045	0.897568052	0.739352807	0.455975071	0.279069033	0.13179559	0.123067252	0.075281628	NA	NA	NA	NA	NA	NA
1700008J07Rik_chr7_127510438_127512869_-_ENSMUSG00000101225.1_ENSMUST00000185351.1.monoexonic.unspliced	lncRNA	2432	1.87446	12.9058	2.96469	0.813194804	0.4842023	0.765244245	0.57018525	0.206083329	0.443853762	0.449784352	101	19	77	0.188118812	0.249866463	0.02152053
1700008O03Rik_chr7_44360043_44385820_-_ENSMUSG00000008028.15_ENSMUSG00000008028.15.unspliced	protein_coding	25778	0.264843	3.335895	0.145306	0.958259807	-0.118759738	0.05613622	0.138956866	0.372303649	0.488643946	0.403714844	68	16	51	0.235294118	0.179916089	-0.008512897
1700010I14Rik_chr17_8988333_9011949_+_ENSMUSG00000023873.13_ENSMUSG00000023873.13.unspliced	protein_coding	23617	0.2889325	3.26517	0.1026581	0.969518011	-0.14012074	0.452769092	0.417745308	0.260480767	0.305622076	0.259892661	63	15	47	0.238095238	0.157119615	0.003481099
1700010K24Rik_chr3_108248909_108256985_-_ENSMUSG00000085102.1_ENSMUSG00000085102.1.unspliced	lncRNA	8077	0.569956	7.530745	0.3316085	0.957823252	0.590663593	0.482292317	0.281248382	0.321565848	0.268853261	0.190932258	55	14	39	0.254545455	0.220485467	0.006549874
1700012C14Rik_chr6_30460128_30463313_+_ENSMUSG00000085470.1_ENSMUSG00000085470.1.unspliced	lncRNA	3186	0.0703701	0.372918	0.02233965	0.94348079	-0.097758509	0.298451318	0.241671	-0.021443813	-0.003944546	-0.042571597	40	10	27	0.25	0.206461132	-0.012503124
1700012D14Rik_chr7_111083064_111122684_-_ENSMUSG00000110424.1_ENSMUSG00000110424.1.unspliced	lncRNA	39621	0.660561	7.387735	0.148138	0.980342291	-0.064913404	0.48949653	0.558444451	0.184177003	0.326544343	0.441036196	57	8	46	0.140350877	0.190111376	-0.018042251
1700012D14Rik_chr7_111083064_111122684_-_ENSMUSG00000110424.1_ENSMUST00000210788.1	lncRNA	547	0.496755	10.70935	1.19114	0.899908323	0.571610538	0.323471928	0.140476912	0.181898785	0.209290681	0.382617491	NA	NA	NA	NA	NA	NA
1700016A09Rik_chr8_120536892_120537726_-_ENSMUSG00000102737.1_ENSMUST00000192004.1.monoexonic.unspliced	others	835	0.280591	3.6403	1.13301	0.76263641	0.37982802	0.126860679	0.063323533	-0.1222037	0.0567239	0.089545031	42	15	24	0.357142857	0.151626091	-0.030676993
1700017B05Rik_chr9_57253117_57262612_-_ENSMUSG00000032300.7_ENSMUSG00000032300.7.unspliced	protein_coding	9496	6.41902	52.5935	2.189105	0.960040144	-0.077808509	0.023620697	0.348247229	0.291521617	0.263700516	0.23891203	NA	NA	NA	NA	NA	NA
1700018L02Rik_chr19_29046245_29048729_+_ENSMUSG00000100075.1_ENSMUST00000187897.1.monoexonic.unspliced	lncRNA	2485	0.0981391	1.5730055	0.4771945	0.767244903	0.062762104	0.275127668	0.180947826	0.099837984	0.122517674	0.176208696	NA	NA	NA	NA	NA	NA
1700019A02Rik_chr1_53158577_53187636_-_ENSMUSG00000060715.9_ENSMUSG00000060715.9.unspliced	protein_coding	29060	0.2248145	2.707255	0.05781085	0.979092415	-0.123112961	-0.021243258	0.268575817	0.114062341	0.28930112	0.251272798	53	20	29	0.377358491	0.154514567	0.005525981
1700019D03Rik_chr1_52922324_53020179_-_ENSMUSG00000043629.12_ENSMUSG00000043629.12.unspliced	protein_coding	97856	0.10297815	1.0750275	0.0379547	0.965898197	-0.1032814	0.037121168	0.32234975	0.035824225	0.166698518	0.172251909	70	27	36	0.385714286	0.195377828	-0.029106653
1700019D03Rik_chr1_52922324_53020179_-_ENSMUSG00000043629.12_ENSMUST00000114492.7	protein_coding	3565	1.24722	2.89276	0	1	0.284863237	-0.164646994	-0.169214961	0.411850251	0.42199782	0.258140201	75	15	58	0.2	0.275940597	0.045379259
1700019L13Rik_chr9_119983146_119988092_+_ENSMUSG00000111639.1_ENSMUSG00000111639.1.unspliced	lncRNA	4947	0.07542655	2.54901e-05	0	1	-0.095932976	-0.045802462	-0.136906993	0.065130239	0.163511502	0.106501535	NA	NA	NA	NA	NA	NA
1700020D05Rik_chr19_5502767_5503787_-_ENSMUSG00000100937.1_ENSMUST00000189704.1.monoexonic.unspliced	protein_coding	1021	0.08355615	1.211135	0.0558215	0.955940476	0.557306524	0.460983896	0.232901076	0.109107767	0.269637155	0.167194386	NA	NA	NA	NA	NA	NA
1700021A07Rik_chr10_21419358_21426565_+_ENSMUSG00000037535.5_ENSMUSG00000037535.5.unspliced	lncRNA	7208	0.120351	0.92575	0.0178748	0.981057302	0.588269819	0.372075436	0.326120079	0.04396801	0.118491735	0.157802576	68	17	46	0.25	0.127394162	0.054743708
1700022H01Rik_chr10_61674789_61680255_-_ENSMUSG00000112581.1_ENSMUSG00000112581.1.unspliced	lncRNA	5467	0.0721763	1.536733	0.06364105	0.96023364	-0.098873978	0.293265662	0.236988639	NA	NA	NA	NA	NA	NA	NA	NA	NA
1700022N22Rik_chr17_25985808_25991030_+_ENSMUSG00000097523.2_ENSMUSG00000097523.2.unspliced	lncRNA	5223	0.3814175	8.38971	2.4668025	0.772781314	-0.024963075	0.437044874	0.507232037	0.188463573	0.284226861	0.345160078	53	21	29	0.396226415	0.118815072	-0.025101025
1700022N22Rik_chr17_25985808_25991030_+_ENSMUSG00000097523.2_ENSMUST00000180932.2	lncRNA	821	0.2580145	2.56066	0.6266865	0.803383002	0.693671329	0.498039149	0.300548999	0.103715538	0.087072719	0.114326951	61	31	27	0.508196721	0.209879118	0.019972108
1700024B05Rik_chr14_41943995_42003821_+_ENSMUSG00000052334.11_ENSMUSG00000052334.11.unspliced	protein_coding	59827	0.386371	0.5707615	0.003829305	0.993335596	0.213478395	0.479666782	0.431943603	0.150074019	0.476439546	0.447574724	58	16	42	0.275862069	0.156544581	-0.032679739
1700024J04Rik_chr11_49586641_49588462_-_ENSMUSG00000069890.3_ENSMUSG00000069890.3.unspliced	others	1822	1.65141	7.390995	0.7987535	0.902469105	0.120910222	0.613444309	0.341405185	-0.077486248	0.051557436	0.153601721	NA	NA	NA	NA	NA	NA
1700024J04Rik_chr11_49586641_49588462_-_ENSMUSG00000069890.3_ENSMUST00000093146.3	others	1821	3.402555	15.82725	1.701535	0.902929096	0.13667262	0.61847834	0.347231283	-0.074586144	0.059484222	0.158198039	NA	NA	NA	NA	NA	NA
1700025G04Rik_chr1_151852403_152090125_-_ENSMUSG00000032666.16_ENSMUSG00000032666.16.unspliced	protein_coding	237723	2.94156	39.52735	0.4754255	0.988115187	-0.133530455	0.434924699	0.720568338	0.178860565	0.291255944	0.353804404	66	9	54	0.136363636	0.172743805	0.089475
1700025M24Rik_chr5_73268581_73284187_-_ENSMUSG00000100175.6_ENSMUSG00000100175.6.unspliced	lncRNA	15607	0.743575	5.86867	0.253388	0.95861065	0.07429335	0.210343418	0.223339637	0.294128845	0.326610371	0.312877816	57	6	51	0.105263158	0.280773601	-0.007829414
1700025M24Rik_chr5_73268581_73284187_-_ENSMUSG00000100175.6_ENSMUST00000191524.2	lncRNA	725	9.209935	39.11895	4.113125	0.904859413	0.440279683	0.189353624	0.070430926	0.286335031	0.366503759	0.289576022	NA	NA	NA	NA	NA	NA
1700026J14Rik_chr6_48536582_48537474_-_ENSMUSG00000097716.1_ENSMUST00000180937.1	lncRNA	794	0.232851	0.7174705	0.2018475	0.780437781	NA	NA	NA	0.145834356	0.181172115	0.068680961	NA	NA	NA	NA	NA	NA
1700026N04Rik_chr13_47106419_47109519_+_ENSMUSG00000114681.1_ENSMUSG00000114681.1.unspliced	lncRNA	3101	0.943582	9.641515	0.5931445	0.942045507	-0.174579567	0.65410743	0.577929874	0.219773845	0.333209098	0.381776457	75	14	56	0.186666667	0.250826988	-0.025153691
1700027I24Rik_chr9_36668856_36693189_-_ENSMUSG00000098304.2_ENSMUSG00000098304.2.unspliced	lncRNA	24334	0.09845765	1.499065	0.06844505	0.956335176	-0.128350515	0.105868996	0.332660849	0.017656498	0.174833436	0.337555206	49	19	28	0.387755102	0.05616932	-0.033406568
1700027I24Rik_chr9_36668856_36693189_-_ENSMUSG00000098304.2_ENSMUST00000183612.1	lncRNA	696	0.12427725	0.2332185	0.075255	0.756040632	-0.093817735	0.068093019	0.136835197	-0.097514138	0.017068655	0.180157304	NA	NA	NA	NA	NA	NA
1700027J07Rik_chr10_43745809_43765836_+_ENSMUSG00000111422.1_ENSMUSG00000111422.1.unspliced	lncRNA	20028	0.0898365	0.711472	0.03328135	0.955312252	0.376530227	0.346881625	0.351800692	0.138784266	0.377004424	0.310429233	55	23	30	0.418181818	0.10962465	0.040969451
1700028E10Rik_chr5_151368675_151432118_+_ENSMUSG00000097321.5_ENSMUSG00000097321.5.unspliced	lncRNA	63444	0.1577175	1.99066	0.0348947	0.982772768	0.091906037	0.78026852	0.82593874	0.088063767	0.276213686	0.305407566	62	27	32	0.435483871	0.058478141	-0.018769365
1700028I16Rik_chr10_82812123_82824242_+_ENSMUSG00000056821.13_ENSMUSG00000056821.13.unspliced	lncRNA	12120	0.0676538	1.087256	0.0550779	0.951784763	0.245925074	0.448818613	0.659090041	0.199705848	0.304566717	0.251247548	NA	NA	NA	NA	NA	NA
1700028J19Rik_chr7_44229811_44246695_-_ENSMUSG00000038782.7_ENSMUSG00000038782.7.unspliced	protein_coding	16885	0.366957	3.41449	0.11525895	0.967346417	-0.130342836	0.512199984	0.488941867	0.15126998	0.247555549	0.297694561	70	21	42	0.3	0.098950848	0.017494441
1700028N14Rik_chr11_103264860_103267745_-_ENSMUSG00000078635.3_ENSMUSG00000078635.3.unspliced	lncRNA	2886	0.5493035	15.719505	0.0974035	0.993841812	-0.071499593	-0.128051422	0.060679331	-0.012167062	0.191714274	0.324322671	82	37	41	0.451219512	0.06008932	-0.035027911
1700029J07Rik_chr8_45953606_45975440_-_ENSMUSG00000071103.10_ENSMUSG00000071103.10.unspliced	protein_coding	21835	0.1617525	1.688655	0.0560551	0.967871396	-0.103811219	0.281396634	0.16289525	0.132152334	0.182902094	0.241741615	64	16	46	0.25	0.244641597	0.010853811
1700029J07Rik_chr8_45953606_45975440_-_ENSMUSG00000071103.10_ENSMUST00000095323.7	protein_coding	2740	0.81443	9.530975	0.712383	0.930454154	0.520304918	0.382398391	0.256789346	0.10282872	0.192006318	0.25268255	76	21	51	0.276315789	0.201799997	0.02029806
1700030C10Rik_chr12_20804381_20815779_-_ENSMUSG00000099759.1_ENSMUSG00000099759.1.unspliced	lncRNA	11399	4.992845	35.74255	2.16089	0.942989607	0.038190254	0.074417705	0.378140821	0.263334061	0.307946022	0.408766427	NA	NA	NA	NA	NA	NA
1700030J22Rik_chr8_116969594_116978959_-_ENSMUSG00000031847.8_ENSMUSG00000031847.8.unspliced	protein_coding	9366	0.2211175	2.219205	0.1278892	0.945511688	0.785199275	0.506904147	0.386049647	0.208592987	0.188452053	0.178233429	83	18	60	0.21686747	0.161509563	0.036903147
1700030K09Rik_chr8_72443880_72461001_+_ENSMUSG00000052794.13_ENSMUSG00000052794.13.unspliced	protein_coding	17122	0.747959	8.49155	0.32421	0.963223817	-0.066323938	0.52911294	0.580920766	0.21593722	0.353744762	0.348814973	77	22	53	0.285714286	0.187596162	0.039266145
1700034H15Rik_chr1_191886130_191907527_-_ENSMUSG00000055833.14_ENSMUSG00000055833.14.unspliced	lncRNA	21398	0.10224645	0.6495065	0.06532805	0.908610951	0.184987104	0.559867339	0.61859659	0.142441158	0.266351511	0.276715184	52	11	38	0.211538462	0.101700995	-0.021749481
1700034P13Rik_chr1_9747648_9791924_+_ENSMUSG00000097893.8_ENSMUSG00000097893.8.unspliced	lncRNA	44277	0.147995	0.9554735	0.16466435	0.852996352	0.012954627	0.161067184	0.20567338	0.030410882	0.172442482	0.250886267	62	28	30	0.451612903	0.103896662	0.007636723
1700034P13Rik_chr1_9747648_9791924_+_ENSMUSG00000097893.8_ENSMUST00000189431.1	lncRNA	555	0.147368	2.5801215	0.3641875	0.876307989	-0.029240433	0.232021654	0.135711869	0.060991703	0.089810533	0.087146294	NA	NA	NA	NA	NA	NA
1700037H04Rik_chr2_131146324_131160081_-_ENSMUSG00000027327.16_ENSMUSG00000027327.16.unspliced	protein_coding	13758	1.97235	18.6435	0.687581	0.964431322	-0.030779944	0.069429437	0.340599638	0.022677577	0.104897046	0.158895553	95	29	61	0.305263158	0.221030006	0.123863732
1700039E22Rik_chr19_44828493_44835938_-_ENSMUSG00000092369.1_ENSMUSG00000092369.1.unspliced	lncRNA	7446	0.06333645	0.882947	0.01484495	0.983465044	0.085236205	0.573774051	0.835075252	0.068420205	0.215887764	0.2021534	41	9	30	0.219512195	0.100439997	0.046409439
1700040L08Rik_chr6_71543192_71544114_-_ENSMUSG00000107406.1_ENSMUST00000205011.1	lncRNA	541	0.1210106	2.1711005	0	1	NA	NA	NA	-0.03329481	-0.059623729	-0.012569339	NA	NA	NA	NA	NA	NA
1700041G16Rik_chr8_22805766_22809537_+_ENSMUSG00000054822.5_ENSMUSG00000054822.5.unspliced	lncRNA	3772	0.162884	1.158665	0.0916261	0.926716186	-0.099747672	0.220231899	0.1718174	0.127650224	0.110679735	0.142555743	NA	NA	NA	NA	NA	NA
1700047K16Rik_chr11_58322988_58324439_+_ENSMUSG00000087347.1_ENSMUST00000145068.1	lncRNA	886	0.0712965	10.88885	0	1	0.120610105	-0.062122921	-0.07045405	0.082562362	0.056315426	0.012770873	NA	NA	NA	NA	NA	NA
1700052K11Rik_chr11_105177726_105181433_-_ENSMUSG00000099681.1_ENSMUST00000190120.1.monoexonic.unspliced	lncRNA	3708	4.81549	19.03035	4.86472	0.796413235	0.713575697	0.479884009	0.292891501	0.391226254	0.425116037	0.346772293	87	15	70	0.172413793	0.238342252	0.013956257
1700055C04Rik_chr9_64038465_64041465_-_ENSMUSG00000093616.1_ENSMUSG00000093616.1.unspliced	lncRNA	3001	1.12388	11.2319	0.538332	0.954263263	-0.067928757	0.075941026	0.130355272	0.122105661	0.195507706	0.042055524	50	15	32	0.3	0.139941837	-0.030955236
1700055D18Rik_chr4_45011687_45015406_+_ENSMUSG00000070997.4_ENSMUST00000186030.1.monoexonic.unspliced	lncRNA	3720	0.546398	3.054005	0.5232045	0.853739486	0.592836854	0.489630306	0.266668632	0.379206143	0.384241298	0.351740184	69	14	54	0.202898551	0.246723346	0.030184997
1700056N10Rik_chr16_17047520_17049111_+_ENSMUSG00000084792.1_ENSMUSG00000084792.1.unspliced	lncRNA	1592	3.981645	63.28685	0.450604	0.992930311	-0.041492705	0.085113415	0.245151491	0.090930703	0.212929294	0.264827218	63	27	34	0.428571429	0.307580097	0.03126904
1700058P15Rik_chr7_19258492_19259739_+_ENSMUSG00000089636.1_ENSMUSG00000089636.1.unspliced	lncRNA	1248	0.1982125	25.4817	2.690485	0.904498533	NA	NA	NA	-0.026754692	-0.086585696	-0.016177533	NA	NA	NA	NA	NA	NA
1700063J08Rik_chr17_28951855_28952408_-_ENSMUSG00000117080.1_ENSMUST00000233094.1.monoexonic.unspliced	lncRNA	554	0.5093815	4.043895	0.944413	0.810674682	0.709407634	0.412795321	0.236784631	-0.03370494	-0.006087591	-0.068984816	NA	NA	NA	NA	NA	NA
1700066M21Rik_chr1_57377620_57385423_+_ENSMUSG00000038323.3_ENSMUSG00000038323.3.unspliced	protein_coding	7804	0.7141865	5.222825	0.353235	0.936651507	-0.120574771	0.185331022	0.487618448	0.082840502	0.224908311	0.327689142	62	23	36	0.370967742	0.076486258	-0.021103553
1700067K01Rik_chr8_84001502_84004770_+_ENSMUSG00000046408.15_ENSMUSG00000046408.15.unspliced	protein_coding	3269	0.585949	6.466075	0.1677965	0.974706097	0.674388522	0.588197845	0.43820479	0.079567153	0.325294911	0.21784079	NA	NA	NA	NA	NA	NA
1700082M22Rik_chr8_104641807_104658558_+_ENSMUSG00000023737.14_ENSMUSG00000023737.14.unspliced	lncRNA	16752	0.08548795	1.737727	0.0490226	0.972563251	-0.117752897	0.234824047	0.248616611	-0.130390476	0.145204878	0.225760187	69	22	43	0.31884058	0.081711029	-0.016727588
1700084C06Rik_chr9_21091755_21128393_+_ENSMUSG00000086016.1_ENSMUSG00000086016.1.unspliced	lncRNA	36639	0.46649	6.765305	0.7326845	0.902282539	0.300385093	0.697412638	0.631860764	0.349929938	0.528676233	0.534573758	80	13	63	0.1625	0.162372918	-0.026676829
1700084E18Rik_chr2_30236795_30238223_-_ENSMUSG00000100747.4_ENSMUSG00000100747.4.unspliced	lncRNA	1429	1.072205	5.97605	1.4604945	0.803605761	0.382859423	0.186626683	0.126318399	0.093947287	0.161442906	0.195223149	58	30	26	0.517241379	0.28635351	-0.017261326
1700086D15Rik_chr11_65151910_65159891_-_ENSMUSG00000020548.10_ENSMUSG00000020548.10.unspliced	protein_coding	7982	1.113445	14.307035	0.1286486	0.991088153	-0.137367965	-0.117121408	0.056797562	0.219445809	0.360654998	0.453435789	59	12	44	0.203389831	0.18970894	-0.005666474
1700086P04Rik_chr4_129050097_129057983_-_ENSMUSG00000085085.2_ENSMUSG00000085085.2.unspliced	lncRNA	7887	1.31927	11.96935	0.795522	0.937678811	0.531777155	0.751454905	0.571491371	0.161100014	0.379431917	0.26273023	60	10	48	0.166666667	0.115903576	0.010302493
1700088E04Rik_chr15_79129349_79141253_-_ENSMUSG00000033029.12_ENSMUST00000187550.6	protein_coding	1168	0.566858	3.395185	0.510265	0.869345402	NA	NA	NA	0.030560763	0.079571034	0.136692625	NA	NA	NA	NA	NA	NA
1700092M07Rik_chr19_8740718_8741225_+_ENSMUSG00000090840.2_ENSMUSG00000090840.2.unspliced	protein_coding	508	0.977446	11.2391	0.1943375	0.983002706	0.435288855	0.49762485	0.327433637	0.311282861	0.375163951	0.255745997	NA	NA	NA	NA	NA	NA
1700093J21Rik_chr16_96082676_96089070_+_ENSMUSG00000117289.1_ENSMUSG00000117289.1.unspliced	lncRNA	6395	0.510407	2.833375	0.190772	0.936917088	-0.018274006	0.627192484	0.711164389	0.152280855	0.270263025	0.2423557	70	13	50	0.185714286	0.107303655	-0.032367578
1700093K21Rik_chr11_23516203_23521155_-_ENSMUSG00000020286.13_ENSMUSG00000020286.13.unspliced	protein_coding	4953	0.145539	1.32322	0.0614205	0.955641555	-0.142425782	-0.117627301	-0.105148331	0.376499514	0.142951933	0.155210175	NA	NA	NA	NA	NA	NA
1700093K21Rik_chr11_23516203_23521155_-_ENSMUSG00000020286.13_ENSMUST00000239488.1	protein_coding	1002	0.239312	1.353045	0.0231026	0.983212121	0.431397038	0.158839526	-0.019446772	0.379144632	0.174242332	0.173176499	NA	NA	NA	NA	NA	NA
1700094D03Rik_chr3_90062796_90068347_+_ENSMUSG00000118506.1_ENSMUSG00000118506.1.unspliced	protein_coding	5552	0.400681	4.72308	0.43903565	0.914950443	-0.154766393	-0.107604927	-0.092447867	0.369516656	0.362269852	0.348160792	91	8	80	0.087912088	0.20021439	0.065092409
1700094D03Rik_chr3_90062796_90068347_+_ENSMUSG00000118506.1_ENSMUST00000029551.2	protein_coding	3097	0.427587	6.05785	0.2718055	0.957058405	0.047038161	0.151896095	0.233430605	0.432826458	0.366391084	0.334370412	85	5	79	0.058823529	0.342057796	0.073896799
1700094D03Rik_chr3_90062796_90068347_+_ENSMUSG00000118506.1_ENSMUST00000238911.1	protein_coding	625	2.901215	20.26662	6.113065	0.768266187	0.468753772	0.200260125	0.031312935	0.331436349	0.277561989	0.254060555	NA	NA	NA	NA	NA	NA
1700102H20Rik_chr17_3557824_3559862_+_ENSMUSG00000116852.1_ENSMUSG00000116852.1.unspliced	lncRNA	2039	0.1884145	1.587375	0.0584683	0.964475172	0.014939919	-0.065573224	-0.030646405	0.067048965	0.060291938	0.023775579	NA	NA	NA	NA	NA	NA
1700102P08Rik_chr9_108392805_108410934_+_ENSMUSG00000032611.9_ENSMUSG00000032611.9.unspliced	protein_coding	18130	0.09035395	1.1391085	0.038633	0.967197386	-0.162440988	0.492020469	0.392861444	0.169177094	0.196726735	0.167847612	55	13	39	0.236363636	0.119196276	-0.029556584
1700102P08Rik_chr9_108392805_108410934_+_ENSMUSG00000032611.9_ENSMUST00000035234.5	protein_coding	1101	0.125911	2.6782655	0.094153	0.966039398	0.414104437	0.331740307	0.14689098	0.145831298	0.048949783	0.051980083	61	35	25	0.573770492	0.243857219	0.016651395
1700102P08Rik_chr9_108392805_108410934_+_ENSMUSG00000032611.9_ENSMUST00000192995.5	protein_coding	658	0.1863465	0.4337215	0	1	NA	NA	NA	0.070552996	0.114677097	0.055965367	64	26	36	0.40625	0.306465358	0.009681302
1700108F19Rik_chr14_76672963_76687169_+_ENSMUSG00000101009.6_ENSMUSG00000101009.6.unspliced	lncRNA	14207	0.11199535	2.35874	0.04904775	0.979629538	0.43186993	0.388133007	0.49677128	0.145973943	0.18083044	0.310053667	69	20	43	0.289855072	0.209058243	0.093724961
1700109H08Rik_chr5_3571566_3584356_+_ENSMUSG00000008307.11_ENSMUSG00000008307.11.unspliced	protein_coding	12791	3.29429	34.78515	0.890429	0.975040938	-0.068182904	0.612296355	0.596582602	0.27368698	0.401275367	0.419770928	62	16	44	0.258064516	0.085133311	-0.01910999
1700109H08Rik_chr5_3571566_3584356_+_ENSMUSG00000008307.11_ENSMUST00000008451.11	protein_coding	773	0.7155845	15.61985	1.253109	0.925732706	-0.109641833	-0.195683506	-0.219978116	0.144715208	0.104197665	0.150890595	NA	NA	NA	NA	NA	NA
1700110C19Rik_chr17_10324602_10329307_+_ENSMUSG00000099384.6_ENSMUSG00000099384.6.unspliced	lncRNA	4706	0.166808	2.48166	0.0133235	0.994659885	0.068850083	0.473012489	0.690321132	0.059903321	0.114086605	0.111254144	52	21	30	0.403846154	0.180276642	0.0497
1700112D23Rik_chr3_28702667_28781108_-_ENSMUSG00000091329.2_ENSMUSG00000091329.2.unspliced	lncRNA	78442	0.07058635	0.6856335	0.0557585	0.924792148	0.535295565	0.75666437	0.56790878	0.191874829	0.110343531	0.154097019	40	8	32	0.2	0.159088845	0.004650256
1700112J16Rik_chr7_67204082_67222536_-_ENSMUSG00000097527.2_ENSMUSG00000097527.2.unspliced	lncRNA	18455	0.177313	1.041706	0.04344445	0.959964584	0.720203679	0.57441159	0.393797276	0.201133042	0.343737093	0.270827545	55	14	39	0.254545455	0.081911124	-0.015978018
1700113A16Rik_chr3_88171556_88177785_-_ENSMUSG00000096935.5_ENSMUSG00000096935.5.unspliced	lncRNA	6230	0.313366	7.804565	0.4921055	0.940686387	0.013058393	0.773873622	0.75154243	0.209412389	0.077627217	0.059085475	51	23	25	0.450980392	0.129794036	-0.031938776
1700120B22Rik_chr10_63243068_63244153_-_ENSMUSG00000045391.4_ENSMUSG00000045391.4.unspliced	lncRNA	1086	0.258822	2.345001	0.45039	0.838881216	0.739352807	0.455975071	0.279069033	-0.057726062	0.024413042	0.082691277	66	37	28	0.560606061	0.335331456	0.014522574
1700120C14Rik_chr15_99249511_99262044_+_ENSMUSG00000100599.2_ENSMUSG00000100599.2.unspliced	lncRNA	12534	0.212437	2.395545	0.37588595	0.864371165	0.628268516	0.48953124	0.427188834	0.131670253	0.095657832	0.154463635	NA	NA	NA	NA	NA	NA
1700122E12Rik_chr8_84847188_84848415_+_ENSMUSG00000087685.1_ENSMUSG00000087685.1.unspliced	lncRNA	1228	0.8698555	4.12221	0.460939	0.899427446	0.709841532	0.48754904	0.304733063	0.141640288	0.085444699	0.201031361	NA	NA	NA	NA	NA	NA
1700123M08Rik_chr4_11966565_11994280_+_ENSMUSG00000085614.1_ENSMUSG00000085614.1.unspliced	lncRNA	27716	0.430038	5.10664	0.0825723	0.984087701	0.037437262	0.34344314	0.638981375	0.273328757	0.177207927	0.243088456	62	9	51	0.14516129	0.058273644	-0.022429916
1700123O20Rik_chr14_54686216_54690741_+_ENSMUSG00000040822.7_ENSMUSG00000040822.7.unspliced	protein_coding	4526	1.792365	16.04985	0.764966	0.954506431	-0.111192829	0.501922755	0.587725658	0.261893118	0.284154317	0.27494921	NA	NA	NA	NA	NA	NA
1700124L16Rik_chr6_83761756_83762865_-_ENSMUSG00000099354.6_ENSMUST00000190077.1.monoexonic.unspliced	lncRNA	1110	0.1703845	5.854235	0	1	-0.18503709	-0.178143179	-0.097219543	0.068404757	0.097694384	0.192612044	57	38	19	0.666666667	0.180705066	-0.029766894
1700125G22Rik_chr3_27154026_27157019_+_ENSMUSG00000097584.1_ENSMUSG00000097584.1.unspliced	lncRNA	2994	0.1134485	1.000682	0.196932	0.835563045	0.128313832	0.512943474	0.704849549	0.001855201	0.0117399	0.023443974	NA	NA	NA	NA	NA	NA
1810009A15Rik_chr19_8888853_8890881_+_ENSMUSG00000071653.9_ENSMUSG00000071653.9.unspliced	protein_coding	2029	1.158955	3.78395014	0.2846071	0.930047168	0.069495793	-0.035625326	-0.085482531	0.254559691	0.133064306	0.189768262	NA	NA	NA	NA	NA	NA
1810010H24Rik_chr11_107025681_107030443_+_ENSMUSG00000078607.6_ENSMUSG00000078607.6.unspliced	protein_coding	4763	0.502244	3.17774	0.7380995	0.811509256	0.308973376	0.410086107	0.341813541	0.14748671	0.223104682	0.329935347	82	24	52	0.292682927	0.142215612	0.000392767
1810012K16Rik_chr8_22398721_22399596_+_ENSMUSG00000099825.1_ENSMUSG00000099825.1.unspliced	lncRNA	876	0.774202	8.74586	0.177399	0.980119483	-0.0399764	0.554445081	0.601956983	-0.095448509	0.072861022	0.047289654	NA	NA	NA	NA	NA	NA
1810013L24Rik_chr16_8830100_8858922_+_ENSMUSG00000022507.6_ENSMUSG00000022507.6.unspliced	protein_coding	28823	9.31745	78.93145	8.47272	0.903062749	0.113478486	0.03364176	0.15798552	0.401539041	0.394321223	0.398079361	81	3	78	0.037037037	0.320161507	0.080075478
1810014B01Rik_chr10_86685525_86694806_+_ENSMUSG00000097412.2_ENSMUST00000218095.1	others	1622	1.0869255	0.552535	0.1651125	0.769925346	0.138289778	-0.017644385	-0.034970022	0.11601296	0.077464198	0.098099967	64	31	29	0.484375	0.26971555	-0.00332782
1810019D21Rik_chr8_106135400_106138525_+_ENSMUSG00000086390.7_ENSMUSG00000086390.7.unspliced	lncRNA	3126	1.82566	12.50685	2.167166	0.852312687	0.650022218	0.453262886	0.265721237	0.122447955	0.365062408	0.335187103	44	15	29	0.340909091	0.167395564	-0.028822864
1810019D21Rik_chr8_106135400_106138525_+_ENSMUSG00000086390.7_ENSMUST00000145343.1	lncRNA	984	3.48052	11.15015	2.733555	0.803110553	0.682561906	0.442548738	0.260419653	-0.052777063	0.157416989	0.189377151	55	23	30	0.418181818	0.247540188	-0.019099896
1810019N24Rik_chr7_12948592_12961768_-_ENSMUSG00000097115.2_ENSMUST00000181128.1	lncRNA	1474	0.2987065	1.615195	0.092943	0.94558812	0.090126486	0.38517313	0.310880789	0.021351737	0.033886903	0.138607823	NA	NA	NA	NA	NA	NA
1810020O05Rik_chr6_87675590_87722801_-_ENSMUSG00000089997.2_ENSMUST00000238521.1	protein_coding	3678	0.0769898	0.829629	0	1	-0.092835044	-0.196499449	-0.213332019	-0.108642967	-0.029417734	0.037147115	NA	NA	NA	NA	NA	NA
1810021B22Rik_chr15_89071196_89075852_-_ENSMUSG00000087331.8_ENSMUSG00000087331.8.unspliced	lncRNA	4657	0.2486645	1.562895	0.2231835	0.875042726	0.689746836	0.452566149	0.298509073	0.03254341	0.072752604	0.1299291	58	17	40	0.293103448	0.176679812	0.047625108
1810024B03Rik_chr2_127186355_127208280_-_ENSMUSG00000044145.2_ENSMUSG00000044145.2.unspliced	protein_coding	21926	0.345166	3.70494	0.148069	0.961570554	0.507272519	0.536839309	0.38608322	0.166850557	0.357467373	0.447936624	41	11	29	0.268292683	0.079768891	-0.027919812
1810026B05Rik_chr7_73539801_73558395_-_ENSMUSG00000101970.8_ENSMUSG00000101970.8.unspliced	lncRNA	18595	4.66008	50.65845	0.997799	0.980683867	-0.024716886	0.218095251	0.377461005	0.42159119	0.400373789	0.418566692	80	15	62	0.1875	0.238624655	0.007291289
1810026B05Rik_chr7_73539801_73558395_-_ENSMUSG00000101970.8_ENSMUST00000184554.7	lncRNA	782	2.565535	8.1579	1.4194505	0.8517909	0.396532454	0.184101123	-0.008828798	0.431427872	0.222070533	0.194790104	NA	NA	NA	NA	NA	NA
1810030O07Rik_chrX_12654879_12673668_-_ENSMUSG00000044148.6_ENSMUSG00000044148.6.unspliced	protein_coding	18790	0.833429	8.556305	0.257567	0.970777089	0.201995215	0.370677583	0.488487014	0.041795795	0.199525595	0.189310181	77	36	38	0.467532468	0.234460172	0.079295482
1810037I17Rik_chr3_122924203_122926184_+_ENSMUSG00000054091.9_ENSMUSG00000054091.9.unspliced	protein_coding	1982	0.6098795	6.70851	0.4621785	0.935546147	-0.107117779	-0.031323	-0.129118306	0.152765142	0.181152813	0.111977414	117	32	80	0.273504274	0.479037157	0.165318017
1810044D09Rik_chr6_91440987_91441755_+_ENSMUSG00000100680.1_ENSMUSG00000100680.1.unspliced	lncRNA	769	0.423813	1.3977415	0.335918	0.806237615	0.321800741	0.109230996	-0.015197019	0.117667458	-0.022372191	0.016068508	95	46	43	0.484210526	0.232840969	0.043119147
1810055G02Rik_chr19_3708293_3717881_+_ENSMUSG00000035372.2_ENSMUSG00000035372.2.unspliced	protein_coding	9589	2.250955	21.693	1.14363	0.949921245	-0.069113191	0.456841489	0.724994645	0.186227937	0.299490865	0.28974589	88	15	67	0.170454545	0.303282329	0.118554659
1810058I24Rik_chr6_35252654_35263496_+_ENSMUSG00000073155.12_ENSMUSG00000073155.12.unspliced	protein_coding	10843	2.338835	17.02125	1.082645	0.940198228	-0.030900922	-0.062997607	0.232229035	0.157713508	0.17247311	0.227680438	107	21	83	0.196261682	0.321656154	0.029553834
1810059C17Rik_chr2_18054193_18056613_-_ENSMUSG00000086340.1_ENSMUSG00000086340.1.unspliced	lncRNA	2421	0.134374	0.7977295	0.0641755	0.925542258	-0.011378111	-0.070123093	-0.044068272	0.038805409	0.02866058	0.031346564	NA	NA	NA	NA	NA	NA
1810062G17Rik_chr3_36475937_36482299_+_ENSMUSG00000027713.6_ENSMUSG00000027713.6.unspliced	protein_coding	6363	0.262579	2.95273	0.2509435	0.921670077	0.093976316	0.579455373	0.680970959	0.406259543	0.371127445	0.289148729	56	17	39	0.303571429	0.236404343	0.050930046
1810062O18Rik_chr14_20546079_20570687_+_ENSMUSG00000084925.8_ENSMUSG00000084925.8.unspliced	lncRNA	24609	0.154976	6.612665	1.579278	0.8072157	-0.058670709	0.561711099	0.593411944	0.079303649	0.213723221	0.280790906	54	17	33	0.314814815	0.097957013	-0.011740961
2010001A14Rik_chr11_57795499_57801417_-_ENSMUSG00000087165.7_ENSMUSG00000087165.7.unspliced	lncRNA	5919	1.58721	12.083535	1.160865	0.912350503	-0.015012849	0.383897692	0.561420368	0.297951633	0.334250567	0.230823243	56	14	40	0.25	0.155930553	-0.012913765
2010008C14Rik_chr6_125083437_125084029_+_ENSMUSG00000107761.1_ENSMUST00000203956.1.monoexonic.unspliced	others	593	0.5892295	3.5326875	1.123983	0.758629476	0.000876535	-0.082726053	-0.103460193	0.122937652	0.043861059	0.063701416	NA	NA	NA	NA	NA	NA
2010010A06Rik_chr18_75288655_75297329_-_ENSMUSG00000102047.1_ENSMUSG00000102047.1.unspliced	others	8675	0.469075	3.398275	0.2626695	0.928250893	-0.081000029	-0.053778911	-0.016452203	0.002181657	0.268230478	0.324576353	49	19	25	0.387755102	0.061029463	-0.032082521
2010109A12Rik_chr5_93206518_93213475_+_ENSMUSG00000029384.5_ENSMUSG00000029384.5.unspliced	protein_coding	6958	0.525504	4.66699	0.1943255	0.960026149	0.284937931	0.370172116	0.416626163	0.278233746	0.425074571	0.376542489	NA	NA	NA	NA	NA	NA
2010110E17Rik_chr8_86885688_86886566_+_ENSMUSG00000098434.1_ENSMUST00000184161.1.monoexonic.unspliced	lncRNA	879	0.675001	9.352565	0.581343	0.941478922	0.070260347	0.346387132	0.584907847	-0.092855071	0.043064085	0.052667022	58	25	28	0.431034483	0.264137898	-0.004132569
2010110K18Rik_chr18_34751809_34758685_+_ENSMUSG00000097755.2_ENSMUSG00000097755.2.unspliced	lncRNA	6877	0.912428	7.030335	0.844406	0.892770315	0.23764431	0.085442114	-0.03267907	0.354273049	0.556501615	0.490619327	75	21	54	0.28	0.192268443	0.001726857
2010110K18Rik_chr18_34751809_34758685_+_ENSMUSG00000097755.2_ENSMUST00000181453.2	lncRNA	2398	1.058315	9.37359	1.0061245	0.903068191	-0.001640144	-0.131446715	-0.190307606	0.335294422	0.573872652	0.469882495	NA	NA	NA	NA	NA	NA
2010204K13Rik_chrX_7411817_7445143_-_ENSMUSG00000063018.6_ENSMUSG00000063018.6.unspliced	lncRNA	33327	0.2102665	1.927755	0.11076525	0.945663895	0.682924742	0.552612885	0.411775678	0.072158297	0.120601472	0.113905086	60	18	37	0.3	0.235049575	-0.021094832
2010300C02Rik_chr1_37611677_37720085_-_ENSMUSG00000026090.16_ENSMUSG00000026090.16.unspliced	protein_coding	108409	0.403218	4.697555	0.09031495	0.981136716	-0.075553553	0.256827178	0.576423371	0.177356753	0.264869766	0.257946463	81	17	62	0.209876543	0.176137204	-0.025836686
2010310C07Rik_chr6_42370671_42381215_+_ENSMUSG00000101268.6_ENSMUSG00000101268.6.unspliced	lncRNA	10545	0.0809482	0.806689	0.0405383	0.952151802	0.046381409	0.196801305	0.621669223	-0.006966122	0.07049109	0.104028448	50	25	24	0.5	0.088441748	-0.017926729
2200002D01Rik_chr7_29246561_29248466_-_ENSMUSG00000030587.5_ENSMUSG00000030587.5.unspliced	protein_coding	1906	1.458995	4.23148	0.543491	0.886179204	-0.107117779	-0.031323	-0.129118306	0.310379536	0.347311934	0.352379653	NA	NA	NA	NA	NA	NA
2210016F16Rik_chr13_58379817_58385225_-_ENSMUSG00000021550.6_ENSMUSG00000021550.6.unspliced	protein_coding	5409	0.687099	6.689785	0.15582515	0.977237215	-0.204866228	-0.140744884	-0.148449006	0.169529612	0.355937427	0.267424079	53	16	36	0.301886792	0.258908985	-0.010245244
2210016L21Rik_chr5_114942158_114949783_+_ENSMUSG00000029559.15_ENSMUSG00000029559.15.unspliced	protein_coding	7626	1.20123	11.28931	0.6626525	0.944557013	0.590493596	0.657194255	0.417221852	0.286498824	0.403934185	0.348698664	77	16	59	0.207792208	0.295581581	0.04155424
2210039B01Rik_chr12_73548478_73551986_+_ENSMUSG00000113800.1_ENSMUSG00000113800.1.unspliced	lncRNA	3509	0.2855485	3.06068	0.1309415	0.958973362	-0.044517686	0.031758005	0.15315389	0.045624396	0.081445301	0.264266063	NA	NA	NA	NA	NA	NA
2210406O10Rik_chr5_36447611_36464853_-_ENSMUSG00000039563.6_ENSMUSG00000039563.6.unspliced	lncRNA	17243	0.120046	1.28414	0.05139655	0.961516179	0.376831197	0.591233518	0.481717454	0.105296527	0.307662153	0.364016585	46	17	25	0.369565217	0.102289216	-0.030461558
2210408F21Rik_chr6_31220351_31337404_+_ENSMUSG00000087380.7_ENSMUSG00000087380.7.unspliced	lncRNA	117054	0.10643375	1.742095	0.0216581	0.987720447	0.006294429	0.356988274	0.567580108	-0.028259692	0.04235141	0.023104693	61	35	24	0.573770492	0.028376452	-0.031022104
2210408I21Rik_chr13_77135540_77613784_+_ENSMUSG00000071252.6_ENSMUSG00000071252.6.unspliced	protein_coding	478245	0.3468565	4.93347	0.09919865	0.980289056	-0.032094755	0.135228962	0.390890097	0.226481311	0.395304796	0.389470486	60	9	49	0.15	0.139802869	0.019913155
2210408I21Rik_chr13_77135540_77613784_+_ENSMUSG00000071252.6_ENSMUST00000168779.2	protein_coding	5051	1.88705	13.613685	2.324305	0.854165739	0.009819235	-0.135929623	-0.290743216	0.379257363	0.271043668	0.271996701	61	20	38	0.327868852	0.128146067	-0.019954056
2210408I21Rik_chr13_77135540_77613784_+_ENSMUSG00000071252.6_ENSMUST00000225605.1	protein_coding	1539	2.992765	17.329665	3.74183	0.822422187	0.723533828	0.434198171	0.257728867	0.346855316	0.314720188	0.266158628	76	22	51	0.289473684	0.130559649	-0.01122449
2210418O10Rik_chr2_176226569_176240328_+_ENSMUSG00000078894.9_ENSMUST00000099009.8	protein_coding	3823	2.017425	3.05052	0.1751313	0.945706686	0.719496803	0.449911262	0.299023773	NA	NA	NA	NA	NA	NA	NA	NA	NA
2300009A05Rik_chr9_63394447_63399246_-_ENSMUSG00000032403.8_ENSMUSG00000032403.8.unspliced	protein_coding	4800	1.27323	6.291125	0.9084945	0.87381354	0.568136353	0.48936732	0.360336836	0.26671338	0.383359789	0.295696697	68	24	42	0.352941176	0.210587112	0.049944
2310002D06Rik_chr12_80507206_80517954_+_ENSMUSG00000112701.1_ENSMUSG00000112701.1.unspliced	lncRNA	10749	0.0644812	1.673743	0	1	-0.163168463	0.107126337	0.316491963	-0.024613606	0.10878388	0.181952933	48	21	23	0.4375	0.13984399	-0.015709449
2310009B15Rik_chr1_138851983_138856852_-_ENSMUSG00000079283.2_ENSMUSG00000079283.2.unspliced	protein_coding	4870	0.9137525	4.392265	0.442257	0.908521049	0.072421706	0.371589418	0.483013881	0.103298448	0.159008017	0.096943161	NA	NA	NA	NA	NA	NA
2310010J17Rik_chr7_90124822_90129984_-_ENSMUSG00000097162.2_ENSMUSG00000097162.2.unspliced	lncRNA	5163	0.403342	2.096025	0.1981244	0.913639277	-0.20649665	0.111906727	0.098769392	0.06512654	-0.036440137	-0.033558155	83	34	44	0.409638554	0.188839049	0.0225101
2310011J03Rik_chr10_80318254_80320537_-_ENSMUSG00000020133.8_ENSMUSG00000020133.8.unspliced	protein_coding	2284	1.0032585	9.77876	0.491793	0.95211621	0.703894537	0.386475617	0.208885327	0.125484211	0.202088768	0.195671888	NA	NA	NA	NA	NA	NA
2310014F06Rik_chr7_112612560_112680081_-_ENSMUSG00000085945.3_ENSMUSG00000085945.3.unspliced	lncRNA	67522	0.672644	7.74796	0.231809	0.970950412	0.192183361	0.564005949	0.6983789	0.220491876	0.384256932	0.438687465	66	10	50	0.151515152	0.148426008	-0.019121094
2310015A10Rik_chr12_80120546_80132844_-_ENSMUSG00000097729.2_ENSMUSG00000097729.2.unspliced	lncRNA	12299	0.542326	4.4352	0.317216	0.933251635	-0.094796553	0.322932597	0.538482943	0.029956196	0.236092747	0.372502399	55	16	35	0.290909091	0.060078828	-0.033361082
2310022A10Rik_chr7_27553233_27582099_+_ENSMUSG00000049643.15_ENSMUSG00000049643.15.unspliced	protein_coding	28867	1.594145	17.7084	0.4304	0.976271859	0.000320916	0.374417528	0.537026542	0.111514725	0.280595683	0.228646049	77	27	46	0.350649351	0.17010558	-0.015066473
2310022B05Rik_chr8_124635756_124663369_-_ENSMUSG00000031983.7_ENSMUSG00000031983.7.unspliced	protein_coding	27614	0.7270475	10.082165	0.220912	0.978558638	-0.216255579	0.270755531	0.468262628	0.044707733	0.105667921	0.132636091	NA	NA	NA	NA	NA	NA
2310030G06Rik_chr9_50739691_50746536_-_ENSMUSG00000032062.3_ENSMUSG00000032062.3.unspliced	protein_coding	6846	1.48229	12.393055	0.5640525	0.956467715	-0.075085267	0.588893744	0.597799161	0.353481478	0.338824663	0.270312364	84	25	53	0.297619048	0.248418694	0.029430323
2310033P09Rik_chr11_59208321_59210738_+_ENSMUSG00000020441.6_ENSMUSG00000020441.6.unspliced	protein_coding	2418	0.735093	15.549545	2.067112	0.882661506	-0.035900894	0.088506627	-0.051338017	0.203926484	0.172170602	0.061268507	NA	NA	NA	NA	NA	NA
2310040G07Rik_chr5_76928372_76947758_+_ENSMUSG00000072852.4_ENSMUSG00000072852.4.unspliced	others	19387	0.1827475	11.34657805	0.480766	0.959351314	-0.051669266	0.293033259	0.160326992	0.123057595	0.147055451	0.102990758	42	20	21	0.476190476	0.259908227	0.057679659
2310043P16Rik_chr7_34389732_34393612_+_ENSMUSG00000108732.1_ENSMUST00000205403.1.monoexonic.unspliced	others	3881	0.431443	2.977125	0.27564	0.915259787	-0.175368543	0.258759281	0.336013027	0.013176158	0.101838107	0.209853347	93	48	42	0.516129032	0.017333049	-0.028987372
2310047D07Rik_chr5_149231332_149237984_+_ENSMUSG00000100783.1_ENSMUSG00000100783.1.unspliced	lncRNA	6653	0.1773235	1.952045	0.1916465	0.910599776	0.712787628	0.605839936	0.458589538	0.367682128	0.384872553	0.269888027	62	9	49	0.14516129	0.098674302	-0.012011657
2310047D07Rik_chr5_149231332_149237984_+_ENSMUSG00000100783.1_ENSMUST00000189493.1	lncRNA	735	0.110432	1.8338605	0.0308583	0.983451499	0.690113468	0.426183573	0.227024788	0.043795855	0.235636135	0.220465848	53	26	23	0.490566038	0.244349404	-0.025938396
2310057M21Rik_chr7_131338220_131362759_-_ENSMUSG00000040177.10_ENSMUSG00000040177.10.unspliced	protein_coding	24540	1.61825	15.86355	0.2205035	0.986290552	0.130018969	0.530083077	0.694122292	0.337223304	0.413889356	0.41780497	90	4	84	0.044444444	0.232423179	0.058703977
2310058D17Rik_chr11_58965748_58978050_-_ENSMUSG00000085379.1_ENSMUSG00000085379.1.unspliced	lncRNA	12303	2.79325	28.17595	0.774521	0.973246687	0.157632855	0.610132582	0.653372412	0.231003258	0.405758594	0.424736331	70	18	50	0.257142857	0.126363524	-0.010471832
2310061I04Rik_chr17_35892677_35897431_-_ENSMUSG00000050705.15_ENSMUSG00000050705.15.unspliced	protein_coding	4755	0.980806	10.467915	0.421127	0.961325615	-0.131083738	0.140628199	0.164172137	0.230155475	0.052718218	0.12665815	NA	NA	NA	NA	NA	NA
2310067P03Rik_chr13_83065457_83194347_+_ENSMUSG00000114372.1_ENSMUST00000225970.1	lncRNA	1032	0.479459	2.78221	0	1	0.075542759	0.054185589	-0.041847734	-0.001449852	-0.01971303	-0.053579397	NA	NA	NA	NA	NA	NA
2400006E01Rik_chr3_41521247_41528474_-_ENSMUSG00000106223.1_ENSMUSG00000106223.1.unspliced	lncRNA	7228	1.608875	17.2406	0.4433575	0.97492883	0.068581943	0.662376238	0.708394334	0.257039889	0.324753704	0.335972315	67	13	52	0.194029851	0.202678221	-0.014971931
2400006E01Rik_chr3_41521247_41528474_-_ENSMUSG00000106223.1_ENSMUST00000199633.1	lncRNA	643	3.91864	26.25445	6.57158	0.799805825	0.449502254	0.203788736	0.038554708	0.082904127	0.278453976	0.254839066	88	38	46	0.431818182	0.385098701	0.00682314
2410002F23Rik_chr7_44246722_44252319_+_ENSMUSG00000045411.16_ENSMUSG00000045411.16.unspliced	protein_coding	5598	5.68619	47.8163	3.205485	0.937174189	-0.19007462	-0.175196325	-0.13876394	0.163040677	0.250182228	0.314500044	98	47	48	0.479591837	0.498293504	0.150683756
2410002F23Rik_chr7_44246722_44252319_+_ENSMUSG00000045411.16_ENSMUST00000071296.10	protein_coding	4201	5.36252	28.5873	3.36068	0.894807747	-0.01702049	0.768693448	0.706867096	0.121970317	0.234446264	0.303469966	94	40	51	0.425531915	0.443154832	0.193013643
2410002F23Rik_chr7_44246722_44252319_+_ENSMUSG00000045411.16_ENSMUST00000107948.7	protein_coding	2908	6.003925	3.889660001	1.26788	0.754169624	-0.085152289	-0.16051792	-0.171018412	0.119548869	0.17250417	0.241213078	100	45	52	0.45	0.418739776	0.126353361
2410003L11Rik_chr11_97598511_97622893_+_ENSMUSG00000085860.1_ENSMUSG00000085860.1.unspliced	lncRNA	24383	2.308185	7.78654	0.566508	0.932179487	0.023329489	0.581930441	0.433685015	0.197877233	0.365972717	0.32576214	NA	NA	NA	NA	NA	NA
2410003L11Rik_chr11_97598511_97622893_+_ENSMUSG00000085860.1_ENSMUST00000145262.1	lncRNA	642	1.427	4.53494	0.1997	0.957821503	-0.176996897	-0.162456559	-0.140457385	0.114581288	0.121908138	0.155194773	NA	NA	NA	NA	NA	NA
2410004B18Rik_chr3_145938014_145944829_+_ENSMUSG00000036873.13_ENSMUSG00000036873.13.unspliced	protein_coding	6816	1.885615	14.9395	1.04515	0.934615397	0.240174495	0.425699964	0.700339499	-0.010710468	0.08347319	0.147089922	72	41	29	0.569444444	0.25803476	0.017892555
2410004P03Rik_chr12_17003319_17011727_-_ENSMUSG00000071398.8_ENSMUSG00000071398.8.unspliced	protein_coding	8409	0.07743835	0.7591395	0.03178485	0.959813034	-0.056333641	0.571889314	0.642251503	0.084722053	0.219054011	0.234145013	49	24	24	0.489795918	0.144434089	-0.001115662
2410006H16Rik_chr11_62602877_62604807_+_ENSMUSG00000086841.1_ENSMUSG00000086841.1.unspliced	lncRNA	1931	36.03045	323.6995	13.03055	0.961302681	-0.082639126	-0.051159228	0.080869685	0.051502319	0.196204416	0.217651661	NA	NA	NA	NA	NA	NA
2410018L13Rik_chr12_22953997_23010284_-_ENSMUSG00000073164.11_ENSMUSG00000073164.11.unspliced	lncRNA	56288	11.2935	57.44695	1.232225	0.979000642	0.160492121	0.452648157	0.733808466	0.397890716	0.656602552	0.616486131	75	3	70	0.04	0.220465108	-0.005037651
2410022M11Rik_chr14_56811989_56813899_+_ENSMUSG00000100017.2_ENSMUST00000186474.2.monoexonic.unspliced	lncRNA	1911	1.265175	3.17318	0.88855	0.781238536	0.702945159	0.510461942	0.31825594	0.033828079	0.105021839	0.077781751	68	29	36	0.426470588	0.267564271	0.032060885
2410131K14Rik_chr5_118245227_118266093_+_ENSMUSG00000032840.7_ENSMUSG00000032840.7.unspliced	protein_coding	20867	0.827827	10.247815	0.207177	0.980183916	-0.097518602	0.024915518	0.296723176	0.253881846	0.272807215	0.14651812	89	40	44	0.449438202	0.182084992	-0.018486161
2410141K09Rik_chr13_66418114_66441118_-_ENSMUSG00000074832.11_ENSMUSG00000074832.11.unspliced	protein_coding	23005	2.66479	13.03325	0.4328795	0.9678542	0.046185803	0.185125425	0.357391738	0.022110133	0.007907188	0.1297824	NA	NA	NA	NA	NA	NA
2410141K09Rik_chr13_66418114_66441118_-_ENSMUSG00000074832.11_ENSMUST00000172579.3	protein_coding	2587	5.03288	16.16505	1.100021	0.936286332	0.367476909	0.536713311	0.661456742	-0.018221571	-0.040798064	-0.04561306	NA	NA	NA	NA	NA	NA
2410141K09Rik_chr13_66418114_66441118_-_ENSMUSG00000074832.11_ENSMUST00000173583.7	protein_coding	515	20.0751	48.67595	15.69445	0.756185296	-0.150908285	-0.129434157	-0.170379981	-0.043533111	0.043554297	0.068297607	NA	NA	NA	NA	NA	NA
2500002B13Rik_chr8_57488054_57508877_+_ENSMUSG00000096917.2_ENSMUSG00000096917.2.unspliced	lncRNA	20824	0.2034335	2.17003	0.11004405	0.951736633	0.630894434	0.584755852	0.481313378	-0.002402056	0.102484836	0.187298444	94	43	45	0.457446809	0.200925126	-0.013459694
2500004C02Rik_chr2_153341157_153346073_-_ENSMUSG00000073236.4_ENSMUSG00000073236.4.unspliced	lncRNA	4917	3.28415	22.3325	2.057735	0.915632834	-0.158258554	0.390729975	0.553358791	0.344059985	0.483676948	0.351252473	65	17	48	0.261538462	0.32028294	0.058370187
2510002D24Rik_chr16_18836578_18840160_+_ENSMUSG00000071632.10_ENSMUSG00000071632.10.unspliced	protein_coding	3583	1.514865	11.01915	0.764979	0.935083959	0.704863414	0.580138177	0.496629974	0.330561033	0.340031334	0.2984395	100	15	82	0.15	0.292291202	0.005269138
2510002D24Rik_chr16_18836578_18840160_+_ENSMUSG00000071632.10_ENSMUST00000191388.1	protein_coding	995	0.1569664	2.34594	0	1	0.694605062	0.399608775	0.231352928	0.328214595	0.380428084	0.316727067	97	13	81	0.134020619	0.357623749	-0.000666623
2510009E07Rik_chr16_21649045_21694665_-_ENSMUSG00000043391.10_ENSMUSG00000043391.10.unspliced	protein_coding	45621	0.2665045	3.17627	0.09736105	0.970259003	0.183217897	0.258739698	0.438636391	0.375049249	0.43596006	0.405959965	82	9	71	0.109756098	0.170865888	0.002800322
2510009E07Rik_chr16_21649045_21694665_-_ENSMUSG00000043391.10_ENSMUST00000231592.1	protein_coding	1135	0.409095	1.57448	0.4369695	0.782758901	0.556417325	0.384886303	0.146647486	0.317784101	0.383551879	0.308812585	86	21	63	0.244186047	0.275655871	0.045712439
2510016D11Rik_chr5_120552055_120553039_-_ENSMUSG00000106825.1_ENSMUST00000201971.1.monoexonic.unspliced	others	985	0.756989	7.232395	0.5526595	0.929010195	-0.22464902	0.288969349	0.203579136	0.028967898	0.148359882	0.189804463	NA	NA	NA	NA	NA	NA
2510017J16Rik_chr5_3585112_3586374_+_ENSMUSG00000104891.1_ENSMUST00000198718.1.monoexonic.unspliced	lncRNA	1263	1.51569	23.53765	0.3950615	0.983492823	-0.1866673	0.52050411	0.262815258	0.163435633	0.194146746	0.103330158	NA	NA	NA	NA	NA	NA
2510039O18Rik_chr4_147940895_147947314_+_ENSMUSG00000044496.6_ENSMUSG00000044496.6.unspliced	protein_coding	6420	1.50723	17.75765	1.371575	0.9282995	0.148256258	0.541600962	0.79282589	0.000559354	0.076258572	0.036146723	89	38	44	0.426966292	0.246814506	0.055813741
2610001A08Rik_chr11_19005607_19006473_-_ENSMUSG00000103828.1_ENSMUST00000193315.1.monoexonic.unspliced	others	867	1.72145	21.91505	0.0849805	0.996137255	0.134814924	0.640998702	0.812367447	0.083106288	0.03593928	0.109211644	NA	NA	NA	NA	NA	NA
2610001J05Rik_chr6_13867735_13871518_-_ENSMUSG00000052419.7_ENSMUST00000185219.1	protein_coding	1606	1.193616	3.720895	1.019831	0.78487873	-0.079695163	-0.151463682	-0.189384712	0.220177932	0.134953503	0.1387277	86	21	59	0.244186047	0.305381464	0.111121828
2610002M06Rik_chrX_107782751_107816334_-_ENSMUSG00000031242.7_ENSMUSG00000031242.7.unspliced	protein_coding	33584	0.2859655	2.651315	0.05162425	0.980900699	-0.142733619	0.376419724	0.530903386	0.065097266	0.040247857	0.165109286	68	34	33	0.5	0.173006688	-0.013340607
2610005L07Rik_chr8_20385782_20424814_-_ENSMUSG00000071793.12_ENSMUSG00000071793.12.unspliced	others	39033	19.7055	19.9085	0.660136	0.967905699	0.246070874	0.573847787	0.667820919	0.265440217	0.457597439	0.552032183	65	13	52	0.2	0.169189122	-0.023999965
2610005L07Rik_chr8_20385782_20424814_-_ENSMUSG00000071793.12_ENSMUST00000140111.7	others	4009	4.44121	14.882345	2.948075	0.834660373	0.127356082	0.016259114	-0.083478645	-0.032053101	0.041000156	0.180289556	87	47	37	0.540229885	0.499704091	0.030983882
2610008E11Rik_chr10_79064374_79097600_-_ENSMUSG00000060301.6_ENSMUSG00000060301.6.unspliced	protein_coding	33227	0.7564495	8.303265	0.1466785	0.982641482	-0.14258391	0.171567735	0.389464892	0.18443359	0.253088389	0.3241905	61	13	47	0.213114754	0.227030206	0.05707183
2610008E11Rik_chr10_79064374_79097600_-_ENSMUSG00000060301.6_ENSMUST00000039271.6	protein_coding	4229	4.447775	20.87385	5.631115	0.7875449	0.720358205	0.450541409	0.2636785	0.194169008	0.170520541	0.187831354	53	10	40	0.188679245	0.181265194	-0.019866277
2610008E11Rik_chr10_79064374_79097600_-_ENSMUSG00000060301.6_ENSMUST00000220220.1	protein_coding	799	0.1542475	1.96689	0.0160929	0.991884499	-0.06979571	-0.317259449	-0.454355481	0.018097228	0.049836031	0.113225598	61	28	27	0.459016393	0.369578789	0.02361635
2610012C04Rik_chr1_135480392_135481414_-_ENSMUSG00000102474.1_ENSMUST00000193434.1.monoexonic.unspliced	others	1023	0.343128	6.63754	0	1	-0.060012145	0.730909741	0.661471689	0.155584929	0.071399577	0.081300209	NA	NA	NA	NA	NA	NA
2610017A05Rik_chr6_148831452_148833112_+_ENSMUSG00000107909.1_ENSMUST00000204670.1.monoexonic.unspliced	others	1661	0.262187	3.609855	0.458635	0.887271445	0.708625383	0.466494042	0.277945121	0.098947216	0.053066912	0.062198675	NA	NA	NA	NA	NA	NA
2610020C07Rik_chr16_11203366_11246201_+_ENSMUSG00000097537.2_ENSMUSG00000097537.2.unspliced	lncRNA	42836	1.13081	24.3491	5.2588895	0.822382756	0.034355343	0.575519947	0.652618465	0.134013801	0.332995586	0.419760586	83	18	58	0.21686747	0.081915809	-0.02789234
2610021A01Rik_chr7_41599230_41628533_+_ENSMUSG00000091474.2_ENSMUSG00000091474.2.unspliced	protein_coding	29304	1.29972	15.9727	0.304921	0.981267471	-0.112034505	0.243124415	0.366875064	0.175101663	0.204292454	0.272616675	44	20	22	0.454545455	0.220079388	-0.001273367
2610028D06Rik_chr9_45797348_45799060_-_ENSMUSG00000110997.1_ENSMUST00000215216.1.monoexonic.unspliced	others	1713	1.33554	9.577765	0.2479788	0.974762338	0.151930168	0.430704673	0.802147548	0.018469533	0.082821828	0.16776898	NA	NA	NA	NA	NA	NA
2610035D17Rik_chr11_113043895_113201838_-_ENSMUSG00000087259.7_ENSMUSG00000087259.7.unspliced	lncRNA	157944	0.763144	17.71358	0.208247	0.988380258	-0.020335975	0.025974413	0.223389747	0.268041714	0.510572937	0.354916793	71	27	41	0.38028169	0.11880449	-0.022068696
2610037D02Rik_chr15_96134819_96284495_-_ENSMUSG00000097536.2_ENSMUSG00000097536.2.unspliced	lncRNA	149677	0.259602	2.910195	0.09588585	0.968102704	0.386157613	0.680588932	0.739912058	0.261613733	0.538374208	0.517015261	38	2	35	0.052631579	0.163914509	-0.033027329
2610037D02Rik_chr15_96134819_96284495_-_ENSMUSG00000097536.2_ENSMUST00000185067.1	lncRNA	2997	5.56414	44.3457	2.92639	0.938094762	-0.146563327	0.431530448	0.387389201	0.011589137	0.166397355	0.223302042	56	29	24	0.517857143	0.17171301	-0.024172348
2610042L04Rik_chr14_4334763_4354688_+_ENSMUSG00000079388.9_ENSMUSG00000079388.9.unspliced	protein_coding	19926	0.240885	1.1352675	0.0255458	0.977993188	0.07292154	0.069159408	0.274025573	0.042898226	0.135902191	0.277994828	NA	NA	NA	NA	NA	NA
2610044O15Rik8_chr8_129216354_129234406_-_ENSMUSG00000071302.10_ENSMUSG00000071302.10.unspliced	protein_coding	18053	2.03435	16.80815	0.669446	0.961696906	0.360362756	0.680104971	0.687142789	0.318473492	0.451445539	0.333066138	68	20	47	0.294117647	0.317457027	0.045497246
2610044O15Rik8_chr8_129216354_129234406_-_ENSMUSG00000071302.10_ENSMUST00000186619.6	protein_coding	2337	3.10279	14.001625	3.93536	0.780600809	0.443345863	0.547831825	0.344597084	0.294705385	0.485869642	0.364664992	56	2	52	0.035714286	0.346428636	0.013230637
2610203C22Rik_chr1_9560832_9631175_-_ENSMUSG00000079671.8_ENSMUSG00000079671.8.unspliced	lncRNA	70344	0.09999785	1.40543	0.06691015	0.954555236	-0.046748042	0.332542103	0.552747161	0.037806069	0.163655728	0.255580266	49	16	28	0.326530612	0.053196021	-0.027868551
2610206C17Rik_chr7_84689640_84779053_+_ENSMUSG00000085236.3_ENSMUSG00000085236.3.unspliced	lncRNA	89414	0.09539475	1.1486875	0.008860875	0.992345136	0.250656068	0.510486752	0.615237186	0.034794698	0.238839043	0.270025978	53	21	30	0.396226415	0.013765263	-0.030657851
2610301B20Rik_chr4_10874498_10899425_+_ENSMUSG00000059482.15_ENSMUSG00000059482.15.unspliced	protein_coding	24928	1.33446	11.62702	0.4100495	0.965934441	-0.136984829	0.396652199	0.557452186	0.11705371	0.154056321	0.168506663	63	22	34	0.349206349	0.329819647	0.047248723
2610306O10Rik_chr7_128538932_128539543_+_ENSMUSG00000108614.1_ENSMUST00000206512.1.monoexonic.unspliced	others	612	0.1455915	8.25785	0.264055	0.969014557	-0.10710925	0.544146118	0.232285566	0.04205692	0.137696672	0.058758047	75	24	45	0.32	0.195408678	-0.016588889
2610307P16Rik_chr13_28460034_28885620_-_ENSMUSG00000085936.7_ENSMUSG00000085936.7.unspliced	lncRNA	425587	0.12474	2.24491	0.13513445	0.94322188	-0.100779158	0.098233271	0.391290055	0.217976116	0.208246119	0.322806343	61	12	47	0.196721311	0.108094908	0.018354543
2610307P16Rik_chr13_28460034_28885620_-_ENSMUSG00000085936.7_ENSMUST00000148885.7	lncRNA	1870	0.330164	1.588607	0.3993365	0.7991208	0.096641066	-0.01134346	-0.206779661	0.221676914	0.197436901	0.211101546	NA	NA	NA	NA	NA	NA
2610318M16Rik_chr14_8367440_8371010_+_ENSMUSG00000114532.1_ENSMUSG00000114532.1.unspliced	lncRNA	3571	0.0985974	0.938925	0.09942495	0.904247166	0.547432338	0.475392069	0.268791086	0.07657526	0.134809863	0.114246818	49	26	21	0.530612245	0.154716069	0.110499119
2610318N02Rik_chr16_17113398_17125167_-_ENSMUSG00000049916.12_ENSMUSG00000049916.12.unspliced	protein_coding	11770	1.283195	10.83762	0.629257	0.945123943	0.029298743	0.540190722	0.51634331	0.197074771	0.343220221	0.358156678	53	10	42	0.188679245	0.239721968	0.004519231
2610507B11Rik_chr11_78261752_78290623_+_ENSMUSG00000010277.7_ENSMUSG00000010277.7.unspliced	protein_coding	28872	2.59173	50.91285	0.852986	0.983522221	0.283246201	0.442009743	0.496999273	0.164671603	0.253052897	0.23752458	69	18	49	0.260869565	0.292594997	0.058773515
2610507I01Rik_chr11_59199836_59202385_-_ENSMUSG00000085882.1_ENSMUSG00000085882.1.unspliced	lncRNA	2550	0.7942785	7.385855	0.41553865	0.946735331	-0.086240551	0.089888024	0.054432096	0.229417293	0.326508228	0.331931878	73	31	41	0.424657534	0.187617239	0.001687718
2610509F24Rik_chr9_118402465_118403302_-_ENSMUSG00000103968.1_ENSMUST00000193035.1.monoexonic.unspliced	others	838	0.1255104	1.66552	0	1	0.420923557	0.231233046	0.044672249	0.044440209	-0.059991547	-0.022047303	NA	NA	NA	NA	NA	NA
2610528J11Rik_chr4_118526999_118530228_+_ENSMUSG00000028536.12_ENSMUSG00000028536.12.unspliced	protein_coding	3230	0.373493	3.24915	0.15372	0.954826367	-0.132794917	0.223659429	0.424340032	0.214089835	0.164287219	0.136460112	60	14	44	0.233333333	0.22156212	0.038185131
2700029L08Rik_chr5_134519325_134520789_-_ENSMUSG00000106691.1_ENSMUST00000202895.1.monoexonic.unspliced	others	1465	1.11631	30.305	0.510466	0.983434747	-0.117289876	0.639260107	0.525996844	0.373938763	0.173571423	0.147153971	NA	NA	NA	NA	NA	NA
2700038G22Rik_chr5_23850597_23855038_+_ENSMUSG00000097180.5_ENSMUSG00000097180.5.unspliced	lncRNA	4442	8.47407	65.188	2.699465	0.960236179	0.005032539	0.128926517	0.344920974	0.050239824	0.226049955	0.239787032	80	34	40	0.425	0.140024439	0.000639556
2700046G09Rik_chr19_32389216_32391190_+_ENSMUSG00000097787.2_ENSMUSG00000097787.2.unspliced	lncRNA	1975	1.17393	2.90572	0.694146	0.807174489	0.684192283	0.387977528	0.194494544	0.255785158	0.308250471	0.383407992	83	16	66	0.192771084	0.250779895	0.097265089
2700046G09Rik_chr19_32389216_32391190_+_ENSMUSG00000097787.2_ENSMUST00000181612.2	lncRNA	1647	1.341526	7.52944	0.8643395	0.897026185	-0.116380591	0.046327415	-0.040852199	0.28267521	0.327752902	0.433149313	73	13	60	0.178082192	0.211540313	0.076085531
2700049A03Rik_chr12_71136848_71243303_+_ENSMUSG00000034601.17_ENSMUSG00000034601.17.unspliced	protein_coding	106456	1.0108355	12.377485	0.198405	0.984223383	-0.098878248	0.329897138	0.545531116	0.358346396	0.314956702	0.354040606	62	3	55	0.048387097	0.134625484	-0.014180522
2700049A03Rik_chr12_71136848_71243303_+_ENSMUSG00000034601.17_ENSMUST00000149564.7	protein_coding	5763	6.531185	26.91	8.72151	0.755230413	0.56873935	0.309855224	0.105288645	0.355609311	0.268561591	0.237674808	45	11	33	0.244444444	0.106816322	-0.018415912
2700054A10Rik_chr17_13482553_13668891_-_ENSMUSG00000117042.1_ENSMUSG00000117042.1.unspliced	lncRNA	186339	0.3833025	0.4817055	0.09456465	0.835902224	0.73055265	0.440952216	0.278633554	0.097797936	0.362624123	0.390344281	60	18	39	0.3	0.196123227	-0.021867763
2700062C07Rik_chr18_24470850_24477798_+_ENSMUSG00000024273.8_ENSMUSG00000024273.8.unspliced	protein_coding	6949	1.72946	12.0404	0.8152385	0.936585141	-0.10441021	0.203455798	0.485104672	0.398431533	0.472713519	0.459551534	79	8	71	0.101265823	0.24172752	0.004038686
2700068H02Rik_chr4_106554669_106557897_-_ENSMUSG00000086172.1_ENSMUSG00000086172.1.unspliced	lncRNA	3229	0.347694	2.324994	0.438068	0.841455603	-0.13876254	-0.031360427	-0.105309098	0.115762369	0.190142113	0.286066739	NA	NA	NA	NA	NA	NA
2700078F05Rik_chr1_181950132_181953375_-_ENSMUSG00000103722.1_ENSMUST00000194331.1.monoexonic.unspliced	others	3244	0.2690555	10.436194	0.060448	0.994241206	-0.000137219	-0.0793662	-0.051119885	0.032684769	0.075440957	0.081436451	NA	NA	NA	NA	NA	NA
2700081O15Rik_chr19_7417625_7425904_+_ENSMUSG00000053080.10_ENSMUSG00000053080.10.unspliced	protein_coding	8280	0.769377	6.552045	0.2282115	0.96634176	-0.181590346	0.078627379	0.057943404	0.233445826	0.50962548	0.478213326	77	3	72	0.038961039	0.22807007	0.017879286
2700097O09Rik_chr12_55045661_55080110_-_ENSMUSG00000062198.5_ENSMUSG00000062198.5.unspliced	protein_coding	34450	1.668525	15.456775	0.9190225	0.943879222	0.088469052	0.531526529	0.522506811	0.169749974	0.389623914	0.388696569	67	15	49	0.223880597	0.206340396	-0.003247124
2700099C18Rik_chr17_94750100_94775132_+_ENSMUSG00000098090.8_ENSMUSG00000098090.8.unspliced	others	25033	1.53802	14.3503	0.6438725	0.957058484	-0.06479149	0.552598057	0.594153664	0.21438642	0.300144692	0.311997264	65	19	45	0.292307692	0.277805865	0.052457761
2700099C18Rik_chr17_94750100_94775132_+_ENSMUSG00000098090.8_ENSMUST00000182402.7	others	1275	7.998185	39.0015	7.52404	0.838281512	0.088803743	-0.108314259	-0.223962617	0.225439928	0.303478671	0.291823688	NA	NA	NA	NA	NA	NA
2700099C18Rik_chr17_94750100_94775132_+_ENSMUSG00000098090.8_ENSMUST00000183133.2	others	1344	1.23685	5.88297	0.2485985	0.95945597	-0.031413587	-0.234771903	-0.314038134	0.244824308	0.338928035	0.328101014	NA	NA	NA	NA	NA	NA
2810001G20Rik_chr11_64079484_64083259_+_ENSMUSG00000087497.7_ENSMUSG00000087497.7.unspliced	lncRNA	3776	1.91478	18.05705	1.465403	0.924937558	-0.026336672	0.753480061	0.767373555	0.080102225	0.151581093	0.203817241	NA	NA	NA	NA	NA	NA
2810002D19Rik_chr2_94406151_94411682_+_ENSMUSG00000045464.5_ENSMUSG00000045464.5.unspliced	lncRNA	5532	0.4675405	9.42791	0.1507805	0.984258756	0.113729127	0.456071213	0.581983882	0.237237446	0.090924505	0.103558661	79	21	53	0.265822785	0.178556113	-0.002460278
2810004N23Rik_chr8_124836945_124863120_-_ENSMUSG00000031984.8_ENSMUSG00000031984.8.unspliced	protein_coding	26176	4.47973	28.6913	2.51034	0.919544614	0.382156669	0.811789645	0.927519334	0.23738347	0.326984434	0.275952677	65	15	48	0.230769231	0.291585392	0.048140496
2810006K23Rik_chr5_124328089_124341844_+_ENSMUSG00000047635.6_ENSMUSG00000047635.6.unspliced	protein_coding	13756	0.7132235	9.65241	0.1914525	0.980551079	0.065415202	0.373803242	0.613943862	0.253091731	0.206372561	0.226269292	83	15	64	0.180722892	0.27368356	0.015826053
2810013P06Rik_chr8_123042466_123044602_+_ENSMUSG00000099881.1_ENSMUST00000186531.1.monoexonic.unspliced	lncRNA	2137	3.789785	15.420025	3.788485	0.802770491	0.579098571	0.49341409	0.223028971	0.357893792	0.273164383	0.28622781	77	17	57	0.220779221	0.264050033	-0.020007091
2810021J22Rik_chr11_58867216_58883288_+_ENSMUSG00000020491.15_ENSMUSG00000020491.15.unspliced	protein_coding	16073	0.817313	13.881365	0.314585	0.977839806	0.014876578	0.319630206	0.623537244	0.332310969	0.336562176	0.340834383	88	11	74	0.125	0.208336998	0.007768544
2810025M15Rik_chr1_157412352_157420236_+_ENSMUSG00000049881.13_ENSMUSG00000049881.13.unspliced	others	7885	0.5318995	5.95911	0.2892075	0.95371434	-0.010722746	0.372203787	0.549686278	0.126549841	0.079505909	0.084900424	51	18	31	0.352941176	0.239006898	0.033149424
2810029C07Rik_chr12_111572317_111574402_-_ENSMUSG00000096995.2_ENSMUSG00000096995.2.unspliced	lncRNA	2086	1.16865	5.22918	0	1	0.598858538	0.435857501	0.248577109	0.102924388	0.222532451	0.295382699	57	17	39	0.298245614	0.231749431	0.007075645
2810030D12Rik_chr8_13200720_13207714_+_ENSMUSG00000099338.1_ENSMUSG00000099338.1.unspliced	lncRNA	6995	0.1006496	0.5138755	0.04118045	0.92580847	0.568343158	0.497304269	0.353318862	0.355309979	0.181502644	0.242590759	66	24	41	0.363636364	0.124840813	0.003603881
2810030D12Rik_chr8_13200720_13207714_+_ENSMUSG00000099338.1_ENSMUST00000190461.1	lncRNA	1039	0.07078135	0.2712365	0.0512895	0.840975611	0.732974923	0.448396696	0.271439944	0.223833595	0.128287501	0.09580674	NA	NA	NA	NA	NA	NA
2810039B14Rik_chr15_75642129_75653643_+_ENSMUSG00000099034.7_ENSMUSG00000099034.7.unspliced	others	11515	0.2232725	2.569455	0.181693	0.933957388	0.388235141	0.521881755	0.429493483	0.308022102	0.489151482	0.399042282	56	15	40	0.267857143	0.158641656	-0.008594443
2810047C21Rik1_chr7_8086326_8093041_-_ENSMUSG00000092574.4_ENSMUSG00000092574.4.unspliced	others	6716	0.473371	1.4737805	0.02917445	0.980588606	-0.035457937	0.191217636	0.047443929	0.173568086	0.14184111	0.201344997	NA	NA	NA	NA	NA	NA
2810402E24Rik_chr14_20641009_20644048_+_ENSMUSG00000099966.1_ENSMUST00000190699.1.monoexonic.unspliced	lncRNA	3040	2.05944	15.183925	1.904805	0.888534432	0.705070656	0.461815983	0.287468904	0.3889642	0.386728409	0.309277076	66	14	49	0.212121212	0.283111313	0.011411665
2810403D21Rik_chrX_108833800_108974906_+_ENSMUSG00000086629.8_ENSMUSG00000086629.8.unspliced	lncRNA	141107	0.4130535	4.60894	0.148792	0.968726275	-0.002655419	0.324247781	0.486522773	0.202401528	0.238371757	0.282754213	60	23	32	0.383333333	0.107038754	-0.031626506
2810403D21Rik_chrX_108833800_108974906_+_ENSMUSG00000086629.8_ENSMUST00000151166.1	lncRNA	1107	0.690794	2.00387255	0.611026	0.766328984	-0.101510499	-0.118820024	-0.12140161	0.128183017	0.177022386	0.161802436	87	41	42	0.471264368	0.298502905	0.109489139
2810405F17Rik_chr4_137387266_137388382_-_ENSMUSG00000101493.1_ENSMUST00000189334.1.monoexonic.unspliced	lncRNA	1117	3.42867	20.6257	1.379035	0.937330079	-0.193286204	-0.019995271	0.0966578	-0.094319224	0.000359957	0.190373994	NA	NA	NA	NA	NA	NA
2810408A11Rik_chr11_69897352_69900987_-_ENSMUSG00000018570.17_ENSMUSG00000018570.17.unspliced	protein_coding	3636	0.775572	5.462265	0.4646555	0.921602542	0.667777142	0.399356656	0.198330709	0.325231907	0.309139761	0.272208544	NA	NA	NA	NA	NA	NA
2810408I11Rik_chr1_64679871_64690659_-_ENSMUSG00000087213.2_ENSMUSG00000087213.2.unspliced	lncRNA	10789	0.604976	7.39374	0.2027475	0.973310362	-0.047702331	0.292151029	0.538874922	0.322761022	0.245730856	0.177988292	88	34	51	0.386363636	0.242799033	0.032942589
2810410L24Rik_chr11_120185400_120189852_-_ENSMUSG00000075389.3_ENSMUSG00000075389.3.unspliced	lncRNA	4453	2.06472	10.031375	1.183318	0.89448503	0.552394489	0.343266898	0.210349383	0.35945253	0.452040723	0.475174625	85	21	63	0.247058824	0.294695442	-0.012274978
2810414N06Rik_chr1_151748949_151755018_-_ENSMUSG00000100594.1_ENSMUSG00000100594.1.unspliced	lncRNA	6070	0.157067	0.770277	0.05869305	0.929197623	-0.091261839	-0.161554483	0.038254642	0.047864021	0.168542072	0.146864906	NA	NA	NA	NA	NA	NA
2810428J06Rik_chr3_135425237_135427932_-_ENSMUSG00000105981.1_ENSMUST00000198336.1.monoexonic.unspliced	others	2696	0.3539265	8.660395	0.321641	0.964190636	0.133508619	0.617587661	0.754153653	0.040261013	0.090686128	0.104118998	NA	NA	NA	NA	NA	NA
2810429I04Rik_chr13_3478230_3501393_+_ENSMUSG00000097709.8_ENSMUSG00000097709.8.unspliced	lncRNA	23164	1.076845	8.688925	1.002417	0.896565718	0.404914415	0.632154414	0.451070089	0.122622358	0.249788349	0.282406629	65	8	54	0.123076923	0.146621421	-0.012561077
2810429I04Rik_chr13_3478230_3501393_+_ENSMUSG00000097709.8_ENSMUST00000185835.6	lncRNA	923	1.96508	14.75445	2.07635	0.876633909	0.332675352	0.173106074	0.021974961	0.209664676	0.17193034	0.163711923	72	22	45	0.305555556	0.324590485	0.105699027
2810430I11Rik_chr2_27882925_27887052_-_ENSMUSG00000085766.1_ENSMUST00000154246.1	lncRNA	3416	0.0671514	0.599915	0	1	0.708628751	0.422418302	0.236458021	0.164981859	0.028365322	0.131993055	NA	NA	NA	NA	NA	NA
2810454H06Rik_chr6_134897961_134901108_+_ENSMUSG00000100876.1_ENSMUST00000189942.1.monoexonic.unspliced	lncRNA	3148	0.5587945	4.78177	0.218884	0.956228925	0.698465302	0.473547035	0.279355275	0.254351753	0.110823037	0.150690765	64	32	32	0.5	0.20644169	-0.01807677
2810455O05Rik_chr8_123838553_123840785_-_ENSMUSG00000085030.1_ENSMUSG00000085030.1.unspliced	lncRNA	2233	0.9078805	13.57375	0.1984895	0.985587711	0.183442579	0.003690938	-0.129369206	0.196697057	0.401241049	0.356922887	76	19	54	0.25	0.275292407	0.011490997
2810457G06Rik_chr14_46883698_46885064_-_ENSMUSG00000115410.1_ENSMUST00000228355.1.monoexonic.unspliced	lncRNA	1367	0.08130235	8.01895	2.3542408	0.773045648	-0.034790613	-0.146741025	-0.200271562	0.081062555	0.157245607	0.240522803	NA	NA	NA	NA	NA	NA
2900005J15Rik_chr5_25100983_25110109_+_ENSMUSG00000043833.6_ENSMUSG00000043833.6.unspliced	lncRNA	9127	0.135835	1.81395	0.0436873	0.976482331	0.09883332	0.382035344	0.339545004	0.343700513	0.458814526	0.46267929	NA	NA	NA	NA	NA	NA
2900005J15Rik_chr5_25100983_25110109_+_ENSMUSG00000043833.6_ENSMUST00000171190.1	lncRNA	2025	0.452204	3.00535	0.1399172	0.955515004	0.437549346	0.230128397	0.084100801	0.296382726	0.380815628	0.380647798	NA	NA	NA	NA	NA	NA
2900009J06Rik_chr1_127753616_127774092_-_ENSMUSG00000102014.1_ENSMUSG00000102014.1.unspliced	lncRNA	20477	0.346562	5.037135	0.111708	0.978304252	-0.119601141	0.227068961	0.549783944	0.031291935	0.243072743	0.378267689	61	17	39	0.278688525	0.050824297	-0.034701368
2900026A02Rik_chr5_113086323_113221236_-_ENSMUSG00000051339.10_ENSMUSG00000051339.10.unspliced	protein_coding	134914	0.840235	10.62982	0.1519465	0.985907087	0.199493034	-0.112175881	-0.080020634	0.037683254	0.179971211	0.157471389	84	47	34	0.55952381	0.238878533	-0.010790843
2900052L18Rik_chr11_120229802_120231585_-_ENSMUSG00000043993.6_ENSMUSG00000043993.6.unspliced	lncRNA	1784	3.53491	12.47055	0.548885	0.957841104	-0.229446269	-0.245495492	-0.162165791	-0.026738826	0.295587501	0.353291885	109	60	44	0.550458716	0.152729613	0.023175702
2900052L18Rik_chr11_120229802_120231585_-_ENSMUSG00000043993.6_ENSMUST00000139014.1	lncRNA	1588	6.68524	27.5424	3.17421	0.896661448	-0.280976169	-0.049028707	0.064390154	0.002427932	0.340195937	0.383300124	70	31	37	0.442857143	0.213940975	-0.007142487
2900060B14Rik_chr1_118458652_118459267_-_ENSMUSG00000107722.1_ENSMUST00000203191.1.monoexonic.unspliced	lncRNA	616	0.841584	5.29975	0.1139885	0.978944587	-0.095198302	-0.049389465	-0.140564437	0.185466985	0.216922337	0.214572129	84	37	42	0.44047619	0.335193108	-0.008298968
2900060N12Rik_chr12_24796664_24831202_-_ENSMUSG00000113621.1_ENSMUST00000221412.1	lncRNA	3721	0.2524235	1.415995	0.1262475	0.918140305	NA	NA	NA	-0.119671165	0.010428993	0.021871813	NA	NA	NA	NA	NA	NA
2900076A07Rik_chr7_81523550_81531498_+_ENSMUSG00000097277.7_ENSMUSG00000097277.7.unspliced	lncRNA	7949	2.07388	16.1082	1.196435	0.930860431	-0.005338614	0.605719607	0.628327978	0.18158605	0.228164465	0.302309357	66	14	47	0.212121212	0.087810367	0.013081621
2900076G11Rik_chr5_31581079_31581709_+_ENSMUSG00000107015.1_ENSMUST00000202297.1.monoexonic.unspliced	others	631	0.7340115	8.70997	0.249035	0.972202828	-0.016828716	-0.111745611	-0.171091553	0.133498999	0.127689681	0.160694493	NA	NA	NA	NA	NA	NA
2900078I11Rik_chr10_39657428_39658426_-_ENSMUSG00000111358.1_ENSMUST00000214556.1.monoexonic.unspliced	others	999	0.07280475	5.31567	0.470063	0.918754806	-0.139410976	0.226372911	0.173250694	-0.064281899	0.072483074	0.059605354	NA	NA	NA	NA	NA	NA
2900089D17Rik_chr5_144241690_144256186_-_ENSMUSG00000087484.1_ENSMUSG00000087484.1.unspliced	lncRNA	14497	0.363637	2.3246	0.594709	0.796284326	0.37295992	0.809051561	0.632462368	0.228855793	0.538381834	0.505856951	62	15	46	0.241935484	0.090346467	-0.008005751
2900092N22Rik_chr2_14673404_14674812_+_ENSMUSG00000104034.1_ENSMUST00000193601.1.monoexonic.unspliced	others	1409	0.0654224	0.4318235	0	1	NA	NA	NA	-0.034958175	0.050612164	0.058666219	NA	NA	NA	NA	NA	NA
2900093K20Rik_chr2_163419795_163420361_+_ENSMUSG00000099632.1_ENSMUST00000190930.1.monoexonic.unspliced	lncRNA	567	1.85996	13.31634	2.04642	0.866793467	0.365803086	0.078410624	-0.048332124	0.08559092	0.095354288	0.054161915	74	35	37	0.472972973	0.356219987	0.000652508
3000002C10Rik_chr9_109827943_109832706_-_ENSMUSG00000070282.6_ENSMUSG00000070282.6.unspliced	others	4764	0.563833	4.472255	0.194391	0.958344601	0.696197873	0.637318676	0.529095658	0.458120592	0.403391188	0.304783894	128	25	96	0.1953125	0.254295311	0.029163308
3000002C10Rik_chr9_109827943_109832706_-_ENSMUSG00000070282.6_ENSMUST00000125451.1	others	1614	0.3642755	0.908135	0.1950785	0.823172487	0.668451976	0.356481671	0.19612499	0.316136389	0.400842038	0.328181678	102	22	76	0.215686275	0.11375778	0.016455656
3010003L21Rik_chr6_148944867_148947129_+_ENSMUSG00000085355.2_ENSMUSG00000085355.2.unspliced	lncRNA	2263	0.169042	2.158715	0.617222	0.777652735	0.596578205	0.333587563	0.122902424	0.116228171	0.007916817	0.077330863	NA	NA	NA	NA	NA	NA
3010003L21Rik_chr6_148944867_148947129_+_ENSMUSG00000085355.2_ENSMUST00000047953.9	lncRNA	1729	0.2486235	2.67866	0.233570695	0.919796637	0.544754186	0.33478785	0.136811791	0.075952149	-0.015233232	0.054999601	NA	NA	NA	NA	NA	NA
3110001I22Rik_chr16_13671929_13678388_+_ENSMUSG00000079737.4_ENSMUSG00000079737.4.unspliced	protein_coding	6460	0.8035925	7.89643	0.1949509	0.97590635	-0.012600722	0.786970877	0.70754922	0.515991392	0.554788341	0.402300448	NA	NA	NA	NA	NA	NA
3110009E18Rik_chr1_120121187_120188189_+_ENSMUSG00000026388.15_ENSMUSG00000026388.15.unspliced	protein_coding	67003	0.383975	4.432385	0.093247	0.979395806	0.040643296	0.698481157	0.779788403	0.112850753	0.217376255	0.198162559	68	20	46	0.294117647	0.227256764	0.0194403
3110009E18Rik_chr1_120121187_120188189_+_ENSMUSG00000026388.15_ENSMUST00000027637.12	protein_coding	1007	1.771755	7.971605	0.894059	0.899154874	0.530909932	0.348788819	0.195886454	0.021280193	0.075020879	0.182520212	NA	NA	NA	NA	NA	NA
3110040N11Rik_chr7_81782182_81789478_-_ENSMUSG00000025102.14_ENSMUSG00000025102.14.unspliced	protein_coding	7297	0.966109	11.776945	0.476268	0.961131174	0.054149207	0.365191387	0.547552933	0.144646493	0.170839485	0.144333829	84	37	47	0.44047619	0.181927946	0.024485597
3110045C21Rik_chr1_169969409_169972396_+_ENSMUSG00000097503.2_ENSMUSG00000097503.2.unspliced	lncRNA	2988	0.1957877	2.120575	0.2511055	0.894123386	0.000876535	-0.082726053	-0.103460193	0.120119478	0.059353337	0.077604122	53	25	26	0.471698113	0.19440261	0.03047619
3110053B16Rik_chr12_20874125_20921262_-_ENSMUSG00000085642.8_ENSMUSG00000085642.8.unspliced	others	47138	1.225635	7.486915	0.5649035	0.929841501	0.012027916	0.405724984	0.529342555	0.230609042	0.451785205	0.442441939	52	6	44	0.115384615	0.152730996	-0.016605232
3110056K07Rik_chr12_70991615_71015832_-_ENSMUSG00000085622.9_ENSMUSG00000085622.9.unspliced	lncRNA	24218	1.48417	17.1803	1.006776	0.944643328	0.006983258	0.102830869	0.23334698	0.181532696	0.42403505	0.511193743	54	15	37	0.277777778	0.205144336	-0.023018175
3110056K07Rik_chr12_70991615_71015832_-_ENSMUSG00000085622.9_ENSMUST00000136690.2	lncRNA	1063	2.875995	14.069595	2.392715	0.854654966	0.155138198	0.195115571	0.152346114	0.111984394	0.174888684	0.213747951	80	29	48	0.3625	0.349620856	0.014162859
3110067C02Rik_chrX_150463726_150466156_+_ENSMUSG00000081187.1_ENSMUSG00000081187.1.unspliced	others	2431	0.098735	5.99443	0	1	0.736335962	0.463310682	0.286164585	0.091042696	0.114229212	0.097806097	87	19	62	0.218390805	0.35181934	0.037031103
3110070M22Rik_chr13_119487252_119488384_-_ENSMUSG00000074635.3_ENSMUST00000238285.1.monoexonic.unspliced	lncRNA	1133	28.9524	59.16105	16.32105	0.783775889	0.666860824	0.40648899	0.208772825	0.516946283	0.329419938	0.242638068	NA	NA	NA	NA	NA	NA
3110080O07Rik_chr3_51829385_51830405_-_ENSMUSG00000103284.1_ENSMUST00000193469.1.monoexonic.unspliced	others	1021	1.30462	11.87281	0.291218	0.976059082	0.095512039	0.419492771	0.67669862	0.139028589	0.141779503	0.148974395	55	10	41	0.181818182	0.198422891	0.055591305
3110082I17Rik_chr5_139359739_139460527_-_ENSMUSG00000053553.11_ENSMUSG00000053553.11.unspliced	protein_coding	100789	1.93932	22.3507	0.3343985	0.985259112	0.09153263	-0.042652201	0.023776709	0.135375457	0.491477387	0.277132373	69	32	35	0.463768116	0.278314543	-0.004674506
3110083C13Rik_chr14_57999323_58003697_+_ENSMUSG00000097303.2_ENSMUSG00000097303.2.unspliced	lncRNA	4375	0.7695	5.5821	0.3823505	0.9358951	-0.011535921	0.348342352	0.55438024	0.214253754	0.114248973	0.133350455	57	25	30	0.438596491	0.104506223	-0.021999916
3222401L13Rik_chr18_37655451_37661742_+_ENSMUSG00000073590.3_ENSMUST00000192137.1.monoexonic.unspliced	lncRNA	6292	1.20771	6.634845	1.124451	0.855083374	0.700831279	0.459246773	0.26431538	0.356851461	0.372881318	0.321596838	80	14	64	0.175	0.070377214	-0.022840423
3300002I08Rik_chr2_150310935_150362765_-_ENSMUSG00000063364.10_ENSMUSG00000063364.10.unspliced	protein_coding	51831	1.02668	9.86314	0.7517655	0.929178314	0.635695563	0.485863068	0.362221135	0.299239514	0.314321666	0.205955588	68	12	53	0.176470588	0.275040019	-0.018769231
3300002P13Rik_chr7_3421665_3423445_-_ENSMUSG00000107585.1_ENSMUST00000204020.1	lncRNA	1092	0.0694355	0.2356945	0.053228	0.815770665	NA	NA	NA	0.146565814	0.037692444	0.062859287	NA	NA	NA	NA	NA	NA
3632454L22Rik_chrX_135022734_135060336_-_ENSMUSG00000089759.7_ENSMUST00000153610.7	lncRNA	2872	0.09278965	1.499311	0.0556831	0.964190797	0.16146529	0.292837961	0.572063481	0.154935271	0.093999554	0.059340731	NA	NA	NA	NA	NA	NA
3830406C13Rik_chr14_12284173_12303231_+_ENSMUSG00000033111.16_ENSMUSG00000033111.16.unspliced	protein_coding	19059	0.453467	5.080255	0.13873745	0.973416813	0.189457584	0.411319926	0.636637762	0.214117562	0.345625448	0.381329162	53	11	40	0.20754717	0.103319319	-0.011285036
3830406C13Rik_chr14_12284173_12303231_+_ENSMUSG00000033111.16_ENSMUST00000224389.1	protein_coding	2444	0.339285	3.15676	0.598069068	0.840720028	NA	NA	NA	0.307157081	0.217323375	0.24610057	70	28	39	0.4	0.185107332	0.001622114
3830408C21Rik_chr13_107022553_107055497_+_ENSMUSG00000071181.2_ENSMUSG00000071181.2.unspliced	lncRNA	32945	0.160104	1.75899	0.0842053	0.954315584	-0.012420799	0.4055008	0.290475367	0.176093735	0.322889844	0.324609424	66	20	45	0.303030303	0.089058815	-0.032145246
3830408C21Rik_chr13_107022553_107055497_+_ENSMUSG00000071181.2_ENSMUST00000225489.1	lncRNA	1810	0.69259	1.08668	0.220245	0.83147847	-0.191554393	0.023929932	0.041753317	-0.031111706	0.08172251	0.159670895	NA	NA	NA	NA	NA	NA
3830417A13Rik_chrX_64173548_64178778_+_ENSMUSG00000031179.14_ENSMUSG00000031179.14.unspliced	protein_coding	5231	0.830629	11.12982	0.22127	0.980506718	0.170114166	0.462912547	0.768222012	-0.032424541	0.070058402	0.077762683	79	37	38	0.46835443	0.353966416	-0.017628803
3830432H09Rik_chr1_119529480_119536165_-_ENSMUSG00000101731.1_ENSMUSG00000101731.1.unspliced	lncRNA	6686	0.2234955	2.12639	0.0614923	0.971894146	-0.263142844	0.00912518	0.268552678	0.192858341	0.280107185	0.301563522	55	16	38	0.290909091	0.130597741	-0.002510222
3830432H09Rik_chr1_119529480_119536165_-_ENSMUSG00000101731.1_ENSMUST00000188909.1	lncRNA	2414	0.149364	1.457466	0.235576	0.860856376	0.718475502	0.467601963	0.279539305	0.141306091	0.230846377	0.281051638	63	22	40	0.349206349	0.153077278	0.004202844
4632404H12Rik_chr3_89767511_89773240_-_ENSMUSG00000042579.2_ENSMUSG00000042579.2.unspliced	lncRNA	5730	0.753444	3.05616	0.775738	0.797557764	0.618667796	0.534870889	0.331399576	0.333690037	0.443270895	0.447754697	74	22	51	0.297297297	0.116408141	0.024442862
4632404H12Rik_chr3_89767511_89773240_-_ENSMUSG00000042579.2_ENSMUST00000195940.1	lncRNA	4671	0.177345	5.369895	2.99235e-05	0.999994428	-0.061125868	0.658763598	0.725616553	0.265553562	0.397811788	0.320217157	49	17	32	0.346938776	0.184388995	0.002318069
4632411P08Rik_chr5_29378699_29390488_+_ENSMUSG00000097561.1_ENSMUSG00000097561.1.unspliced	lncRNA	11790	0.172246	0.968255	0.0728387	0.930036365	-0.049721097	0.603274284	0.556193007	0.397797088	0.313223819	0.205209077	80	26	51	0.325	0.247161295	0.004467512
4632411P08Rik_chr5_29378699_29390488_+_ENSMUSG00000097561.1_ENSMUST00000181005.1	lncRNA	3237	0.1903875	1.5770495	0.049065085	0.969826797	0.709328935	0.479004357	0.292548046	0.263261042	0.206838636	0.200494536	NA	NA	NA	NA	NA	NA
4632415L05Rik_chr3_19894886_19901033_+_ENSMUSG00000048106.6_ENSMUST00000198527.2.monoexonic.unspliced	others	6148	1.313915	4.61338	1.1533925	0.799993411	0.678275129	0.462170197	0.308902941	0.352768842	0.450698456	0.33245474	75	23	52	0.306666667	0.253500617	0.072998696
4632418H02Rik_chr9_122127294_122130014_+_ENSMUSG00000111605.1_ENSMUST00000217287.1.monoexonic.unspliced	others	2721	0.39615	9.53877	0.04289375	0.995523351	0.162909994	0.25803198	0.571621432	0.134546352	0.15729982	0.146415171	NA	NA	NA	NA	NA	NA
4632427E13Rik_chr7_92734166_92741468_-_ENSMUSG00000074024.5_ENSMUSG00000074024.5.unspliced	lncRNA	7303	12.0826	104.6731	1.94583	0.981749676	-0.152040175	-0.188329458	-0.203869597	0.170331461	0.533805618	0.494346065	74	16	56	0.216216216	0.380978016	0.081825382
4632428C04Rik_chr16_30008667_30021430_+_ENSMUSG00000097184.2_ENSMUSG00000097184.2.unspliced	lncRNA	12764	0.2726305	2.768385	0.1646693	0.943857398	-0.151521622	0.044458909	0.268283672	0.240009303	0.313271306	0.369822767	61	17	44	0.278688525	0.162647254	0.012601158
4633401B06Rik_chr3_121787500_121788572_-_ENSMUSG00000105597.1_ENSMUST00000198169.1.monoexonic.unspliced	others	1073	0.07655945	7.103072	0	1	-0.05582392	-0.119614902	-0.112389832	-0.000244016	0.013526849	0.018700568	NA	NA	NA	NA	NA	NA
4731419I09Rik_chr3_89337850_89347831_+_ENSMUSG00000097004.1_ENSMUSG00000097004.1.unspliced	lncRNA	9982	0.608865	11.26264	2.1412505	0.840251567	0.087631054	0.72159117	0.656700179	0.094723166	0.22059373	0.346532845	37	16	21	0.432432432	0.106595266	-0.031930152
4732414G09Rik_chr11_73015856_73018841_-_ENSMUSG00000086943.2_ENSMUST00000156243.2	lncRNA	2422	0.08201645	0.6821185	0.02138215	0.969606069	0.713529586	0.611949414	0.60282236	0.076088654	0.079466319	0.053725087	53	25	28	0.471698113	0.147516576	0.071646828
4732416N19Rik_chr6_148212253_148215731_+_ENSMUSG00000107402.1_ENSMUST00000203932.1.monoexonic.unspliced	others	3479	3.433965	38.0807	0.942176	0.975855803	0.342430973	0.386475465	0.479353147	0.326432807	0.45600565	0.41634019	100	20	76	0.2	0.270039869	0.006034004
4732419C18Rik_chr8_123744631_123754726_-_ENSMUSG00000097203.2_ENSMUSG00000097203.2.unspliced	lncRNA	10096	0.1163943	1.45946	0.1097475	0.930061831	-0.170120201	0.446998881	0.283291705	0.180083016	0.143450796	0.099702387	61	29	30	0.475409836	0.117514222	0.023310166
4732440D04Rik_chr1_6209866_6215293_-_ENSMUSG00000090031.2_ENSMUST00000191825.1.monoexonic.unspliced	lncRNA	5428	1.11017	9.46085	0.841626	0.918308376	0.457697772	0.522160369	0.318221195	0.27000285	0.46359434	0.391507486	68	27	38	0.397058824	0.203516873	0.007842911
4732463B04Rik_chr12_84039469_84053807_-_ENSMUSG00000097762.1_ENSMUSG00000097762.1.unspliced	lncRNA	14339	0.3763565	2.746195	0.142088	0.950805375	-0.172557113	0.261101121	0.238916784	-0.010772974	0.257112282	0.364857656	51	20	27	0.392156863	0.039936444	-0.034095213
4732471J01Rik_chr7_25376819_25566417_+_ENSMUSG00000053714.8_ENSMUSG00000053714.8.unspliced	lncRNA	189599	0.534223	5.833265	0.1733427	0.971141332	0.257923698	0.539105261	0.715526807	0.311639755	0.385193613	0.462721433	63	13	47	0.206349206	0.145616112	-0.017280477
4732471J01Rik_chr7_25376819_25566417_+_ENSMUSG00000053714.8_ENSMUST00000206300.1	lncRNA	1887	0.398227	2.390665	0.371658	0.865454547	0.367868859	0.117042316	-0.096321677	0.344105781	0.120050943	0.13421852	86	16	68	0.186046512	0.302824883	-0.012502884
4732471J01Rik_chr7_25376819_25566417_+_ENSMUSG00000053714.8_ENSMUST00000206436.1	lncRNA	2430	0.1366685	0.678445	0.107398	0.863334025	0.448582702	0.437068524	0.208501879	0.29336961	0.196613388	0.236990074	89	17	67	0.191011236	0.144069727	-0.011179546
4732491K20Rik_chr17_12318853_12327250_+_ENSMUSG00000097350.2_ENSMUSG00000097350.2.unspliced	lncRNA	8398	0.1896875	2.47483	0.08380325	0.967246869	0.180935976	0.815286284	0.508340898	0.30134374	0.334434562	0.391276555	80	23	55	0.2875	0.162164753	0.056050121
4732491K20Rik_chr17_12318853_12327250_+_ENSMUSG00000097350.2_ENSMUST00000181774.2	lncRNA	3174	0.3328455	1.579545	0.392599	0.800927823	0.66616409	0.458968655	0.280239939	0.364015521	0.344588263	0.354924765	82	18	63	0.219512195	0.210350925	0.068083884
4732496C06Rik_chr7_116546865_116549364_+_ENSMUSG00000108456.1_ENSMUST00000206533.1.monoexonic.unspliced	lncRNA	2500	0.4140265	3.866695	0.4882	0.887896264	-0.079016667	0.73650231	0.608459718	0.024890643	0.034665607	0.146183188	66	20	41	0.303030303	0.171460497	-0.014283575
4833403J16Rik_chr6_48755338_48756368_+_ENSMUSG00000107481.1_ENSMUST00000204490.1.monoexonic.unspliced	lncRNA	1031	0.1503435	1.2478205	0	1	NA	NA	NA	NA	NA	NA	NA	NA	NA	NA	NA	NA
4833405L11Rik_chr12_29104487_29106850_-_ENSMUSG00000113544.1_ENSMUST00000222639.1	lncRNA	2145	0.06441245	0.16313	0	1	NA	NA	NA	NA	NA	NA	NA	NA	NA	NA	NA	NA
4833407H14Rik_chr19_53460622_53462723_+_ENSMUSG00000097779.2_ENSMUSG00000097779.2.unspliced	lncRNA	2102	1.042705	2.17825	0.6707685	0.76456155	-0.124536819	0.13031885	0.199617636	0.24335445	0.207688077	0.269440237	79	21	56	0.265822785	0.188661614	0.027373055
4833408A19Rik_chr19_3999548_4000542_-_ENSMUSG00000118132.1_ENSMUST00000235840.1.monoexonic.unspliced	lncRNA	995	0.611037	3.41985	0.374012	0.901416551	0.66129907	0.441320385	0.254625648	0.166281034	0.105052432	0.172735382	NA	NA	NA	NA	NA	NA
4833412K13Rik_chr1_78465448_78466926_-_ENSMUSG00000104018.1_ENSMUST00000195509.1.monoexonic.unspliced	others	1479	1.00397	3.39538938	0.202118	0.94381721	0.109360432	-0.142872638	-0.0396109	0.090642059	0.061002166	0.064218523	97	45	49	0.463917526	0.209281266	0.024387755
4833413G10Rik_chr5_3629777_3631722_-_ENSMUSG00000104950.1_ENSMUST00000199632.1.monoexonic.unspliced	lncRNA	1946	0.6958715	6.859225	0.863583	0.88817759	-0.1102159	0.747911806	0.594870832	0.003206795	0.092610081	0.213594848	53	25	25	0.471698113	0.108650215	-0.026845726
4833417C18Rik_chr11_95858865_95861044_+_ENSMUSG00000086015.1_ENSMUSG00000086015.1.unspliced	lncRNA	2180	1.42621	8.98204	0.472997	0.949974072	-0.030480687	-0.118700679	-0.169422887	0.174292407	0.246098504	0.325447901	NA	NA	NA	NA	NA	NA
4833417C18Rik_chr11_95858865_95861044_+_ENSMUSG00000086015.1_ENSMUST00000146868.1	lncRNA	1269	1.83258	24.1266	1.773525	0.931524462	0.562549895	0.424214427	0.181294804	0.211557988	0.240570508	0.304740453	NA	NA	NA	NA	NA	NA
4833418N02Rik_chr17_87274886_87282814_-_ENSMUSG00000085287.8_ENSMUSG00000085287.8.unspliced	lncRNA	7929	0.4447185	4.357625	0.3144335	0.932699152	0.564099543	0.512080224	0.336049198	0.415636146	0.35071062	0.309852342	95	15	77	0.157894737	0.037712044	0.002206903
4833419F23Rik_chr18_4353558_4368920_+_ENSMUSG00000117401.1_ENSMUSG00000117401.1.unspliced	lncRNA	15363	1.21126	8.43197	0.306827	0.964889103	-0.017444477	0.219136627	0.558409331	0.175323059	0.223594961	0.197177852	50	26	24	0.52	0.1561708	-0.030757362
4833420G17Rik_chr13_119462768_119486120_+_ENSMUSG00000062822.8_ENSMUSG00000062822.8.unspliced	protein_coding	23353	1.569545	28.80145	0.9738515	0.967293312	-0.03407464	0.398499182	0.444481692	0.36506886	0.482208278	0.440266218	73	16	56	0.219178082	0.256509285	0.022770248
4833420G17Rik_chr13_119462768_119486120_+_ENSMUSG00000062822.8_ENSMUST00000224312.1	protein_coding	3406	2.0804	10.446565	1.787575	0.853886338	-0.148523743	-0.201689912	-0.204688389	0.388612244	0.406875295	0.360923579	69	10	58	0.144927536	0.236111205	0.031786244
4833421G17Rik_chr1_87865073_87865916_+_ENSMUSG00000103996.1_ENSMUST00000191704.1.monoexonic.unspliced	others	844	0.766981	2.221135	0.4608351	0.828172917	-0.023837964	-0.035452231	0.008074258	0.084816806	0.028830657	0.086347703	NA	NA	NA	NA	NA	NA
4833422C13Rik_chr13_91701665_91741872_-_ENSMUSG00000074782.3_ENSMUST00000099331.3	lncRNA	2083	0.1139521	0.76125	0.06123	0.925554421	0.549646625	0.344602275	0.144345005	0.043271073	0.030846388	0.143429619	NA	NA	NA	NA	NA	NA
4833428L15Rik_chr9_45416626_45431730_-_ENSMUSG00000097074.2_ENSMUSG00000097074.2.unspliced	lncRNA	15105	0.140078	0.7882845	0.0509101	0.939334572	0.020668186	0.643768506	0.650219447	0.219257525	0.390851181	0.405300117	65	16	47	0.246153846	0.095823117	-0.032500108
4833438C02Rik_chr19_46303591_46305611_-_ENSMUSG00000118087.1_ENSMUSG00000118087.1.unspliced	lncRNA	2021	0.3547165	0.69311	0	1	0.677794409	0.533433984	0.345462415	0.240421455	0.305848111	0.27420021	NA	NA	NA	NA	NA	NA
4833439L19Rik_chr13_54551218_54565435_-_ENSMUSG00000025871.18_ENSMUSG00000025871.18.unspliced	protein_coding	14218	1.557655	15.86046	0.6989125	0.95779354	-0.071109892	0.340201329	0.520473786	0.016649319	0.188295219	0.199967794	97	28	62	0.288659794	0.17271338	0.003528
4833445I07Rik_chr9_108567533_108569174_+_ENSMUSG00000103103.1_ENSMUST00000193193.1.monoexonic.unspliced	lncRNA	1642	2.36721	11.281805	1.543132	0.879677226	0.720086257	0.49439921	0.310834706	0.251190136	0.326108326	0.227490964	NA	NA	NA	NA	NA	NA
4921501I09Rik_chr12_4241133_4247671_+_ENSMUSG00000111916.1_ENSMUSG00000111916.1.unspliced	lncRNA	6539	0.06607595	0.72569	0.1397547	0.838516892	0.294674302	0.470904497	0.306970933	0.07211936	0.136736729	0.141709799	55	17	36	0.309090909	0.209539007	0.079170999
4921507G05Rik_chr12_110841029_110843804_+_ENSMUSG00000097650.1_ENSMUSG00000097650.1.unspliced	lncRNA	2776	0.06286495	0.58261	0.1871675	0.756855065	NA	NA	NA	-0.090753231	-0.022030899	0.145629597	NA	NA	NA	NA	NA	NA
4921507P07Rik_chr6_50573302_50596632_-_ENSMUSG00000029828.4_ENSMUSG00000029828.4.unspliced	protein_coding	23331	0.1950795	2.58822	0.044891	0.982951345	-0.215808414	0.390255414	0.4772449	0.106746412	0.115196583	0.157599952	52	25	25	0.480769231	0.195114368	0.000940394
4921516A02Rik_chr10_78428271_78438847_+_ENSMUSG00000112652.1_ENSMUSG00000112652.1.unspliced	lncRNA	10577	0.1163145	1.3499705	0.00916025	0.993260214	0.178390045	0.645340959	0.654884153	0.147832798	0.279617816	0.32932714	41	14	26	0.341463415	0.094564617	-0.032486781
4921524J17Rik_chr8_85408759_85432833_-_ENSMUSG00000036934.9_ENSMUSG00000036934.9.unspliced	protein_coding	24075	1.029135	14.38708	0.364703	0.975277361	-0.040215508	0.155660864	0.224706336	0.004198443	-0.0025669	0.082700001	69	29	38	0.420289855	0.287139302	-0.000918476
4921531C22Rik_chr2_179975993_179979013_+_ENSMUSG00000085704.1_ENSMUST00000150145.1	lncRNA	1905	0.587558	4.7867285	0.2638905	0.94775086	0.464911117	0.910105381	0.80330077	0.257765604	0.497400699	0.419077174	47	13	34	0.276595745	0.340666733	0.033494046
4921534A09Rik_chr9_20385234_20387728_+_ENSMUSG00000110910.1_ENSMUST00000213976.1.monoexonic.unspliced	others	2495	0.349881	1.62235	0.2342805	0.873814149	0.65330198	0.416176815	0.212708458	0.101543321	0.116625416	0.104972998	NA	NA	NA	NA	NA	NA
4921536K21Rik_chr11_3886088_3895098_-_ENSMUSG00000020434.4_ENSMUSG00000020434.4.unspliced	protein_coding	9011	0.168103	2.029395	0.163202	0.925566805	0.228383392	0.500675525	0.45217574	0.104316701	0.133912523	0.148798568	69	17	50	0.246376812	0.308402344	-0.019868164
4930401O12Rik_chr13_31213410_31241086_-_ENSMUSG00000087460.2_ENSMUSG00000087460.2.unspliced	lncRNA	27677	0.65959	0.490269	0.1609595	0.752837138	0.128237262	-0.152987586	-0.134791585	0.083546905	-0.013494882	-0.080191227	70	39	27	0.557142857	0.383529274	-0.017228193
4930402H24Rik_chr2_130706200_130906406_-_ENSMUSG00000027309.18_ENSMUSG00000027309.18.unspliced	protein_coding	200207	0.688126	7.58121	0.11471	0.9850947	0.016916658	0.702984028	0.8500163	0.173657458	0.229629561	0.284488604	88	26	57	0.295454545	0.112260181	-0.021596345
4930402H24Rik_chr2_130706200_130906406_-_ENSMUSG00000027309.18_ENSMUST00000110243.7	protein_coding	1984	1.09241	12.19146	1.35623	0.899892159	0.280550556	0.299671522	0.107531741	0.187233036	0.088317678	0.086082079	NA	NA	NA	NA	NA	NA
4930402H24Rik_chr2_130706200_130906406_-_ENSMUSG00000027309.18_ENSMUST00000119422.7	protein_coding	3815	2.372715	16.16913	0.0714355	0.995601415	-0.1416708	-0.315356474	-0.40197626	0.223496873	0.18942399	0.201744813	59	14	43	0.237288136	0.201274713	-0.026804982
4930405A21Rik_chr2_156714540_156720909_-_ENSMUSG00000086638.7_ENSMUSG00000086638.7.unspliced	lncRNA	6370	0.580708	8.217245	0.328486	0.961561392	-0.134778058	0.282735148	0.371150199	-0.018890931	0.133171273	0.240257894	66	30	33	0.454545455	0.078733407	-0.018562531
4930405A21Rik_chr2_156714540_156720909_-_ENSMUSG00000086638.7_ENSMUST00000139042.7	lncRNA	994	0.22867	0.81552	0.235379	0.776021292	-0.019565006	0.450782798	0.514356516	0.060654429	0.190858819	0.252541504	NA	NA	NA	NA	NA	NA
4930405N21Rik_chr5_113320454_113321653_-_ENSMUSG00000104705.1_ENSMUST00000199950.1.monoexonic.unspliced	others	1200	0.2575265	2.991214	0.369909	0.889944819	0.649754218	0.515424314	0.345042584	-0.003349387	0.125323448	0.111191009	73	39	30	0.534246575	0.30671969	-0.025556641
4930405O22Rik_chr17_63305446_63312973_-_ENSMUSG00000090565.7_ENSMUSG00000090565.7.unspliced	lncRNA	7528	0.2883815	3.564615	0.0144624	0.995959182	0.155806867	0.405292408	0.718187602	0.093666185	0.130162485	0.223700509	83	17	60	0.204819277	0.132649207	-0.028376578
4930408O17Rik_chr12_104857371_104871535_+_ENSMUSG00000021101.2_ENSMUSG00000021101.2.unspliced	lncRNA	14165	0.100025	1.288475	0.092420595	0.933071989	-0.043712447	-0.113416654	-0.108118605	0.193520479	0.052140678	0.012492906	43	15	24	0.348837209	0.185878167	0.176527879
4930412F09Rik_chr6_30896899_30943470_+_ENSMUSG00000085321.1_ENSMUSG00000085321.1.unspliced	lncRNA	46572	0.945976	0.7506415	0.06783515	0.917120238	-0.003863641	-0.060549755	-0.110600353	0.186533992	0.081371693	0.136012911	NA	NA	NA	NA	NA	NA
4930412M03Rik_chr11_60112219_60115230_-_ENSMUSG00000051008.5_ENSMUSG00000051008.5.unspliced	lncRNA	3012	0.338742	34.8628	1.1960285	0.966831188	-0.032944214	0.390126009	0.55228327	0.090777232	0.209888056	0.251293014	NA	NA	NA	NA	NA	NA
4930412M03Rik_chr11_60112219_60115230_-_ENSMUSG00000051008.5_ENSMUST00000130746.1	lncRNA	1111	0.522543	0.82684	0.2148115	0.793777957	0.687831694	0.338528695	0.080949165	0.070699767	0.230374449	0.275729004	NA	NA	NA	NA	NA	NA
4930412O13Rik_chr2_9881252_9883921_+_ENSMUSG00000025783.2_ENSMUSG00000025783.2.unspliced	protein_coding	2670	0.15935	0.663021	0	1	0.688017142	0.496502884	0.295607439	-0.036065794	0.083067333	0.143503396	NA	NA	NA	NA	NA	NA
4930413G21Rik_chr7_122969058_122970050_-_ENSMUSG00000108452.1_ENSMUST00000205998.1.monoexonic.unspliced	others	993	0.2009715	1.550426	0.135494	0.919632011	0.739352807	0.455975071	0.279069033	0.178291763	0.052178972	0.102667453	NA	NA	NA	NA	NA	NA
4930417H01Rik_chr2_122702047_122721456_+_ENSMUSG00000087017.7_ENSMUSG00000087017.7.unspliced	lncRNA	19410	0.1360635	0.646616	0.1011957	0.864677565	-0.082191565	0.069027906	0.346254931	0.106664813	0.212351637	0.135997573	54	24	28	0.444444444	0.043030726	0.025414215
4930423D22Rik_chr12_81781358_81783031_+_ENSMUSG00000113303.1_ENSMUST00000221909.1.monoexonic.unspliced	lncRNA	1674	0.287617	1.916901	0.364684	0.840161993	-0.206708076	0.442891826	0.170873295	0.053990878	0.113817193	0.149484103	NA	NA	NA	NA	NA	NA
4930426I24Rik_chr12_76402751_76403982_-_ENSMUSG00000097323.2_ENSMUST00000180709.2	lncRNA	601	0.4127785	4.22783	0.6793665	0.861557103	0.513626409	0.37089627	0.406453115	-0.019162665	0.024340437	0.07751582	NA	NA	NA	NA	NA	NA
4930426I24Rik_chr12_76402751_76403982_-_ENSMUSG00000097323.2_ENSMUST00000217797.1.monoexonic.unspliced	lncRNA	1232	0.1820755	1.343645	0.1522025	0.898249989	-0.014296034	0.119312181	0.221506155	0.037238871	0.035865662	0.103380589	NA	NA	NA	NA	NA	NA
4930426L09Rik_chr2_18998343_18999804_+_ENSMUSG00000026736.2_ENSMUST00000238778.1.monoexonic.unspliced	lncRNA	1462	0.157719	0.5879695	0.08517965	0.873460956	0.685724231	0.505670859	0.313141902	0.002869162	-0.017777465	-0.004722271	NA	NA	NA	NA	NA	NA
4930429F24Rik_chr9_79793641_79803235_+_ENSMUSG00000086918.1_ENSMUSG00000086918.1.unspliced	lncRNA	9595	0.3219395	3.16534	0.06040195	0.981275021	0.059104265	0.597694302	0.806135828	-0.026236473	0.049756276	0.137552904	NA	NA	NA	NA	NA	NA
4930430F08Rik_chr10_100572265_100590423_-_ENSMUSG00000046567.10_ENSMUSG00000046567.10.unspliced	protein_coding	18159	0.56934	6.668945	0.5439595	0.924585235	-0.030093509	0.664323731	0.697558147	0.024376292	0.085543382	0.221253668	82	41	37	0.5	0.334073737	0.01369898
4930431P19Rik_chr7_109752320_109755278_+_ENSMUSG00000109147.1_ENSMUST00000207761.1.monoexonic.unspliced	others	2959	0.7547425	5.607515	0.519412	0.915224712	0.674400586	0.532895125	0.349290767	0.319123107	0.24971743	0.224743869	57	19	35	0.333333333	0.121174744	-0.009046231
4930432B10Rik_chr10_11244790_11281221_-_ENSMUSG00000097007.3_ENSMUSG00000097007.3.unspliced	lncRNA	36432	0.1671645	2.237015	0.0618453	0.973097408	-0.051287355	0.354043914	0.55444974	-0.038226668	0.149730582	0.194536544	54	12	36	0.222222222	0.122845857	-0.030444192
4930433N12Rik_chr9_3133847_3199799_-_ENSMUSG00000042360.12_ENSMUSG00000042360.12.unspliced	lncRNA	65953	0.06913	0.4912025	0.0277984	0.946438629	0.728444918	0.558274319	0.492616245	0.170609264	0.150398173	0.151495744	48	8	34	0.166666667	0.129133675	0.00083449
4930444P10Rik_chr1_16065979_16093325_-_ENSMUSG00000067795.13_ENSMUSG00000067795.13.unspliced	protein_coding	27347	0.11028145	0.862305	0.0357875	0.960151655	-0.054562786	0.368843366	0.539066548	0.138180146	0.503094098	0.552691063	61	13	48	0.213114754	0.12870665	-0.028081055
4930445E18Rik_chr15_25285802_25332659_-_ENSMUSG00000115355.1_ENSMUSG00000115355.1.unspliced	lncRNA	46858	0.072813	0.970092	0.025704	0.974187484	-0.159599325	0.104116301	0.314080983	0.096996323	0.152927122	0.158688781	58	24	33	0.413793103	0.144186533	-0.032423522
4930445E18Rik_chr15_25285802_25332659_-_ENSMUSG00000115355.1_ENSMUST00000226199.1	lncRNA	1015	0.09138385	0.326615	0.103673	0.759061373	0.738045597	0.456761633	0.280246819	-0.089218825	0.014924495	0.048468758	49	26	21	0.530612245	0.311951375	0.002725762
4930447C04Rik_chr12_72881109_72940774_-_ENSMUSG00000021098.14_ENSMUSG00000021098.14.unspliced	protein_coding	59666	1.810815	16.9911	1.2056365	0.933744356	-0.197196528	0.486231232	0.442899812	0.308478586	0.237850295	0.272492088	71	13	55	0.183098592	0.320144631	0.099771894
4930447C04Rik_chr12_72881109_72940774_-_ENSMUSG00000021098.14_ENSMUST00000044000.11	protein_coding	2051	6.24372	22.18	6.85871	0.763808034	-0.128477102	-0.154477149	-0.209368652	0.275931099	0.303064016	0.345026871	NA	NA	NA	NA	NA	NA
4930447C04Rik_chr12_72881109_72940774_-_ENSMUSG00000021098.14_ENSMUST00000110489.8	protein_coding	1988	8.25486	30.343925	3.735975	0.890375999	0.168530183	-0.031643199	-0.091631457	0.22092272	0.301602322	0.369982539	NA	NA	NA	NA	NA	NA
4930447C04Rik_chr12_72881109_72940774_-_ENSMUSG00000021098.14_ENSMUST00000136075.7	protein_coding	1970	6.752415	38.91125	4.94829	0.887178707	-0.000539519	0.061825653	0.030095559	0.235011287	0.177211646	0.298762741	NA	NA	NA	NA	NA	NA
4930451G09Rik_chr16_4964289_4978962_+_ENSMUSG00000022543.9_ENSMUSG00000022543.9.unspliced	others	14674	0.248284	3.77622	0.187349	0.952732247	0.535888137	0.558037716	0.307850306	0.202456495	0.349229196	0.255568392	61	27	31	0.442622951	0.203651471	0.046727961
4930451G09Rik_chr16_4964289_4978962_+_ENSMUSG00000022543.9_ENSMUST00000090457.6	others	2831	0.06920315	0.03772985	0.0076846	0.830789539	0.40752933	0.506248765	0.308560794	0.342133391	0.571378729	0.419008563	74	27	45	0.364864865	0.222578012	0.068304581
4930451G09Rik_chr16_4964289_4978962_+_ENSMUSG00000022543.9_ENSMUST00000229669.1	others	1460	0.4766955	0.787965	0.146225	0.843474026	0.632028021	0.39812967	0.194768139	0.147324423	0.354518802	0.283031673	74	25	46	0.337837838	0.314581995	0.1176618
4930452B06Rik_chr14_8431192_8666240_-_ENSMUSG00000021747.12_ENSMUSG00000021747.12.unspliced	protein_coding	235049	0.2430475	2.96396	0.0601391	0.980113383	-0.082686606	0.389462566	0.651758512	0.195156769	0.201773429	0.15264772	69	27	38	0.391304348	0.182088792	0.006763636
4930453N24Rik_chr16_64751751_64771161_-_ENSMUSG00000059920.9_ENSMUSG00000059920.9.unspliced	protein_coding	19411	0.5084195	5.0596	0.1228495	0.97629509	0.019799732	0.822485181	0.764062339	0.324240707	0.304771521	0.250786236	96	23	64	0.239583333	0.273691271	0.004106047
4930455G09Rik_chr4_142017898_142028996_+_ENSMUSG00000085761.1_ENSMUSG00000085761.1.unspliced	lncRNA	11099	0.06455495	0.895829	0.028587	0.969075611	-0.174309656	-0.107145065	-0.08495703	0.104704349	0.159039457	0.158551895	49	25	23	0.510204082	0.114585253	0.020828261
4930458D05Rik_chr5_100840797_100847167_-_ENSMUSG00000087611.1_ENSMUSG00000087611.1.unspliced	lncRNA	6371	0.464882	3.493365	0.2346725	0.937052001	0.411124973	0.569971546	0.481591905	0.211198495	0.248314142	0.251868264	87	12	72	0.137931034	0.209731006	0.023116134
4930465K10Rik_chr18_77714210_77715449_+_ENSMUSG00000056682.8_ENSMUST00000056675.8	others	1238	0.09761515	1.205716	0.358257	0.770931467	0.660342201	0.429062672	0.245822304	0.254648999	0.107365915	0.110204102	NA	NA	NA	NA	NA	NA
4930466K18Rik_chr10_53614369_53615274_+_ENSMUSG00000112332.1_ENSMUST00000219458.1.monoexonic.unspliced	others	906	1.333095	10.85476	0.6581975	0.942829851	-0.055024245	0.074240351	0.018844018	-0.129987772	0.025505221	0.141913388	NA	NA	NA	NA	NA	NA
4930471M09Rik_chr6_91428308_91440912_-_ENSMUSG00000097693.3_ENSMUST00000206475.1	others	1990	0.136512	0.5960215	0.0265397	0.957370135	-0.107112215	-0.13395565	-0.138211105	-0.009162106	-0.036628513	-0.028877892	NA	NA	NA	NA	NA	NA
4930477O15Rik_chr5_121503513_121504601_+_ENSMUSG00000104999.1_ENSMUST00000196484.1.monoexonic.unspliced	others	1089	0.312543	5.71747	0.157675	0.973162365	0.550640121	0.556192976	0.366444452	-0.117622683	0.219177861	0.15705342	82	48	32	0.585365854	0.23666494	0.013443345
4930479D17Rik_chr6_146657218_146665403_+_ENSMUSG00000085238.1_ENSMUSG00000085238.1.unspliced	lncRNA	8186	0.153329	0.5154155	0.05040795	0.910912229	0.48473585	0.618470233	0.634047159	0.276419221	0.147303704	0.206243929	84	12	68	0.142857143	0.068736377	0.030982345
4930481A15Rik_chr19_5406740_5422847_+_ENSMUSG00000086938.9_ENSMUSG00000086938.9.unspliced	lncRNA	16108	0.210034	2.87095	0.07083545	0.975920933	0.400118177	0.62190444	0.466229155	0.249755966	0.403954008	0.296317827	NA	NA	NA	NA	NA	NA
4930481B07Rik_chr3_95015625_95020138_+_ENSMUSG00000085956.1_ENSMUSG00000085956.1.unspliced	lncRNA	4514	0.899342	7.08086	0.653054	0.915559702	0.181787425	0.804114147	0.827856142	0.25786185	0.341006871	0.386371298	49	11	37	0.224489796	0.106550275	-0.020492522
4930483J18Rik_chr15_81190774_81192763_+_ENSMUSG00000047938.7_ENSMUSG00000047938.7.unspliced	lncRNA	1990	0.097239	0.628585	0.0669275	0.903772398	0.685896806	0.529020292	0.341213127	0.122502668	0.136768155	0.101321054	NA	NA	NA	NA	NA	NA
4930500F10Rik_chr9_106247960_106249413_+_ENSMUSG00000097592.2_ENSMUSG00000097592.2.unspliced	lncRNA	1454	0.1432815	11.03431	0.2610825	0.976885929	0.655225269	0.495580419	0.310578791	0.362783172	0.502355414	0.388848989	59	14	41	0.237288136	0.293917678	0.067690415
4930500F10Rik_chr9_106247960_106249413_+_ENSMUSG00000097592.2_ENSMUST00000180701.2	lncRNA	1224	1.125885	1.43087221	0.4516735	0.760073024	0.68681195	0.493792425	0.277979817	0.343424697	0.517827504	0.350158478	80	35	42	0.4375	0.281375025	0.080626368
4930502E09Rik_chr11_84829178_84830868_+_ENSMUSG00000086799.1_ENSMUSG00000086799.1.unspliced	lncRNA	1691	0.297961	5.70307	0.402449	0.934084392	0.640567663	0.463527907	0.273113127	0.121050632	0.054664737	0.097353722	NA	NA	NA	NA	NA	NA
4930503E14Rik_chr14_44163169_44213254_-_ENSMUSG00000072595.3_ENSMUSG00000072595.3.unspliced	protein_coding	50086	0.1818965	0.383577	0.011644245	0.970537401	0.318615157	0.536261135	0.540883353	-0.044051078	0.053002377	-0.019860581	53	29	21	0.547169811	0.05904155	0.000247592
4930503L19Rik_chr18_70452212_70472509_-_ENSMUSG00000044906.6_ENSMUSG00000044906.6.unspliced	protein_coding	20298	1.137495	9.74656	0.6437785	0.938040662	0.034477847	0.303571555	0.267680886	0.197176519	0.470393281	0.354160621	69	26	43	0.376811594	0.256321852	-0.025078006
4930503L19Rik_chr18_70452212_70472509_-_ENSMUSG00000044906.6_ENSMUST00000212074.1	protein_coding	1210	0.09550224	10.031195	1.40533e-05	0.999998599	NA	NA	NA	0.109733893	0.409884499	0.312792054	74	17	54	0.22972973	0.410396585	0.079022139
4930503L19Rik_chr18_70452212_70472509_-_ENSMUSG00000044906.6_ENSMUST00000212155.1	protein_coding	1585	0.253422	2.39882	0.223656813	0.914715428	-0.169177117	-0.226298596	-0.209546548	0.113387721	0.40315853	0.31054471	90	37	49	0.411111111	0.382817156	0.128976938
4930505N22Rik_chr19_45998137_46013386_+_ENSMUSG00000097690.2_ENSMUSG00000097690.2.unspliced	lncRNA	15250	0.2035945	1.885375	0.1281836	0.936339772	-0.003848644	0.565931314	0.533211193	0.280220318	0.151046988	0.019194793	NA	NA	NA	NA	NA	NA
4930505O20Rik_chr8_80511842_80514473_-_ENSMUSG00000086912.3_ENSMUST00000142188.1	lncRNA	1758	0.2300945	2.564545	0.2214528	0.920512213	-0.071156047	-0.098297506	0.128669744	0.010727786	-0.034224555	-0.03484364	NA	NA	NA	NA	NA	NA
4930507D05Rik_chr10_62449489_62451353_+_ENSMUSG00000097129.2_ENSMUST00000238598.1.monoexonic.unspliced	lncRNA	1865	0.3570735	3.688695	0.7253495	0.835672364	0.529384982	0.537713341	0.648008124	0.036916724	0.099217027	0.082156133	NA	NA	NA	NA	NA	NA
4930509E16Rik_chr9_72518250_72531858_-_ENSMUSG00000096986.2_ENSMUSG00000096986.2.unspliced	lncRNA	13609	0.1222605	1.402633	0.03339935	0.976741924	0.539739199	0.563906819	0.356355941	0.136257675	0.281300583	0.209373095	58	28	28	0.482758621	0.12041872	-0.028154145
4930509G22Rik_chr16_11178176_11192292_+_ENSMUSG00000096959.1_ENSMUSG00000096959.1.unspliced	lncRNA	14117	0.3432815	4.388345	0.828174	0.841240107	0.670351423	0.735267026	0.595909334	0.248425837	0.36050952	0.324093406	52	15	36	0.288461538	0.114383998	-0.025237812
4930509G22Rik_chr16_11178176_11192292_+_ENSMUSG00000096959.1_ENSMUST00000181206.1	lncRNA	2481	0.182786	2.70472	0.01221085	0.995505646	-0.066258821	0.316329809	0.098966475	0.068807684	0.14790022	0.182482858	48	9	35	0.1875	0.1892318	-0.031912599
4930509H03Rik_chr3_104510099_104511313_-_ENSMUSG00000105659.1_ENSMUST00000196088.1.monoexonic.unspliced	lncRNA	1215	0.753844	10.531	0.123822	0.988378783	-0.051491003	-0.03792747	0.005605938	0.259825903	0.17045271	0.165538757	NA	NA	NA	NA	NA	NA
4930513N10Rik_chr8_95806744_95821728_+_ENSMUSG00000074136.9_ENSMUSG00000074136.9.unspliced	lncRNA	14985	0.197085	1.894205	0.09643195	0.951557239	-0.028753388	0.201708521	0.288242515	0.289841556	0.26498901	0.250018435	77	19	57	0.246753247	0.073373078	0.019025864
4930515G13Rik_chr17_21801159_21801658_-_ENSMUSG00000049202.5_ENSMUSG00000049202.5.unspliced	others	500	0.328756	4.40787	0.4656085	0.904460746	0.739352807	0.455975071	0.279069033	0.183091198	0.209453073	0.26686546	NA	NA	NA	NA	NA	NA
4930517E14Rik_chr9_31278021_31280992_-_ENSMUSG00000111246.1_ENSMUST00000214795.1.monoexonic.unspliced	lncRNA	2972	0.189292	1.0690465	0.246318	0.812737838	0.348572471	0.545504238	0.548715776	-0.041491533	0.02470245	0.001770615	63	34	25	0.53968254	0.235434921	0.015605369
4930517L18Rik_chr18_37618906_37619766_+_ENSMUSG00000104225.1_ENSMUSG00000104225.1.unspliced	lncRNA	861	2.135575	26.67825	1.16068	0.958307306	-0.131598612	-0.213077982	-0.219967513	0.043120652	0.073148069	0.138394902	78	33	39	0.423076923	0.268056927	-0.029485724
4930518I15Rik_chr2_156856616_156858212_-_ENSMUSG00000074629.3_ENSMUST00000238678.1.monoexonic.unspliced	others	1597	1.11008	15.19786	0.248045	0.983941051	-0.067589235	0.597047004	0.430313527	-0.081513345	0.044062384	0.046422806	113	61	49	0.539823009	0.169886358	0.031141869
4930519P11Rik_chr2_154611810_154613437_-_ENSMUSG00000097602.2_ENSMUST00000238256.1.monoexonic.unspliced	lncRNA	1628	0.2177165	2.922037	0.267876	0.916024042	0.632357871	0.287949561	0.126632606	0.08715981	0.06990147	0.114745178	NA	NA	NA	NA	NA	NA
4930522L14Rik_chr5_109735990_109751886_-_ENSMUSG00000072762.9_ENSMUSG00000072762.9.unspliced	protein_coding	15897	2.262475	20.8787	0.5915505	0.972447899	-0.083703126	0.501856757	0.589990927	0.267268155	0.348523483	0.462467182	63	7	50	0.111111111	0.074005492	-0.029111328
4930523C07Rik_chr1_160044382_160080208_+_ENSMUSG00000090394.8_ENSMUSG00000090394.8.unspliced	protein_coding	35827	0.47377	5.312955	0.0987656	0.981749686	0.08981541	0.741605563	0.744243439	0.29061706	0.353074655	0.239646835	64	21	42	0.328125	0.123812719	-0.011552355
4930524O07Rik_chr9_106891547_106895182_+_ENSMUSG00000090207.2_ENSMUSG00000090207.2.unspliced	lncRNA	3636	0.1086881	1.378255	0.178319	0.88544136	0.4696231	0.570287149	0.657781944	0.308037719	0.229735667	0.205295347	NA	NA	NA	NA	NA	NA
4930527F14Rik_chr14_45530358_45562933_+_ENSMUSG00000115324.1_ENSMUSG00000115324.1.unspliced	lncRNA	32576	0.134184	1.47624	0.1544078	0.905308921	-0.151655511	0.369678878	0.498528975	0.032161243	0.175670977	0.263316927	73	33	40	0.452054795	0.041958193	-0.02775923
4930532G15Rik_chr1_185359461_185362865_-_ENSMUSG00000097261.2_ENSMUSG00000097261.2.unspliced	lncRNA	3405	0.14018	1.7752305	0	1	-0.10723009	-0.171418651	-0.151977978	0.132675613	0.01979475	0.080637343	NA	NA	NA	NA	NA	NA
4930532G15Rik_chr1_185359461_185362865_-_ENSMUSG00000097261.2_ENSMUST00000195314.1	lncRNA	1457	0.3226215	9.612835	0.3997565	0.960074622	0.451051085	0.668324948	0.657693367	0.104088501	-0.007824544	0.0899458	NA	NA	NA	NA	NA	NA
4930534H18Rik_chr16_90934967_90935628_+_ENSMUSG00000116607.1_ENSMUST00000232326.1.monoexonic.unspliced	lncRNA	662	0.2013545	0.4545925	0.102663	0.815770324	0.131236872	0.577355283	0.548506483	0.076759107	0.18166016	0.103912534	NA	NA	NA	NA	NA	NA
4930537H20Rik_chr3_90292301_90293983_-_ENSMUSG00000105350.1_ENSMUST00000200437.1.monoexonic.unspliced	lncRNA	1683	0.322154	3.56576	1.16503505	0.753733773	0.135674162	0.405325107	0.474608866	0.041279896	0.048037276	0.04790691	89	49	39	0.550561798	0.169393644	-0.015505249
4930539J05Rik_chr3_135436209_135438665_-_ENSMUSG00000097032.2_ENSMUSG00000097032.2.unspliced	lncRNA	2457	0.919051	4.91498	1.0901445	0.818464297	0.014151649	0.218229041	0.547863173	0.069346743	0.387897471	0.282632153	47	16	30	0.340425532	0.131675118	-0.027246763
4930539J05Rik_chr3_135436209_135438665_-_ENSMUSG00000097032.2_ENSMUST00000181619.1	lncRNA	1406	0.5633285	3.04785	0.04953635	0.984007048	-0.109050615	-0.121292902	-0.145496309	-0.084150101	0.057602058	0.05261844	63	37	26	0.587301587	0.15252899	-0.030091432
4930539M17Rik_chr3_9061964_9071074_+_ENSMUSG00000103116.1_ENSMUSG00000103116.1.unspliced	lncRNA	9111	0.09998315	1.002017	0.0509498	0.951613099	-0.014305358	0.617754568	0.380276976	-0.022998099	0.062817146	0.025680766	68	35	29	0.514705882	0.141781331	0.029334471
4930542D17Rik_chr16_50590503_50654166_+_ENSMUSG00000116848.1_ENSMUSG00000116848.1.unspliced	lncRNA	63664	0.0635154	0.7733655	0.01017773	0.987010634	-0.017648857	0.576331731	0.732032774	0.0619109	0.034780359	0.057652648	59	21	37	0.355932203	0.086817745	0.028316405
4930542D17Rik_chr16_50590503_50654166_+_ENSMUSG00000116848.1_ENSMUST00000231324.1	lncRNA	1362	0.0958408	0.2500235	0	1	-0.049115437	-0.109305463	-0.131006772	0.125646035	-0.001911653	0.034410885	NA	NA	NA	NA	NA	NA
4930547E08Rik_chr2_103804452_103810622_-_ENSMUSG00000086687.1_ENSMUSG00000086687.1.unspliced	lncRNA	6171	0.163376	2.31721	0.1581085	0.936125998	-0.162382984	0.528828771	0.222586399	0.043088033	0.098877272	0.057263169	58	23	29	0.396551724	0.151323817	0.006972078
4930547E08Rik_chr2_103804452_103810622_-_ENSMUSG00000086687.1_ENSMUST00000143559.1	lncRNA	541	0.127575	1.5726945	0.5076335	0.755983912	0.019342258	-0.083352687	-0.128415687	-0.018846785	0.105147116	0.060635816	NA	NA	NA	NA	NA	NA
4930547M16Rik_chr10_39899329_39907931_+_ENSMUSG00000097890.2_ENSMUSG00000097890.2.unspliced	lncRNA	8603	0.381305	3.560035	0.10272925	0.971953082	0.175603367	0.245618493	0.402017233	0.112980104	0.204771855	0.261989747	53	19	33	0.358490566	0.106689096	-0.023827571
4930548H24Rik_chr5_31485740_31488476_+_ENSMUSG00000029138.4_ENSMUSG00000029138.4.unspliced	protein_coding	2737	0.158441	4.256265	0.1095785	0.974900956	-0.200660608	0.158639973	0.217124385	0.259889991	0.307524938	0.304676258	91	26	63	0.285714286	0.090117803	0.084754253
4930548H24Rik_chr5_31485740_31488476_+_ENSMUSG00000029138.4_ENSMUST00000031020.4	protein_coding	1641	0.1837495	0.81923	0.1315995	0.86159506	0.636360769	0.48605145	0.297206641	0.327741501	0.337835849	0.353803419	NA	NA	NA	NA	NA	NA
4930550C14Rik_chr9_53402325_53434402_+_ENSMUSG00000005131.4_ENSMUSG00000005131.4.unspliced	protein_coding	32078	0.1140695	1.38831	0.0902019	0.938991428	-0.061940957	0.127931643	0.357753416	0.154002356	0.064806132	0.158282395	74	23	44	0.310810811	0.220160911	0.088876091
4930556M19Rik_chr15_10714836_10790123_+_ENSMUSG00000096971.2_ENSMUSG00000096971.2.unspliced	lncRNA	75288	0.2172735	1.909725	0.1465335	0.928737802	0.371866471	0.602430893	0.530416324	0.254165133	0.330278991	0.446604199	37	9	28	0.243243243	0.077433529	-0.033132848
4930558J18Rik_chr1_57359222_57377544_-_ENSMUSG00000097519.2_ENSMUSG00000097519.2.unspliced	lncRNA	18323	0.2902695	3.81749	0.08844605	0.977355991	0.013351635	0.717408898	0.838758906	0.069780306	0.201213496	0.27709992	85	30	51	0.352941176	0.097676357	-0.011814745
4930558N11Rik_chr7_39790967_39797742_-_ENSMUSG00000100431.2_ENSMUST00000211456.1	lncRNA	1180	0.10908865	0.0698015	0	1	0.075628295	-0.133934394	-0.076959748	-0.018895852	-0.051716996	-0.0601417	NA	NA	NA	NA	NA	NA
4930563E22Rik_chr11_72215138_72218444_+_ENSMUSG00000053574.5_ENSMUSG00000053574.5.unspliced	protein_coding	3307	1.210535	7.370045	1.820115	0.801949585	-0.364420199	-0.398198356	-0.447409604	0.337795055	0.492542203	0.474962879	82	17	62	0.207317073	0.214838341	0.041151755
4930563E22Rik_chr11_72215138_72218444_+_ENSMUSG00000053574.5_ENSMUST00000066087.4	protein_coding	2606	0.092663	7.654825	0.191185	0.975632838	0.687579145	0.566895397	0.422139879	0.358249048	0.453676454	0.444651069	92	18	71	0.195652174	0.19737562	0.069355678
4930578G10Rik_chr4_42735545_42846248_+_ENSMUSG00000054885.11_ENSMUSG00000054885.11.unspliced	protein_coding	110704	0.126376	0.5824905	0.014645325	0.975474047	0.277807952	0.421948865	0.498037819	0.016635927	0.099141143	0.119546977	38	18	20	0.473684211	0.130771899	0.005579512
4930578M01Rik_chr15_98983348_98996446_+_ENSMUSG00000097587.2_ENSMUSG00000097587.2.unspliced	lncRNA	13099	0.2277755	2.235745	0.16902	0.929714546	-0.079349192	0.320321027	0.386023539	0.062814701	0.220947282	0.229897436	94	45	46	0.478723404	0.07620755	-0.048352458
4930578M01Rik_chr15_98983348_98996446_+_ENSMUSG00000097587.2_ENSMUST00000230013.1	lncRNA	5157	0.0852861	2.60892	0	1	-0.046584958	0.156671378	0.096017954	0.09052934	0.220289144	0.202702485	NA	NA	NA	NA	NA	NA
4930578M07Rik_chr8_105859303_105860422_-_ENSMUSG00000110586.1_ENSMUSG00000110586.1.unspliced	lncRNA	1120	0.174797	2.99581	0.260801	0.919916441	NA	NA	NA	-0.02764932	0.032643557	-0.011022292	NA	NA	NA	NA	NA	NA
4930579G18Rik_chr14_54650511_54654607_+_ENSMUSG00000040840.7_ENSMUSG00000040840.7.unspliced	lncRNA	4097	0.1543565	26.8087	4.86779595	0.846327827	0.661490146	0.463717107	0.272063474	0.043412177	0.149891904	0.101215593	NA	NA	NA	NA	NA	NA
4930579G24Rik_chr3_79629079_79632820_+_ENSMUSG00000027811.9_ENSMUSG00000027811.9.unspliced	protein_coding	3742	0.258983	3.374	0.0595583	0.982654059	-0.027105631	0.187484451	0.278370192	0.136070436	0.117570168	0.099753477	74	9	60	0.121621622	0.239090292	-0.027639939
4930579K19Rik_chr9_98562229_98563611_-_ENSMUSG00000051074.4_ENSMUSG00000051074.4.unspliced	lncRNA	1383	0.4720975	5.089665	0.0799585	0.984533013	0.712506369	0.414041909	0.230296749	0.109194612	0.182495125	0.199249671	78	32	44	0.41025641	0.2418723	0.163462809
4930581F22Rik_chr9_35116728_35130922_+_ENSMUSG00000070315.12_ENSMUSG00000070315.12.unspliced	lncRNA	14195	1.201185	11.4475	0.7108105	0.941537066	0.469468834	0.685123423	0.577907433	0.382200648	0.433265583	0.450308935	77	20	57	0.25974026	0.195049536	-0.024640732
4930581F22Rik_chr9_35116728_35130922_+_ENSMUSG00000070315.12_ENSMUST00000093873.8	lncRNA	2402	0.397556	1.686105	0.1756955	0.905631404	0.032250624	0.209936336	0.108514219	0.044914024	0.215711062	0.309379672	62	26	36	0.419354839	0.148899594	-0.02212846
4930589L23Rik_chr3_79568192_79572580_+_ENSMUSG00000068957.1_ENSMUSG00000068957.1.unspliced	lncRNA	4389	0.068883	0.2256335	0	1	NA	NA	NA	0.052444639	0.101289519	0.130323296	NA	NA	NA	NA	NA	NA
4930589O11Rik_chr5_65493096_65494015_+_ENSMUSG00000107195.1_ENSMUST00000200768.1.monoexonic.unspliced	others	920	0.552565	4.797315	0.2984255	0.941436284	0.624556909	0.542277108	0.340711196	-0.096653446	-0.028137767	-0.059093553	NA	NA	NA	NA	NA	NA
4930590J08Rik_chr6_91902809_91950725_+_ENSMUSG00000034063.8_ENSMUSG00000034063.8.unspliced	protein_coding	47917	0.126168	1.242643	0.0284108	0.977647838	0.023062169	-0.029382428	0.109455444	-0.050529031	0.164012018	0.382322218	71	31	37	0.436619718	0.108021009	-0.027668639
4930594C11Rik_chr1_37485851_37488605_-_ENSMUSG00000103948.1_ENSMUST00000192316.1.monoexonic.unspliced	others	2755	0.329999	8.07898	0.2537125	0.969552159	0.68972423	0.541363078	0.356140992	0.200382915	0.4206264	0.320505411	87	35	51	0.402298851	0.209686058	0.072244885
4930594M22Rik_chr14_122913030_122937469_+_ENSMUSG00000075463.3_ENSMUSG00000075463.3.unspliced	lncRNA	24440	0.3291175	5.560795	0.16297235	0.971527083	0.055154456	0.765500521	0.796776146	0.032748209	0.167125253	0.192857463	61	23	31	0.37704918	0.097319692	-0.023564631
4930594M22Rik_chr14_122952119_122956343_+_ENSMUSG00000085423.1_ENSMUSG00000085423.1.unspliced	lncRNA	4225	0.0867729	2.6394755	0.0596985	0.977882678	-0.047755191	0.24922049	0.256931753	-0.041268615	0.020168302	0.086788646	NA	NA	NA	NA	NA	NA
4930599N23Rik_chr6_39118473_39148312_+_ENSMUSG00000073144.4_ENSMUSG00000073144.4.unspliced	lncRNA	29840	0.0880079	1.973925	0.36783115	0.842925084	0.101345551	0.677631231	0.490857029	0.203618187	0.220076673	0.232368607	59	23	31	0.389830508	0.085596968	-0.026822966
4931406C07Rik_chr9_15283337_15306448_-_ENSMUSG00000031938.15_ENSMUSG00000031938.15.unspliced	protein_coding	23112	0.381229	3.360085	0.2221415	0.937987869	-0.119026415	0.087022675	0.155610754	0.245659829	0.120236386	-0.004046018	92	49	42	0.532608696	0.468190536	0.008496239
4931406C07Rik_chr9_15283337_15306448_-_ENSMUSG00000031938.15_ENSMUST00000217042.1	protein_coding	691	0.171687	2.0845305	0	1	-0.069057228	0.334820128	0.218710601	0.257476809	0.224040278	0.122824725	NA	NA	NA	NA	NA	NA
4931406G06Rik_chr16_91044656_91056677_+_ENSMUSG00000085398.1_ENSMUSG00000085398.1.unspliced	lncRNA	12022	0.07588595	0.6719255	0.004020335	0.994052282	-0.049671807	-0.019355913	0.062137007	0.04832745	0.120528176	0.189356026	66	30	33	0.454545455	0.128094013	0.008902038
4931406P16Rik_chr7_34236707_34313551_-_ENSMUSG00000066571.13_ENSMUSG00000066571.13.unspliced	protein_coding	76845	2.813065	34.6442	0.6135155	0.982599114	0.008821503	0.401325384	0.59262097	0.129419742	0.271656245	0.361307999	77	19	54	0.246753247	0.262687586	0.022360796
4931406P16Rik_chr7_34236707_34313551_-_ENSMUSG00000066571.13_ENSMUST00000206399.1	protein_coding	4158	0.533697	1.396275	3.43443e-05	0.999975404	0.063677576	-0.366799103	-0.49754837	0.191501178	0.180444664	0.176754382	NA	NA	NA	NA	NA	NA
4931414P19Rik_chr14_54583663_54605993_-_ENSMUSG00000022179.5_ENSMUSG00000022179.5.unspliced	protein_coding	22331	0.5041755	5.20761	0.233052	0.957164771	-0.005427634	0.684203866	0.587035473	0.186640657	0.24002168	0.2179534	81	13	66	0.160493827	0.235023017	0.047002877
4931415C17Rik_chr8_12672186_12679229_+_ENSMUSG00000054910.5_ENSMUSG00000054910.5.unspliced	lncRNA	7044	0.124986	0.9165645	0.0722245	0.926956611	0.480486346	0.424585234	0.234783645	0.22410391	0.231325914	0.09737314	65	32	29	0.492307692	0.18501966	-0.027605955
4931428F04Rik_chr8_105280409_105289864_-_ENSMUSG00000014837.15_ENSMUSG00000014837.15.unspliced	protein_coding	9456	1.180435	8.077245	0.671363	0.923260592	0.083070539	0.030196692	-0.036047363	0.241144123	0.335612478	0.26152452	81	10	69	0.12345679	0.168489825	-0.006138393
4931428F04Rik_chr8_105280409_105289864_-_ENSMUSG00000014837.15_ENSMUST00000212219.1	protein_coding	2044	1.88702	0.948835545	0.250626915	0.791050639	0.712020298	0.433981115	0.231981809	0.176349506	0.246454896	0.166983384	NA	NA	NA	NA	NA	NA
4932422M17Rik_chr5_123138931_123141569_+_ENSMUSG00000105881.1_ENSMUST00000195992.1.monoexonic.unspliced	lncRNA	2639	0.5154215	14.14577	1.6847345	0.893576702	0.091117631	0.354275576	0.257427027	0.171878068	0.222115016	0.19531102	NA	NA	NA	NA	NA	NA
4932438A13Rik_chr3_36863104_37053033_+_ENSMUSG00000037270.18_ENSMUSG00000037270.18.unspliced	protein_coding	189930	0.7172765	9.246455	0.1690535	0.982045208	-0.123630846	0.046212683	0.324580895	0.109003748	0.181047819	0.244167242	52	22	30	0.423076923	0.180158823	-0.030148193
4932438A13Rik_chr3_36863104_37053033_+_ENSMUSG00000037270.18_ENSMUST00000057272.14	protein_coding	15883	13.6939	60.9491	11.4169	0.842233922	0.023763992	-0.155095712	-0.267538855	0.264651848	0.361006222	0.295355737	76	31	43	0.407894737	0.155217023	-0.032333984
4932438A13Rik_chr3_36863104_37053033_+_ENSMUSG00000037270.18_ENSMUST00000152564.7	protein_coding	15541	3.27332	16.010485	4.224455	0.791229675	0.051859324	-0.056006759	-0.07627238	0.268031928	0.361112166	0.289336398	58	19	36	0.327586207	0.134561728	-0.028164063
4933404O12Rik_chr5_136919146_136937112_+_ENSMUSG00000097908.7_ENSMUSG00000097908.7.unspliced	lncRNA	17967	0.6108075	7.480595	0.251836	0.9674312	-0.123578458	0.486163592	0.546112693	0.112364487	0.23462493	0.329797659	66	22	41	0.333333333	0.110489788	-0.014462442
4933405D12Rik_chr3_122864737_122924116_-_ENSMUSG00000097852.5_ENSMUSG00000097852.5.unspliced	lncRNA	59380	0.17333	2.21137	0.0439477	0.980513743	0.381608103	0.47628336	0.615498423	-0.045163227	0.24137093	0.325398068	52	23	28	0.442307692	0.117444518	-0.034712604
4933406C10Rik_chr12_32919384_32953789_-_ENSMUSG00000097494.7_ENSMUST00000180391.1	lncRNA	1451	0.10441995	0.3853715	0	1	-0.084435121	-0.113233801	-0.201289958	0.292248083	0.250228861	0.2467991	NA	NA	NA	NA	NA	NA
4933406J09Rik_chr6_134308951_134403415_-_ENSMUSG00000107666.1_ENSMUSG00000107666.1.unspliced	lncRNA	94465	0.09483735	1.1516445	0.02839865	0.975934227	0.463311791	0.650834839	0.612644261	0.189515714	0.253680871	0.200383562	39	15	23	0.384615385	0.113743356	-0.015482373
4933407K13Rik_chrX_75706932_75764699_-_ENSMUSG00000087396.7_ENSMUSG00000087396.7.unspliced	lncRNA	57768	0.4785445	2.400895	0.11188635	0.955473106	0.399040535	0.609798824	0.506935323	0.316881617	0.34265733	0.302929046	49	11	37	0.224489796	0.18602703	-0.017448875
4933407K13Rik_chrX_75706932_75764699_-_ENSMUSG00000087396.7_ENSMUST00000138943.7	lncRNA	4364	0.345156	0.402252	0.1161951	0.77587858	-0.051671873	-0.113086695	-0.135053297	0.325628758	0.195274056	0.206505382	70	23	43	0.328571429	0.303996041	0.031605879
4933411K16Rik_chr19_42052248_42053627_+_ENSMUSG00000090369.3_ENSMUST00000164518.3.monoexonic.unspliced	protein_coding	1380	0.475557	1.1129515	0.25978315	0.810755014	0.545664413	0.504949718	0.302320293	0.095227635	0.217176822	0.20118854	70	27	38	0.385714286	0.13548435	-0.014260204
4933412E12Rik_chr10_116949757_116963279_+_ENSMUSG00000112627.1_ENSMUSG00000112627.1.unspliced	lncRNA	13523	0.816757	9.011745	0.8140025	0.917156176	0.355702605	0.788826151	0.606536993	0.251691972	0.268627826	0.198450123	43	8	34	0.186046512	0.179137792	-0.003139233
4933412L11Rik_chr6_87993136_87994179_-_ENSMUSG00000108227.1_ENSMUST00000203702.1.monoexonic.unspliced	others	1044	0.07338	2.32864	0	1	0.041704392	-0.043678791	-0.070119406	-0.051817767	0.025171963	0.027473298	NA	NA	NA	NA	NA	NA
4933417C20Rik_chr1_160212943_160214816_+_ENSMUSG00000103006.1_ENSMUST00000193962.1.monoexonic.unspliced	others	1874	0.872402	5.99582	0.406273	0.936540597	0.5563129	0.764853249	0.677619836	0.020199589	0.210081317	0.131401079	NA	NA	NA	NA	NA	NA
4933421A08Rik_chr4_122961309_122963475_+_ENSMUSG00000086443.1_ENSMUSG00000086443.1.unspliced	lncRNA	2167	0.2768295	3.625785	0.150879	0.960049663	0.339740165	0.418164275	0.223547577	0.387452812	0.444296943	0.411823168	NA	NA	NA	NA	NA	NA
4933421A08Rik_chr4_122961309_122963475_+_ENSMUSG00000086443.1_ENSMUST00000135313.1	lncRNA	1638	0.0843276	3.0938908	0.0422735	0.986520636	-0.083194687	0.210227507	0.302999697	0.420597651	0.385240749	0.352001393	NA	NA	NA	NA	NA	NA
4933421O10Rik_chr4_33027142_33031323_-_ENSMUSG00000085037.1_ENSMUSG00000085037.1.unspliced	lncRNA	4182	0.3336405	1.377582	0	1	0.112551359	0.246540558	0.603067925	0.006142707	0.109853845	0.138201572	46	18	24	0.391304348	0.094471847	-0.007712403
4933424G05Rik_chr18_14988995_15047987_+_ENSMUSG00000117450.1_ENSMUSG00000117450.1.unspliced	lncRNA	58993	0.2954165	10.31885	0.320481	0.969877711	0.311023172	0.908983995	0.90239162	0.228375302	0.397510323	0.445773165	58	6	49	0.103448276	0.075812407	-0.019864724
4933424G05Rik_chr18_14988995_15047987_+_ENSMUSG00000117450.1_ENSMUST00000234445.1	lncRNA	1745	0.07909335	2.533668	0.02977	0.98838669	0.043066032	-0.019180458	-0.171114065	0.009365346	0.124720485	0.187108482	NA	NA	NA	NA	NA	NA
4933425D22Rik_chr5_149441861_149443581_+_ENSMUSG00000107164.1_ENSMUST00000201035.1.monoexonic.unspliced	lncRNA	1721	0.283478	3.841365	0.13642505	0.965703306	0.692857105	0.520818645	0.331934264	0.233518553	0.313864332	0.258464746	NA	NA	NA	NA	NA	NA
4933425M03Rik_chr3_85887691_85889234_+_ENSMUSG00000106508.1_ENSMUST00000195991.1.monoexonic.unspliced	others	1544	0.0843488	0.0782435	0	1	0.715045268	0.505155575	0.31972465	0.019749068	0.057222203	0.115232777	NA	NA	NA	NA	NA	NA
4933427D14Rik_chr11_72153929_72207459_-_ENSMUSG00000020807.15_ENSMUSG00000020807.15.unspliced	protein_coding	53531	0.6924595	8.70662	0.5358425	0.942023838	-0.047321121	0.333144795	0.245948584	0.278653888	0.436529705	0.403222029	61	11	48	0.180327869	0.306574825	0.065119649
4933427D14Rik_chr11_72153929_72207459_-_ENSMUSG00000020807.15_ENSMUST00000108505.1	protein_coding	1495	0.7100475	10.434885	0	1	0.538334281	0.288532829	0.08920963	0.444577151	0.444157823	0.337697797	NA	NA	NA	NA	NA	NA
4933427E11Rik_chr15_74709161_74710374_+_ENSMUSG00000044276.2_ENSMUST00000056711.1.monoexonic.unspliced	lncRNA	1214	0.2974945	3.255145	0.3771385	0.896170412	0.648387088	0.411472218	0.218893252	0.197929752	0.206316497	0.215349095	NA	NA	NA	NA	NA	NA
4933428C19Rik_chr4_40482840_40525548_-_ENSMUSG00000086355.1_ENSMUSG00000086355.1.unspliced	lncRNA	42709	0.2876335	2.27318	0.03801705	0.983550927	-0.084202481	0.341994985	0.559373314	0.301473225	0.35607714	0.439552883	70	18	49	0.257142857	0.116002869	0.014466499
4933428C19Rik_chr4_40482840_40525548_-_ENSMUSG00000086355.1_ENSMUST00000146043.1	lncRNA	818	0.0781016	3.62346	0	1	0.056087023	-0.077237763	-0.179308265	0.221699357	0.180982085	0.225031239	74	27	45	0.364864865	0.403823881	0.151846166
4933428G20Rik_chr11_97490783_97500340_-_ENSMUSG00000047988.1_ENSMUSG00000047988.1.unspliced	protein_coding	9558	0.115611	14.3530235	0.763225	0.949509629	-0.043597327	0.772321089	0.628867177	0.044828781	0.127027941	0.173885355	NA	NA	NA	NA	NA	NA
4933429H19Rik_chr3_30792570_30793564_-_ENSMUSG00000097786.3_ENSMUST00000187361.2.monoexonic.unspliced	lncRNA	995	0.1011235	1.873315	0.377195	0.832395768	-0.144592349	-0.054512186	-0.188939269	0.082650278	0.014826742	0.015618611	NA	NA	NA	NA	NA	NA
4933430I17Rik_chr4_62525369_62547993_+_ENSMUSG00000058046.1_ENSMUST00000062145.1	protein_coding	1783	0.08025205	0.9000755	0.2420705	0.788056431	0.083639742	0.17059784	0.012166712	-0.078864751	0.050539566	0.070564399	56	30	21	0.535714286	0.18212895	-0.017967594
4933431E20Rik_chr3_107888850_107896213_-_ENSMUSG00000086968.8_ENSMUSG00000086968.8.unspliced	lncRNA	7364	0.325333	1.693915	0.2920765	0.852931646	-0.172309368	0.649893873	0.345580959	0.165337694	0.145020266	0.287578587	56	18	35	0.321428571	0.092588505	-0.023716667
4933431E20Rik_chr3_107888850_107896213_-_ENSMUSG00000086968.8_ENSMUST00000146337.2	lncRNA	1636	0.0976051	1.4892635	0.0451174	0.970595698	0.038916785	0.063468523	0.048897548	0.054895105	0.164647975	0.26287489	61	25	34	0.409836066	0.202835936	0.004425237
4933431E20Rik_chr3_107888850_107896213_-_ENSMUSG00000086968.8_ENSMUST00000152663.7	lncRNA	2358	0.426213	0.937965	0.056211	0.943459709	0.670374553	0.407013581	0.250706285	0.119018919	0.154527662	0.315278786	76	21	50	0.276315789	0.168053308	0.007995623
4933433G15Rik_chr9_75410184_75417709_+_ENSMUSG00000097021.7_ENSMUSG00000097021.7.unspliced	lncRNA	7526	1.388855	18.33705	0.592094	0.968720508	0.210570803	0.675142294	0.860494085	0.197192977	0.474725926	0.521506848	68	24	42	0.352941176	0.088429776	0.001968818
4933434E20Rik_chr3_90051636_90063341_+_ENSMUSG00000027942.17_ENSMUST00000029552.12	protein_coding	1080	3.6718	22.00575	0.172095	0.992240229	-0.105538067	-0.145367694	-0.162287643	0.382865407	0.202560114	0.107938471	92	28	63	0.304347826	0.394127062	0.048506666
4933434E20Rik_chr3_90051636_90063341_+_ENSMUSG00000027942.17_ENSMUST00000160640.7	protein_coding	2510	2.97108	20.35735	3.20074	0.864134147	-0.136982679	-0.069334814	-0.017733546	0.298758691	0.362256022	0.344453739	79	21	58	0.265822785	0.391746599	0.035356856
4933434E20Rik_chr3_90052904_90066069_+_ENSMUSG00000118504.1_ENSMUSG00000118504.1.unspliced	protein_coding	13166	2.21032	20.18551	0.562934	0.972868616	0.009865013	0.060767981	0.15018793	0.342485992	0.447338051	0.460163158	74	6	68	0.081081081	0.290539568	0.012838121
4933434E20Rik_chr3_90052904_90066069_+_ENSMUSG00000118504.1_ENSMUST00000239076.1	protein_coding	1545	1.419881	2.86941	0.8754355	0.766229208	-0.008875677	-0.096233141	-0.202762814	0.264678949	0.392788697	0.357097717	87	21	62	0.24137931	0.241699844	0.079838179
4933437G19Rik_chr5_121847667_121848844_-_ENSMUSG00000104719.1_ENSMUST00000197910.1.monoexonic.unspliced	others	1178	0.328883	1.95548	0.2069945	0.904278871	0.618814581	0.472967617	0.266379097	0.163011096	0.171613254	0.122628969	NA	NA	NA	NA	NA	NA
4933439C10Rik_chr11_59505662_59513647_+_ENSMUSG00000072893.12_ENSMUSG00000072893.12.unspliced	lncRNA	7986	3.5567	19.67365	2.32	0.894515008	0.41522302	0.166545242	-0.005469598	0.373907958	0.474751299	0.432114789	98	24	72	0.244897959	0.358868508	0.087093906
4933439C10Rik_chr11_59505662_59513647_+_ENSMUSG00000072893.12_ENSMUST00000132226.1	lncRNA	3184	3.61138	25.93655	1.468665	0.946409287	-0.131121713	-0.200461348	-0.213005006	0.267377135	0.31837695	0.361866749	75	26	48	0.346666667	0.335214758	0.00167869
4933439K11Rik_chr1_172538133_172558129_-_ENSMUSG00000085184.9_ENSMUSG00000085184.9.unspliced	lncRNA	19997	0.142914	1.538995	0.16521	0.903057437	0.702069347	0.621999795	0.58429623	0.338715406	0.414875201	0.381169334	55	20	33	0.363636364	0.116232579	-0.006144005
4933439K11Rik_chr1_172538133_172558129_-_ENSMUSG00000085184.9_ENSMUST00000169111.1	lncRNA	1869	0.397718	4.681625	0.04432485	0.990620965	0.419331721	0.676484042	0.440156794	0.094096125	0.319273779	0.369201299	NA	NA	NA	NA	NA	NA
5031415H12Rik_chr17_70745329_70755582_-_ENSMUSG00000097282.1_ENSMUSG00000097282.1.unspliced	lncRNA	10254	1.24717	6.341105	0.3157605	0.952566189	0.085482677	0.322881542	0.538152057	0.310529933	0.448223047	0.478193765	67	6	61	0.089552239	0.138388147	-0.013553478
5031425E22Rik_chr5_23382308_23434269_-_ENSMUSG00000073147.3_ENSMUSG00000073147.3.unspliced	lncRNA	51962	2.407265	22.4944	0.7481895	0.967809546	-0.145451506	0.590434753	0.73004605	0.20585913	0.530663235	0.529226369	84	20	59	0.238095238	0.235431794	-0.017174638
5031425E22Rik_chr5_23382308_23434269_-_ENSMUSG00000073147.3_ENSMUST00000101522.2	lncRNA	2110	6.40242	31.8701	4.31978	0.880635692	0.284814206	0.277795697	0.192317641	0.152265865	0.490791995	0.435693733	80	23	53	0.2875	0.263421671	0.01773416
5031434O11Rik_chr3_51560035_51567117_+_ENSMUSG00000097885.7_ENSMUSG00000097885.7.unspliced	lncRNA	7083	0.290485	4.52647	0.94100595	0.827890244	0.047087457	0.151008054	0.094514737	0.094646921	0.22645372	0.226562235	57	23	29	0.403508772	0.147469814	-0.014119874
5031434O11Rik_chr3_51560035_51567117_+_ENSMUSG00000097885.7_ENSMUST00000180404.7	lncRNA	3731	0.4567065	0.803105	0.092036	0.897182678	0.666936345	0.567163963	0.369941627	0.232999973	0.225226338	0.230868201	49	17	32	0.346938776	0.193915168	-0.012737668
5031439G07Rik_chr15_84943936_84988551_-_ENSMUSG00000036046.14_ENSMUSG00000036046.14.unspliced	protein_coding	44616	0.875633	10.758555	0.1883385	0.982795256	-0.077695264	0.021735685	0.194431121	0.034933969	0.278511074	0.260692662	79	34	42	0.430379747	0.238686087	-0.009388107
5033403F01Rik_chr13_38960619_38966605_+_ENSMUSG00000096932.2_ENSMUSG00000096932.2.unspliced	lncRNA	5987	0.3359365	3.718965	0.04170635	0.988909866	0.70407231	0.580630122	0.376621883	0.234137911	0.242108516	0.16255797	47	12	31	0.255319149	0.115449321	0.007584255
5033406O09Rik_chr12_111941991_111944484_-_ENSMUSG00000113769.1_ENSMUST00000221314.1	lncRNA	1662	1.287035	3.831567	0.923941	0.805711398	0.360406463	0.132551824	-0.051164531	0.162821808	0.090222496	0.169239918	61	13	43	0.213114754	0.09972797	-0.03449901
5033417F24Rik_chr1_92908378_92910764_-_ENSMUSG00000097251.2_ENSMUSG00000097251.2.unspliced	lncRNA	2387	0.103343	1.81418	0.2987785	0.858597081	-0.049115437	-0.109305463	-0.131006772	0.040819668	0.13747808	0.176945303	NA	NA	NA	NA	NA	NA
5033417F24Rik_chr1_92908378_92910764_-_ENSMUSG00000097251.2_ENSMUST00000181575.2	lncRNA	1787	0.303707	2.335455	0.130306	0.94715384	0.770360616	0.5184937	0.410531931	0.100990438	0.164625623	0.200370039	NA	NA	NA	NA	NA	NA
5330426L24Rik_chr14_54349462_54351636_-_ENSMUSG00000105501.1_ENSMUST00000200008.1.monoexonic.unspliced	lncRNA	2175	0.1686935	2.602865	0.06145121	0.976935467	0.111803071	0.478670263	0.48889955	-0.038096212	0.047119105	-0.009381471	NA	NA	NA	NA	NA	NA
5330431K02Rik_chr13_99502477_99504439_-_ENSMUSG00000114282.1_ENSMUST00000223710.1.monoexonic.unspliced	others	1963	0.82218	8.15117	0	1	0.133934414	0.386591213	0.687986795	0.198572575	0.047152541	0.034252218	NA	NA	NA	NA	NA	NA
5330438D12Rik_chr10_116509052_116583515_+_ENSMUSG00000052291.8_ENSMUST00000064101.7	lncRNA	2229	0.7514455	2.743915	0.4661805	0.85477675	0.162076166	0.177835908	0.113504017	0.079269498	0.130025279	0.120837891	78	47	31	0.602564103	0.168129696	0.065409056
5330439K02Rik_chr15_100459740_100468691_-_ENSMUSG00000097827.1_ENSMUSG00000097827.1.unspliced	lncRNA	8952	0.179915	0.886893	0.04097565	0.955838954	0.602961372	0.555477619	0.420889884	0.092947905	0.122887341	0.157868585	NA	NA	NA	NA	NA	NA
5430400D12Rik_chr7_79920723_79922521_+_ENSMUSG00000097699.2_ENSMUSG00000097699.2.unspliced	lncRNA	1799	0.6196715	7.017645	0.187654	0.973956112	-0.028539957	-0.096105369	-0.123137704	0.025996204	0.307684932	0.322310635	68	29	37	0.426470588	0.243344494	-0.027553917
5430402O13Rik_chr6_50566643_50594865_+_ENSMUSG00000085776.8_ENSMUSG00000085776.8.unspliced	lncRNA	28223	0.1445005	3.02481	0.13115005	0.958443691	0.174437962	0.538993946	0.583864118	0.163604458	0.174015794	0.241592211	45	22	21	0.488888889	0.061186756	-0.032978769
5430403G16Rik_chr5_109674545_109691041_-_ENSMUSG00000072763.2_ENSMUSG00000072763.2.unspliced	protein_coding	16497	1.516495	13.18895	0.336028	0.975155006	-0.103057319	0.553027831	0.69999203	0.112369204	0.351871966	0.426143917	63	13	45	0.206349206	0.111017355	-0.011999909
5430405H02Rik_chr2_156844351_156862963_-_ENSMUSG00000085741.8_ENSMUSG00000085741.8.unspliced	lncRNA	18613	1.012594	18.53255	3.3561115	0.846673516	0.669474411	0.6489534	0.523593929	0.476688177	0.489241027	0.414961904	71	12	57	0.169014085	0.302071084	0.023887603
5430416N02Rik_chr5_100420842_100429535_-_ENSMUSG00000097772.7_ENSMUSG00000097772.7.unspliced	lncRNA	8694	10.616785	84.2081	4.980115	0.944161737	-0.042206612	0.645376512	0.703417802	0.292901957	0.360864201	0.357883301	87	26	57	0.298850575	0.303962326	0.13158834
5430420F09Rik_chr3_52071589_52073387_-_ENSMUSG00000102808.1_ENSMUST00000194956.1.monoexonic.unspliced	others	1799	3.023895	76.7532	0.330761	0.995709081	-0.214800687	-0.128147197	0.136501663	0.167371138	0.215032808	0.303436214	NA	NA	NA	NA	NA	NA
5430427N15Rik_chr5_103354306_103356698_-_ENSMUSG00000104684.1_ENSMUST00000200007.1.monoexonic.unspliced	lncRNA	2393	0.3453185	4.134	0.337537	0.924514322	0.550644738	0.472566776	0.276117456	0.140999583	0.29196722	0.212946678	66	27	37	0.409090909	0.131105165	0.006761228
5430430B14Rik_chr8_27279441_27281070_+_ENSMUSG00000109953.1_ENSMUST00000209427.1.monoexonic.unspliced	others	1630	0.6496675	4.535855	0.8094805	0.848563201	-0.030931139	0.030625248	0.01235639	0.025063518	0.138360638	0.230329749	73	32	36	0.438356164	0.187480518	-0.019012324
5430434F05Rik_chr6_83417440_83420992_-_ENSMUSG00000108780.1_ENSMUST00000206080.1.monoexonic.unspliced	others	3553	0.0855041	3.9365385	0.04191407	0.989464731	0.007319836	0.068590204	0.391409895	0.016688627	0.262113014	0.355936263	NA	NA	NA	NA	NA	NA
5530601H04Rik_chrX_105037197_105079609_-_ENSMUSG00000087174.7_ENSMUSG00000087174.7.unspliced	lncRNA	42413	2.14695	21.32215	0.703186	0.968073767	-0.009722007	0.181354419	0.456060535	0.310271879	0.351490218	0.412555659	58	1	55	0.017241379	0.24127167	-0.026753361
5530601H04Rik_chrX_105037197_105079609_-_ENSMUSG00000087174.7_ENSMUST00000138460.7	lncRNA	3732	1.69808	7.521285	2.341245	0.762612129	-0.0748015	0.35170667	0.201119872	0.191893458	0.225249512	0.296426946	67	21	44	0.313432836	0.241700373	-0.005767013
5730405O15Rik_chrX_13042015_13045297_+_ENSMUSG00000087424.1_ENSMUSG00000087424.1.unspliced	lncRNA	3283	0.1950125	2.168234	0.0391139	0.982280138	-0.01609444	-0.078435778	-0.070689622	0.016924991	-0.017425356	0.03349705	95	50	40	0.526315789	0.370720269	-0.035071807
5730405O15Rik_chrX_13042015_13045297_+_ENSMUSG00000087424.1_ENSMUST00000127521.1	lncRNA	1749	0.2714675	0.132687	0.0306662	0.812270589	-0.081853423	-0.11961113	-0.094287907	0.036978418	-0.050716197	-4.89E-05	76	47	24	0.618421053	0.401431867	-0.046760649
5730408A14Rik_chr1_175378853_175380676_-_ENSMUSG00000104343.1_ENSMUST00000194955.1.monoexonic.unspliced	others	1824	0.129728	3.995525	0.11361505	0.97235065	0.37544068	0.505077354	0.334890044	0.06922545	0.137177956	0.147035024	NA	NA	NA	NA	NA	NA
5730409E04Rik_chr4_126609818_126614371_+_ENSMUSG00000073755.4_ENSMUSG00000073755.4.unspliced	protein_coding	4554	0.1677555	1.702275	0.0559535	0.968176207	-0.104728868	0.126891908	0.071140456	0.076756386	0.153344523	0.164810193	56	10	45	0.178571429	0.146408713	0.002349332
5730414N17Rik_chr15_98872644_98874082_+_ENSMUSG00000116506.1_ENSMUST00000230130.1.monoexonic.unspliced	lncRNA	1439	0.69328	3.218535	0.423704	0.883669358	-0.036985578	0.314540854	0.294849966	0.096979273	0.127107801	0.060685693	NA	NA	NA	NA	NA	NA
5730419F03Rik_chr1_78595031_78609508_-_ENSMUSG00000099364.1_ENSMUSG00000099364.1.unspliced	lncRNA	14478	0.105368	0.734764	0.0230412	0.969594825	0.201402819	0.432231246	0.30569019	0.26248439	0.267102008	0.198556609	52	21	31	0.403846154	0.154743677	0.001420612
5730420D15Rik_chr10_95417375_95428640_+_ENSMUSG00000097766.1_ENSMUSG00000097766.1.unspliced	lncRNA	11266	0.11349745	1.226875	0.126509	0.906523943	-0.1023776	0.042232786	0.102700437	0.108438433	0.238511516	0.215079998	40	12	27	0.3	0.145436847	-0.029432882
5730420D15Rik_chr10_95417375_95428640_+_ENSMUSG00000097766.1_ENSMUST00000181781.1	lncRNA	1182	0.0915417	0.925936	0.050717	0.948070604	-0.116526416	0.228238046	0.165551374	0.089616503	0.002067136	-0.006397002	87	51	32	0.586206897	0.285480053	0.024172679
5730455P16Rik_chr11_80360492_80378034_-_ENSMUSG00000057181.15_ENSMUSG00000057181.15.unspliced	protein_coding	17543	2.248875	23.7205	0.702632	0.971230881	-0.112688891	0.462897907	0.439935315	0.195460516	0.317528481	0.299725157	57	24	32	0.421052632	0.282916217	0.033631099
5730480H06Rik_chr5_48327952_48414294_+_ENSMUSG00000029089.8_ENSMUSG00000029089.8.unspliced	protein_coding	86343	0.974906	10.204805	0.388562	0.963320255	-0.057720597	0.021468146	0.272942355	0.27744167	0.423565342	0.453972476	79	1	75	0.012658228	0.228377633	-0.015571472
5730480H06Rik_chr5_48327952_48414294_+_ENSMUSG00000029089.8_ENSMUST00000196950.4	protein_coding	3300	0.486275	13.29103	0.2502825	0.981517117	0.01397457	0.293357758	0.547390519	0.30334118	0.326147207	0.286002935	100	13	81	0.13	0.350454871	0.058180494
5730507C01Rik_chr12_18514510_18535254_+_ENSMUSG00000073197.9_ENSMUSG00000073197.9.unspliced	protein_coding	20745	2.94723	17.0229	0.347369	0.980002094	-0.04921946	0.105003994	0.36350357	0.304468338	0.342194273	0.426732141	NA	NA	NA	NA	NA	NA
5730507C01Rik_chr12_18514510_18535254_+_ENSMUSG00000073197.9_ENSMUST00000063216.5	protein_coding	2431	6.48855	19.59065	4.498885	0.813243178	0.638660581	0.697630544	0.467469888	0.251906169	0.343882457	0.407159673	NA	NA	NA	NA	NA	NA
5730521K06Rik_chr15_76590120_76591727_+_ENSMUSG00000116145.1_ENSMUST00000230081.1.monoexonic.unspliced	others	1608	0.5084035	4.408435	0.553211	0.888502525	-0.080023515	0.256965215	0.488226703	0.18367381	0.096249242	0.133466622	88	36	47	0.409090909	0.15357914	-0.001394577
5830408C22Rik_chr8_25101216_25109986_+_ENSMUSG00000110148.1_ENSMUSG00000110148.1.unspliced	lncRNA	8771	1.192	12.381635	0.551371	0.957367143	0.269193035	0.956115899	0.829382098	0.168500195	0.484250455	0.456038748	56	19	34	0.339285714	0.152019999	0.001552643
5830417I10Rik_chr3_88775216_88825587_+_ENSMUSG00000078684.8_ENSMUSG00000078684.8.unspliced	others	50372	3.341295	19.5561	0.522455	0.973979452	-0.042113546	0.120359755	0.200457957	0.303306197	0.38679235	0.369780959	NA	NA	NA	NA	NA	NA
5830418P13Rik_chr9_103423578_103461260_+_ENSMUSG00000086236.9_ENSMUSG00000086236.9.unspliced	lncRNA	37683	0.1819555	2.279505	0.03183735	0.986225602	0.254624913	0.59853301	0.634781502	0.211106134	0.368187851	0.379216949	NA	NA	NA	NA	NA	NA
5830444F18Rik_chr17_51791470_51793461_-_ENSMUSG00000102744.1_ENSMUST00000194009.1.monoexonic.unspliced	others	1992	0.1148107	1.07381	0	1	0.002855689	-0.021753551	0.12973977	0.183867323	0.140901475	0.04238226	NA	NA	NA	NA	NA	NA
5830448L01Rik_chr14_34672465_34673763_-_ENSMUSG00000115007.1_ENSMUST00000228874.1.monoexonic.unspliced	lncRNA	1299	2.390395	23.1354	2.38815	0.90643347	0.536620678	0.364646763	0.156704711	0.133237789	0.415807484	0.381495602	93	38	50	0.408602151	0.251723958	0.120206384
5830454E08Rik_chr9_120577331_120578074_+_ENSMUSG00000052658.5_ENSMUST00000213974.1.monoexonic.unspliced	lncRNA	744	0.883771	8.32117	0.876814	0.904673241	0.737396764	0.455007908	0.275646054	-0.044679806	0.177520571	0.205311748	NA	NA	NA	NA	NA	NA
5930403N24Rik_chr10_37139402_37151315_+_ENSMUSG00000046463.5_ENSMUSG00000046463.5.unspliced	lncRNA	11914	0.0688192	1.0992515	0.032992	0.970861392	0.143157973	0.331319874	0.59523595	0.015796114	0.032248608	0.160975192	NA	NA	NA	NA	NA	NA
5930420M18Rik_chr5_30897300_30899580_+_ENSMUSG00000107201.1_ENSMUST00000202893.1.monoexonic.unspliced	others	2281	0.3483425	5.27311	0.8403325	0.862543485	-0.041434453	0.714439809	0.549482796	0.01340495	0.061636719	0.142974042	NA	NA	NA	NA	NA	NA
5930430L01Rik_chr5_148990056_148995223_-_ENSMUSG00000106951.1_ENSMUSG00000106951.1.unspliced	lncRNA	5168	0.2166525	1.567373	0	1	0.00580882	0.447380835	0.551554426	0.119312768	0.136681494	0.12286004	53	26	23	0.490566038	0.180081792	0.019475492
6030400A10Rik_chr5_43265157_43266368_+_ENSMUSG00000105326.1_ENSMUST00000199734.1.monoexonic.unspliced	others	1212	1.307345	9.84991	0.00337415	0.999657561	0.013040216	0.562479785	0.610284137	0.105826406	0.041293535	0.084017591	NA	NA	NA	NA	NA	NA
6030442K20Rik_chr1_132466433_132477064_-_ENSMUSG00000097760.2_ENSMUSG00000097760.2.unspliced	lncRNA	10632	0.5507915	8.498065	0.1496265	0.982697521	0.095579292	0.59073027	0.502544319	-0.033649589	0.410607671	0.334038631	56	26	29	0.464285714	0.190258103	0.002330264
6030442K20Rik_chr1_132466433_132477064_-_ENSMUSG00000097760.2_ENSMUST00000180835.1	lncRNA	1540	0.3481315	4.103865	1.2036885	0.773212178	0.440066776	0.537009436	0.370664906	0.146041553	0.35714808	0.205663565	51	22	29	0.431372549	0.242254424	0.007668156
6030443J06Rik_chr5_22550432_22807850_+_ENSMUSG00000097207.7_ENSMUST00000181764.7	lncRNA	4299	0.7474175	2.857875	0.1790075	0.941055507	0.022375517	0.071282665	0.36437287	0.233024268	0.239766825	0.271667232	72	23	44	0.319444444	0.22857162	0.102831613
6030445D17Rik_chr4_136462250_136463977_+_ENSMUSG00000066178.4_ENSMUST00000084593.2.monoexonic.unspliced	lncRNA	1728	0.8848185	6.341055	0.476154	0.930154114	0.59618507	0.635427639	0.523633226	0.043145804	0.09131435	0.001280366	NA	NA	NA	NA	NA	NA
6030458C11Rik_chr15_12808177_12824649_-_ENSMUSG00000022195.7_ENSMUSG00000022195.7.unspliced	protein_coding	16473	2.94356	26.27685	1.17883	0.957064258	0.589388768	0.610635771	0.400398965	0.413620208	0.474920675	0.440387943	79	16	61	0.202531646	0.277664144	0.046349064
6230400D17Rik_chr14_20687236_20703028_-_ENSMUSG00000097577.2_ENSMUSG00000097577.2.unspliced	lncRNA	15793	1.43525	21.36775	4.518166	0.825458523	0.260694763	0.822888368	0.688204242	0.306669117	0.710208949	0.523280761	86	19	62	0.220930233	0.130276019	0.01238937
6330408M09Rik_chr16_23127793_23128922_+_ENSMUSG00000116733.1_ENSMUST00000231407.1.monoexonic.unspliced	lncRNA	1130	1.829485	16.4242	1.733335	0.90453908	0.728137126	0.499328423	0.323493003	0.197379883	0.292133635	0.331196259	NA	NA	NA	NA	NA	NA
6330415G19Rik_chr17_23550799_23565291_+_ENSMUSG00000117322.1_ENSMUSG00000117322.1.unspliced	lncRNA	14493	0.1936745	1.809871	0.25274925	0.877462053	0.501305526	0.526345158	0.454675711	0.386898947	0.163726266	0.188299374	77	24	53	0.311688312	0.057347092	0.02106882
6330415G19Rik_chr17_23550799_23565291_+_ENSMUSG00000117322.1_ENSMUST00000233076.1	lncRNA	1624	0.1246865	2.7534245	0.553135	0.832715849	0.38236319	0.167281848	0.007845233	0.151265167	0.103420209	0.128477402	65	26	33	0.4	0.261630626	0.118497999
6330418K02Rik_chr5_138264043_138266661_+_ENSMUSG00000085227.1_ENSMUSG00000085227.1.unspliced	lncRNA	2619	0.9381305	13.43148	0.2553574	0.981342848	0.164204167	0.119124186	0.025968245	0.354654697	0.482122021	0.379469408	85	26	58	0.305882353	0.276805356	0.122879513
6330418K02Rik_chr5_138264043_138266661_+_ENSMUSG00000085227.1_ENSMUST00000124298.1	lncRNA	743	0.715423	5.30465	0.985175	0.843370046	0.504584136	0.396502216	0.226669453	0.414300596	0.425460665	0.41535714	NA	NA	NA	NA	NA	NA
6330537M06Rik_chr8_70766579_70768220_+_ENSMUSG00000110575.1_ENSMUST00000212384.1.monoexonic.unspliced	others	1642	0.088947	2.71075	0.19939665	0.931482267	0.06371977	0.226421191	0.183778089	-0.055135082	0.056836799	0.138001285	NA	NA	NA	NA	NA	NA
6330549D23Rik_chr3_96606659_96629820_-_ENSMUSG00000045327.7_ENSMUSG00000045327.7.unspliced	others	23162	1.15443	13.03139	0.663585	0.951545366	-0.030802788	0.710727097	0.7850579	0.150020348	0.430617057	0.355496861	37	11	23	0.297297297	0.085618734	-0.027731819
6330562C20Rik_chr3_95307076_95315127_-_ENSMUSG00000093424.3_ENSMUSG00000093424.3.unspliced	lncRNA	8052	1.844405	18.668	0.923728	0.952851122	0.02231114	0.385863459	0.590338688	0.189161876	0.331185863	0.318621812	41	10	29	0.243902439	0.148553349	-0.027502296
6430511E19Rik_chr7_92639949_92643783_+_ENSMUSG00000102555.1_ENSMUST00000192772.1.monoexonic.unspliced	others	3835	3.171165	30.8914	0.845695	0.973353106	-0.060055085	0.166151772	0.486166557	0.029254224	0.292420554	0.401047076	71	31	37	0.436619718	0.193369701	-0.000464169
6430550D23Rik_chr2_155973279_156007977_-_ENSMUSG00000074646.10_ENSMUSG00000074646.10.unspliced	protein_coding	34699	0.159526	8.87311	1.30895045	0.871445425	0.353581308	0.309901957	0.385958803	0.057953687	0.25806238	0.316458325	68	26	40	0.382352941	0.147395983	-0.00592274
6430550D23Rik_chr2_155973279_156007977_-_ENSMUSG00000074646.10_ENSMUST00000109617.8	protein_coding	1872	0.1884145	0.808255	0.0606195	0.930232157	-0.197752825	-0.280921274	-0.305275657	0.007621113	0.218379874	0.198090755	NA	NA	NA	NA	NA	NA
6430571L13Rik_chr9_107340602_107352422_+_ENSMUSG00000037977.6_ENSMUSG00000037977.6.unspliced	protein_coding	11821	0.131929	1.66959	0.1206714	0.932595653	0.182008387	0.690617565	0.728500227	0.249934953	0.175431404	0.207315385	71	23	44	0.323943662	0.139376756	-0.002645119
6430573P05Rik_chr3_79287173_79289848_+_ENSMUSG00000102545.1_ENSMUST00000192562.1	lncRNA	508	0.225817	1.56852	0	1	0.209859177	0.208331569	0.177568013	0.114944897	0.072061287	0.168714763	NA	NA	NA	NA	NA	NA
6430573P05Rik_chr3_79287173_79289848_+_ENSMUSG00000102545.1_ENSMUST00000195547.1	lncRNA	2457	0.261046	2.2555995	0.0322844	0.985888969	0.439535096	0.14040549	0.029939987	0.157056573	0.301228158	0.262193954	61	26	34	0.426229508	0.279927067	0.068207102
6430590A07Rik_chr3_40885897_40894193_-_ENSMUSG00000097583.2_ENSMUSG00000097583.2.unspliced	lncRNA	8297	0.3838865	4.12345	0.03841955	0.99076868	-0.24236276	0.324204287	0.262222713	0.299635778	0.30319833	0.382034515	76	13	60	0.171052632	0.229398252	0.023349197
6430590A07Rik_chr3_40885897_40894193_-_ENSMUSG00000097583.2_ENSMUST00000181813.1	lncRNA	1032	1.32652	17.63525	0.2059785	0.988454915	0.227256861	0.222440284	0.195649171	0.177775871	0.085869976	0.252314796	83	40	42	0.481927711	0.259727972	0.005913231
6530401F13Rik_chr12_81532968_81557458_+_ENSMUSG00000091947.1_ENSMUSG00000091947.1.unspliced	lncRNA	24491	0.13326	1.335185	0.0243646	0.982078918	-0.13212677	0.28436754	0.407957846	-0.043767614	0.147982268	0.115053006	52	28	22	0.538461538	0.09160896	0.017429112
6530437J22Rik_chr7_44970429_44974303_+_ENSMUSG00000109111.1_ENSMUSG00000109111.1.unspliced	lncRNA	3875	0.262765	7.94431	1.038987	0.884342352	0.653389354	0.521737341	0.338776056	0.224075717	0.315434102	0.294156157	58	18	39	0.310344828	0.129434123	0.000247158
6720427I07Rik_chr13_48532905_48546500_-_ENSMUSG00000097375.3_ENSMUSG00000097375.3.unspliced	lncRNA	13596	8.82665	85.85375	2.76591	0.96878898	0.062147856	0.385828051	0.738806111	0.289218407	0.45238468	0.410078114	62	21	39	0.338709677	0.198811756	0.024232847
6720427I07Rik_chr13_48532905_48546500_-_ENSMUSG00000097375.3_ENSMUST00000181490.3	lncRNA	5598	0.9761945	23.18185	2.03703	0.919225993	-0.186586452	0.013207036	-0.142060801	0.351936034	0.391511255	0.415518523	62	13	45	0.209677419	0.238454258	0.01757769
6720464F23Rik_chr1_160608955_160612450_-_ENSMUSG00000103432.1_ENSMUST00000193946.1.monoexonic.unspliced	others	3496	0.500547	7.127115	0.0468641	0.993467489	-0.128168319	0.536631491	0.521442624	0.243369764	0.272078363	0.253232272	94	25	63	0.265957447	0.205248212	-0.011363163
6720475M21Rik_chr5_74367163_74369915_-_ENSMUSG00000107009.1_ENSMUST00000201755.1.monoexonic.unspliced	others	2753	0.2225735	2.0316	0.0285533	0.986140206	-0.072324596	0.203321086	0.206347387	0.012585836	0.093692873	0.087444261	54	23	29	0.425925926	0.17041555	0.046034191
6720482G16Rik_chr3_58526930_58528121_+_ENSMUSG00000106553.1_ENSMUST00000199552.1.monoexonic.unspliced	others	1192	0.273143	0.3150365	0	1	-0.108646172	-0.089593285	0.174519512	0.122824615	0.014599411	0.035311149	NA	NA	NA	NA	NA	NA
6720483E21Rik_chr1_20888650_20890473_-_ENSMUSG00000097934.1_ENSMUSG00000097934.1.unspliced	lncRNA	1824	0.172403	0.58285	0	1	0.35553185	0.129116367	0.015969294	-0.021809051	-0.099203678	-0.030981709	NA	NA	NA	NA	NA	NA
6720489N17Rik_chr13_62603013_62624182_-_ENSMUSG00000072066.7_ENSMUSG00000072066.7.unspliced	protein_coding	21170	0.715766	7.27112	0.269656	0.964240285	-0.052236613	-0.092209978	0.233383926	0.191453079	0.281619515	0.366201496	94	27	62	0.287234043	0.152042103	6.66666666666719e-05
6820402A03Rik_chr1_66793645_66796298_-_ENSMUSG00000103706.1_ENSMUST00000194648.1.monoexonic.unspliced	others	2654	0.1382015	1.666475	0	1	-0.156035101	0.632059613	0.369856534	0.025108116	-0.02527784	-0.038432875	70	32	35	0.457142857	0.202862669	0.051595995
6820408C15Rik_chr2_152415587_152444330_+_ENSMUSG00000032680.11_ENSMUSG00000032680.11.unspliced	protein_coding	28744	0.0634996	0.4683255	0.02971355	0.940338915	-0.10483401	0.227637385	0.180648739	0.066220546	0.073871099	0.209727696	44	13	28	0.295454545	0.057631168	0.004724762
6820431F20Rik_chr8_20262613_20297432_-_ENSMUSG00000071796.13_ENSMUSG00000071796.13.unspliced	others	34820	16.87815	30.97845	0.665652	0.978964421	0.10536427	0.455395118	0.602762454	0.373810532	0.436171107	0.477307679	89	11	76	0.123595506	0.397718037	0.012496153
7530414M10Rik_chr15_83173196_83176445_-_ENSMUSG00000116338.1_ENSMUSG00000116338.1.unspliced	lncRNA	3250	0.09256215	0.3799865	0.03834545	0.908337267	-0.113229501	0.287593627	0.215697389	0.001606716	0.254079646	0.259130027	NA	NA	NA	NA	NA	NA
8030456M14Rik_chr19_53390789_53391795_+_ENSMUSG00000117768.1_ENSMUST00000238029.1.monoexonic.unspliced	lncRNA	1007	2.79956	19.1996	1.377934	0.933036971	0.151822395	0.460351643	0.79385753	0.003178728	0.031470095	0.11798318	NA	NA	NA	NA	NA	NA
8030462N17Rik_chr18_77631497_77714486_-_ENSMUSG00000047466.10_ENSMUSG00000047466.10.unspliced	protein_coding	82990	2.443265	26.732	0.880541	0.968110831	-0.06196185	0.248820444	0.49809965	0.221795309	0.399231592	0.412372614	66	4	57	0.060606061	0.233145286	0.032660911
8030462N17Rik_chr18_77631497_77714486_-_ENSMUSG00000047466.10_ENSMUST00000237203.1	protein_coding	1606	8.00346	48.19115	3.311885	0.935695343	0.672429967	0.387993315	0.188996081	0.363499574	0.439581639	0.413824806	NA	NA	NA	NA	NA	NA
8030474K03Rik_chrX_101794656_101798642_+_ENSMUSG00000046774.17_ENSMUSG00000046774.17.unspliced	protein_coding	3987	2.13494	8.670325	0.8127715	0.914292605	0.504725895	0.255897811	0.124264589	0.259776587	0.266914478	0.271012219	NA	NA	NA	NA	NA	NA
8430419K02Rik_chr11_18845851_18874309_-_ENSMUSG00000085743.1_ENSMUSG00000085743.1.unspliced	lncRNA	28459	0.5227285	6.805625	0.06202715	0.990968216	-0.146141458	0.288854095	0.602394851	0.20609819	0.536601893	0.495870141	58	17	41	0.293103448	0.116807133	-0.000961196
8430422M14Rik_chr3_35955436_35956257_-_ENSMUSG00000105095.1_ENSMUST00000199608.1.monoexonic.unspliced	others	822	1.111955	2.21506	0.5381445	0.804538856	0.544285313	0.328712921	0.132989538	0.044520286	0.165082512	0.200709279	NA	NA	NA	NA	NA	NA
8430429K09Rik_chr11_3452365_3479831_+_ENSMUSG00000034587.8_ENSMUSG00000034587.8.unspliced	lncRNA	27467	0.269615	3.333505	0.155837	0.955339144	0.022731865	0.585149359	0.580362532	0.219279373	0.271195279	0.286193157	77	23	47	0.298701299	0.058058045	-0.033957381
8430429K09Rik_chr11_3452365_3479831_+_ENSMUSG00000034587.8_ENSMUST00000146456.1	lncRNA	1675	0.980592	10.27749	2.883325	0.780915924	0.504609521	0.568176823	0.346823274	0.065996948	0.035661638	0.096376712	45	17	22	0.377777778	0.152998387	-0.028983658
8430432A02Rik_chr1_43092588_43093835_+_ENSMUSG00000041878.3_ENSMUST00000039080.3.monoexonic.unspliced	lncRNA	1248	0.301242	3.73457	0.2051135	0.947936554	0.620564505	0.48141521	0.316230424	0.009346854	0.090984515	-0.015977173	NA	NA	NA	NA	NA	NA
9030025P20Rik_chr17_14978468_14991572_+_ENSMUSG00000116953.1_ENSMUSG00000116953.1.unspliced	protein_coding	13105	1.897395	1.895555	0.08081585	0.959108965	-0.209579202	-0.026711286	0.138955763	-0.10357639	0.04736721	0.303199619	88	43	40	0.488636364	0.454107211	-0.017299474
9030025P20Rik_chr17_14978468_14991572_+_ENSMUSG00000116953.1_ENSMUST00000061688.10	protein_coding	1844	1.557215	3.33508	0.6291085	0.841302072	-0.197373039	-0.375389406	-0.696557899	0.077831467	0.026914056	0.111095701	NA	NA	NA	NA	NA	NA
9030404E10Rik_chr16_30021842_30039479_-_ENSMUSG00000116660.1_ENSMUSG00000116660.1.unspliced	lncRNA	17638	0.129361	1.023093	0.0295937	0.971887457	-0.050629135	0.227101816	0.421640912	0.062466131	0.133026893	0.236427826	42	18	22	0.428571429	0.09083759	-0.015931156
9030407P20Rik_chr7_120673436_120677570_-_ENSMUSG00000097343.2_ENSMUSG00000097343.2.unspliced	lncRNA	4135	0.7978055	7.472195	0.674537	0.917201523	-0.188039316	0.265076791	0.20298527	0.126100117	0.237808529	0.201945825	52	18	33	0.346153846	0.108492635	-0.023717129
9030607J07Rik_chr5_134929848_134931469_-_ENSMUSG00000107005.1_ENSMUST00000202228.1.monoexonic.unspliced	others	1622	0.0784664	0.6739455	0.084398	0.888707426	-0.118094451	0.280523459	0.207880199	-0.029791626	0.107023187	0.164460621	NA	NA	NA	NA	NA	NA
9030624G23Rik_chr12_24043202_24097246_-_ENSMUSG00000073158.4_ENSMUSG00000073158.4.unspliced	protein_coding	54045	4.65483	19.7416	0.4924805	0.975660841	0.297941868	0.506851975	0.720401895	0.376063512	0.353063675	0.400870274	66	1	65	0.015151515	0.314977357	-0.010705302
9030624G23Rik_chr12_24043202_24097246_-_ENSMUSG00000073158.4_ENSMUST00000101538.4	protein_coding	2245	3.843425	10.612925	2.63478	0.801114231	0.685486498	0.413229395	0.204898342	0.322026372	0.301331013	0.310582436	122	28	90	0.229508197	0.509828248	0.123381773
9130002K18Rik_chr15_35787154_35790279_+_ENSMUSG00000115837.1_ENSMUST00000228829.1.monoexonic.unspliced	others	3126	0.124187	10.295785	0.015912175	0.998456881	-0.106891879	0.607561565	0.621568873	0.149945005	0.058111501	0.037793204	NA	NA	NA	NA	NA	NA
9130008F23Rik_chr17_40875482_40880559_-_ENSMUSG00000054951.3_ENSMUSG00000054951.3.unspliced	protein_coding	5078	4.424005	40.8139	2.162465	0.949682459	0.547519189	0.571831728	0.702237104	0.439491558	0.362963463	0.311843493	NA	NA	NA	NA	NA	NA
9130008F23Rik_chr17_40875482_40880559_-_ENSMUSG00000054951.3_ENSMUST00000233122.1	protein_coding	781	3.412945	7.6545	2.210685	0.775910437	0.676879249	0.385228996	0.191485861	0.367445526	0.302253041	0.261674287	NA	NA	NA	NA	NA	NA
9130017K11Rik_chr11_67921504_67947659_+_ENSMUSG00000055134.5_ENSMUSG00000055134.5.unspliced	lncRNA	26156	0.0688634	0.6818735	0.03732625	0.948100302	0.310975188	0.547915308	0.49021387	0.191549035	0.167282337	0.079016628	65	30	32	0.461538462	0.185007077	-0.010044379
9130019O22Rik_chr7_127382260_127387166_-_ENSMUSG00000030823.6_ENSMUSG00000030823.6.unspliced	protein_coding	4907	0.1905815	0.973165	0.0251749	0.974783238	0.154970643	-0.021062187	-0.111861224	0.29536236	0.189009098	0.150651754	83	29	51	0.34939759	0.064571058	-0.028359495
9130019O22Rik_chr7_127382260_127387166_-_ENSMUSG00000030823.6_ENSMUST00000049052.3	protein_coding	3878	0.2761615	2.00849	0	1	-0.147144816	0.255322981	0.137392063	0.254591959	0.121064299	0.106095693	86	31	51	0.360465116	0.121409011	-0.032711111
9130023H24Rik_chr7_128234458_128238031_-_ENSMUSG00000062944.4_ENSMUST00000078816.4.monoexonic.unspliced	protein_coding	3574	1.7172	9.17416	1.748015	0.839957243	0.72155305	0.498358606	0.314990426	0.32015814	0.280355318	0.30125636	55	15	40	0.272727273	0.160768031	-0.009687658
9130024F11Rik_chr1_56971412_57050084_+_ENSMUSG00000087022.4_ENSMUSG00000087022.4.unspliced	lncRNA	78673	0.178239	2.581995	0.1380127	0.94926018	0.079712078	0.480952015	0.527421863	0.324021701	0.478874906	0.441772623	80	26	50	0.325	0.068176205	-0.027932232
9130213A22Rik_chr11_69120054_69122589_-_ENSMUSG00000097386.1_ENSMUST00000180487.1	lncRNA	1581	0.116489	1.163735	0.086902	0.93051381	0.103189487	-0.017879173	-0.075196531	0.129241402	0.051076259	0.0938739	NA	NA	NA	NA	NA	NA
9130230L23Rik_chr5_65979358_66004285_-_ENSMUSG00000054598.13_ENSMUSG00000054598.13.unspliced	protein_coding	24928	0.8420465	8.16696	0.280295	0.966818215	-0.20461605	0.332926837	0.435177413	0.158817207	0.379701612	0.301598967	65	15	49	0.230769231	0.120283717	-0.017725797
9130230N09Rik_chr11_22858931_22861264_+_ENSMUSG00000092626.1_ENSMUST00000174568.1	lncRNA	663	0.11374305	3.9928477	0.2675405	0.937202788	0.673136846	0.367558855	0.202904424	0.172286479	0.167192537	0.153803114	NA	NA	NA	NA	NA	NA
9130401M01Rik_chr15_58022259_58034325_-_ENSMUSG00000101892.1_ENSMUSG00000101892.1.unspliced	protein_coding	12067	1.701735	12.15569	0.573392	0.954954175	0.140378567	0.642780581	0.750588462	0.066085565	0.114460064	0.1577391	NA	NA	NA	NA	NA	NA
9230020A06Rik_chr11_71512377_71573183_+_ENSMUSG00000072753.12_ENSMUST00000214621.1	lncRNA	1682	0.07007875	0.538757	0.14239	0.79095555	0.640328999	0.398881458	0.197056264	-0.02635765	0.032635299	0.024687196	NA	NA	NA	NA	NA	NA
9230112E08Rik_chr2_180983924_180987275_+_ENSMUSG00000070461.3_ENSMUST00000189441.1.monoexonic.unspliced	lncRNA	3352	1.36931	19.2818	1.0430865	0.948679344	-0.102215099	0.193238531	0.307829921	0.094514201	0.24093483	0.270677403	61	20	38	0.327868852	0.137073555	-0.013073722
9230114K14Rik_chr5_52190672_52279034_+_ENSMUSG00000097145.5_ENSMUSG00000097145.5.unspliced	lncRNA	88363	0.9341845	6.567095	0.625921	0.91298212	0.526193014	0.697738657	0.599519704	0.343268664	0.299708356	0.288309741	77	8	69	0.103896104	0.127523176	0.022631405
9230114K14Rik_chr5_52190672_52279034_+_ENSMUSG00000097145.5_ENSMUST00000198720.1	lncRNA	837	3.74188	21.1216	2.9283735	0.878237974	0.729013383	0.426530876	0.262503296	0.274594893	0.269083804	0.275876448	74	21	51	0.283783784	0.416816021	0.136331485
9230116N13Rik_chr1_136411916_136415519_-_ENSMUSG00000097403.2_ENSMUSG00000097403.2.unspliced	lncRNA	3604	0.171052	1.739475	0.13204	0.929447533	0.22344247	0.214767967	0.277329111	0.162897606	0.175884517	0.15204571	65	26	35	0.4	0.171537958	0.020888448
9330020H09Rik_chr15_98567324_98569583_+_ENSMUSG00000091050.1_ENSMUST00000163781.1	lncRNA	2147	1.712795	8.91655	0	1	0.412375299	0.607522589	0.622993714	0.265250848	0.246255847	0.329452283	78	25	51	0.320512821	0.272019942	-0.010350418
9330102E08Rik_chr6_128169704_128183803_-_ENSMUSG00000107879.2_ENSMUSG00000107879.2.unspliced	others	14100	0.336364	2.08636	0.2902955	0.877855457	0.710467395	0.445426775	0.339089683	0.077659452	0.070859728	0.146779743	94	46	42	0.489361702	0.198411747	-0.010050639
9330104G04Rik_chr7_16871347_16874886_-_ENSMUSG00000097842.2_ENSMUST00000205647.1	lncRNA	1943	0.08271175	1.363865	0	1	0.078949519	-0.047832635	-0.089218472	-0.108680335	-0.014704372	-0.064782936	110	67	36	0.609090909	0.261348656	-0.013956257
9330136K24Rik_chr17_21528194_21535878_-_ENSMUSG00000097781.1_ENSMUSG00000097781.1.unspliced	lncRNA	7685	0.364567	4.5035	0.4006305	0.918307537	0.084851476	0.687069621	0.73962868	0.049060991	0.129388111	0.281528426	63	28	32	0.444444444	0.074965605	0.006580133
9330151L19Rik_chr12_69197211_69199867_+_ENSMUSG00000097061.2_ENSMUSG00000097061.2.unspliced	lncRNA	2657	1.72627	2.375575	0.4243955	0.848428582	-0.151295664	-0.108355768	-0.186010682	0.172248086	0.295757178	0.215835095	68	29	36	0.426470588	0.252692127	-0.002737364
9330151L19Rik_chr12_69197211_69199867_+_ENSMUSG00000097061.2_ENSMUST00000181850.2	lncRNA	2545	0.9037115	17.46395	0.819093	0.955199307	-0.100716508	0.083120738	0.046566748	0.181096794	0.325471283	0.239908647	69	29	37	0.420289855	0.275280817	-0.005455556
9330154J02Rik_chr9_85820241_85844323_-_ENSMUSG00000056031.13_ENSMUSG00000056031.13.unspliced	lncRNA	24083	0.0751273	0.735716	0.0544408	0.93110127	-0.012464582	0.518568396	0.654705002	0.127005246	0.05082907	0.077266349	NA	NA	NA	NA	NA	NA
9330159M07Rik_chr9_88840236_88858870_-_ENSMUSG00000097177.8_ENSMUSG00000097177.8.unspliced	lncRNA	18635	1.897175	9.116685	0.4866895	0.949320991	-0.124279668	0.661665234	0.63766592	0.171548899	0.166956466	0.155045223	79	12	61	0.151898734	0.26123827	0.009982661
9330159M07Rik_chr9_88840236_88858870_-_ENSMUSG00000097177.8_ENSMUST00000180783.7	lncRNA	1044	1.083835	1.342825	0.203682	0.868295456	-0.15883044	-0.091441404	-0.205291649	0.209334308	0.162269198	0.188522761	NA	NA	NA	NA	NA	NA
9330159M07Rik_chr9_88840236_88858870_-_ENSMUSG00000097177.8_ENSMUST00000181448.2	lncRNA	602	3.37272	10.717095	3.520775	0.752717576	-0.045460496	-0.161051103	-0.21116902	0.233052131	0.134867622	0.184801003	NA	NA	NA	NA	NA	NA
9330160F10Rik_chr11_69057718_69060483_-_ENSMUSG00000072809.2_ENSMUST00000101007.2.monoexonic.unspliced	lncRNA	2766	0.2757025	3.929365	0.7573305	0.838408427	0.668871208	0.498434929	0.287910668	0.265184854	0.172012844	0.251704934	62	15	47	0.241935484	0.148418666	-0.019343363
9330161L09Rik_chr12_103406822_103407976_-_ENSMUSG00000055271.5_ENSMUSG00000055271.5.unspliced	others	1155	0.159043	11.6881595	0.05940245	0.994943423	0.01609444	0.078435778	0.070689622	0.248090484	0.346100681	0.405344517	74	17	54	0.22972973	0.18937616	0.004577805
9330161L09Rik_chr12_103406822_103407976_-_ENSMUSG00000055271.5_ENSMUST00000238327.1	others	1153	1.51174	3.060375	0.779684	0.796960411	NA	NA	NA	0.248090484	0.346100681	0.405344517	74	17	54	0.22972973	0.18937616	0.004577805
9330162012Rik_chr13_24937401_24941417_+_ENSMUSG00000086448.1_ENSMUST00000154919.1	lncRNA	3836	0.1911515	1.549905	0.0261383	0.98341524	0.465281146	0.283600446	0.258446994	0.052798065	0.329255429	0.310934806	NA	NA	NA	NA	NA	NA
9330171B17Rik_chr7_79710283_79712357_+_ENSMUSG00000039133.8_ENSMUST00000035939.7	lncRNA	2073	0.1024336	1.53717	0.29696925	0.838087948	0.577798099	0.285117064	0.156183961	-0.062507151	-0.027554131	0.110693552	NA	NA	NA	NA	NA	NA
9330198I05Rik_chr5_108360187_108363885_+_ENSMUSG00000104904.1_ENSMUSG00000104904.1.unspliced	lncRNA	3699	0.1622735	3.908935	0.153688	0.962170253	-0.158595183	0.449594186	0.39220448	0.074843642	0.168214875	0.182290521	NA	NA	NA	NA	NA	NA
9430015G10Rik_chr4_156109982_156127265_+_ENSMUSG00000059939.13_ENSMUSG00000059939.13.unspliced	protein_coding	17284	2.390765	34.1155	1.444325	0.959383237	-0.023161538	0.702194426	0.741682158	0.28321289	0.352610059	0.390449543	83	21	60	0.253012048	0.271419342	0.043858813
9430015G10Rik_chr4_156109982_156127265_+_ENSMUSG00000059939.13_ENSMUST00000169550.7	protein_coding	2660	3.54349	6.1613	2.048065	0.750520899	-0.138064061	-0.093978833	-0.178841327	0.192859662	0.261870269	0.280638547	NA	NA	NA	NA	NA	NA
9430025C20Rik_chr4_3806635_3808751_-_ENSMUSG00000055216.3_ENSMUSG00000055216.3.unspliced	others	2117	0.0803633	1.257906	0.16785925	0.88226726	-0.108752485	-0.106420147	0.15315669	-0.104482543	0.110859158	0.27088841	NA	NA	NA	NA	NA	NA
9430025C20Rik_chr4_3806635_3808751_-_ENSMUSG00000055216.3_ENSMUST00000068663.3	others	2115	0.0648653	0.397984	0.0389376	0.910881952	-0.018842178	-0.112148155	-0.161425776	-0.10594499	0.107352697	0.268527967	NA	NA	NA	NA	NA	NA
9430031K09Rik_chr12_98762048_98762972_+_ENSMUSG00000113341.1_ENSMUST00000222913.1.monoexonic.unspliced	others	925	0.5468145	19.2513	0	1	0.055676699	0.26649383	0.531251712	0.101350188	-0.002562026	-0.053635563	NA	NA	NA	NA	NA	NA
9430034N14Rik_chr1_156026223_156030007_-_ENSMUSG00000102964.1_ENSMUST00000193532.1.monoexonic.unspliced	others	3785	0.271399	7.95449	0	1	0.214063228	0.289319575	0.633439766	0.099852021	0.127992791	0.180628343	NA	NA	NA	NA	NA	NA
9430037G07Rik_chr9_88595325_88599516_-_ENSMUSG00000097073.7_ENSMUSG00000097073.7.unspliced	lncRNA	4192	0.846046	1.8177955	0.204354	0.89894219	-0.203836055	-0.256023862	-0.285051877	0.033216762	0.264951712	0.253687078	NA	NA	NA	NA	NA	NA
9430037G07Rik_chr9_88595325_88599516_-_ENSMUSG00000097073.7_ENSMUST00000180723.7	lncRNA	3177	1.085475	2.230625	0.2658916	0.89349496	0.015508132	0.197678799	0.502496299	0.006457731	0.224296732	0.201048494	NA	NA	NA	NA	NA	NA
9430037O13Rik_chr1_191535885_191536892_-_ENSMUSG00000102246.1_ENSMUST00000192556.1.monoexonic.unspliced	others	1008	2.66129	19.84835	1.35763	0.935978908	-0.139554767	0.464199094	0.412217171	0.092024342	0.136246723	0.198408754	76	29	45	0.381578947	0.288306535	0.001073013
9430038I01Rik_chr7_137375574_137410762_-_ENSMUSG00000040139.14_ENSMUSG00000040139.14.unspliced	protein_coding	35189	0.623631	5.849225	0.1531675	0.974482259	-0.077888225	0.232212712	0.517296213	0.324860208	0.161567875	0.129794911	69	23	42	0.333333333	0.197503649	0.00165786
9430038I01Rik_chr7_137375574_137410762_-_ENSMUSG00000040139.14_ENSMUST00000120340.1	protein_coding	4643	0.23577	1.798185	0.25931495	0.873965999	-0.062071459	0.29692908	0.49821556	0.229251462	0.232245202	0.210886655	NA	NA	NA	NA	NA	NA
9430060I03Rik_chr1_92933526_92950590_-_ENSMUSG00000100632.1_ENSMUST00000191563.1	lncRNA	1689	0.474415	3.49921	0.915486	0.792627624	0.670556627	0.469706551	0.326944805	0.235700281	0.285204236	0.281742644	NA	NA	NA	NA	NA	NA
9430062P05Rik_chr9_90156460_90159804_-_ENSMUSG00000104263.1_ENSMUST00000192703.1.monoexonic.unspliced	others	3345	0.301522	2.660895	0.2744045	0.906515672	-0.116142062	-0.18578214	0.005369223	-0.080627388	-0.015398904	0.085200185	NA	NA	NA	NA	NA	NA
9430064I24Rik_chr7_127800094_127802762_-_ENSMUSG00000108402.1_ENSMUST00000206516.1.monoexonic.unspliced	others	2669	0.4875235	7.4994	0.6948929	0.915197942	-0.2617163	0.073282538	0.070204269	0.050498985	0.217435138	0.229343876	66	21	45	0.318181818	0.207697176	-0.023959961
9430065F17Rik_chr13_67553035_67564010_+_ENSMUSG00000097360.8_ENSMUSG00000097360.8.unspliced	lncRNA	10976	0.3717325	3.157295	0.171352	0.948522027	-0.042532803	0.108994176	0.349748027	0.078751159	0.133444054	0.190932981	46	17	24	0.369565217	0.133052398	-0.017235271
9430065F17Rik_chr13_67553035_67564010_+_ENSMUSG00000097360.8_ENSMUST00000223845.1	lncRNA	1380	0.199141	5.1725055	0.2089135	0.961178734	-0.03745172	-0.062518369	-0.076191343	0.037422163	0.040049246	0.213880992	NA	NA	NA	NA	NA	NA
9430081H08Rik_chr9_44378633_44379450_-_ENSMUSG00000111088.1_ENSMUST00000217460.1.monoexonic.unspliced	others	818	3.65568	24.08025	3.58121	0.87053431	0.696846352	0.432359537	0.253812033	0.279870866	0.376825851	0.354094661	NA	NA	NA	NA	NA	NA
9430091E24Rik_chr8_111128886_111145480_-_ENSMUSG00000084808.7_ENSMUSG00000084808.7.unspliced	lncRNA	16595	1.16962	18.13695	3.8142365	0.826240076	-0.085413865	0.339817495	0.453548141	0.234425182	0.492888919	0.598409602	39	5	34	0.128205128	0.079952481	-0.028601327
9430097D07Rik_chr2_32574184_32575684_-_ENSMUSG00000075405.3_ENSMUST00000100190.2.monoexonic.unspliced	lncRNA	1501	0.3533215	3.66463	0.3132319	0.921256216	0.537503064	0.390046064	0.242606842	0.163467444	0.35066097	0.255554234	NA	NA	NA	NA	NA	NA
9530018F02Rik_chr12_77236065_77238663_-_ENSMUSG00000112150.1_ENSMUST00000219513.1.monoexonic.unspliced	lncRNA	2599	0.64053	1.85651	0.369036	0.834181814	0.520635913	0.493825708	0.302287496	0.312033771	0.271947293	0.153718406	87	26	59	0.298850575	0.258842449	-0.01924871
9530026P05Rik_chr6_92940329_93272979_+_ENSMUSG00000097462.7_ENSMUSG00000097462.7.unspliced	lncRNA	332651	0.4547895	6.225545	0.08561295	0.986434668	0.016009593	0.737169294	0.836012352	0.088124428	0.347595563	0.392966991	56	14	40	0.25	0.131568742	0.0053863
9530052C20Rik_chr3_142882495_142892921_+_ENSMUSG00000097858.2_ENSMUSG00000097858.2.unspliced	lncRNA	10427	0.586961	9.512665	0.001599435	0.999831891	-0.105124823	0.561080113	0.722949392	0.121319818	0.219018075	0.261880652	46	12	34	0.260869565	0.113224396	-0.018911412
9530052E02Rik_chr8_11007850_11054541_+_ENSMUSG00000096938.7_ENSMUSG00000096938.7.unspliced	lncRNA	46692	0.0866159	0.7401685	0.12038075	0.860111725	-0.023846477	0.074157371	0.065599971	0.165541682	0.369910809	0.249318291	44	10	32	0.227272727	0.13171193	-0.027702165
9530056K15Rik_chr5_143397248_143399563_-_ENSMUSG00000045345.6_ENSMUSG00000045345.6.unspliced	others	2316	0.0799822	2.3262525	0.07635835	0.968218594	-0.217929999	-0.073169586	-0.167728351	-0.048270436	-0.038346457	-0.010567443	NA	NA	NA	NA	NA	NA
9530059O14Rik_chr9_122572499_122679596_+_ENSMUSG00000097736.8_ENSMUSG00000097736.8.unspliced	lncRNA	107098	0.09595905	1.3932685	0.00953988	0.993199442	-0.072045502	0.425052912	0.712087028	0.111385966	0.136841972	0.175187225	54	19	33	0.351851852	0.110382575	-0.006626478
9530059O14Rik_chr9_122572499_122679596_+_ENSMUSG00000097736.8_ENSMUST00000181107.1	lncRNA	3978	0.1063785	0.3187705	0.00827025	0.974711867	0.07638129	0.084961943	0.223564488	0.037429428	0.027356821	0.033409022	48	24	21	0.5	0.199119455	0.056133657
9530059O14Rik_chr9_122572499_122679596_+_ENSMUSG00000097736.8_ENSMUST00000181682.8	lncRNA	2093	0.1495935	0.6820815	0.0709815	0.905742946	0.145528446	0.472642968	0.748369785	0.165398299	0.085881798	0.15881316	NA	NA	NA	NA	NA	NA
9530059O14Rik_chr9_122572499_122679596_+_ENSMUSG00000097736.8_ENSMUST00000215759.1	lncRNA	1606	0.09532285	0.380036	0.03744685	0.910303262	0.356470703	0.086764989	-0.101689967	0.086613645	0.024823962	0.105079214	NA	NA	NA	NA	NA	NA
9530062K07Rik_chr6_116199408_116207993_-_ENSMUSG00000108030.1_ENSMUSG00000108030.1.unspliced	lncRNA	8586	0.545111	5.758925	0.41375	0.932970714	-0.193431677	0.592098966	0.446526877	0.063166291	0.19918174	0.146684738	52	19	30	0.365384615	0.2018135	-0.031385732
9530068E07Rik_chr11_52396428_52408728_+_ENSMUSG00000036275.13_ENSMUSG00000036275.13.unspliced	protein_coding	12301	2.61977	27.00535	0.8903505	0.968082877	-0.053739859	0.181170152	0.276014645	0.291671648	0.360437902	0.306693217	69	18	48	0.260869565	0.298593845	0.036659726
9530077C05Rik_chr9_22411513_22444681_+_ENSMUSG00000036411.10_ENSMUSG00000036411.10.unspliced	protein_coding	33169	0.1662295	2.61072	0.0802399	0.970181681	0.061603664	0.333062419	0.553164252	0.207344685	0.188780358	0.172950112	57	16	39	0.280701754	0.212124763	0.060095909
9530077C05Rik_chr9_22411513_22444681_+_ENSMUSG00000036411.10_ENSMUST00000058868.8	protein_coding	2223	0.2752905	2.5401885	0.3288615	0.88537617	0.523899121	0.290339727	0.087675727	0.048817878	0.099763348	0.065892186	50	22	27	0.44	0.243926503	0.045604909
9530078K11Rik_chr7_92902179_92902872_+_ENSMUSG00000109268.1_ENSMUST00000208883.1.monoexonic.unspliced	others	694	0.174293	1.81003	0.10143815	0.946931813	-0.165991581	0.317488407	0.40285731	-0.078622634	0.183731374	0.217692069	NA	NA	NA	NA	NA	NA
9530082P21Rik_chr17_23743234_23754065_+_ENSMUSG00000097006.7_ENSMUSG00000097006.7.unspliced	lncRNA	10832	0.4200225	3.646875	0.5904855	0.860647802	0.369500209	0.466981057	0.676352851	0.407198992	0.48198077	0.427035725	56	8	46	0.142857143	0.150456065	-0.023472892
9530082P21Rik_chr17_23743234_23754065_+_ENSMUSG00000097006.7_ENSMUST00000181291.7	lncRNA	1798	0.7721315	3.1869335	0.631831275	0.834545642	0.409919455	0.480922588	0.401631465	0.086626768	0.265072919	0.196323119	66	29	34	0.439393939	0.114922247	-0.023952673
9530085L11Rik_chr8_13285352_13287466_-_ENSMUSG00000107742.1_ENSMUST00000203963.1.monoexonic.unspliced	others	2115	0.9533435	9.24572	0.7073875	0.928927976	0.582479968	0.586966658	0.383968313	0.178186757	0.487216469	0.319505821	NA	NA	NA	NA	NA	NA
9530086O07Rik_chr6_101285826_101288510_-_ENSMUSG00000108076.1_ENSMUST00000203503.1.monoexonic.unspliced	others	2685	1.477255	32.658095	0.3620045	0.989036844	-0.096821889	0.193558254	0.262037592	0.012005405	0.097911454	0.304164331	NA	NA	NA	NA	NA	NA
9630010A21Rik_chr1_195013746_195016448_+_ENSMUSG00000103867.1_ENSMUST00000192348.1.monoexonic.unspliced	others	2703	0.1886777	6.3183	0.0487497	0.99234344	-0.048705462	-0.128817282	0.180793622	0.145518009	0.126269506	0.150173233	68	30	32	0.441176471	0.082055264	0.018358299
9630013K17Rik_chr11_63964226_63968040_+_ENSMUSG00000086359.1_ENSMUSG00000086359.1.unspliced	lncRNA	3815	1.481735	18.8711	1.0215	0.948649246	0.180924749	0.391847754	0.512387056	0.147018724	0.122686906	0.132236904	63	20	40	0.317460317	0.113546099	-0.031540485
9630013K17Rik_chr11_63964226_63968040_+_ENSMUSG00000086359.1_ENSMUST00000146915.1	lncRNA	1072	0.5064	2.752354	0.8444635	0.765219253	0.148011228	-0.027740389	-0.130442907	0.04266389	0.156904415	0.184337815	NA	NA	NA	NA	NA	NA
9630014M24Rik_chr18_38601534_38789045_+_ENSMUSG00000118257.1_ENSMUSG00000118257.1.unspliced	lncRNA	187512	0.3859445	5.315135	0.1110626	0.97953215	-0.088906541	0.267347899	0.494774715	0.276141332	0.311138558	0.307286802	72	20	48	0.277777778	0.211546222	-0.011271509
9630014M24Rik_chr18_38601534_38789045_+_ENSMUSG00000118257.1_ENSMUST00000127448.7	lncRNA	768	0.1024855	2.86809	0.339926	0.894038558	-0.12083831	-0.158401107	-0.265919791	0.278427814	0.216411148	0.250888882	NA	NA	NA	NA	NA	NA
9930012K11Rik_chr14_70154405_70159502_-_ENSMUSG00000044551.13_ENSMUSG00000044551.13.unspliced	protein_coding	5098	0.277279	2.219645	0.1348032	0.942745311	0.548580067	0.260328129	0.177526147	0.294933713	0.249033337	0.1633587	51	16	35	0.31372549	0.233835757	-0.018223476
9930017N22Rik_chr15_34126944_34130688_+_ENSMUSG00000115276.1_ENSMUST00000228274.1.monoexonic.unspliced	others	3745	0.909036	14.83105	0.13282175	0.991123838	0.009451702	0.662486673	0.681629321	0.15135903	0.146070634	0.016378518	NA	NA	NA	NA	NA	NA
9930021J03Rik_chr19_29714402_29805989_-_ENSMUSG00000046138.15_ENSMUSG00000046138.15.unspliced	protein_coding	91588	0.974763	12.218765	0.221931	0.982160886	0.154746358	0.317970811	0.478252547	0.110773094	0.266197892	0.189411908	66	24	40	0.363636364	0.288075409	0.10355
9930024M15Rik_chr10_41826538_41829121_+_ENSMUSG00000111131.1_ENSMUST00000214902.1.monoexonic.unspliced	others	2584	0.208912	6.44843	0	1	0.166691682	0.412541022	0.733010845	0.14791719	0.157911489	0.134700631	70	34	35	0.485714286	0.178267462	0.036276042
9930104L06Rik_chr4_124937048_124944656_+_ENSMUSG00000044730.17_ENSMUSG00000044730.17.unspliced	protein_coding	7609	3.07219	24.24965	0.92613	0.963213454	0.044691806	0.589227313	0.721129556	0.143325227	0.364536501	0.416696065	96	26	67	0.270833333	0.169642561	0.057959491
9930120I10Rik_chr6_87805472_87806336_-_ENSMUSG00000108120.1_ENSMUST00000203027.1.monoexonic.unspliced	others	865	0.292573	3.763795	0.0686895	0.982077031	-0.161833127	0.088805014	0.120876472	0.096750534	0.067157672	0.070539566	NA	NA	NA	NA	NA	NA
a_chr2_154791402_155051012_+_ENSMUSG00000027596.10_ENSMUSG00000027596.10.unspliced	protein_coding	259611	0.1336115	4.4624475	1.48155265	0.750748215	-0.064264489	0.537149459	0.609691212	-0.00266531	0.097794854	0.19985723	106	36	63	0.339622642	0.170943565	0.077923298
A030001D20Rik_chr7_45635680_45638765_-_ENSMUSG00000110357.1_ENSMUSG00000110357.1.unspliced	lncRNA	3086	0.3042705	4.288785	0.194459	0.956625381	0.739352807	0.455975071	0.279069033	0.275186553	0.256453311	0.137764036	NA	NA	NA	NA	NA	NA
A030005L19Rik_chr1_82913325_82914130_+_ENSMUSG00000113880.1_ENSMUST00000220768.1.monoexonic.unspliced	protein_coding	806	0.5636275	5.59693	0.078308	0.986201812	-0.108636694	-0.263722948	-0.182594482	0.041785826	0.08999578	0.164567732	NA	NA	NA	NA	NA	NA
A030012G06Rik_chr9_97289186_97291065_+_ENSMUSG00000104167.1_ENSMUST00000192385.1.monoexonic.unspliced	others	1880	0.6857775	7.143705	0.1205513	0.983404867	0.086555156	0.487537622	0.695221091	0.071711303	0.122421327	0.227501132	NA	NA	NA	NA	NA	NA
A130010J15Rik_chr1_193168046_193177832_+_ENSMUSG00000079144.7_ENSMUSG00000079144.7.unspliced	protein_coding	9787	0.2175855	3.135295	0.2693475	0.92088817	0.688944185	0.511417306	0.320237479	0.234294802	0.319946954	0.343525834	48	7	39	0.145833333	0.187808592	-0.029476536
A130010J15Rik_chr1_193168046_193177832_+_ENSMUSG00000079144.7_ENSMUST00000161235.2	protein_coding	2097	0.6916535	5.09809	1.302935	0.796449006	0.689882171	0.430371371	0.231445649	0.179408762	0.280196984	0.284486842	66	23	40	0.348484848	0.241624262	0.022674897
A130014A01Rik_chr8_120101582_120103904_+_ENSMUSG00000097944.1_ENSMUST00000183021.1.monoexonic.unspliced	lncRNA	2323	1.12481	7.398155	0.654487	0.918723942	0.684686799	0.623601932	0.447639162	0.249132243	0.344531702	0.323336516	82	30	50	0.365853659	0.197372461	-0.002861794
A130048G24Rik_chr1_54913845_54916594_-_ENSMUSG00000102642.1_ENSMUST00000193052.1.monoexonic.unspliced	others	2750	0.1153895	2.299545	0.01393805	0.993975296	-0.046221684	-0.069300454	0.261238009	-0.005998897	-0.120920802	-0.091050568	NA	NA	NA	NA	NA	NA
A230004M16Rik_chr11_41710342_41973117_+_ENSMUSG00000087306.7_ENSMUST00000139508.1	lncRNA	4468	0.446388	0.44067555	0.0953655	0.822092916	0.274026806	0.107007147	0.042033017	0.196190741	0.080105586	0.092692394	NA	NA	NA	NA	NA	NA
A230056P14Rik_chr7_55962531_55980868_+_ENSMUSG00000087178.7_ENSMUSG00000087178.7.unspliced	lncRNA	18338	0.10698	1.307385	0.1927819	0.871493032	0.383269961	0.838963545	0.701962227	0.095109711	0.170574587	0.315270832	55	31	23	0.563636364	0.133053215	-0.021193001
A230059L01Rik_chr1_146802965_146807340_-_ENSMUSG00000087627.2_ENSMUSG00000087627.2.unspliced	lncRNA	4376	0.6846055	0.6071105	0.09582025	0.863684652	-0.164659987	-0.103770232	-0.206545245	0.114272046	0.090135543	0.187372027	NA	NA	NA	NA	NA	NA
A230072C01Rik_chrX_20961684_20986737_+_ENSMUSG00000086877.7_ENSMUSG00000086877.7.unspliced	lncRNA	25054	0.446174	4.197455	0.1275525	0.970508144	-0.052542419	0.013856358	0.340480193	0.161618778	0.134607515	0.22516138	60	17	40	0.283333333	0.275578438	-0.019821641
A230072C01Rik_chrX_20961684_20986737_+_ENSMUSG00000086877.7_ENSMUST00000136447.1	lncRNA	1412	3.408225	12.7757	3.910935	0.765624705	-0.057721624	-0.049497288	-0.147931633	-0.04628132	0.038450787	0.197047848	75	31	39	0.413333333	0.128044502	-0.027883472
A230083N12Rik_chr4_74250324_74251714_-_ENSMUSG00000085482.1_ENSMUSG00000085482.1.unspliced	lncRNA	1391	0.393131	1.47299	0.170006	0.896526833	0.603055318	0.447608973	0.292708719	0.068932354	0.035376767	0.045950094	NA	NA	NA	NA	NA	NA
A230103O09Rik_chr13_39791438_39844840_+_ENSMUSG00000114491.1_ENSMUST00000224322.1	lncRNA	568	0.424392	6.5378	0.2576325	0.962087402	-0.205725502	0.144260624	0.187259332	NA	NA	NA	NA	NA	NA	NA	NA	NA
A230107N01Rik_chr13_84219581_84222175_-_ENSMUSG00000097292.2_ENSMUSG00000097292.2.unspliced	lncRNA	2595	0.1263975	3.006485	0.2756845	0.916005404	0.485537754	0.622904558	0.293596093	0.048284315	0.121284358	0.107232937	NA	NA	NA	NA	NA	NA
A230107N01Rik_chr13_84219581_84222175_-_ENSMUSG00000097292.2_ENSMUST00000180894.1	lncRNA	2348	0.2396955	1.597541	0.154829	0.911645942	-0.168336703	0.064782791	0.324956493	0.044292041	0.119777524	0.099968538	NA	NA	NA	NA	NA	NA
A330009N23Rik_chr15_101221195_101225186_-_ENSMUSG00000097915.2_ENSMUST00000180639.2	lncRNA	1393	0.2578855	0.80818	0.2388575	0.771873023	-0.014934537	-0.010105587	-0.114302678	0.066301011	0.094778155	0.090726139	NA	NA	NA	NA	NA	NA
A330023F24Rik_chr1_194976375_195037904_+_ENSMUSG00000096929.7_ENSMUSG00000096929.7.unspliced	lncRNA	61530	1.12396	11.824545	0.2427955	0.97987995	-0.100739752	0.353228804	0.649678661	0.144840259	0.48723011	0.485182835	56	5	47	0.089285714	0.144383063	-0.015126767
A330023F24Rik_chr1_194976375_195037904_+_ENSMUSG00000096929.7_ENSMUST00000181273.6	lncRNA	4217	0.1541318	4.067945	0.0396564	0.990345607	0.310456372	0.287027736	0.204638473	0.177520408	0.121786922	0.174913496	46	12	34	0.260869565	0.09223995	-0.016233766
A330035P11Rik_chr14_122103430_122106974_-_ENSMUSG00000085615.2_ENSMUSG00000085615.2.unspliced	lncRNA	3545	0.5023235	3.70053	0.36606	0.909983549	0.203696654	0.712270466	0.489561679	0.254286104	0.247033874	0.30787837	68	26	40	0.382352941	0.200243022	0.028179986
A3galt2_chr4_128755364_128769298_+_ENSMUSG00000028794.13_ENSMUSG00000028794.13.unspliced	protein_coding	13935	0.2076085	2.70935	0.04118085	0.985028036	-0.037418671	0.713246458	0.759669255	0.053658175	0.417593871	0.411039125	68	15	49	0.220588235	0.217313761	-0.011626347
A430005L14Rik_chr4_153957237_153961925_+_ENSMUSG00000047613.10_ENSMUSG00000047613.10.unspliced	protein_coding	4689	0.821878	8.13873	0.591895	0.932204739	0.076679471	0.319559057	0.487820898	0.187848104	0.14880876	0.086827074	105	20	80	0.19047619	0.267470583	0.135544193
A430018G15Rik_chr2_52425012_52434885_+_ENSMUSG00000085315.7_ENSMUSG00000085315.7.unspliced	lncRNA	9874	0.17361	1.43001	0.07316765	0.951324682	0.093134861	0.280583577	0.508879219	0.155891039	0.175277872	0.195242507	61	23	36	0.37704918	0.128761128	0.039228578
A430033K04Rik_chr5_138622859_138652414_+_ENSMUSG00000056014.15_ENSMUSG00000056014.15.unspliced	protein_coding	29556	0.424122	5.564745	0.101126	0.982151729	-0.000770624	0.571161905	0.724755599	0.426838733	0.403598862	0.348087322	64	17	47	0.265625	0.217352358	0.016122744
A430033K04Rik_chr5_138622859_138652414_+_ENSMUSG00000056014.15_ENSMUST00000198958.4	protein_coding	2264	0.329361	2.00716	0.3354345	0.856810686	-0.147914032	-0.254919318	-0.293500922	0.333149506	0.268026735	0.195277771	57	23	32	0.403508772	0.248091255	-0.019438603
A430050A11Rik_chr1_156290102_156290747_-_ENSMUSG00000102372.1_ENSMUST00000195348.1.monoexonic.unspliced	others	646	0.5667495	13.50775	0.883025	0.93863951	-0.089054804	0.330589551	0.399700796	0.070737329	0.106562818	0.103960496	NA	NA	NA	NA	NA	NA
A430057M04Rik_chr14_21847578_21856931_+_ENSMUSG00000090564.9_ENSMUSG00000090564.9.unspliced	lncRNA	9354	1.033295	11.07354	0.3161675	0.972240946	-0.190044855	0.226431679	0.439230074	0.321793881	0.573503805	0.516139535	63	10	53	0.158730159	0.169282293	0.007560077
A430073D23Rik_chr5_109769407_109796298_-_ENSMUSG00000105471.1_ENSMUSG00000105471.1.unspliced	lncRNA	26892	1.44964	10.6205	0.8038525	0.929636931	0.3068424	0.520906797	0.504021982	0.257703807	0.319026414	0.3547916	60	9	50	0.15	0.154801714	-0.013765615
A430078I02Rik_chr6_86470277_86480830_-_ENSMUSG00000085589.7_ENSMUST00000154066.1	lncRNA	2233	0.289863	0.397107	0.1287895	0.755104854	-0.155661312	0.161010078	0.120483887	0.012507777	0.088737455	0.095188393	66	28	35	0.424242424	0.175296623	0.005836676
A430105J06Rik_chr1_186749396_186752921_+_ENSMUSG00000097784.1_ENSMUSG00000097784.1.unspliced	lncRNA	3526	1.026403	4.46156	0.184733	0.960240777	0.018349395	0.401820473	0.47796288	0.300744625	0.397142887	0.348767692	61	24	36	0.393442623	0.18112721	-0.01597895
A430105J06Rik_chr1_186749396_186752921_+_ENSMUSG00000097784.1_ENSMUST00000180869.1	lncRNA	1275	0.3347295	3.405035	0.596059	0.851025994	0.509193962	0.368901262	0.166484353	0.195764811	0.291418476	0.292181202	73	31	39	0.424657534	0.257542888	-0.020286937
A430108G06Rik_chr11_53564688_53567313_-_ENSMUSG00000086851.1_ENSMUSG00000086851.1.unspliced	lncRNA	2626	0.209577	1.8696	0.09153045	0.95332771	0.766498431	0.492380528	0.354676219	0.233225519	0.138370166	0.170580556	51	20	31	0.392156863	0.37274984	0.116712385
A430110L20Rik_chr1_181225986_181228498_+_ENSMUSG00000054135.2_ENSMUST00000181680.1.monoexonic.unspliced	lncRNA	2513	0.486998	7.58009	0.2940825	0.962652266	0.077190221	0.488100092	0.78414413	0.075325683	0.133071087	0.166378409	64	37	26	0.578125	0.135002972	0.001803458
A4galt_chr15_83226722_83251774_-_ENSMUSG00000047878.13_ENSMUSG00000047878.13.unspliced	protein_coding	25053	0.8760845	13.82188	0.3126595	0.977879753	0.49265174	0.754259285	0.673317577	0.202179692	0.497467052	0.373285408	55	15	39	0.272727273	0.126683625	-0.011284297
A530013C23Rik_chr2_167691177_167729172_+_ENSMUSG00000006462.6_ENSMUSG00000006462.6.unspliced	lncRNA	37996	0.0751956	0.843562	0.01592384	0.98147283	-0.152688406	0.332519484	0.361804358	0.135617673	0.279579688	0.288367117	50	17	32	0.34	0.09879327	-0.033248928
A530016L24Rik_chr12_112489448_112499927_+_ENSMUSG00000043122.7_ENSMUSG00000043122.7.unspliced	protein_coding	10480	0.147007	1.240433	0.0627199	0.951870652	0.298267666	0.539455794	0.292244653	0.153066113	0.245297591	0.198169917	48	22	24	0.458333333	0.101707475	-0.01480975
A530017D24Rik_chr11_61864568_61868058_-_ENSMUSG00000072847.4_ENSMUSG00000072847.4.unspliced	lncRNA	3491	3.09478	19.43735	4.45503	0.813537622	-0.107416617	-0.097354362	0.166654308	0.087976785	0.185482713	0.285862167	NA	NA	NA	NA	NA	NA
A530020G20Rik_chr3_121531619_121536206_+_ENSMUSG00000097124.2_ENSMUSG00000097124.2.unspliced	lncRNA	4588	0.3750655	3.15858	0.153661	0.953608146	-0.05157153	-0.125438007	-0.02684443	0.120052783	0.242246174	0.249286199	62	27	28	0.435483871	0.030731832	-0.027719829
A530020G20Rik_chr3_121531619_121536206_+_ENSMUSG00000097124.2_ENSMUST00000181070.2	lncRNA	3660	0.07195035	2.37986	0.4615175	0.837572621	0.53206406	0.752105829	0.500669827	0.116147204	0.197619859	0.224911643	49	17	27	0.346938776	0.133490006	-0.032855702
A530041M06Rik_chr3_104499320_104501607_-_ENSMUSG00000104973.1_ENSMUST00000199690.1.monoexonic.unspliced	lncRNA	2288	0.696816	12.32948	0.12881277	0.98966048	0.02257692	0.04717023	0.325687016	0.095145447	0.170578711	0.158055852	NA	NA	NA	NA	NA	NA
A530064N14Rik_chr9_72687224_72688715_+_ENSMUSG00000104273.1_ENSMUST00000195338.1.monoexonic.unspliced	others	1492	2.73925	51.5355	0.7683575	0.985309736	-0.137613601	0.380425825	0.407389406	0.142011741	-0.012341492	0.036051507	NA	NA	NA	NA	NA	NA
A530072M11Rik_chr4_16164110_16266225_+_ENSMUSG00000085112.1_ENSMUSG00000085112.1.unspliced	lncRNA	102116	0.07436795	0.927518	0.03246375	0.966182951	0.416398715	0.489894656	0.553357634	0.286645088	0.075310892	0.109048709	42	2	39	0.047619048	0.220471443	0.008341799
A630014C17Rik_chr11_52276055_52286179_+_ENSMUSG00000086395.1_ENSMUSG00000086395.1.unspliced	lncRNA	10125	0.07288985	7.7977605	0.84151125	0.902594654	0.311831769	0.07440848	-0.075189997	0.154040864	0.139339519	0.120168092	66	16	46	0.242424242	0.119951361	0.030719909
A630052C17Rik_chr11_29170909_29173558_-_ENSMUSG00000086725.1_ENSMUST00000129876.1	lncRNA	2203	1.896385	6.66105	1.257895	0.841153714	0.665534783	0.445848929	0.240984567	0.362411108	0.398110309	0.306942065	91	23	67	0.252747253	0.265534942	0.002155147
A630072M18Rik_chr5_20950989_20956398_+_ENSMUSG00000101013.1_ENSMUST00000190567.1.monoexonic.unspliced	lncRNA	5410	1.10801	13.47659	1.40195	0.905773685	0.224897943	0.484571653	0.459929352	0.249241029	0.474656174	0.485999238	62	18	42	0.290322581	0.113045044	0.020438763
A630089N07Rik_chr16_98001310_98082450_-_ENSMUSG00000116673.1_ENSMUSG00000116673.1.unspliced	protein_coding	81141	3.439165	38.3406	0.956774	0.975652979	0.5630474	0.70285013	0.676865841	0.240927325	0.596220581	0.540187815	86	20	63	0.23255814	0.219744467	0.028388206
A630089N07Rik_chr16_98001310_98082450_-_ENSMUSG00000116673.1_ENSMUST00000231268.1	protein_coding	2142	4.383545	72.905	0.733073	0.990044919	0.715647992	0.457579337	0.272498997	0.223747804	0.344068091	0.370337908	82	26	54	0.317073171	0.398080156	0.060382023
A630089N07Rik_chr16_98001310_98082450_-_ENSMUSG00000116673.1_ENSMUST00000232376.1	protein_coding	524	1.260221	12.49285	0	1	-0.227104123	-0.228379463	-0.171790002	0.301202701	0.425682751	0.356468941	NA	NA	NA	NA	NA	NA
A730011C13Rik_chr3_94994410_94997350_-_ENSMUSG00000084846.1_ENSMUSG00000084846.1.unspliced	lncRNA	2941	0.978847	19.0455	1.4535345	0.929092538	-0.190516191	-0.211933631	-0.241771008	0.324652165	0.391481188	0.367318978	NA	NA	NA	NA	NA	NA
A730011C13Rik_chr3_94994410_94997350_-_ENSMUSG00000084846.1_ENSMUST00000141787.1	lncRNA	1877	0.1927505	2.635135	0	1	-0.117166404	-0.023040707	0.16791633	0.337696613	0.292846953	0.352785939	NA	NA	NA	NA	NA	NA
A730020E08Rik_chr6_61172293_61180810_-_ENSMUSG00000097924.2_ENSMUSG00000097924.2.unspliced	lncRNA	8518	0.0744373	0.891693	0.1023952	0.89699586	-0.163156721	-0.048969312	-0.161815057	0.041159613	0.058067966	0.026840727	NA	NA	NA	NA	NA	NA
A730061H03Rik_chr14_55559097_55560408_-_ENSMUSG00000053588.4_ENSMUST00000238215.1.monoexonic.unspliced	lncRNA	1312	0.3431625	4.06924	0.3664228	0.917391647	-0.039265322	-0.095112789	-0.088593716	-0.094584252	-0.028882411	-0.047501834	NA	NA	NA	NA	NA	NA
A730063M14Rik_chr10_127070375_127074796_+_ENSMUSG00000112639.1_ENSMUSG00000112639.1.unspliced	lncRNA	4422	0.204706	2.369915	0.1402661	0.944121123	-0.027585933	-0.100398747	-0.099620505	0.242466195	0.245047499	0.17962676	NA	NA	NA	NA	NA	NA
A730071L15Rik_chr11_6200029_6201643_+_ENSMUSG00000096923.1_ENSMUST00000181545.1.monoexonic.unspliced	protein_coding	1615	0.7295965	7.85671	0.55656	0.933847363	0.154711992	0.233746099	0.09429446	0.155455374	0.331818889	0.319892088	NA	NA	NA	NA	NA	NA
A730090N16Rik_chr3_65324776_65349429_-_ENSMUSG00000090120.1_ENSMUSG00000090120.1.unspliced	lncRNA	24654	0.5017205	5.997095	0.1134295	0.981437027	-0.122720365	0.325683806	0.592758239	0.142064471	0.221758298	0.328575207	34	12	19	0.352941176	0.067945463	-0.026359284
A730090N16Rik_chr3_65324776_65349429_-_ENSMUSG00000090120.1_ENSMUST00000160137.1	lncRNA	627	0.08004145	2.993623	0.0774095	0.974793657	-0.035425758	-0.111128504	-0.114942932	0.040555365	0.08143113	0.118631844	NA	NA	NA	NA	NA	NA
A730091E23Rik_chr13_32338819_32342643_+_ENSMUSG00000113965.1_ENSMUST00000221700.1.monoexonic.unspliced	others	3825	0.295509	3.467325	0.0689957	0.980489411	-0.10710925	0.544146118	0.232285566	0.07600391	0.012763246	0.002289676	45	23	18	0.511111111	0.21042094	0.0484875
A830035A12Rik_chr11_107531757_107548373_-_ENSMUSG00000059706.4_ENSMUSG00000059706.4.unspliced	lncRNA	16617	0.0638404	0.641436	0.1788858	0.781932164	-0.186009747	-0.294584121	-0.110326851	0.002613465	0.051379334	0.122277566	94	51	39	0.542553191	0.299616494	0.120120678
A830035O19Rik_chr9_45954101_45955998_+_ENSMUSG00000111329.1_ENSMUST00000216147.1.monoexonic.unspliced	lncRNA	1898	0.2111345	7.8991605	2.1839518	0.783404991	0.388898152	0.410176857	0.218971492	0.014186071	0.158341759	0.265538415	44	13	29	0.295454545	0.141776775	-0.032755208
A830052D11Rik_chr18_32359053_32378278_-_ENSMUSG00000097413.2_ENSMUSG00000097413.2.unspliced	lncRNA	19226	0.3831385	3.34812	0.192303	0.945683609	-0.151820352	0.398500133	0.202108551	0.156474669	0.497092492	0.478289464	58	14	43	0.24137931	0.1060584	-0.031481058
A830082N09Rik_chr10_33987216_33995055_-_ENSMUSG00000112280.1_ENSMUSG00000112280.1.unspliced	lncRNA	7840	0.550983	7.32532	0.312926	0.959031694	0.065542367	0.535276113	0.749275371	0.006997155	0.159084058	0.226438731	53	28	24	0.528301887	0.079541858	-0.027094444
A930001C03Rik_chr19_4439003_4448973_+_ENSMUSG00000087132.8_ENSMUSG00000087132.8.unspliced	lncRNA	9971	4.78771	44.4862	1.523545	0.966886472	0.054715842	0.353811768	0.649846972	0.308792946	0.494593584	0.466321244	70	18	49	0.257142857	0.216221489	-0.008600416
A930004J17Rik_chr4_131878628_131883237_+_ENSMUSG00000102602.1_ENSMUST00000192689.1.monoexonic.unspliced	others	4610	3.13218	35.51745	1.592335	0.957091236	0.165934381	0.265467762	0.559439687	0.05469127	0.242613917	0.364852341	62	13	45	0.209677419	0.281034655	-0.019469703
A930005H10Rik_chr3_115881581_115888130_-_ENSMUSG00000054426.11_ENSMUSG00000054426.11.unspliced	lncRNA	6550	0.443262	2.637535	0.4668115	0.849626483	0.404752081	0.80534065	0.71241503	0.13470859	0.253023408	0.261612228	52	12	38	0.230769231	0.160311814	-0.030188155
A930006K02Rik_chr16_91465025_91470128_+_ENSMUSG00000084866.2_ENSMUSG00000084866.2.unspliced	lncRNA	5104	0.173985	4.465475	0.148232	0.967871388	-0.100182754	-0.14388712	0.122978051	0.242728345	0.304399481	0.263613591	60	19	40	0.316666667	0.191448772	0.010606874
A930006K02Rik_chr16_91465025_91470128_+_ENSMUSG00000084866.2_ENSMUST00000231422.1	lncRNA	1151	0.12378235	2.7262255	0.5206655	0.83964183	0.091915586	0.169134432	0.009972702	0.077720819	0.079780056	0.077429389	66	32	32	0.484848485	0.231488041	0.001054282
A930007I19Rik_chr19_29464750_29523159_-_ENSMUSG00000097855.8_ENSMUSG00000097855.8.unspliced	lncRNA	58410	0.470765	4.574715	0.2226685	0.953585428	0.086908168	0.713880255	0.827358183	0.059428193	0.338846893	0.423578512	46	13	31	0.282608696	0.050129784	-0.031485242
A930012O16Rik_chr2_57236227_57238508_-_ENSMUSG00000054181.11_ENSMUSG00000054181.11.unspliced	lncRNA	2282	0.65177	2.548925	0.20933	0.924107815	-0.147406484	0.370806183	0.400156692	0.237112569	0.259820779	0.229863988	65	12	52	0.184615385	0.219226191	0.017126736
A930015D03Rik_chr17_35994453_36038435_+_ENSMUSG00000092368.1_ENSMUSG00000092368.1.unspliced	lncRNA	43983	1.805215	10.214065	1.064125	0.905647537	-0.099263822	0.07321695	0.215432867	0.18869138	0.392645652	0.276656204	58	19	36	0.327586207	0.208711803	-0.022186498
A930016O22Rik_chr7_19417466_19421417_-_ENSMUSG00000040705.2_ENSMUSG00000040705.2.unspliced	lncRNA	3952	0.32607	1.76082	0.2379815	0.880937902	0.597946459	0.413162639	0.273297388	0.090330165	0.291392691	0.244607101	58	29	26	0.5	0.184578166	0.031461604
A930018P22Rik_chr2_104122769_104124749_+_ENSMUSG00000032671.5_ENSMUSG00000032671.5.unspliced	protein_coding	1981	0.127578	1.194455	0.185645	0.865484385	0.004082731	0.082021047	0.063561148	0.24905802	0.179265675	0.148188974	91	35	54	0.384615385	0.198918989	0.039659303
A930024E05Rik_chr5_122989354_122998345_+_ENSMUSG00000056735.5_ENSMUSG00000056735.5.unspliced	lncRNA	8992	0.4231085	4.348645	0.1702975	0.962314745	0.712290968	0.502519845	0.332041565	0.348508547	0.458522506	0.407310725	75	9	63	0.12	0.174237515	0.016547984
A930024E05Rik_chr5_122989354_122998345_+_ENSMUSG00000056735.5_ENSMUST00000148466.1	lncRNA	1896	0.2499755	2.0043	0.448904	0.817013179	0.586522995	0.62250362	0.443996556	0.177858182	0.289264511	0.273426937	62	28	29	0.451612903	0.270181602	0.071374463
A930029G22Rik_chr17_69416660_69439304_-_ENSMUSG00000096988.1_ENSMUSG00000096988.1.unspliced	lncRNA	22645	0.7746885	10.768785	0.364862	0.967228887	0.247502598	0.867477222	0.696222773	0.348977864	0.619669995	0.478746066	67	18	48	0.268656716	0.103704611	-0.010171399
A930033H14Rik_chr10_69209762_69213098_-_ENSMUSG00000090622.1_ENSMUST00000170048.1	protein_coding	2969	0.1971592	1.2623095	0.0343195	0.97353175	0.670404028	0.513085683	0.321520527	0.111512427	0.330023092	0.298520241	NA	NA	NA	NA	NA	NA
A930037H05Rik_chr11_119448788_119491298_-_ENSMUSG00000109408.1_ENSMUSG00000109408.1.unspliced	lncRNA	42511	0.565373	17.34924	2.096812	0.892172869	0.328273763	0.786652857	0.859895575	0.168992263	0.293096143	0.326971999	57	25	29	0.438596491	0.095218513	-0.028964754
A930040O22Rik_chr12_98831813_98832785_+_ENSMUSG00000113102.1_ENSMUST00000221662.1.monoexonic.unspliced	others	973	0.1033382	7.093285	0.23275	0.968229745	-0.136805719	0.223320052	0.123352158	0.140080267	-0.006668203	-0.04117695	NA	NA	NA	NA	NA	NA
AA386476_chr8_47675391_47685239_+_ENSMUSG00000074357.3_ENSMUSG00000074357.3.unspliced	lncRNA	9849	1.324605	10.23058	0.40354	0.962052337	0.200745212	0.400790473	0.33294241	0.124471106	0.510185929	0.431542062	87	26	59	0.298850575	0.133802315	0.017428223
AA386476_chr8_47675391_47685239_+_ENSMUSG00000074357.3_ENSMUST00000098781.2	lncRNA	1665	1.00558	4.414615	0.192075	0.958305204	-0.142603104	0.063825517	0.23493257	-0.028564048	0.133854296	0.150634592	64	27	35	0.421875	0.153173283	-0.021669417
AA465934_chr11_83291699_83294632_+_ENSMUSG00000093483.1_ENSMUSG00000093483.1.unspliced	lncRNA	2934	8.906575	41.81965	10.73235	0.795776564	0.471604542	0.444712382	0.448755792	0.536424084	0.462787333	0.39919826	NA	NA	NA	NA	NA	NA
AA467197_chr2_122636986_122641191_+_ENSMUSG00000033213.16_ENSMUSG00000033213.16.unspliced	protein_coding	4206	0.8547875	1.96922	0.229033	0.895811356	0.022652065	0.272173844	0.398802105	0.123126479	0.009047649	-0.064155916	77	38	36	0.493506494	0.29157452	0.004425644
AA474408_chr7_110057987_110061325_-_ENSMUSG00000073867.2_ENSMUST00000098110.2.monoexonic.unspliced	others	3339	1.0898985	10.74520255	0.1150065	0.989410287	0.065429921	0.4022771	0.63547429	0.059087701	0.081581584	0.055625157	65	36	27	0.553846154	0.265068592	0.039694188
AA914427_chr16_17922043_17923208_+_ENSMUSG00000103149.1_ENSMUST00000193194.1.monoexonic.unspliced	others	1166	1.49892	18.2417	0.814985	0.957233643	0.41731764	0.51388085	0.482387748	0.144699791	0.27026619	0.257393771	NA	NA	NA	NA	NA	NA
AA986860_chr1_130731976_130744622_+_ENSMUSG00000042510.7_ENSMUSG00000042510.7.unspliced	protein_coding	12647	0.201552	2.84078	0.0737902	0.974682305	-0.131019461	0.393843334	0.529160285	0.310010993	0.249064489	0.183291027	84	23	56	0.273809524	0.184314785	0.036096755
Aaas_chr15_102338252_102350771_-_ENSMUSG00000036678.8_ENSMUSG00000036678.8.unspliced	protein_coding	12520	3.75649	47.9265	1.932385	0.961242916	-0.120810496	-0.166431527	-0.07320013	0.238881841	0.419836501	0.487167417	NA	NA	NA	NA	NA	NA
Aacs_chr5_125475814_125517410_+_ENSMUSG00000029482.4_ENSMUSG00000029482.4.unspliced	protein_coding	41597	0.7506765	7.5518	0.153881	0.980030188	0.039351044	-0.257129925	-0.061511376	0.1004561	0.131826045	0.013600357	66	26	35	0.393939394	0.20141352	-0.025027318
Aagab_chr9_63602660_63644588_+_ENSMUSG00000037257.8_ENSMUSG00000037257.8.unspliced	protein_coding	41929	1.3002	16.8462	0.249527	0.985404131	-0.086067966	0.459214349	0.748843859	0.196137165	0.384710022	0.292550924	78	34	43	0.435897436	0.127439855	0.004507731
Aak1_chr6_86849517_87003223_+_ENSMUSG00000057230.14_ENSMUSG00000057230.14.unspliced	protein_coding	153707	1.82589	26.988	0.321979	0.988210207	-0.020875757	0.284255547	0.588061005	0.223187413	0.204669244	0.181661426	49	10	38	0.204081633	0.150281237	-0.023488983
Aamdc_chr7_97550331_97579497_-_ENSMUSG00000035642.16_ENSMUSG00000035642.16.unspliced	protein_coding	29167	1.25723	13.192725	0.40972	0.969878945	0.273646571	0.898920137	0.836267594	0.220275627	0.330043108	0.267813607	67	19	46	0.28358209	0.132785707	-0.017967209
Aamp_chr1_74279840_74284738_-_ENSMUSG00000006299.13_ENSMUSG00000006299.13.unspliced	protein_coding	4899	2.625355	24.73885	0.5913385	0.976654793	-0.101520419	-0.165510284	-0.183373015	0.004726011	0.124533315	0.202009031	NA	NA	NA	NA	NA	NA
Aar2_chr2_156547584_156568972_+_ENSMUSG00000027628.10_ENSMUSG00000027628.10.unspliced	protein_coding	21389	1.31864	14.40259	0.2713495	0.981508067	0.177895003	0.510911916	0.821642774	0.269250953	0.329690792	0.281139184	62	20	41	0.322580645	0.211019497	-0.024635928
Aard_chr15_52040107_52045722_+_ENSMUSG00000068522.4_ENSMUSG00000068522.4.unspliced	protein_coding	5616	4.64641	21.64955	2.597205	0.892884429	0.155989117	0.441306606	0.743446641	0.127249647	0.121953992	0.163269835	NA	NA	NA	NA	NA	NA
Aars_chr8_111033144_111057664_+_ENSMUSG00000031960.14_ENSMUSG00000031960.14.unspliced	protein_coding	24521	2.49023	29.5406	1.0185985	0.966668023	0.446120203	0.461389132	0.346750384	0.110044038	0.242272081	0.269164987	55	8	47	0.145454545	0.225634475	0.120879121
Aars2_chr17_45506841_45520843_+_ENSMUSG00000023938.8_ENSMUSG00000023938.8.unspliced	protein_coding	14003	1.123185	11.0422	0.271761	0.97598003	0.055892868	0.264951184	0.346850475	0.306792144	0.312133923	0.337805825	60	9	49	0.15	0.207181176	0.00065272
Aarsd1_chr11_101406839_101417615_-_ENSMUSG00000075528.13_ENSMUSG00000075528.13.unspliced	protein_coding	10777	1.549375	20.0785	0.3662125	0.982087667	0.012949575	-0.020640725	-0.021737544	0.014746551	0.021987076	0.033145025	NA	NA	NA	NA	NA	NA
Aasdh_chr5_76873659_76905514_-_ENSMUSG00000055923.16_ENSMUSG00000055923.16.unspliced	protein_coding	31856	1.31651	17.4738	0.564444	0.968708484	-0.110844233	0.320121983	0.21351743	0.334533655	0.378576865	0.43373453	71	10	60	0.14084507	0.219641305	-0.008058917
Aasdh_chr5_76873659_76905514_-_ENSMUSG00000055923.16_ENSMUST00000069709.14	protein_coding	3381	0.822875	6.144150054	0.465341	0.929595033	0.490839151	0.201548263	0.032507165	0.267984377	0.327827555	0.383210501	85	25	58	0.294117647	0.202869671	0.029231176
Aasdh_chr5_76873659_76905514_-_ENSMUSG00000055923.16_ENSMUST00000120963.7	protein_coding	3694	8.359115	41.2646	10.83575	0.792021551	0.108845194	0.004322062	-0.142758555	0.271145702	0.352706955	0.407827758	90	29	59	0.322222222	0.302166866	0.029843587
Aasdhppt_chr9_4294793_4309471_-_ENSMUSG00000025894.11_ENSMUSG00000025894.11.unspliced	protein_coding	14679	1.30602	13.150715	0.369772	0.972650985	0.002092599	0.18854105	0.36081133	0.172903878	0.244773132	0.263501928	76	21	54	0.276315789	0.377332739	0.002492562
Aatf_chr11_84422855_84513522_-_ENSMUSG00000018697.14_ENSMUSG00000018697.14.unspliced	protein_coding	90668	3.35681	41.0855	0.8818365	0.978987551	0.001836467	0.354534674	0.593988156	0.322479327	0.431945996	0.398572432	103	24	76	0.233009709	0.189435702	0.105032322
Aatk_chr11_120007313_120047167_-_ENSMUSG00000025375.15_ENSMUSG00000025375.15.unspliced	protein_coding	39855	0.145296	1.25477	0.0370139	0.971346678	0.052540774	-0.139545062	-0.033824529	0.045029288	0.048294513	0.008767461	93	58	30	0.623655914	0.098945442	-0.020658925
Aatk_chr11_120007313_120047167_-_ENSMUSG00000025375.15_ENSMUST00000064307.9	protein_coding	5336	0.137252	0.0399277	0	1	-0.142493362	-0.041739848	-0.140630133	0.084489637	0.193911703	0.192433692	51	8	40	0.156862745	0.115397145	-0.036170172
Abat_chr16_8513429_8621568_+_ENSMUSG00000057880.12_ENSMUSG00000057880.12.unspliced	protein_coding	108140	0.3602275	4.363555	0.0750402	0.983093705	0.023131901	0.51334049	0.729320424	0.317680971	0.212010477	0.271666992	83	9	70	0.108433735	0.256389574	-0.003894194
Abca1_chr4_53030787_53159895_-_ENSMUSG00000015243.4_ENSMUSG00000015243.4.unspliced	protein_coding	129109	0.178301	1.8959745	0.02300085	0.988013994	-0.02001051	0.105721163	0.446191675	0.057947913	0.100999633	0.16793052	41	16	23	0.390243902	0.140927438	-0.01637312
Abca1_chr4_53030787_53159895_-_ENSMUSG00000015243.4_ENSMUST00000030010.3	protein_coding	10262	1.77419	4.142445	1.239004	0.769763868	0.104731567	-0.089233633	-0.299041297	0.12487494	0.156850455	0.139373768	52	18	34	0.346153846	0.076230653	-0.027323098
Abca2_chr2_25428703_25448540_+_ENSMUSG00000026944.18_ENSMUSG00000026944.18.unspliced	protein_coding	19838	0.5310215	6.86627	0.13669575	0.980480306	-0.219305846	-0.223238802	-0.137585487	0.215074756	0.257665145	0.250501931	NA	NA	NA	NA	NA	NA
Abca3_chr17_24351950_24410201_+_ENSMUSG00000024130.16_ENSMUSG00000024130.16.unspliced	protein_coding	58252	0.671354	10.289555	0.2111655	0.97989038	0.02765236	0.709258523	0.709317973	0.075597475	0.24837366	0.220683916	72	24	46	0.333333333	0.143767659	-0.009319791
Abca3_chr17_24351950_24410201_+_ENSMUSG00000024130.16_ENSMUST00000117337.1	protein_coding	5202	1.404445	8.041605	1.353431	0.855941904	-0.002589658	-0.247167288	-0.205581582	0.073662589	0.202711218	0.230545654	NA	NA	NA	NA	NA	NA
Abca5_chr11_110269369_110337716_-_ENSMUSG00000018800.14_ENSMUSG00000018800.14.unspliced	protein_coding	68348	0.2047915	2.835505	0.0423315	0.985290513	-0.190713589	0.055224672	0.316057533	0.149605301	0.173717419	0.235765898	51	28	23	0.549019608	0.117877295	-0.008032178
Abca5_chr11_110269369_110337716_-_ENSMUSG00000018800.14_ENSMUST00000043961.11	protein_coding	8231	2.14308	6.53933	2.05817	0.760608316	-0.090075915	-0.227341537	-0.302599725	0.275462683	0.194579581	0.177279603	73	25	47	0.342465753	0.076252829	0.018559557
Abca7_chr10_79996494_80015572_+_ENSMUSG00000035722.15_ENSMUSG00000035722.15.unspliced	protein_coding	19079	0.71113	12.21024	0.1908105	0.98461336	-0.173311903	0.390893248	0.229556917	0.244263282	0.473398837	0.392897087	79	12	62	0.151898734	0.119607025	-0.017217693
Abca7_chr10_79996494_80015572_+_ENSMUSG00000035722.15_ENSMUST00000132517.7	protein_coding	6696	3.34287	17.74935	4.061765	0.813775453	-0.095843955	-0.152504318	-0.195732974	0.302770296	0.418040924	0.387849953	NA	NA	NA	NA	NA	NA
Abcb10_chr8_123952459_123983122_-_ENSMUSG00000031974.8_ENSMUSG00000031974.8.unspliced	protein_coding	30664	0.8128155	9.550045	0.2404415	0.975441312	-0.149019932	0.494925066	0.522485458	0.010326152	0.200223775	0.205980647	68	34	30	0.5	0.108909201	-0.029607421
Abcb1b_chr5_8798147_8866315_+_ENSMUSG00000028970.9_ENSMUSG00000028970.9.unspliced	protein_coding	68169	1.22414	11.703335	0.2280535	0.980886256	-0.180502415	0.427718624	0.511504705	0.1888665	0.159535928	0.149019076	64	22	40	0.34375	0.324691062	0.014109606
Abcb6_chr1_75171717_75180392_-_ENSMUSG00000026198.15_ENSMUSG00000026198.15.unspliced	protein_coding	8676	0.393577	8.21382	0.2298295	0.972780786	-0.105764518	-0.060009946	-0.052837656	0.130527491	0.223693437	0.200739275	48	17	30	0.354166667	0.103451414	-0.030288892
Abcb7_chrX_104280657_104413856_-_ENSMUSG00000031333.7_ENSMUSG00000031333.7.unspliced	protein_coding	133200	0.9421075	7.56316	0.7482855	0.909969271	0.013390276	0.263817635	0.437638967	0.169774233	0.274552086	0.288686696	64	18	44	0.28125	0.215032389	0.033189746
Abcb8_chr5_24393663_24410054_+_ENSMUSG00000028973.18_ENSMUSG00000028973.18.unspliced	protein_coding	16392	1.0696195	11.666125	0.343912	0.971364618	-0.100195242	0.134342813	0.36889443	0.191624366	0.366839546	0.413831249	67	27	38	0.402985075	0.209034548	-0.021735162
Abcb8_chr5_24393663_24410054_+_ENSMUSG00000028973.18_ENSMUST00000115077.7	protein_coding	3074	0.1380547	5.980245	0.897793	0.869469607	-0.018409449	-0.120269958	-0.143591883	0.227807074	0.295455676	0.285643947	89	17	69	0.191011236	0.114153032	0.023997636
Abcb9_chr5_124061530_124095798_-_ENSMUSG00000029408.13_ENSMUSG00000029408.13.unspliced	protein_coding	34269	0.163486	1.1790725	0.0323925	0.973261712	0.355281632	0.071247143	0.124776134	0.15049868	0.336598801	0.291896716	55	15	38	0.272727273	0.137106022	-0.03334126
Abcc1_chr16_14361558_14475737_+_ENSMUSG00000023088.17_ENSMUSG00000023088.17.unspliced	protein_coding	114180	1.4049	20.826	0.324281	0.984667769	-0.059617356	0.037914081	0.358658828	0.173288845	0.23721018	0.274747565	61	17	41	0.278688525	0.27942701	0.03362949
Abcc10_chr17_46303221_46328352_-_ENSMUSG00000032842.13_ENSMUSG00000032842.13.unspliced	protein_coding	25132	1.1257	15.199	0.4437195	0.97163412	0.24595411	0.307882198	0.261052548	0.24752822	0.455259111	0.413016163	58	5	53	0.086206897	0.168194314	-0.001076481
Abcc10_chr17_46303221_46328352_-_ENSMUSG00000032842.13_ENSMUST00000047970.13	protein_coding	4885	0.242501	0.0329906	0	1	-0.045991675	-0.110412379	-0.131812856	0.216990381	0.360846986	0.292325341	NA	NA	NA	NA	NA	NA
Abcc10_chr17_46303221_46328352_-_ENSMUSG00000032842.13_ENSMUST00000095261.9	protein_coding	5266	0.817912	4.68112	0.061912	0.986946746	NA	NA	NA	0.201063217	0.353971049	0.292888054	NA	NA	NA	NA	NA	NA
Abcc3_chr11_94343295_94392997_-_ENSMUSG00000020865.16_ENSMUSG00000020865.16.unspliced	protein_coding	49703	0.157428	1.268855	0.02617835	0.979785578	0.284470497	0.339608562	0.221746135	0.15961704	0.154735249	0.175162764	52	11	40	0.211538462	0.065785584	-0.03158638
Abcc3_chr11_94343295_94392997_-_ENSMUSG00000020865.16_ENSMUST00000178136.7	protein_coding	5005	1.227562	2.899075	0.736156	0.797494024	0.357108659	0.11114345	0.021357046	0.029983184	0.088344943	0.185830975	45	18	25	0.4	0.093325714	-0.034386412
Abcc4_chr14_118482692_118706219_-_ENSMUSG00000032849.14_ENSMUSG00000032849.14.unspliced	protein_coding	223528	0.7173285	9.77002	0.162293	0.9836601	-0.195984315	0.323909401	0.604552774	0.136039972	0.225404907	0.275076244	65	20	43	0.307692308	0.116201101	-0.015309158
Abcc5_chr16_20331303_20426394_-_ENSMUSG00000022822.16_ENSMUSG00000022822.16.unspliced	protein_coding	95092	1.140875	18.14687	0.3520975	0.98096664	-0.135276265	0.25848821	0.396236084	0.050448547	0.203485083	0.228485464	88	35	51	0.397727273	0.275662524	0.012315961
Abcc5_chr16_20331303_20426394_-_ENSMUSG00000022822.16_ENSMUST00000096199.4	protein_coding	1136	6.227595	36.72325	2.66231	0.932403906	-0.212146593	-0.261830594	-0.366812159	0.11289065	0.178445405	0.170024577	NA	NA	NA	NA	NA	NA
Abcc5_chr16_20331303_20426394_-_ENSMUSG00000022822.16_ENSMUST00000115547.8	protein_coding	5372	3.98107	30.6351635	4.76857	0.865308838	0.122537457	-0.090825909	-0.146953531	0.210501484	0.323383697	0.346132278	92	14	76	0.152173913	0.291571615	0.078553405
Abcc8_chr7_46104523_46180033_-_ENSMUSG00000040136.10_ENSMUSG00000040136.10.unspliced	protein_coding	75511	0.2963855	3.69625	0.08617465	0.977217087	-0.024525222	0.394827561	0.489894511	0.232085177	0.34666047	0.421317649	59	6	51	0.101694915	0.114449023	-0.017755247
Abcd1_chrX_73716597_73738534_+_ENSMUSG00000031378.14_ENSMUSG00000031378.14.unspliced	protein_coding	21938	0.647898	6.851985	0.2164765	0.969374312	-0.083816879	0.616423149	0.611894332	0.236214724	0.302327326	0.225002038	58	9	46	0.155172414	0.209525499	0.005500686
Abcd1_chrX_73716597_73738534_+_ENSMUSG00000031378.14_ENSMUST00000114461.2	protein_coding	2323	0.1868175	4.569865	0.4893235	0.90328024	0.471418176	0.240184036	0.040269863	0.290733847	0.234463866	0.171321502	61	17	42	0.278688525	0.148857476	-0.010951438
Abcd3_chr3_121758774_121815302_-_ENSMUSG00000028127.10_ENSMUSG00000028127.10.unspliced	protein_coding	56529	0.978847	11.407575	0.285464	0.975586843	-0.148480795	0.097653255	0.308105587	0.11918781	0.236397811	0.190629565	63	6	53	0.095238095	0.221650627	-0.021904297
Abcd4_chr12_84601464_84617413_-_ENSMUSG00000021240.6_ENSMUSG00000021240.6.unspliced	protein_coding	15950	1.16126	17.1417	0.3806925	0.978273943	-0.185178291	0.355409464	0.383295299	0.238751245	0.271837966	0.33309986	64	13	47	0.203125	0.15738592	0.03336
Abce1_chr8_79683462_79711740_-_ENSMUSG00000058355.8_ENSMUSG00000058355.8.unspliced	protein_coding	28279	3.077775	37.7371	0.897724	0.976763865	-0.185502657	0.406752897	0.485422942	0.120656018	0.202944038	0.29837916	59	6	52	0.101694915	0.220428778	0.03831758
Abcf1_chr17_35956819_35969761_-_ENSMUSG00000038762.15_ENSMUSG00000038762.15.unspliced	protein_coding	12943	2.32883	36.70775	0.7794675	0.979207112	0.016231444	0.472166905	0.620539283	0.209084323	0.082711353	0.110226371	NA	NA	NA	NA	NA	NA
Abcf2_chr5_24565345_24577467_-_ENSMUSG00000028953.10_ENSMUSG00000028953.10.unspliced	protein_coding	12123	1.77043	20.88915	0.905154	0.958468323	-0.105020339	-0.067082415	-0.02965065	0.04112135	0.066574988	0.130397929	NA	NA	NA	NA	NA	NA
Abcf3_chr16_20548577_20561379_+_ENSMUSG00000003234.16_ENSMUSG00000003234.16.unspliced	protein_coding	12803	1.16518	22.31185	0.249381	0.988946481	-0.129923669	-0.068599888	-0.06291142	0.204574481	0.191771939	0.256300685	91	5	81	0.054945055	0.221276342	0.008165289
Abcg1_chr17_31057675_31117988_+_ENSMUSG00000024030.7_ENSMUSG00000024030.7.unspliced	protein_coding	60314	0.1861175	1.4841715	0.018576	0.987638642	0.511210894	0.688789447	0.678814964	0.021687561	0.098266413	0.123824915	78	40	34	0.512820513	0.144861595	-0.003032377
Abcg2_chr6_58584523_58695676_+_ENSMUSG00000029802.13_ENSMUSG00000029802.13.unspliced	protein_coding	111154	0.264404	2.608955	0.0672758	0.974861735	-0.036818525	0.417078563	0.674550492	0.213875311	0.174397377	0.17619501	57	16	40	0.280701754	0.195454764	-0.025249212
Abcg4_chr9_44273188_44288615_-_ENSMUSG00000032131.16_ENSMUSG00000032131.16.unspliced	protein_coding	15428	0.1013262	1.3470815	0.03362235	0.975648398	-0.175728089	0.049034109	0.200376356	0.025664198	0.19405339	0.232987211	49	22	25	0.448979592	0.130363439	-0.034562826
Abhd1_chr5_30950066_30955091_+_ENSMUSG00000006638.15_ENSMUSG00000006638.15.unspliced	others	5026	0.968403	15.87785	0.8347005	0.950055469	-0.196530748	0.447882	0.367265065	0.255835691	0.268105946	0.247624294	NA	NA	NA	NA	NA	NA
Abhd10_chr16_45729725_45742955_-_ENSMUSG00000033157.17_ENSMUSG00000033157.17.unspliced	protein_coding	13231	2.129625	16.2119	0.765406	0.954915933	-0.089310099	0.306808139	0.3581041	0.115563317	0.358665732	0.392225208	73	14	55	0.191780822	0.327723949	0.032053489
Abhd11_chr5_135009152_135012175_+_ENSMUSG00000040532.14_ENSMUSG00000040532.14.unspliced	protein_coding	3024	1.22092	7.29246	0.5988635	0.924111146	-0.025090529	-0.149088125	-0.191613176	0.336657498	0.315228701	0.275316806	NA	NA	NA	NA	NA	NA
Abhd11os_chr5_135012114_135013253_-_ENSMUSG00000085042.8_ENSMUSG00000085042.8.unspliced	others	1140	0.2740965	2.85154	0.4855085	0.854509606	0.476714648	0.592668677	0.450575792	-0.044878912	0.014743534	0.009284415	84	34	44	0.404761905	0.311978208	0.03276825
Abhd12_chr2_150832493_150904741_-_ENSMUSG00000032046.15_ENSMUSG00000032046.15.unspliced	protein_coding	72249	1.431255	19.45395	0.2622395	0.986699281	-0.061444586	0.296384541	0.563158974	0.024632878	0.166700673	0.099851627	74	23	51	0.310810811	0.153402751	-0.011441327
Abhd13_chr8_9977707_9992155_+_ENSMUSG00000040396.12_ENSMUSG00000040396.12.unspliced	protein_coding	14449	3.30262	32.05905	0.4882425	0.984998983	0.139970469	0.372803361	0.760999189	0.342473196	0.342778265	0.241566013	127	39	84	0.307086614	0.331753022	0.063070427
Abhd14a_chr9_106440051_106447678_-_ENSMUSG00000042210.17_ENSMUSG00000042210.17.unspliced	protein_coding	7628	2.521075	16.7262	1.960965	0.895063537	-0.095572057	0.468446398	0.405690303	0.254912327	0.273536	0.2245442	97	6	90	0.06185567	0.311609361	0.026360947
Abhd14a_chr9_106440051_106447678_-_ENSMUSG00000042210.17_ENSMUST00000171925.7	protein_coding	1122	0.7877745	5.75727545	1.007109	0.851115943	-0.029578266	-0.103807783	-0.103419774	0.219936103	0.217610444	0.125959523	NA	NA	NA	NA	NA	NA
Abhd14b_chr9_106447459_106452923_+_ENSMUSG00000042073.15_ENSMUSG00000042073.15.unspliced	protein_coding	5465	1.23583	13.0635	0.7662765	0.944592272	-0.015996938	0.316568008	0.330359263	0.105792035	0.309718495	0.482742726	76	23	48	0.302631579	0.133743346	-0.019001039
Abhd14b_chr9_106447459_106452923_+_ENSMUSG00000042073.15_ENSMUST00000213179.1	protein_coding	1627	5.266795	15.583555	5.12667	0.752457059	-0.020035449	-0.121937641	-0.128979448	-0.004693936	0.269117361	0.438679198	105	41	57	0.39047619	0.228593144	0.017857851
Abhd16a_chr17_35089263_35102987_+_ENSMUSG00000007036.15_ENSMUSG00000007036.15.unspliced	protein_coding	13725	0.934192	8.51663	0.2395735	0.972639569	-0.117338329	0.127743367	0.197090454	0.205238785	0.228084691	0.216896007	67	16	49	0.23880597	0.210139233	-0.009255403
Abhd17a_chr10_80583654_80590341_-_ENSMUSG00000003346.14_ENSMUSG00000003346.14.unspliced	protein_coding	6688	1.70113	7.544805	0.949895	0.888177923	0.246876608	-0.140425996	-0.111837042	0.080828052	0.14421622	0.217448192	70	33	35	0.471428571	0.223046748	-0.009075016
Abhd17b_chr19_21653185_21685637_+_ENSMUSG00000047368.4_ENSMUSG00000047368.4.unspliced	protein_coding	32453	5.87856	68.3877	1.17454	0.983115265	-0.11789571	0.453925904	0.704217475	0.241020897	0.232344142	0.240892342	82	13	67	0.158536585	0.288257071	0.069637642
Abhd17c_chr7_84109356_84151893_-_ENSMUSG00000038459.10_ENSMUSG00000038459.10.unspliced	protein_coding	42538	1.46746	20.29415	0.2752875	0.986616673	-0.07506519	0.159012975	0.487254206	0.058638367	0.082592295	0.005736097	80	37	41	0.4625	0.245977605	-0.02233976
Abhd18_chr3_40846970_40938138_+_ENSMUSG00000037818.16_ENSMUSG00000037818.16.unspliced	protein_coding	91169	0.2575675	2.968755	0.08322935	0.972729431	-0.082875014	0.666154304	0.681700063	0.22990451	0.199360605	0.213532497	61	3	53	0.049180328	0.112127878	-0.008873617
Abhd18_chr3_40846970_40938138_+_ENSMUSG00000037818.16_ENSMUST00000203892.1	protein_coding	1021	0.191296	2.439795	0.3104975	0.887103826	-0.084283536	-0.235265793	-0.292058264	0.065811201	0.178855357	0.241489684	NA	NA	NA	NA	NA	NA
Abhd2_chr7_79273199_79365508_+_ENSMUSG00000039202.12_ENSMUSG00000039202.12.unspliced	protein_coding	92310	2.92216	35.5905	0.5713685	0.984199696	-0.061365792	0.478379626	0.78019428	0.163054966	0.197870384	0.17310834	82	34	47	0.414634146	0.310474188	0.10349242
Abhd3_chr18_10642092_10706771_-_ENSMUSG00000002475.16_ENSMUSG00000002475.16.unspliced	protein_coding	64680	0.259782	2.714135	0.0953837	0.966049808	-0.088602665	0.072388943	0.331000875	0.169970937	0.130767775	0.167404192	72	11	58	0.152777778	0.213584227	0.002715097
Abhd3_chr18_10642092_10706771_-_ENSMUSG00000002475.16_ENSMUST00000002549.8	protein_coding	1247	0.103635	3.749205	0.4969475	0.882965226	-0.205677746	-0.261734476	-0.321809301	0.116058462	0.169322129	0.210003581	91	28	58	0.307692308	0.233452792	0.09533012
Abhd4_chr14_54254188_54270637_+_ENSMUSG00000040997.14_ENSMUSG00000040997.14.unspliced	protein_coding	16450	1.99993	17.221205	0.67761	0.962142187	0.077350112	0.821315642	0.831897138	0.153663124	0.231843047	0.281572595	65	17	45	0.261538462	0.216127933	0.027188573
Abhd5_chr9_122351608_122381524_+_ENSMUSG00000032540.16_ENSMUSG00000032540.16.unspliced	protein_coding	29917	0.491962	5.85165	0.1565065	0.973950995	0.032828997	0.1940794	0.465102472	0.11701064	0.142587947	0.176643575	76	30	42	0.394736842	0.224528829	0.069736205
Abhd6_chr14_8002902_8056763_+_ENSMUSG00000025277.14_ENSMUSG00000025277.14.unspliced	protein_coding	53862	1.410615	21.39865	0.4350935	0.980072428	-0.069014312	0.324090398	0.60029347	0.361679871	0.356683521	0.298651133	83	12	69	0.144578313	0.200056074	0.045616976
Abhd6_chr14_8002902_8056763_+_ENSMUSG00000025277.14_ENSMUST00000026313.3	protein_coding	1401	4.13022	10.534995	1.6736945	0.862909569	-0.02017761	-0.178644971	-0.358030378	0.194919143	0.173330968	0.128230605	NA	NA	NA	NA	NA	NA
Abhd8_chr8_71456705_71463655_-_ENSMUSG00000007950.9_ENSMUSG00000007950.9.unspliced	protein_coding	6951	0.3328515	3.306335	0.3657065	0.900407852	-0.08483565	0.715967989	0.595376319	0.211567849	0.093471109	0.053838717	NA	NA	NA	NA	NA	NA
Abi1_chr2_22940073_23040241_-_ENSMUSG00000058835.14_ENSMUSG00000058835.14.unspliced	protein_coding	100169	2.51085	24.79745	0.529207	0.979104743	-0.032797708	0.353043232	0.527573028	0.197001273	0.158215765	0.150314485	51	1	50	0.019607843	0.347065917	0.007912341
Abi1_chr2_22940073_23040241_-_ENSMUSG00000058835.14_ENSMUST00000093171.12	protein_coding	2411	0.4201515	3.70818	0.527285779	0.875507015	-0.067303326	-0.228500504	-0.306086618	0.166338538	0.208456796	0.172698495	NA	NA	NA	NA	NA	NA
Abi2_chr1_60409619_60481158_+_ENSMUSG00000026782.15_ENSMUSG00000026782.15.unspliced	protein_coding	71540	0.462332	7.107695	0.1105244	0.984688135	-0.108438208	0.343383491	0.477087799	0.014940056	0.127543329	0.15044277	77	30	43	0.38961039	0.209520417	-0.013828206
Abitram_chr4_56802345_56809601_+_ENSMUSG00000038827.11_ENSMUSG00000038827.11.unspliced	protein_coding	7257	1.503615	16.52385	0.643976	0.962489368	0.595922888	0.379921925	0.188204731	0.382594206	0.484233202	0.321697738	88	29	56	0.329545455	0.250790177	0.044291593
Abl1_chr2_31688376_31804227_+_ENSMUSG00000026842.16_ENSMUSG00000026842.16.unspliced	protein_coding	115852	1.5834	21.764	0.3488045	0.98422613	0.013136689	0.450660863	0.724847475	0.338555665	0.42861109	0.408054065	94	1	91	0.010638298	0.113594663	0.079921112
Abl2_chr1_156558786_156649568_+_ENSMUSG00000026596.13_ENSMUSG00000026596.13.unspliced	protein_coding	90783	2.531265	32.19115	0.584061	0.982179794	-0.146029213	0.366678417	0.609525319	0.257834527	0.516302776	0.517154699	59	5	53	0.084745763	0.164572232	0.001946275
Ablim1_chr19_57032733_57314919_-_ENSMUSG00000025085.16_ENSMUSG00000025085.16.unspliced	protein_coding	282187	0.3382055	4.075715	0.05372525	0.986989702	-0.02825288	0.626194226	0.757115037	0.216551959	0.172659801	0.258871431	74	35	39	0.472972973	0.223305586	0.018896404
Ablim1_chr19_57032733_57314919_-_ENSMUSG00000025085.16_ENSMUST00000111524.7	protein_coding	1251	0.5346495	2.592235	0.676057	0.793146696	0.032466445	-0.108890441	-0.234618968	0.163699397	0.190539864	0.231643019	89	37	49	0.415730337	0.299377164	0.063683056
Ablim2_chr5_35757880_35884973_+_ENSMUSG00000029095.17_ENSMUSG00000029095.17.unspliced	protein_coding	127094	0.06934065	0.8519475	0.01339785	0.984517337	0.399093691	0.433727868	0.426999034	-0.105997235	0.042593869	0.112278541	120	64	50	0.533333333	0.124093585	0.030005984
Abr_chr11_76416734_76623558_-_ENSMUSG00000017631.19_ENSMUSG00000017631.19.unspliced	protein_coding	206825	4.108245	54.0596	1.721165	0.969144113	-0.053024354	0.334636697	0.701282195	0.175527832	0.317677679	0.333683813	NA	NA	NA	NA	NA	NA
Abr_chr11_76416734_76623558_-_ENSMUSG00000017631.19_ENSMUST00000108408.8	protein_coding	3534	2.232035	17.57754	2.42203	0.878895896	0.024385118	-0.211355218	-0.378351782	0.237309997	0.18881773	0.192772096	NA	NA	NA	NA	NA	NA
Abracl_chr10_18011260_18023288_-_ENSMUSG00000078453.3_ENSMUSG00000078453.3.unspliced	protein_coding	12029	0.9870345	7.8947	0.369768	0.9552581	-0.096365857	0.355901239	0.693718877	0.000105226	0.168137234	0.165110183	73	35	34	0.479452055	0.21769104	0.023360976
Abraxas1_chr5_100805192_100820965_-_ENSMUSG00000035234.18_ENSMUSG00000035234.18.unspliced	protein_coding	15774	2.770485	25.29775	1.12123	0.957559679	-0.057399514	0.631815431	0.570716845	0.449302677	0.474791554	0.40325316	90	12	76	0.133333333	0.297345432	0.048302629
Abraxas1_chr5_100805192_100820965_-_ENSMUSG00000035234.18_ENSMUST00000055245.12	protein_coding	2139	0.340344	8.654	2.3063	0.789576928	0.548912025	0.317177951	0.106808027	0.418739554	0.386178993	0.368448972	108	29	76	0.268518519	0.382793686	0.089385364
Abraxas2_chr7_132859225_132885111_+_ENSMUSG00000030965.19_ENSMUSG00000030965.19.unspliced	protein_coding	25887	1.549885	19.0331	0.4705555	0.975873472	0.039800959	0.570629398	0.747762934	0.251939376	0.411303668	0.333006582	76	25	46	0.328947368	0.127116035	-0.024681529
Abt1_chr13_23418361_23423866_-_ENSMUSG00000036376.3_ENSMUSG00000036376.3.unspliced	protein_coding	5506	0.8514735	7.95557	0.3822085	0.954159432	0.739352807	0.455975071	0.279069033	0.15720163	0.135677965	0.115319621	103	23	74	0.223300971	0.295367121	0.084205011
Abtb1_chr6_88835914_88841984_-_ENSMUSG00000030083.11_ENSMUSG00000030083.11.unspliced	protein_coding	6071	1.32625	12.327095	0.414967	0.967433293	-0.17166294	0.068471807	0.163292448	0.108188521	0.249579913	0.384714459	81	29	49	0.358024691	0.267002959	0.039894624
Abtb2_chr2_103566310_103718423_+_ENSMUSG00000032724.5_ENSMUSG00000032724.5.unspliced	protein_coding	152114	1.274275	25.5879	0.17906	0.993050791	0.02649913	0.496282547	0.838197463	0.194332625	0.22473313	0.194106292	58	3	51	0.051724138	0.218594379	0.022156085
AC020971.1_chr18_37703539_37705054_+_ENSMUSG00000118501.1_ENSMUST00000239033.1.monoexonic.unspliced	others	1516	1.3662435	8.878785	0.00424924	0.999521645	0.040027287	0.737013226	0.700668363	0.133022002	0.239509621	0.265982617	72	19	44	0.263888889	0.135797379	-0.039332433
AC117663.1_chr5_23864842_23876443_-_ENSMUSG00000118576.1_ENSMUSG00000118576.1.unspliced	others	11602	0.221259	1.1814305	0.06014505	0.951557479	-0.133805864	0.165985924	0.147952564	0.258646361	0.221919127	0.167328915	49	21	25	0.428571429	0.125235421	-0.001146765
AC119987.1_chr9_19219070_19232174_-_ENSMUSG00000110493.1_ENSMUSG00000110493.1.unspliced	others	13105	0.1439185	0.743699	0.01908485	0.974980003	-0.101278395	-0.013447045	0.249773932	-0.04998734	0.059038652	0.102021249	NA	NA	NA	NA	NA	NA
AC122861.1_chr19_5359587_5360520_-_ENSMUSG00000118610.1_ENSMUSG00000118610.1.unspliced	others	934	0.151594	0.93472	0.0817	0.919619842	-0.097758509	0.298451318	0.241671	0.020618305	0.120845445	0.065032209	68	32	34	0.470588235	0.24918178	0.014930556
AC135859.1_chr10_128196071_128197594_+_ENSMUSG00000118550.1_ENSMUST00000239116.1.monoexonic.unspliced	lncRNA	1524	0.951395	9.63939	0.5229285	0.948542402	-0.207915803	0.476853755	0.33570247	0.115058307	0.241340887	0.253818491	NA	NA	NA	NA	NA	NA
AC139347.1_chr16_3774780_3776826_+_ENSMUSG00000118410.1_ENSMUST00000238641.1	others	786	0.4890255	7.33462	0.17348	0.976894288	-0.210443248	0.434876399	0.273150993	0.068457115	0.177621108	0.139572871	NA	NA	NA	NA	NA	NA
AC139579.1_chr7_102235854_102237530_+_ENSMUSG00000111339.1_ENSMUSG00000111339.1.unspliced	lncRNA	1677	0.3973285	7.899665	0.226002	0.972186652	-0.042039001	0.25512655	0.271331378	-0.006619702	0.197374911	0.159176625	NA	NA	NA	NA	NA	NA
AC150312.1_chr7_111117779_111119594_-_ENSMUSG00000118555.1_ENSMUST00000238860.1.monoexonic.unspliced	others	1816	0.944098	9.408615	0.7741175	0.923977429	0.563039429	0.471454911	0.279857661	0.087700446	0.213890088	0.290549789	NA	NA	NA	NA	NA	NA
AC154542.1_chr17_86175575_86178029_+_ENSMUSG00000117546.1_ENSMUST00000234087.1.monoexonic.unspliced	others	2455	1.83157	28.5128	0.3155025	0.989055807	-0.022947454	0.161942272	0.610494193	0.31112626	0.306789495	0.349980276	NA	NA	NA	NA	NA	NA
AC156021.1_chr5_27971317_27977050_+_ENSMUSG00000118586.1_ENSMUST00000239249.1.monoexonic.unspliced	others	5734	0.0729408	0.3714865	0.079461575	0.823789967	0.739352807	0.455975071	0.279069033	-0.07503439	0.021402749	-0.003820351	NA	NA	NA	NA	NA	NA
AC158912.1_chr5_108434470_108441598_+_ENSMUSG00000118523.1_ENSMUSG00000118523.1.unspliced	others	7129	0.132905	1.36151	0.0767754	0.946620191	-0.161438133	0.274943951	-0.07224049	0.093750884	0.15959983	0.158607108	NA	NA	NA	NA	NA	NA
AC160336.1_chr14_44544055_44637201_-_ENSMUSG00000115801.1_ENSMUST00000226445.1.monoexonic.unspliced	lncRNA	93147	0.1158675	0.393215	0.03617565	0.915751193	0.300248818	0.68030447	0.47839258	0.231749829	0.205529241	0.11554572	53	21	28	0.396226415	0.184317989	-0.012488862
AC161166.1_chr7_24526606_24529842_-_ENSMUSG00000118544.1_ENSMUSG00000118544.1.unspliced	others	3237	0.3026855	2.108545	0.2589195	0.890634263	0.63364098	0.433102296	0.231558617	0.25484192	0.285864791	0.3301212	97	26	63	0.268041237	0.230102682	-0.002433505
AC161520.1_chr7_102998958_103005197_-_ENSMUSG00000110033.1_ENSMUSG00000110033.1.unspliced	others	6240	0.182553	1.0235435	0.04659565	0.956458326	-0.028249641	-0.145011927	-0.047741414	0.234489049	0.017809759	0.01116934	NA	NA	NA	NA	NA	NA
AC162945.1_chr8_93476328_93486747_-_ENSMUSG00000118579.1_ENSMUSG00000118579.1.unspliced	others	10420	0.166338	0.1448915	0.002214235	0.984948004	-0.104273204	-0.133843478	-0.131558708	-0.031899216	0.009759168	-0.017347331	NA	NA	NA	NA	NA	NA
AC163703.1_chr8_84974484_84976542_-_ENSMUSG00000118643.1_ENSMUSG00000118643.1.unspliced	lncRNA	2059	0.50598	5.74213	0.8430855	0.871972983	-0.147847056	0.611610662	0.341511788	0.016474138	0.228963551	0.234789474	63	24	35	0.380952381	0.126922055	-0.022327331
AC166256.1_chr10_22712085_22731237_-_ENSMUSG00000118528.1_ENSMUSG00000118528.1.unspliced	protein_coding	19153	0.772067	12.182025	1.69666e-10	1	0.055535779	0.054507983	0.444900369	0.177699139	0.336941247	0.362263099	54	6	46	0.111111111	0.227368875	0.00386834
AC240460.1_chr7_3513936_3515365_-_ENSMUSG00000118635.1_ENSMUSG00000118635.1.unspliced	others	1430	0.234892	7.368545	0.5092905	0.935351468	-0.179998193	0.317527077	0.359956075	-0.05963073	-0.001285005	0.098282068	NA	NA	NA	NA	NA	NA
AC240460.1_chr7_3513936_3515365_-_ENSMUSG00000118635.1_ENSMUST00000239381.1	others	531	0.1914826	3.730175	0.703985	0.841235995	0.104190328	0.072380082	0.080287736	-0.048177806	0.025284805	0.096834508	NA	NA	NA	NA	NA	NA
AC241534.1_chr12_4589797_4593029_-_ENSMUSG00000118449.1_ENSMUST00000238375.1.monoexonic.unspliced	lncRNA	3233	0.466932	4.341505	0.240795	0.947451062	0.302937874	0.713615892	0.616780407	0.284475368	0.288179105	0.338575701	86	25	60	0.290697674	0.157156441	-0.007600779
Acaa1a_chr9_119339676_119350299_+_ENSMUSG00000036138.16_ENSMUSG00000036138.16.unspliced	protein_coding	10624	1.20988	12.42621	0.8970075	0.932673358	-0.098682779	0.363536269	0.546575302	0.149542165	0.261360585	0.181144386	82	25	51	0.304878049	0.208579001	0.019796962
Acaa1b_chr9_119148023_119157093_-_ENSMUSG00000010651.4_ENSMUSG00000010651.4.unspliced	protein_coding	9071	0.079635	0.5819435	0.0798766	0.879307685	-0.157134846	0.055482767	0.080185448	0.108670946	0.13899396	0.209197149	98	42	52	0.428571429	0.11703271	0.021870937
Acaa2_chr18_74779197_74806208_+_ENSMUSG00000036880.10_ENSMUSG00000036880.10.unspliced	protein_coding	27012	0.491723	5.453765	0.2122765	0.962535308	-0.140996279	0.401740778	0.397595908	0.152670046	0.138636007	0.081873859	82	25	51	0.304878049	0.133128185	0.025480996
Acaca_chr11_84129672_84401651_+_ENSMUSG00000020532.18_ENSMUSG00000020532.18.unspliced	protein_coding	271980	1.033155	13.450925	0.1955365	0.985671267	0.033994176	0.406934622	0.631259964	0.232977373	0.375468465	0.352973532	55	7	47	0.127272727	0.204203571	0.01940809
Acad10_chr5_121621026_121660514_-_ENSMUSG00000029456.12_ENSMUSG00000029456.12.unspliced	protein_coding	39489	0.364303	4.513375	0.1432547	0.969236399	-0.105132414	0.334954367	0.311137401	0.139242234	0.112639087	0.151638605	49	13	35	0.265306122	0.127358635	-0.024627537
Acad10_chr5_121621026_121660514_-_ENSMUSG00000029456.12_ENSMUST00000031412.11	protein_coding	3826	0.27725235	2.258025	0	1	-0.027627872	-0.095886903	-0.192547625	0.004185395	0.07812082	0.197190603	37	14	23	0.378378378	0.180227401	-0.031858439
Acad11_chr9_104063377_104127725_+_ENSMUSG00000090150.10_ENSMUSG00000090150.10.unspliced	protein_coding	64349	0.7671965	9.54018	0.233687	0.97609063	-0.145387218	0.327163933	0.573766519	0.249415513	0.280080572	0.230188397	97	18	73	0.18556701	0.093327422	0.006911525
Acad11_chr9_104063377_104127725_+_ENSMUSG00000090150.10_ENSMUST00000189998.2	protein_coding	2030	1.310545	19.179095	1.54976	0.925236584	-0.143167833	-0.192546366	-0.293913949	0.129265234	0.122341529	0.108401072	82	21	59	0.256097561	0.282614654	0.004064421
Acad12_chr5_121596775_121618938_-_ENSMUSG00000042647.13_ENSMUSG00000042647.13.unspliced	protein_coding	22164	0.313125	3.46913	0.0838592	0.976397564	-0.031208177	0.671493367	0.729439336	0.166486463	0.08879841	0.119024993	65	17	47	0.261538462	0.146912592	0.038587596
Acad8_chr9_26974135_26999566_-_ENSMUSG00000031969.16_ENSMUSG00000031969.16.unspliced	protein_coding	25432	1.58834	20.19635	0.723809	0.965401362	-0.161701733	-0.021987075	0.181598782	0.299427874	0.339777073	0.319940373	53	8	44	0.150943396	0.18730402	0.025453686
Acad8_chr9_26974135_26999566_-_ENSMUSG00000031969.16_ENSMUST00000120367.7	protein_coding	2885	0.5535765	5.23036	0.990023	0.840842115	0.125004451	-0.251123566	-0.303663673	0.190550657	0.255531708	0.299942825	102	20	78	0.196078431	0.244780444	0.081208
Acad9_chr3_36065979_36092853_+_ENSMUSG00000027710.14_ENSMUSG00000027710.14.unspliced	protein_coding	26875	1.35461	18.17245	0.3166525	0.98287356	-0.087529553	-0.023697677	0.290974129	0.233660825	0.27664559	0.289867572	90	17	69	0.188888889	0.300045887	0.065489788
Acad9_chr3_36065979_36092853_+_ENSMUSG00000027710.14_ENSMUST00000196648.1	protein_coding	552	0.597692	9.427595	2.475445	0.79203254	-0.073138427	-0.351116811	-0.416237418	0.067459192	0.082776016	0.178740359	NA	NA	NA	NA	NA	NA
Acadl_chr1_66830839_66863277_-_ENSMUSG00000026003.5_ENSMUSG00000026003.5.unspliced	protein_coding	32439	0.9534155	11.449385	0.3077855	0.973821465	0.52521171	0.549073446	0.603719985	0.108193996	0.173341382	0.266924775	62	13	43	0.209677419	0.198105524	0.022236306
Acadm_chr3_153922357_153944632_-_ENSMUSG00000062908.12_ENSMUSG00000062908.12.unspliced	protein_coding	22276	1.60135	16.9571	0.564757	0.967768428	-0.255947057	0.431331043	0.30189313	0.04061472	0.096478834	0.219616249	99	50	44	0.505050505	0.239339557	0.066873699
Acads_chr5_115110299_115119346_-_ENSMUSG00000029545.13_ENSMUSG00000029545.13.unspliced	protein_coding	9048	0.735737	6.900175	0.21177	0.970223336	0.053059384	0.764116948	0.825968024	0.083979204	0.223877126	0.281971633	NA	NA	NA	NA	NA	NA
Acadsb_chr7_131410601_131448944_+_ENSMUSG00000030861.15_ENSMUSG00000030861.15.unspliced	protein_coding	38344	0.6090705	7.25058	0.1459995	0.980261214	-0.136304645	0.543786636	0.526369371	0.252652058	0.214383843	0.219239312	58	14	42	0.24137931	0.229727878	0.044480983
Acadvl_chr11_70010183_70015411_-_ENSMUSG00000018574.14_ENSMUSG00000018574.14.unspliced	protein_coding	5229	1.44474	21.27325	0.6685665	0.96953003	-0.047755191	0.24922049	0.256931753	0.052384806	0.078305997	0.107389938	NA	NA	NA	NA	NA	NA
Acap1_chr11_69881567_69895539_-_ENSMUSG00000001588.12_ENSMUSG00000001588.12.unspliced	protein_coding	13973	1.254745	18.68155	0.521386	0.972848631	-0.142595244	0.191601356	0.176637121	0.12063389	0.11686152	0.152910157	NA	NA	NA	NA	NA	NA
Acap2_chr16_31092412_31201245_-_ENSMUSG00000049076.12_ENSMUSG00000049076.12.unspliced	protein_coding	108834	1.475905	20.81555	0.3366605	0.984083909	-0.128674257	0.168243144	0.503815657	0.066452219	0.216623311	0.256356597	59	16	40	0.271186441	0.190921141	0.00668
Acap3_chr4_155891822_155907251_+_ENSMUSG00000029033.16_ENSMUSG00000029033.16.unspliced	protein_coding	15430	0.2524275	5.051505	0.09781935	0.981003459	-0.192638431	0.239015417	0.170752384	0.045815634	0.270327913	0.334786495	68	22	42	0.323529412	0.111600619	-0.009669966
Acat1_chr9_53580522_53610382_-_ENSMUSG00000032047.5_ENSMUSG00000032047.5.unspliced	protein_coding	29861	0.6336635	7.36536	0.144773	0.980722978	0.010955434	0.693859927	0.783223652	-0.00702756	0.092555369	0.174197507	61	20	40	0.327868852	0.219062743	-0.004593977
Acat2_chr17_12942890_12960747_-_ENSMUSG00000023832.14_ENSMUSG00000023832.14.unspliced	protein_coding	17858	1.88466	15.4629	0.7191435	0.955559167	-0.067691972	0.730954008	0.767034915	0.060190277	0.057460635	0.131332	65	16	45	0.246153846	0.247724266	0.09385
Acat3_chr17_12923813_12940600_-_ENSMUSG00000062480.12_ENSMUSG00000062480.12.unspliced	protein_coding	16788	0.148876	2.21634	0.4393416	0.834565409	-0.153477841	0.212372484	0.479092928	0.039556424	0.136148336	0.149003342	NA	NA	NA	NA	NA	NA
Acbd3_chr1_180726043_180754204_+_ENSMUSG00000026499.5_ENSMUSG00000026499.5.unspliced	protein_coding	28162	2.31247	30.47225	0.5287875	0.98294291	0.08705466	0.100514414	0.225092713	0.244151363	0.272230059	0.324758478	74	17	55	0.22972973	0.136498401	-0.010678624
Acbd4_chr11_103101682_103112200_+_ENSMUSG00000056938.16_ENSMUSG00000056938.16.unspliced	protein_coding	10519	2.59312	28.80665	1.166969	0.961066797	-0.182505462	0.303222452	0.251283137	0.280964619	0.37805299	0.351986688	42	7	34	0.166666667	0.229536617	0.041614177
Acbd5_chr2_23068167_23115558_+_ENSMUSG00000026781.17_ENSMUSG00000026781.17.unspliced	protein_coding	47392	0.767749	9.825655	0.2008065	0.979972346	-0.099991476	0.156826402	0.377123956	0.147750144	0.175979453	0.262793088	69	7	58	0.101449275	0.225573467	-0.01966793
Acbd6_chr1_155558120_155691330_+_ENSMUSG00000033701.13_ENSMUSG00000033701.13.unspliced	protein_coding	133211	1.136585	13.18229	0.2225375	0.983398705	-0.068788668	0.435465506	0.697933915	0.155723096	0.221064257	0.237765424	72	15	57	0.208333333	0.315147884	0.079942904
Acbd7_chr2_3336168_3340993_+_ENSMUSG00000026644.7_ENSMUSG00000026644.7.unspliced	protein_coding	4826	0.207363	0.9593295	0.304378	0.759138883	0.082025806	0.453955013	0.650232155	0.093564396	0.042097497	0.02207108	NA	NA	NA	NA	NA	NA
Accs_chr2_93833467_93849943_-_ENSMUSG00000040272.14_ENSMUSG00000040272.14.unspliced	protein_coding	16477	0.540396	4.83785	0.2044825	0.959446843	-0.026153402	0.656382403	0.714106291	0.1948204	0.220673651	0.284485645	59	6	51	0.101694915	0.159221695	-0.009318687
Acd_chr8_105695860_105701102_-_ENSMUSG00000038000.10_ENSMUSG00000038000.10.unspliced	protein_coding	5243	1.30201	10.695395	0.681867	0.940067566	-0.035163252	0.807932002	0.726450345	0.139990271	0.18929335	0.164491578	78	28	46	0.358974359	0.218449173	0.080559598
Ace_chr11_105967945_105989964_+_ENSMUSG00000020681.14_ENSMUST00000001963.13	protein_coding	4906	0.590122	1.3002835	0.423403	0.754361945	-0.135214123	-0.212237406	-0.256606114	0.084052298	0.066236996	-0.051782792	64	30	29	0.46875	0.140657905	0.002617251
Acer3_chr7_98206389_98321208_-_ENSMUSG00000030760.14_ENSMUSG00000030760.14.unspliced	protein_coding	114820	0.9711485	11.003135	0.227359	0.979755209	-0.133968925	0.35187713	0.562301158	0.213999544	0.255887058	0.318432072	73	2	65	0.02739726	0.177684277	-0.020808085
Ache_chr5_137287519_137294466_+_ENSMUSG00000023328.14_ENSMUSG00000023328.14.unspliced	protein_coding	6948	0.101208	1.018729	0.22206325	0.821031079	-0.184567676	-0.109453924	-0.158651332	-0.046489072	0.042506926	-0.015775596	44	22	20	0.5	0.258536631	0.051023373
Acin1_chr14_54642161_54686931_-_ENSMUSG00000022185.19_ENSMUSG00000022185.19.unspliced	protein_coding	44771	4.164635	35.89165	1.66596	0.955642545	0.69709034	0.482471613	0.303854253	0.425631302	0.370475672	0.313756204	NA	NA	NA	NA	NA	NA
Acly_chr11_100476353_100528000_-_ENSMUSG00000020917.17_ENSMUSG00000020917.17.unspliced	protein_coding	51648	3.09062	38.0185	0.8861845	0.977221651	-0.051989597	0.340562244	0.62327392	0.121962272	0.149089336	0.16155474	NA	NA	NA	NA	NA	NA
Acly_chr11_100476353_100528000_-_ENSMUSG00000020917.17_ENSMUST00000107385.1	protein_coding	1741	4.08961	45.1223	5.05997	0.899168172	-0.120809872	-0.054619773	-0.174536081	0.109932185	0.076639854	0.065066818	NA	NA	NA	NA	NA	NA
Aco1_chr4_40143081_40198338_+_ENSMUSG00000028405.9_ENSMUSG00000028405.9.unspliced	protein_coding	55258	1.06827	11.70003	0.225348	0.981103492	-0.067625018	0.552222071	0.749969364	0.137945816	0.17424216	0.215497236	46	3	42	0.065217391	0.169356679	-0.014692066
Aco2_chr15_81872309_81915133_+_ENSMUSG00000022477.13_ENSMUSG00000022477.13.unspliced	protein_coding	42825	1.715355	25.3434	0.3854475	0.985018859	-0.018491749	0.535879332	0.692021406	0.076992175	0.13899091	0.253535511	96	28	63	0.291666667	0.221468785	0.152742382
Acot1_chr12_84009490_84018371_+_ENSMUSG00000072949.6_ENSMUSG00000072949.6.unspliced	protein_coding	8882	1.81487	18.6231	0.7106495	0.963243058	-0.031208568	0.657790167	0.715615254	0.106664854	0.147909292	0.094128625	90	27	58	0.3	0.211970153	0.071101701
Acot11_chr4_106744555_106804998_-_ENSMUSG00000034853.16_ENSMUSG00000034853.16.unspliced	protein_coding	60444	0.1650865	2.025225	0.0372255	0.98195084	-0.085476916	0.232419396	0.551902507	-0.001081602	0.096917909	0.158895727	84	25	53	0.297619048	0.058284372	-0.031459285
Acot13_chr13_24817948_24831540_-_ENSMUSG00000006717.7_ENSMUSG00000006717.7.unspliced	protein_coding	13593	0.98755	10.311865	0.4435245	0.958762581	0.499587728	0.631468843	0.602659339	0.164743957	0.275735349	0.290698694	61	18	40	0.295081967	0.159794073	-0.02838843
Acot2_chr12_83987861_83993873_+_ENSMUSG00000021226.7_ENSMUSG00000021226.7.unspliced	protein_coding	6013	0.657243	5.428825	0.361517	0.937565519	0.018694503	0.502252818	0.696568632	0.152773748	0.145683137	0.152040279	98	32	61	0.326530612	0.257095804	0.062034568
Acot4_chr12_84038379_84048601_+_ENSMUSG00000052392.5_ENSMUSG00000052392.5.unspliced	protein_coding	10223	0.07343205	0.489223	0.130678	0.789195372	-0.078643044	-0.123346152	0.044284649	0.248871676	0.078322188	0.075384769	54	19	32	0.351851852	0.099195883	-0.007287239
Acot6_chr12_84100654_84111349_+_ENSMUSG00000043487.4_ENSMUSG00000043487.4.unspliced	protein_coding	10696	0.0951714	1.205144	0.0638116	0.949713292	-0.037583686	0.440878859	0.49740238	0.216946138	0.283110032	0.266318315	71	27	39	0.38028169	0.102718847	-0.014718381
Acot6_chr12_84100654_84111349_+_ENSMUSG00000043487.4_ENSMUST00000222921.1	protein_coding	3622	0.11984	0.573935	0.0728985	0.887299436	-0.114450238	0.626422216	0.445085666	0.169988556	0.267031972	0.249093665	NA	NA	NA	NA	NA	NA
Acot7_chr4_152178134_152271855_+_ENSMUSG00000028937.14_ENSMUSG00000028937.14.unspliced	protein_coding	93722	0.355205	7.705495	0.1546485	0.980324978	-0.100119916	0.167167467	0.453858591	0.065542496	0.142528352	0.195731301	53	13	36	0.245283019	0.208370731	-0.025181261
Acot8_chr2_164792765_164804882_-_ENSMUSG00000017307.16_ENSMUSG00000017307.16.unspliced	protein_coding	12118	1.61815	15.7537	0.805626	0.951349107	-0.075929966	0.036611729	0.248136069	0.240462219	0.321930615	0.33198697	77	3	72	0.038961039	0.277876432	0.058586159
Acot9_chrX_155262443_155297654_+_ENSMUSG00000025287.15_ENSMUSG00000025287.15.unspliced	protein_coding	35212	0.8217845	9.164625	0.2001285	0.978629603	-0.126816625	-0.010292802	0.235806825	0.151494136	0.194772807	0.250310799	92	17	69	0.184782609	0.289312767	0.031189981
Acox1_chr11_116171888_116199045_-_ENSMUSG00000020777.16_ENSMUSG00000020777.16.unspliced	protein_coding	27158	2.192375	25.47445	0.75257	0.971305547	0.008678183	0.138938103	0.371271513	0.085255763	0.385963694	0.463408884	61	9	50	0.147540984	0.17132034	-0.014672222
Acox3_chr5_35583040_35615352_+_ENSMUSG00000029098.17_ENSMUSG00000029098.17.unspliced	protein_coding	32313	0.5162885	5.03969	0.1240965	0.975967926	0.516280903	0.534745831	0.503242701	0.15837974	0.34784052	0.392071442	71	14	54	0.197183099	0.10767483	-0.022125372
Acox3_chr5_35583040_35615352_+_ENSMUSG00000029098.17_ENSMUST00000114238.4	protein_coding	2825	0.689394	6.622805	0.589891	0.918214909	-0.132978903	-0.146389529	-0.229023796	0.103710555	0.197197841	0.234022001	82	27	49	0.329268293	0.255018499	0.017166667
Acp1_chr12_30893326_30911589_-_ENSMUSG00000044573.16_ENSMUSG00000044573.16.unspliced	protein_coding	18264	2.015695	21.13475	0.659088	0.969758057	-0.12036908	-0.063077936	0.220930754	0.098475157	0.320010646	0.380414241	63	10	49	0.158730159	0.223399138	-0.012426112
Acp2_chr2_91202885_91214098_+_ENSMUSG00000002103.16_ENSMUSG00000002103.16.unspliced	protein_coding	11214	1.355975	19.25775	0.388787	0.980210915	-0.159036841	-0.115794197	0.131178818	0.39429114	0.380669049	0.262303599	95	12	82	0.126315789	0.208191956	0.025980776
Acp2_chr2_91202885_91214098_+_ENSMUSG00000002103.16_ENSMUST00000002172.13	protein_coding	4656	2.47195	13.09805	4.049995	0.763821765	0.682800734	0.52168508	0.266478431	0.344661262	0.354502206	0.246090711	94	24	69	0.255319149	0.082534061	0.041754845
Acp2_chr2_91202885_91214098_+_ENSMUSG00000002103.16_ENSMUST00000238832.1	protein_coding	4656	2.47195	13.09805	4.049995	0.763821765	0.682800734	0.52168508	0.266478431	0.344661262	0.354502206	0.246090711	94	24	69	0.255319149	0.082534061	0.041754845
Acp5_chr9_22126727_22135711_-_ENSMUSG00000001348.15_ENSMUSG00000001348.15.unspliced	protein_coding	8985	0.142576	0.70196	0.04922425	0.934471137	-0.099275991	0.641430815	0.599314126	0.224034125	0.196377681	0.202857121	85	22	60	0.258823529	0.240800353	0.061287832
Acp5_chr9_22126727_22135711_-_ENSMUSG00000001348.15_ENSMUST00000213815.1	protein_coding	1419	0.301717	0.592985	0	1	NA	NA	NA	0.120365046	0.167562709	0.195049353	82	28	50	0.341463415	0.335076049	0.040892539
Acp6_chr3_97158777_97177299_+_ENSMUSG00000028093.15_ENSMUSG00000028093.15.unspliced	protein_coding	18523	1.03017	13.1741	0.385465	0.971572466	-0.143491323	0.295297761	0.563884838	0.08295762	0.236384868	0.217674931	109	41	63	0.376146789	0.127039757	-0.029163691
Acpp_chr9_104288251_104337748_-_ENSMUSG00000032561.15_ENSMUSG00000032561.15.unspliced	protein_coding	49498	0.3598705	4.301815	0.08116725	0.981481273	-0.067058251	0.608909713	0.770137399	0.248179741	0.286100349	0.395284243	66	20	43	0.303030303	0.136449939	-0.028798919
Acpp_chr9_104288251_104337748_-_ENSMUSG00000032561.15_ENSMUST00000112590.2	protein_coding	2652	0.8626295	2.4699515	0.751201	0.766791234	0.087201506	0.168384924	-0.04454512	0.148164078	0.227167504	0.232985309	74	25	47	0.337837838	0.298021708	0.056073948
Acrbp_chr6_125049689_125063267_+_ENSMUSG00000072770.9_ENSMUSG00000072770.9.unspliced	protein_coding	13579	0.565935	5.81709	0.182316	0.969610991	0.054838514	0.65780181	0.785654378	0.498085271	0.345512428	0.336983212	NA	NA	NA	NA	NA	NA
Acrbp_chr6_125049689_125063267_+_ENSMUSG00000072770.9_ENSMUST00000088294.11	protein_coding	1883	0.4289535	2.2235835	0.1290109	0.945162286	0.529176993	0.224053097	0.040550409	0.432924271	0.357400605	0.338361805	NA	NA	NA	NA	NA	NA
Acrbp_chr6_125049689_125063267_+_ENSMUSG00000072770.9_ENSMUST00000112414.7	protein_coding	1498	1.0167665	5.14985	0.686286	0.88240747	0.488545519	0.243346804	0.043466839	0.456512154	0.269506338	0.272454591	NA	NA	NA	NA	NA	NA
Acsf2_chr11_94557102_94601871_-_ENSMUSG00000076435.3_ENSMUSG00000076435.3.unspliced	protein_coding	44770	0.678433	10.18959	0.2287215	0.978046203	-0.176121522	0.080826831	0.394984558	0.195733259	0.5493807	0.484982628	57	10	45	0.175438596	0.178341225	-0.002500941
Acsf3_chr8_122775486_122817880_+_ENSMUSG00000015016.8_ENSMUSG00000015016.8.unspliced	protein_coding	42395	0.8872	9.029585	0.0722205	0.992065256	-0.020953113	0.377560912	0.518770217	0.159510928	0.200799683	0.272281358	84	8	71	0.095238095	0.241496708	0.028310245
Acsf3_chr8_122775486_122817880_+_ENSMUSG00000015016.8_ENSMUST00000212790.1	protein_coding	2171	1.96765196	17.70493	3.498235	0.835013546	-0.037717175	-0.195260785	-0.291763216	0.210035405	0.298563029	0.274830319	NA	NA	NA	NA	NA	NA
Acsl1_chr8_46471037_46536051_+_ENSMUSG00000018796.13_ENSMUSG00000018796.13.unspliced	protein_coding	65015	0.474103	5.71945	0.1008308	0.982675956	0.052865566	0.55936659	0.836237908	0.154599183	0.162892204	0.195691106	72	25	46	0.347222222	0.18213717	0.012185001
Acsl1_chr8_46471037_46536051_+_ENSMUSG00000018796.13_ENSMUST00000110371.7	protein_coding	2100	0.889495	3.24585405	0	1	-0.147068766	-0.240448606	-0.319804911	0.090451751	0.090849762	0.004859789	NA	NA	NA	NA	NA	NA
Acsl1_chr8_46471037_46536051_+_ENSMUSG00000018796.13_ENSMUST00000110372.8	protein_coding	3429	1.554784	2.398256197	0	1	-0.198055384	0.049411568	-0.170639792	0.092612321	0.117881686	0.127197479	57	18	36	0.315789474	0.181956863	0.018660989
Acsl3_chr1_78657825_78707743_+_ENSMUSG00000032883.15_ENSMUSG00000032883.15.unspliced	protein_coding	49919	1.366485	15.02465	0.3050075	0.980103437	-0.078933879	0.561206171	0.624348306	0.258552188	0.421310854	0.319212136	83	18	59	0.21686747	0.201355096	-0.006983286
Acsl4_chrX_142317993_142390535_-_ENSMUSG00000031278.12_ENSMUSG00000031278.12.unspliced	protein_coding	72543	0.720071	7.744445	0.1882645	0.976267314	-0.060124762	0.599089203	0.66731908	0.122373892	0.122331972	0.071529734	69	13	50	0.188405797	0.173554153	-0.027549435
Acsl5_chr19_55251938_55297720_+_ENSMUSG00000024981.6_ENSMUSG00000024981.6.unspliced	protein_coding	45783	0.728422	12.030675	0.2543625	0.979294935	-0.151675187	0.425188065	0.521482362	0.210321171	0.172503145	0.143670135	55	15	37	0.272727273	0.280284354	0.026740124
Acsl6_chr11_54303798_54364756_+_ENSMUSG00000020333.17_ENSMUSG00000020333.17.unspliced	protein_coding	60959	0.5115205	6.48221	0.1495405	0.977450825	0.116695041	0.597481712	0.624150375	0.13998626	0.189115029	0.29284303	77	16	59	0.207792208	0.15466381	0.093450413
Acsl6_chr11_54303798_54364756_+_ENSMUSG00000020333.17_ENSMUST00000064690.9	protein_coding	1988	0.10066105	0.264889	0	1	-0.081856342	-0.069346999	0.025137295	0.038607237	0.110030207	0.168074137	NA	NA	NA	NA	NA	NA
Acss1_chr2_150618105_150668500_-_ENSMUSG00000027452.11_ENSMUSG00000027452.11.unspliced	protein_coding	50396	0.08073965	1.5198365	0.03790065	0.975669419	0.242122232	0.556867766	0.600564563	0.127767434	0.147151712	0.165029443	86	43	36	0.5	0.262053001	0.001447934
Acss2_chr2_155517948_155585724_+_ENSMUSG00000027605.18_ENSMUSG00000027605.18.unspliced	protein_coding	67777	0.197587	3.1066	0.2304376	0.930945459	0.005482592	0.560368955	0.513406364	0.216867979	0.325238708	0.211744813	79	21	53	0.265822785	0.294586187	0.038146973
Acss2_chr2_155517948_155585724_+_ENSMUSG00000027605.18_ENSMUST00000103142.11	protein_coding	2145	0.064563	0.096466	0	1	-0.006938449	-0.214222275	-0.278984089	0.271893702	0.345402593	0.242332994	59	13	46	0.220338983	0.17586123	-0.007676159
Actb_chr5_142903115_142906754_-_ENSMUSG00000029580.14_ENSMUSG00000029580.14.unspliced	protein_coding	3640	36.0567	78.07295	16.94638	0.821653341	-0.107114686	-0.081911765	-0.086964775	0.036064736	0.032839403	0.037594687	NA	NA	NA	NA	NA	NA
Actg1_chr11_120345690_120348542_-_ENSMUSG00000062825.15_ENSMUSG00000062825.15.unspliced	protein_coding	2853	20.03715	50.0675	4.88144	0.911164073	-0.172870084	-0.21244788	-0.230149404	0.153517811	0.307503269	0.297208575	82	31	48	0.37804878	0.584511336	0.255766944
Actg1_chr11_120345690_120348542_-_ENSMUSG00000062825.15_ENSMUST00000106215.10	protein_coding	1827	967.1295	2.47792e-06	9.4788e-09	0.996189272	-0.101408912	-0.02752821	0.074354009	0.137719999	0.309401576	0.313869569	NA	NA	NA	NA	NA	NA
Actl6a_chr3_32706298_32726973_+_ENSMUSG00000027671.14_ENSMUSG00000027671.14.unspliced	protein_coding	20676	2.49683	26.7104	1.0977465	0.960524284	-0.099123132	0.125843344	0.350559585	0.146007703	0.238452099	0.260359272	84	31	49	0.369047619	0.288875401	-0.001580619
Actn1_chr12_80167547_80260371_-_ENSMUSG00000015143.15_ENSMUSG00000015143.15.unspliced	protein_coding	92825	2.876895	42.16455	0.5489545	0.987147987	-0.046825596	0.184287014	0.590544687	0.232765964	0.135953935	0.179181158	74	12	59	0.162162162	0.138617126	0.053080369
Actn3_chr19_4861216_4877909_-_ENSMUSG00000006457.4_ENSMUSG00000006457.4.unspliced	protein_coding	16694	0.0708503	0.598487	0.05644665	0.913813178	-0.21956778	-0.064651076	-0.151307067	0.074422457	0.074623101	0.096560356	76	36	34	0.473684211	0.195702369	-0.027537486
Actn4_chr7_28893248_28962340_-_ENSMUSG00000054808.15_ENSMUSG00000054808.15.unspliced	protein_coding	69093	5.543355	80.3582	1.154415	0.985837591	-0.032003349	0.471190644	0.69877202	0.10514213	0.151665914	0.193999096	NA	NA	NA	NA	NA	NA
Actn4_chr7_28893248_28962340_-_ENSMUSG00000054808.15_ENSMUST00000217157.1	protein_coding	3530	5.91911	27.20855	2.010135	0.931203783	-0.043585268	-0.184530256	-0.226628789	-0.036529769	0.062890331	0.094492618	NA	NA	NA	NA	NA	NA
Actr10_chr12_70937857_70964718_+_ENSMUSG00000021076.6_ENSMUSG00000021076.6.unspliced	protein_coding	26862	1.25083	13.998	0.3618465	0.974801506	-0.065799601	0.176695209	0.387495757	0.041490199	0.124728315	0.194432245	89	30	55	0.337078652	0.287855375	0.012467005
Actr1a_chr19_46376811_46395748_-_ENSMUSG00000025228.5_ENSMUSG00000025228.5.unspliced	protein_coding	18938	1.156945	14.85746	0.347624	0.977137647	-0.205038054	0.470395358	0.455572776	0.082724447	0.112000142	0.141194321	66	16	46	0.242424242	0.268487843	0.059007349
Actr1b_chr1_36698114_36714422_-_ENSMUSG00000037351.9_ENSMUSG00000037351.9.unspliced	protein_coding	16309	1.71197	16.00805	0.466076	0.971708605	0.010837553	0.604193926	0.769451385	0.095757096	0.208329279	0.184546845	NA	NA	NA	NA	NA	NA
Actr2_chr11_20062304_20112913_-_ENSMUSG00000020152.7_ENSMUSG00000020152.7.unspliced	protein_coding	50610	5.696225	67.93345	1.24582	0.981991426	-0.075141257	0.346668123	0.498435502	0.028876829	0.167039244	0.217467163	90	18	66	0.2	0.257089784	0.147488149
Actr3_chr1_125392905_125435727_-_ENSMUSG00000026341.16_ENSMUSG00000026341.16.unspliced	protein_coding	42823	2.80153	31.5812	0.762	0.976440179	-0.079531175	0.505200678	0.630946528	0.141997944	0.26886248	0.323141823	88	9	73	0.102272727	0.243176659	0.000459534
Actr3b_chr5_25759997_25850688_+_ENSMUSG00000056367.14_ENSMUSG00000056367.14.unspliced	protein_coding	90692	0.146517	1.979105	0.040568	0.97991358	-0.082828222	0.214691985	0.321671729	0.205445958	0.096507933	0.139109158	69	22	42	0.31884058	0.175944142	0.051354167
Actr5_chr2_158624888_158639211_+_ENSMUSG00000037761.16_ENSMUSG00000037761.16.unspliced	protein_coding	14324	1.205655	16.55537	0.50535	0.970379327	0.053092288	0.234879202	0.504584418	0.333634206	0.294799487	0.324869478	125	18	99	0.144	0.1554079	0.020363441
Actr6_chr10_89711971_89732295_-_ENSMUSG00000019948.4_ENSMUSG00000019948.4.unspliced	protein_coding	20325	0.9173215	8.779875	0.2997265	0.966989025	-0.050088927	0.340334164	0.481989124	0.180000135	0.150748884	0.262619935	53	18	33	0.339622642	0.181060526	-0.030958887
Actr8_chr14_29978337_30006354_+_ENSMUSG00000015971.5_ENSMUSG00000015971.5.unspliced	protein_coding	28018	1.171235	9.777345	0.264042	0.973704629	0.262947526	0.516253011	0.571610581	0.269510025	0.276509859	0.278422477	73	4	68	0.054794521	0.14497605	0.035528922
Acvr1_chr2_58388644_58567157_-_ENSMUSG00000026836.15_ENSMUSG00000026836.15.unspliced	protein_coding	178514	0.5736805	6.957925	0.110529	0.984363059	-0.099623844	0.201498543	0.45492829	0.142558755	0.222473364	0.286191528	55	9	43	0.163636364	0.172248856	-0.021587358
Acvr1_chr2_58388644_58567157_-_ENSMUSG00000026836.15_ENSMUST00000056376.11	protein_coding	2394	1.457755	5.37524	0.7628115	0.875724161	-0.162255299	-0.289591778	-0.419897346	0.121219213	0.104882295	0.092494511	76	22	52	0.289473684	0.276814326	-0.017457572
Acvr1b_chr15_101174067_101213684_+_ENSMUSG00000000532.11_ENSMUSG00000000532.11.unspliced	protein_coding	39618	1.942985	23.36845	0.5801085	0.975776893	-0.152709763	0.565090801	0.574368489	0.301978753	0.343525795	0.250867931	88	13	73	0.147727273	0.170755396	0.042548856
Acvr2a_chr2_48814109_48903269_+_ENSMUSG00000052155.5_ENSMUSG00000052155.5.unspliced	protein_coding	89161	1.02373	13.87146	0.1945235	0.986170644	-0.003368212	0.313233773	0.540132191	0.138305943	0.289254243	0.250911991	83	25	55	0.301204819	0.24537298	0.016884302
Acvr2b_chr9_119402118_119434995_+_ENSMUSG00000061393.14_ENSMUSG00000061393.14.unspliced	protein_coding	32878	1.549955	18.13955	0.434903	0.976585959	0.028768957	-0.000993667	0.239537985	0.068201079	0.301025509	0.317597676	95	40	52	0.421052632	0.264800442	0.033483728
Acvr2b_chr9_119402118_119434995_+_ENSMUSG00000061393.14_ENSMUST00000035093.14	protein_coding	1729	1.20699	3.4104	0.3390545	0.909572312	0.113282772	0.104818664	0.025107504	0.11925888	0.16112659	0.153580222	NA	NA	NA	NA	NA	NA
Acvrl1_chr15_101128522_101145336_+_ENSMUSG00000000530.16_ENSMUSG00000000530.16.unspliced	protein_coding	16815	0.551833	4.6429	0.17765	0.963147359	-0.016732229	0.415939026	0.696954493	-0.016563043	0.109617779	0.161438089	80	33	47	0.4125	0.223865136	0.025607717
Acy1_chr9_106432981_106438319_-_ENSMUSG00000023262.13_ENSMUSG00000023262.13.unspliced	protein_coding	5339	1.35394	15.93205	0.597234	0.963868126	-0.084132534	-0.075060505	-0.036025235	0.034434318	0.045937691	0.095128554	NA	NA	NA	NA	NA	NA
Acyp1_chr12_85272398_85288438_-_ENSMUSG00000008822.15_ENSMUSG00000008822.15.unspliced	protein_coding	16041	0.847381	7.061595	0.456589	0.939268712	-0.033787834	-0.055539292	-0.050129847	0.036651729	0.111515176	0.125619955	72	26	41	0.361111111	0.308101958	0.069893187
Ada_chr2_163726584_163750239_-_ENSMUSG00000017697.3_ENSMUSG00000017697.3.unspliced	protein_coding	23656	0.515944	6.065115	0.1627585	0.97386612	-0.124503147	0.456056665	0.673938299	-0.034947493	0.000240166	-0.010274779	58	25	30	0.431034483	0.30745188	0.047780877
Adal_chr2_121140428_121156680_+_ENSMUSG00000027259.15_ENSMUSG00000027259.15.unspliced	protein_coding	16253	0.8356815	8.72761	0.2398075	0.973257908	-0.093748506	0.384092149	0.399445405	0.337505147	0.204878371	0.228924375	59	17	42	0.288135593	0.173943846	0.000996796
Adal_chr2_121140428_121156680_+_ENSMUSG00000027259.15_ENSMUST00000110662.8	protein_coding	1231	0.647956	0.890715	0	1	0.23939847	0.055590868	-0.108942968	0.218870197	0.109436819	0.147430188	NA	NA	NA	NA	NA	NA
Adam10_chr9_70678997_70780229_+_ENSMUSG00000054693.14_ENSMUSG00000054693.14.unspliced	protein_coding	101233	0.8218165	10.2425	0.1953215	0.981287139	-0.053887666	0.123286519	0.351827058	0.022107984	0.175678949	0.228459159	56	19	33	0.339285714	0.267734117	-0.013301384
Adam15_chr3_89338542_89349996_-_ENSMUSG00000028041.17_ENSMUSG00000028041.17.unspliced	protein_coding	11455	0.8798965	13.36945	0.676628	0.951827976	0.504497819	0.702903727	0.462874462	0.069787862	0.19195573	0.209676244	60	21	39	0.35	0.185409931	0.032363749
Adam15_chr3_89338542_89349996_-_ENSMUSG00000028041.17_ENSMUST00000107446.7	protein_coding	1686	3.491075	11.53835	2.909575	0.79861641	-0.038564633	-0.117093277	-0.212500504	0.080068966	0.205681733	0.170166238	NA	NA	NA	NA	NA	NA
Adam17_chr12_21323509_21373632_-_ENSMUSG00000052593.16_ENSMUSG00000052593.16.unspliced	protein_coding	50124	1.006756	12.692025	0.2728375	0.978955619	0.017738546	0.188675535	0.364309204	0.030602247	0.133031107	0.233437642	91	26	62	0.285714286	0.307153743	0.07223573
Adam19_chr11_46055992_46147343_+_ENSMUSG00000011256.16_ENSMUSG00000011256.16.unspliced	protein_coding	91352	0.562946	6.66255	0.07757575	0.98849046	0.043883116	0.524989256	0.76418709	0.112410693	0.180263637	0.145286801	69	15	48	0.217391304	0.196867912	0.001373472
Adam1a_chr5_121518576_121545482_-_ENSMUSG00000072647.6_ENSMUSG00000072647.6.unspliced	protein_coding	26907	0.2179945	3.089675	0.0418239	0.986644128	-0.008708194	0.136444695	0.031756368	0.087890921	0.21792271	0.329410768	92	28	62	0.304347826	0.316890886	0.013698857
Adam1a_chr5_121518576_121545482_-_ENSMUSG00000072647.6_ENSMUST00000100757.5	protein_coding	3496	0.5287715	1.362175	0.0082603	0.993972499	0.68542927	0.497397964	0.298087896	0.230311981	0.493396142	0.449796148	68	25	42	0.367647059	0.209320054	0.006114101
Adam1a_chr5_121518576_121545482_-_ENSMUSG00000072647.6_ENSMUST00000200170.1	protein_coding	4783	0.1858064	14.264415	0.2127765	0.98530264	-0.088778595	-0.040584892	0.032961673	0.069674589	0.155313499	0.262141066	91	33	55	0.362637363	0.24195608	0.117482322
Adam21_chr12_81558584_81568474_-_ENSMUSG00000008438.3_ENSMUSG00000008438.3.unspliced	protein_coding	9891	0.1521635	2.706815	0.0186607	0.993153232	-0.011770777	-0.07157396	0.280426741	0.202046177	0.340051523	0.262133949	58	22	35	0.379310345	0.112543063	0.013441578
Adam22_chr5_8072352_8368160_-_ENSMUSG00000040537.17_ENSMUSG00000040537.17.unspliced	protein_coding	295809	0.154789	1.52422	0.02420105	0.984370498	-0.068320208	0.022940042	0.300019338	0.136856447	0.297756965	0.268804264	82	24	52	0.292682927	0.21819965	0.019879904
Adam22_chr5_8072352_8368160_-_ENSMUSG00000040537.17_ENSMUST00000050166.13	protein_coding	8969	0.189368154	1.3673025	0.223183024	0.859676168	0.553830081	0.240886842	0.121226734	0.253566295	0.248912876	0.305114246	82	10	70	0.12195122	0.118312634	-0.014214573
Adam23_chr1_63445891_63596276_+_ENSMUSG00000025964.15_ENSMUSG00000025964.15.unspliced	protein_coding	150386	0.08155675	1.0137905	0.0253424	0.975611974	-0.085145253	0.123366048	0.477008423	0.100231053	0.147049952	0.158055538	56	15	39	0.267857143	0.171773757	-0.027794761
Adam23_chr1_63445891_63596276_+_ENSMUSG00000025964.15_ENSMUST00000114103.7	protein_coding	2655	0.717447	1.672453	0.3316185	0.83452761	-0.164267109	-0.190261901	-0.310970286	0.105114488	0.077537008	0.133646067	NA	NA	NA	NA	NA	NA
Adam4_chr12_81419443_81421946_-_ENSMUSG00000072972.3_ENSMUST00000085319.3.monoexonic.unspliced	protein_coding	2504	0.315547	6.37587	0.0217738	0.996596591	0.433860448	0.440269731	0.213191324	0.108279789	0.373913426	0.399605607	69	26	37	0.376811594	0.248986526	0.035461642
Adam8_chr7_139978932_139992562_-_ENSMUSG00000025473.16_ENSMUSG00000025473.16.unspliced	protein_coding	13631	0.279189	4.242085	0.0469622	0.989050668	-0.175205344	-0.046888936	0.01834483	0.215423815	0.322360527	0.398126483	72	18	52	0.25	0.114621963	0.002036202
Adam9_chr8_24949611_25016927_-_ENSMUSG00000031555.15_ENSMUSG00000031555.15.unspliced	protein_coding	67317	0.671115	8.5054	0.228543	0.973832781	0.077658851	0.246635828	0.458875795	0.153855978	0.118373824	0.084038442	72	19	50	0.263888889	0.255595297	0.050203722
Adamts10_chr17_33524204_33553782_+_ENSMUSG00000024299.17_ENSMUSG00000024299.17.unspliced	protein_coding	29579	0.6672965	6.680945	0.12808345	0.981189174	-0.09507073	0.612220192	0.431327777	0.203367752	0.285244104	0.262418913	66	22	41	0.333333333	0.234401296	0.031695109
Adamts10_chr17_33524204_33553782_+_ENSMUSG00000024299.17_ENSMUST00000087623.12	protein_coding	4043	1.71138	4.74776	0.8790365	0.843776739	-0.128141038	-0.21569577	-0.265098886	0.189454211	0.34899742	0.355696104	51	9	42	0.176470588	0.165581409	-0.019649227
Adamts10_chr17_33524204_33553782_+_ENSMUSG00000024299.17_ENSMUST00000234497.1	protein_coding	884	0.078443	1.43105	0.21068155	0.871671133	0.312023027	0.100651068	-0.051301136	0.198926	0.258311464	0.284982936	66	22	42	0.333333333	0.252485208	0.012776151
Adamts10_chr17_33524204_33553782_+_ENSMUSG00000024299.17_ENSMUST00000234715.1	protein_coding	2533	0.535883	5.20922	0.233864	0.957034652	0.534171352	0.711850097	0.423331004	0.196578844	0.156845881	0.182831776	101	28	70	0.277227723	0.232317316	0.010130218
Adamts12_chr15_11064790_11349231_+_ENSMUSG00000047497.10_ENSMUST00000061318.8	protein_coding	8579	0.0849515	0.2277065	0.05173905	0.814851051	0.281959289	0.17692366	0.005405156	0.214285108	0.251514141	0.194528939	NA	NA	NA	NA	NA	NA
Adamts13_chr2_26973416_27009628_+_ENSMUSG00000014852.16_ENSMUSG00000014852.16.unspliced	protein_coding	36213	0.1796015	1.8220505	0.14236225	0.92752936	0.234749769	-0.043693109	-0.065797314	0.131875705	0.176546722	0.129003633	74	21	52	0.283783784	0.143417829	0.042309671
Adamts14_chr10_61197112_61273438_-_ENSMUSG00000059901.12_ENSMUSG00000059901.12.unspliced	protein_coding	76327	0.2306705	3.08746	0.07288405	0.976937938	-0.051051827	0.1205094	0.187377461	0.104943588	0.182732659	0.16230278	79	22	54	0.278481013	0.227354501	0.004123791
Adamts14_chr10_61197112_61273438_-_ENSMUSG00000059901.12_ENSMUST00000120336.1	protein_coding	3645	0.281355	0.105315	0	1	-0.058702937	-0.125798376	-0.255163736	0.044691732	0.162745925	0.209707856	52	13	37	0.25	0.203241557	-0.026562239
Adamts15_chr9_30899155_30922452_-_ENSMUSG00000033453.8_ENSMUSG00000033453.8.unspliced	protein_coding	23298	0.192825	1.96953	0.0738844	0.963842674	-0.143459345	0.008149124	0.258519908	0.135370955	0.19553998	0.176813621	46	25	20	0.543478261	0.159359323	0.054916898
Adamts17_chr7_66839735_67153171_+_ENSMUSG00000058145.16_ENSMUST00000098382.9	protein_coding	6025	0.249606	0.582832	0.1287804	0.819030135	-0.107303375	-0.083389557	-0.177778824	0.076283098	0.062342598	0.052937811	51	23	25	0.450980392	0.083971429	0.026261519
Adamts19_chr18_58836667_59054060_+_ENSMUSG00000053441.5_ENSMUSG00000053441.5.unspliced	protein_coding	217394	0.09810895	1.040025	0.02496765	0.976556035	0.027631996	0.301849437	0.427100954	0.281990753	0.189615132	0.230620403	76	30	41	0.394736842	0.069007641	-0.006515349
Adamts19_chr18_58836667_59054060_+_ENSMUSG00000053441.5_ENSMUST00000052907.6	protein_coding	5145	0.4187825	2.451715	0.7551235	0.764527119	-0.137395403	-0.157634816	-0.249326189	0.173316064	0.1272395	0.144291771	59	23	32	0.389830508	0.099027365	-0.013273343
Adamts20_chr15_94270163_94465418_-_ENSMUSG00000022449.14_ENSMUST00000155907.1	protein_coding	6886	0.45367	2.116185	0.4842615	0.813777557	-0.175469739	-0.179564859	-0.273783604	0.188150303	0.163372621	0.215602897	66	7	57	0.106060606	0.094641511	0.013582331
Adamts3_chr5_89677087_89883334_-_ENSMUSG00000043635.12_ENSMUST00000198151.1	protein_coding	1833	0.124258	1.023691	0.1746445	0.854260764	0.600835552	0.33996467	0.138251912	0.168699735	0.15606617	0.067173645	NA	NA	NA	NA	NA	NA
Adamts4_chr1_171250421_171260637_+_ENSMUSG00000006403.13_ENSMUSG00000006403.13.unspliced	protein_coding	10217	0.12817125	0.6917895	0.03610095	0.95040332	0.005547549	0.521349185	0.55262915	0.094765518	0.198258664	0.153775978	82	32	48	0.390243902	0.163422921	-0.0435
Adamts6_chr13_104287835_104496695_+_ENSMUSG00000046169.10_ENSMUST00000065766.6	protein_coding	4822	0.0889496	1.4565295	0.057437	0.962061908	0.700120195	0.439427305	0.236537663	0.037371544	-0.038311883	-0.029366342	NA	NA	NA	NA	NA	NA
Adamts7_chr9_90163069_90208071_+_ENSMUSG00000032363.15_ENSMUSG00000032363.15.unspliced	protein_coding	45003	1.27271	14.44555	0.642791	0.957398166	0.044970444	0.349216589	0.737378082	0.18634568	0.262019895	0.208494744	77	32	42	0.415584416	0.220275298	0.044643467
Adamts8_chr9_30942562_30963838_+_ENSMUSG00000031994.13_ENSMUSG00000031994.13.unspliced	protein_coding	21277	0.10035365	2.112095	0.0459114	0.978725086	-0.13714682	0.088331135	0.226679199	0.17274037	0.105628552	0.098322665	94	28	60	0.29787234	0.105769519	-0.017672194
Adamts9_chr6_92772699_92943492_-_ENSMUSG00000030022.14_ENSMUSG00000030022.14.unspliced	protein_coding	170794	1.41683	18.31955	0.275039	0.985208654	-0.033107088	0.527661392	0.721397189	0.214132159	0.232589894	0.178443079	69	20	44	0.289855072	0.151053384	-0.0091556
Adamtsl1_chr4_85514172_86428385_+_ENSMUSG00000066113.16_ENSMUSG00000066113.16.unspliced	protein_coding	914214	0.07916345	1.127643	0.00917083	0.991932866	0.027677381	0.443998669	0.712145756	0.275176277	0.163892642	0.109850551	60	35	25	0.583333333	0.175566362	-0.02263146
Adamtsl1_chr4_85514172_86428385_+_ENSMUSG00000066113.16_ENSMUST00000048885.11	protein_coding	1842	0.2021295	0.513795	0.03617555	0.934222751	0.107110877	0.097140355	-0.166549836	0.076831548	-0.031016689	-0.032398217	NA	NA	NA	NA	NA	NA
Adamtsl3_chr7_82335694_82614450_+_ENSMUSG00000070469.12_ENSMUST00000173287.7	protein_coding	7249	0.150085	0.355918	0.06939885	0.836830236	-0.141639308	-0.096359107	-0.189472412	0.038815597	-0.053392636	0.02278708	71	41	24	0.577464789	0.073457954	0.008723838
Adamtsl4_chr3_95676201_95687917_-_ENSMUSG00000015850.11_ENSMUSG00000015850.11.unspliced	protein_coding	11717	0.08811855	3.204031	0.0542967	0.983336022	-0.171613714	0.202254285	0.084903887	0.0707898	0.135017525	0.125682686	47	20	26	0.425531915	0.171025268	-0.017285426
Adamtsl5_chr10_80339110_80348412_-_ENSMUSG00000043822.18_ENSMUSG00000043822.18.unspliced	protein_coding	9303	0.191617	2.408065	0.204487	0.921729022	0.429077273	0.400455796	0.269285741	-0.101587673	-0.017785995	0.036289309	44	18	24	0.409090909	0.113336862	-0.030515133
Adamtsl5_chr10_80339110_80348412_-_ENSMUSG00000043822.18_ENSMUST00000105352.1	protein_coding	989	0.3300525	2.808895	0.314752	0.899235733	-0.077571949	-0.46593225	-0.496081512	-0.035994401	-0.019767677	-0.029598343	44	13	28	0.295454545	0.120514019	-0.035803422
Adap1_chr5_139271876_139325622_-_ENSMUSG00000056413.16_ENSMUSG00000056413.16.unspliced	protein_coding	53747	0.12580345	1.0367	0.027702	0.973974119	0.073077533	0.483348801	0.698249254	0.006636136	0.183579569	0.185415596	86	41	39	0.476744186	0.283293547	-0.002694086
Adap2_chr11_80154105_80178958_+_ENSMUSG00000020709.15_ENSMUSG00000020709.15.unspliced	protein_coding	24854	0.424759	4.03861	0.15623	0.962756625	0.306774904	0.583703585	0.696595723	0.07142317	0.195713095	0.217967364	64	29	31	0.453125	0.104316028	-0.00244741
Adar_chr3_89715022_89753446_+_ENSMUSG00000027951.16_ENSMUSG00000027951.16.unspliced	protein_coding	38425	2.32769	36.12925	0.786391	0.97869762	-0.021851627	0.418069434	0.660363638	0.417183381	0.55551782	0.462189976	60	7	53	0.116666667	0.26622939	0.006437617
Adarb1_chr10_77290726_77418270_-_ENSMUSG00000020262.15_ENSMUSG00000020262.15.unspliced	protein_coding	127545	0.4409895	5.87196	0.10359685	0.982663231	-0.086988493	0.230641737	0.577082327	0.217726579	0.242040091	0.19189456	67	18	46	0.268656716	0.147973458	-0.028297519
Adat1_chr8_111966908_111992302_-_ENSMUSG00000031949.17_ENSMUSG00000031949.17.unspliced	protein_coding	25395	2.111655	26.3817	0.854657	0.96862073	0.403606354	0.734009697	0.637273258	0.406184734	0.502940862	0.427792117	75	8	67	0.106666667	0.289096268	0.016858711
Adat1_chr8_111966908_111992302_-_ENSMUSG00000031949.17_ENSMUST00000120457.1	protein_coding	1677	0.9720825	20.72293	0.612715	0.971282096	0.639643725	0.362761015	0.160500481	0.350020588	0.418373527	0.274615303	NA	NA	NA	NA	NA	NA
Adat1_chr8_111966908_111992302_-_ENSMUSG00000031949.17_ENSMUST00000139820.7	protein_coding	2762	1.4494	15.03295	1.589645	0.904368421	-0.174304995	0.12499361	-0.113921862	0.383425491	0.419920256	0.313699043	94	15	78	0.159574468	0.41258799	0.199736344
Adat2_chr10_13552894_13563376_+_ENSMUSG00000019808.8_ENSMUSG00000019808.8.unspliced	protein_coding	10483	0.935343	10.21197	0.2454075	0.976532596	-0.187089663	-0.081203243	0.037198916	0.053749192	0.107888404	0.219844703	71	30	38	0.422535211	0.204327322	-0.010699018
Adat3_chr10_80602880_80607654_+_ENSMUSG00000113640.1_ENSMUSG00000113640.1.unspliced	protein_coding	4775	1.842545	3.68435	1.020092	0.783164082	0.254176221	-0.088200546	-0.007204995	0.299615172	0.419242187	0.376390389	NA	NA	NA	NA	NA	NA
Adck1_chr12_88360554_88461724_+_ENSMUSG00000021044.15_ENSMUSG00000021044.15.unspliced	protein_coding	101171	0.3722485	4.88631	0.1106185	0.977862701	0.27492823	0.411614002	0.603081084	0.090562535	0.144616593	0.148091019	56	20	33	0.357142857	0.206685003	0.020826136
Adck2_chr6_39573873_39588769_+_ENSMUSG00000046947.12_ENSMUSG00000046947.12.unspliced	protein_coding	14897	0.546068	6.70481	0.293926	0.958002988	0.043371493	0.235531924	0.374005357	0.113995177	0.249321533	0.300136597	83	32	45	0.385542169	0.138009986	-0.034842368
Adck5_chr15_76576358_76595816_+_ENSMUSG00000022550.18_ENSMUSG00000022550.18.unspliced	protein_coding	19459	1.004797	14.057735	0.354146	0.975426802	-0.165572697	0.198857981	0.336437816	0.268732865	0.358559895	0.352222202	65	10	54	0.153846154	0.219391345	0.032050568
Adcy1_chr11_7063489_7178506_+_ENSMUSG00000020431.5_ENSMUSG00000020431.5.unspliced	protein_coding	115018	0.266382	3.344925	0.03978045	0.988246998	-0.097580335	0.100370874	0.413038731	0.176171797	0.120903096	0.136513404	66	14	49	0.212121212	0.232213366	-0.010687054
Adcy2_chr13_68620043_68999541_-_ENSMUSG00000021536.7_ENSMUSG00000021536.7.unspliced	protein_coding	379499	0.106676	1.1214565	0.013572625	0.988042047	-0.078496045	0.253781715	0.397469848	0.011625792	0.002013342	0.050410799	58	30	24	0.517241379	0.057413679	-0.030555704
Adcy3_chr12_4133103_4213525_+_ENSMUSG00000020654.15_ENSMUSG00000020654.15.unspliced	protein_coding	80423	0.2694635	3.687015	0.09641025	0.974517734	-0.107893473	0.394983919	0.537686912	0.176231309	0.208475317	0.272280022	75	14	59	0.186666667	0.117495063	0.03163196
Adcy6_chr15_98589973_98610076_-_ENSMUSG00000022994.9_ENSMUSG00000022994.9.unspliced	protein_coding	20104	0.1332855	2.263835	0.0456758	0.980222738	-0.117337312	0.114899095	0.142877757	0.151955734	0.226197667	0.264602274	64	17	43	0.265625	0.166147233	-0.004581901
Adcy7_chr8_88272403_88329962_+_ENSMUSG00000031659.13_ENSMUSG00000031659.13.unspliced	protein_coding	57560	0.6340755	8.089915	0.10404295	0.987302479	-0.083961063	0.227813278	0.280772233	0.15343179	0.281057948	0.227975021	63	15	41	0.238095238	0.178907495	0.00570526
Adcy7_chr8_88272403_88329962_+_ENSMUSG00000031659.13_ENSMUST00000098521.3	protein_coding	5937	0.2456605	3.621340158	0.036558068	0.990005718	NA	NA	NA	-0.017734313	0.204749215	0.30241234	53	12	40	0.226415094	0.200581131	-0.028288889
Adcy7_chr8_88272403_88329962_+_ENSMUSG00000031659.13_ENSMUST00000168545.7	protein_coding	5937	0.3924745	13.68054	3.807455	0.782281788	NA	NA	NA	-0.019467814	0.204429605	0.302526385	53	12	40	0.226415094	0.202544531	-0.028288889
Adcy9_chr16_4287529_4420498_-_ENSMUSG00000005580.11_ENSMUSG00000005580.11.unspliced	protein_coding	132970	0.552588	7.012005	0.1194573	0.983249256	-0.076866665	0.231822661	0.542623493	0.374847297	0.364529845	0.371481302	70	9	61	0.128571429	0.12212891	0.004381148
Adcy9_chr16_4287529_4420498_-_ENSMUSG00000005580.11_ENSMUST00000005719.3	protein_coding	4457	0.806408	3.252195	0.763535	0.80986396	-0.09292792	0.122795022	-0.020953735	0.230249837	0.27075265	0.280775458	86	33	51	0.38372093	0.154987006	0.034115487
Adcyap1r1_chr6_55451978_55501451_+_ENSMUSG00000029778.12_ENSMUSG00000029778.12.unspliced	protein_coding	49474	0.324737	2.14453	0.04298855	0.980348258	-0.065442646	0.174764845	0.554811927	0.133122587	0.173027778	0.190060042	53	18	27	0.339622642	0.040145928	-0.033240448
Adcyap1r1_chr6_55451978_55501451_+_ENSMUSG00000029778.12_ENSMUST00000165857.7	protein_coding	1491	0.2772315	1.00104	0	1	-0.046072305	0.051364927	-0.126249513	0.020300348	0.05363877	0.004895192	45	24	18	0.533333333	0.254482014	-0.014890095
Add1_chr5_34573664_34632308_+_ENSMUSG00000029106.14_ENSMUSG00000029106.14.unspliced	protein_coding	58645	1.118385	14.13715	0.335	0.976852092	0.025550799	-0.005358707	0.229552115	0.206381741	0.184769446	0.229617546	77	17	57	0.220779221	0.23176366	0.013391286
Add1_chr5_34573664_34632308_+_ENSMUSG00000029106.14_ENSMUST00000052836.13	protein_coding	2337	1.911785	10.154165	2.120049	0.827276191	-0.135339389	-0.225906257	-0.373137489	0.035107737	0.159644937	0.214330286	NA	NA	NA	NA	NA	NA
Add3_chr19_53140443_53247399_+_ENSMUSG00000025026.15_ENSMUSG00000025026.15.unspliced	protein_coding	106957	0.266098	4.93588	0.0602011	0.987950336	0.005565964	0.6071533	0.656884583	0.145486629	0.134716295	0.129483112	71	19	44	0.267605634	0.183551374	0.030113881
Add3_chr19_53140443_53247399_+_ENSMUSG00000025026.15_ENSMUST00000237224.1	protein_coding	2719	0.21720995	0.6329845	0.133533905	0.825791652	-0.102252533	-0.103768418	-0.179629457	0.164337836	0.253864864	0.299512027	83	13	65	0.156626506	0.083161735	-0.015269069
Adgra2_chr8_27085583_27123436_+_ENSMUSG00000031486.15_ENSMUSG00000031486.15.unspliced	protein_coding	37854	0.15078	2.022735	0.0570718	0.972559086	-0.163364506	0.249620111	0.449198817	0.144139862	0.17318359	0.202790073	44	21	22	0.477272727	0.151629237	-0.027474729
Adgra3_chr5_49959956_50059006_-_ENSMUSG00000029090.12_ENSMUSG00000029090.12.unspliced	protein_coding	99051	0.7316005	7.784735	0.164535	0.979301873	-0.017491411	0.225103911	0.597798917	0.230123231	0.252979339	0.183184585	55	17	36	0.309090909	0.157385044	0.007741145
Adgrb1_chr15_74516195_74589465_+_ENSMUSG00000034730.17_ENSMUSG00000034730.17.unspliced	protein_coding	73271	0.1581305	1.303125	0.0423155	0.968548962	-0.104364516	0.313671385	0.415829427	0.227603948	0.333673876	0.33922192	53	1	51	0.018867925	0.086434624	-0.028743425
Adgrb1_chr15_74516195_74589465_+_ENSMUSG00000034730.17_ENSMUST00000042035.15	protein_coding	6228	0.323865	0.6050555	0.0579265	0.912627341	-0.174940221	-0.136070659	-0.258239221	0.216252333	0.305754192	0.2817456	65	18	46	0.276923077	0.132489441	-0.03298371
Adgrb2_chr4_129984870_130022633_+_ENSMUSG00000028782.14_ENSMUSG00000028782.14.unspliced	protein_coding	37764	0.124691	1.556085	0.05381845	0.966570387	-0.165067359	0.196693468	0.305179174	0.080751942	0.109698453	0.153704752	28	9	19	0.321428571	0.092882715	-0.034681892
Adgrb2_chr4_129984870_130022633_+_ENSMUSG00000028782.14_ENSMUST00000121049.7	protein_coding	4871	0.399276	0.245168	4.86802e-07	0.999998014	-0.00595775	-0.082470591	-0.061756355	0.123476438	0.161177439	0.156571156	43	9	33	0.209302326	0.12307082	-0.026172689
Adgre1_chr17_57358691_57483527_+_ENSMUSG00000004730.15_ENSMUST00000004850.7	protein_coding	3124	0.106253	1.722095	0.0205296	0.988219149	-0.095198302	-0.049389465	-0.140564437	-0.028779514	-0.027828984	0.000879908	NA	NA	NA	NA	NA	NA
Adgre5_chr8_83723251_83741326_-_ENSMUSG00000002885.14_ENSMUSG00000002885.14.unspliced	protein_coding	18076	2.50934	28.2837	0.6892605	0.976210215	0.345907073	0.673836265	0.599678806	0.266356799	0.432223974	0.436565526	89	23	63	0.258426966	0.210200186	0.133197279
Adgrf2_chr17_42696130_42742179_-_ENSMUSG00000057899.7_ENSMUSG00000057899.7.unspliced	protein_coding	46050	0.1062925	1.089848	0.01980335	0.982153539	0.02197737	0.116323774	0.263327402	0.01618207	0.138226755	0.113166106	46	22	22	0.47826087	0.149840591	0.030828067
Adgrf2_chr17_42696130_42742179_-_ENSMUSG00000057899.7_ENSMUST00000239223.1	protein_coding	2544	0.09691435	1.0256685	0.0692265	0.936773389	0.721885894	0.442804698	0.265324203	0.079373154	-0.012446301	0.063029542	NA	NA	NA	NA	NA	NA
Adgrf4_chr17_42656891_42692284_-_ENSMUSG00000023918.12_ENSMUST00000170723.7	protein_coding	2751	0.0804278	0.72695	0.07992985	0.900939588	0.729024909	0.440103053	0.258359418	0.124149271	0.042081373	0.049973349	NA	NA	NA	NA	NA	NA
Adgrf5_chr17_43360451_43459557_+_ENSMUSG00000056492.6_ENSMUST00000113599.1	protein_coding	8535	0.401052	1.3360775	0.1866425	0.877428221	0.527512988	0.666811482	0.333044598	0.203746028	0.220564071	0.11173127	71	32	33	0.450704225	0.040122557	-0.021789536
Adgrf5_chr17_43360451_43459557_+_ENSMUSG00000056492.6_ENSMUST00000226087.1	protein_coding	4954	1.03383	2.617233	0.6994115	0.789120751	0.688121043	0.420809639	0.234421969	0.100619718	0.091775008	0.053224133	57	28	26	0.49122807	0.08820384	-0.014170918
Adgrg1_chr8_94974751_95014217_+_ENSMUSG00000031785.16_ENSMUSG00000031785.16.unspliced	protein_coding	39467	0.2016695	1.23211	0.0357808	0.971779273	-0.021265244	0.565050289	0.518659704	0.182963875	0.111079804	0.099249345	93	36	54	0.387096774	0.088570081	-0.016010232
Adgrg2_chrX_160390690_160498070_+_ENSMUSG00000031298.15_ENSMUST00000112398.2	protein_coding	3418	0.112251	0.4415255	0	1	0.000876535	-0.082726053	-0.103460193	0.095965564	0.02985509	0.042531084	NA	NA	NA	NA	NA	NA
Adgrg3_chr8_95017692_95045250_+_ENSMUSG00000060470.7_ENSMUSG00000060470.7.unspliced	protein_coding	27559	0.08445285	0.894963	0.02366245	0.97424146	0.02900574	0.638552522	0.552720135	-0.017133536	-0.009288676	0.034509578	87	40	45	0.459770115	0.222983566	0.011501179
Adgrg6_chr10_14402583_14545659_-_ENSMUSG00000039116.7_ENSMUST00000041168.5	protein_coding	6507	3.35192	5.311085	1.349186	0.797427762	0.61423603	0.425126234	0.253816798	0.222619953	0.271972807	0.178599965	70	17	53	0.242857143	0.137735052	-0.011353507
Adgrl1_chr8_83900105_83941954_+_ENSMUSG00000013033.16_ENSMUSG00000013033.16.unspliced	protein_coding	41850	7.902725	63.1953	3.606935	0.946005774	-0.118003809	0.243241523	0.364020854	0.07208601	0.19766686	0.23148986	NA	NA	NA	NA	NA	NA
Adgrl1_chr8_83900105_83941954_+_ENSMUSG00000013033.16_ENSMUST00000131717.1	protein_coding	5152	7.88616	33.22215	9.726665	0.773528909	0.738271571	0.45745322	0.280841091	0.079895192	0.199467119	0.204782397	NA	NA	NA	NA	NA	NA
Adgrl2_chr3_148815583_148990555_-_ENSMUSG00000028184.12_ENSMUSG00000028184.12.unspliced	protein_coding	174973	5.00418	71.20955	0.8482055	0.98822881	-0.06742252	0.492606026	0.732421752	0.144982474	0.324488939	0.32503257	82	33	45	0.402439024	0.26810537	0.069230598
Adgrl2_chr3_148815583_148990555_-_ENSMUSG00000028184.12_ENSMUST00000199750.4	protein_coding	4399	1.92299	21.55444	1.6599455	0.928494963	0.215748993	0.015342295	-0.127770045	0.211585309	0.101992334	0.119276046	NA	NA	NA	NA	NA	NA
Adgrv1_chr13_81095068_81633154_-_ENSMUSG00000069170.14_ENSMUST00000095585.10	protein_coding	19338	0.1665525	1.357977	0.0450738	0.967874435	0.170923408	0.060229003	-0.144260485	0.239132681	0.172201518	0.224058354	62	13	48	0.209677419	0.051587662	-0.031645802
Adgrv1_chr13_81095068_81633154_-_ENSMUSG00000069170.14_ENSMUST00000126444.7	protein_coding	3823	0.08866345	0.7988155	0	1	-0.100845655	-0.1679363	-0.234721156	-0.031260203	0.028230944	0.099236383	58	34	23	0.586206897	0.123079637	-0.013112811
Adh1_chr3_138260991_138290698_+_ENSMUSG00000074207.10_ENSMUST00000004232.9	protein_coding	1492	0.15411175	0.5105265	0.0832033	0.859863359	NA	NA	NA	0.013009077	0.008847105	0.023750176	NA	NA	NA	NA	NA	NA
Adh5_chr3_138443093_138455499_+_ENSMUSG00000028138.8_ENSMUSG00000028138.8.unspliced	protein_coding	12407	1.954445	20.4253	0.803673	0.962142634	-0.191308376	0.003309692	0.174136211	0.080229556	0.139971289	0.133506794	65	30	35	0.461538462	0.216034969	0.035192
Adhfe1_chr1_9547948_9580673_+_ENSMUSG00000025911.14_ENSMUSG00000025911.14.unspliced	protein_coding	32726	0.18739	1.84793	0.09657625	0.950333793	0.054116878	0.647355532	0.736323942	-0.01730941	0.209713332	0.254760876	65	23	42	0.353846154	0.131553657	-0.03111113
Adi1_chr12_28675231_28682175_+_ENSMUSG00000020629.12_ENSMUSG00000020629.12.unspliced	protein_coding	6945	0.541889	5.071515	0.1985135	0.962331608	-0.101771344	0.19400767	0.140661007	0.196072344	0.114584917	0.065865066	60	21	35	0.35	0.271584961	-0.01374619
Adig_chr2_158502612_158508198_+_ENSMUSG00000044405.4_ENSMUSG00000044405.4.unspliced	protein_coding	5587	0.0896366	0.8789435	0.0210985	0.976558316	-0.237367506	0.456375125	0.357461116	0.043245319	0.182148015	0.129708848	52	20	31	0.384615385	0.077860164	-0.001992962
Adipor1_chr1_134415378_134433351_+_ENSMUSG00000026457.14_ENSMUSG00000026457.14.unspliced	protein_coding	17974	3.78495	34.73605	1.442495	0.960128441	0.088692559	0.462823065	0.811491654	0.098653146	0.229374424	0.204559324	NA	NA	NA	NA	NA	NA
Adipor2_chr6_119353150_119417704_-_ENSMUSG00000030168.13_ENSMUSG00000030168.13.unspliced	protein_coding	64555	0.94637	12.85745	0.2769805	0.978911876	-0.0474155	0.508002669	0.712848657	0.11571319	0.179889205	0.17980362	64	21	39	0.328125	0.260840685	0.028986686
Adk_chr14_21052574_21448569_+_ENSMUSG00000039197.10_ENSMUSG00000039197.10.unspliced	protein_coding	395996	1.205145	15.24005	0.2265785	0.985350492	-0.106320562	0.471301081	0.69304693	0.324212107	0.343377648	0.328470949	75	1	73	0.013333333	0.262330493	0.030965551
Adnp_chr2_168180986_168207112_-_ENSMUSG00000051149.15_ENSMUSG00000051149.15.unspliced	protein_coding	26127	10.55565	115.5178	4.003295	0.966505536	-0.030694613	0.224229989	0.546331441	0.283609579	0.425264678	0.366910327	84	28	54	0.333333333	0.284522111	0.038826195
Adnp2_chr18_80126311_80151482_-_ENSMUSG00000053950.10_ENSMUSG00000053950.10.unspliced	protein_coding	25172	2.94313	38.46065	0.801669	0.979581721	-0.077904641	0.129367654	0.451609419	0.141111752	0.326855313	0.302850248	58	14	42	0.24137931	0.259475135	0.001995885
Adora1_chr1_134199223_134235431_-_ENSMUSG00000042429.8_ENSMUSG00000042429.8.unspliced	protein_coding	36209	0.3585395	4.60609	0.114603	0.975723268	0.04541378	0.27146815	0.479267911	0.183468002	0.324182794	0.265222155	52	3	45	0.057692308	0.081338827	-0.027850256
Adora2a_chr10_75316877_75334784_+_ENSMUSG00000020178.6_ENSMUSG00000020178.6.unspliced	protein_coding	17908	0.0919643	0.6516515	0.02315255	0.965689966	-0.119607572	0.18478773	0.292232652	0.329239016	0.363686207	0.299377567	75	26	47	0.346666667	0.072106928	0.064718422
Adora2b_chr11_62248984_62266453_+_ENSMUSG00000018500.2_ENSMUSG00000018500.2.unspliced	protein_coding	17470	0.0893423	1.63978	0.0274501	0.983535506	-0.085900135	-0.011567127	0.3717021	0.116282128	0.148392155	0.215166189	71	27	41	0.38028169	0.166847631	-0.031208964
Adpgk_chr9_59291558_59324052_+_ENSMUSG00000025236.11_ENSMUSG00000025236.11.unspliced	protein_coding	32495	2.7074	25.6102	1.40531	0.947981363	0.021496338	0.258661036	0.578054316	0.165250877	0.230387223	0.278301612	101	19	80	0.188118812	0.310899807	0.032602132
Adprh_chr16_38444030_38452703_-_ENSMUSG00000002844.9_ENSMUSG00000002844.9.unspliced	protein_coding	8674	1.5438	16.37335	0.6464225	0.962019322	-0.032938782	0.719277462	0.499025432	0.072297061	0.112406976	0.14112095	71	23	44	0.323943662	0.411566754	0.187254362
Adprhl2_chr4_126316047_126321703_-_ENSMUSG00000042558.16_ENSMUSG00000042558.16.unspliced	protein_coding	5657	2.187935	16.32515	0.8821875	0.9487319	0.168132458	0.801613418	0.711885045	0.322668712	0.274704434	0.210502658	NA	NA	NA	NA	NA	NA
Adprm_chr11_67037905_67052594_-_ENSMUSG00000020910.16_ENSMUSG00000020910.16.unspliced	protein_coding	14690	1.6812	16.9707	0.8205525	0.95387888	0.071867662	0.598037121	0.529528285	0.360149093	0.443721232	0.362773742	67	4	61	0.059701493	0.237049444	0.022068435
Adra2a_chr19_54044151_54048982_+_ENSMUSG00000033717.6_ENSMUST00000036700.6.monoexonic.unspliced	protein_coding	4832	0.129828	0.39729	0.096853	0.803998033	-0.06548931	0.241368225	0.267266104	0.396087396	0.446356176	0.346018217	NA	NA	NA	NA	NA	NA
Adrb1_chr19_56722199_56733113_+_ENSMUSG00000035283.5_ENSMUSG00000035283.5.unspliced	protein_coding	10915	0.283036	2.30943	0.0600098	0.974673423	0.673598552	0.607710771	0.546904925	0.281218195	0.367977606	0.26906034	75	17	56	0.226666667	0.145126557	0.047755102
Adrb3_chr8_27225776_27250616_-_ENSMUSG00000031489.15_ENSMUSG00000031489.15.unspliced	protein_coding	24841	2.84957	24.3428	1.559535	0.939791721	-0.100691336	0.329355912	0.503608443	0.42581437	0.421478694	0.381239636	69	12	56	0.173913043	0.276786762	0.047813243
Adrm1_chr2_180171485_180176286_+_ENSMUSG00000039041.15_ENSMUSG00000039041.15.unspliced	protein_coding	4802	2.733935	27.50705	0.86706	0.969441861	-0.293964468	-0.305936355	-0.184918985	0.005990982	0.226672235	0.364763861	103	42	57	0.40776699	0.216817653	0.015748281
Adsl_chr15_80948490_80970946_+_ENSMUSG00000022407.10_ENSMUSG00000022407.10.unspliced	protein_coding	22457	1.798475	21.5899	0.615492	0.972281867	0.066303594	0.272385531	0.518098333	0.087798637	0.154130037	0.244164698	70	20	47	0.285714286	0.229074949	0.068732897
Adss_chr1_177762962_177796511_-_ENSMUSG00000015961.8_ENSMUSG00000015961.8.unspliced	protein_coding	33550	2.508305	27.2244	0.6652205	0.976148098	-0.094935836	0.166600563	0.312641433	0.071605882	0.128962851	0.169937373	69	14	51	0.202898551	0.311750503	0.023895692
Adssl1_chr12_112620045_112641360_+_ENSMUSG00000011148.14_ENSMUSG00000011148.14.unspliced	protein_coding	21316	0.1529365	2.2496	0.06274085	0.972866954	-0.078213746	0.167926566	0.401373604	0.093028467	0.16336105	0.185980978	75	24	46	0.32	0.118841802	0.046608
Aebp1_chr11_5861947_5872088_+_ENSMUSG00000020473.13_ENSMUSG00000020473.13.unspliced	protein_coding	10142	0.3569565	4.78889	0.12754045	0.974058323	0.344365657	0.456775107	0.274529679	0.114798489	0.280873152	0.381353467	67	25	39	0.373134328	0.27263018	0.11290236
Aebp2_chr6_140622663_140678472_+_ENSMUSG00000030232.18_ENSMUSG00000030232.18.unspliced	protein_coding	55810	1.99655	24.9137	0.4649665	0.981678844	0.017176555	0.320485903	0.379559163	0.115054132	0.283777366	0.236648828	71	23	47	0.323943662	0.320763962	0.017218771
Aen_chr7_78895854_78911209_+_ENSMUSG00000030609.18_ENSMUSG00000030609.18.unspliced	protein_coding	15356	11.2206	84.16015	2.987455	0.965719597	0.020105239	0.400147718	0.593962182	0.369017625	0.555719688	0.552126	102	20	79	0.196078431	0.275433726	0.1565375
AF366264_chr8_13835233_13838389_-_ENSMUSG00000057116.5_ENSMUST00000071308.5.monoexonic.unspliced	protein_coding	3157	0.1213725	2.01483	0.03213825	0.984299585	0.652882128	0.487144384	0.285872221	0.322254262	0.168391762	0.176612409	NA	NA	NA	NA	NA	NA
Afap1_chr5_35893319_36003923_+_ENSMUSG00000029094.12_ENSMUSG00000029094.12.unspliced	protein_coding	110605	2.01757	26.31005	0.383764	0.985623486	-0.094653445	0.134667471	0.438509521	0.249235078	0.171320996	0.212293358	89	8	78	0.08988764	0.28570299	0.013622449
Afap1l1_chr18_61730261_61786702_-_ENSMUSG00000033032.15_ENSMUSG00000033032.15.unspliced	protein_coding	56442	0.809978	12.94925	0.2207665	0.983237189	-0.182621862	0.653648637	0.705530237	0.177413997	0.217807441	0.210582567	107	7	92	0.065420561	0.062090782	0.019120659
Afap1l2_chr19_56912361_57008228_-_ENSMUSG00000025083.18_ENSMUSG00000025083.18.unspliced	protein_coding	95868	0.852712	11.571395	0.1353595	0.988437487	-0.046379101	0.521398012	0.616785588	0.002512005	0.21538771	0.246991155	100	37	58	0.37	0.117191157	0.023886208
Afdn_chr17_13760539_13906150_+_ENSMUSG00000068036.16_ENSMUSG00000068036.16.unspliced	protein_coding	145612	7.40421	97.03015	1.84202	0.981369682	-0.092642387	0.085091009	0.385074187	0.160401232	0.304430081	0.34575963	61	6	54	0.098360656	0.272082998	0.079881874
Afdn_chr17_13760539_13906150_+_ENSMUSG00000068036.16_ENSMUST00000137708.7	protein_coding	5153	5.359505	97.43995	2.898475	0.971113011	0.11344989	0.022062777	-0.122111556	0.150733911	0.276017201	0.300445242	NA	NA	NA	NA	NA	NA
Afdn_chr17_13760539_13906150_+_ENSMUSG00000068036.16_ENSMUST00000150848.7	protein_coding	5418	27.8057	118.4595	18.8081	0.862982233	0.135436305	-0.081483663	-0.197265529	0.186429688	0.325314889	0.332235026	NA	NA	NA	NA	NA	NA
Aff1_chr5_103692374_103855322_+_ENSMUSG00000029313.18_ENSMUSG00000029313.18.unspliced	protein_coding	162949	0.621554	9.692085	0.109524	0.988825916	-0.044531279	0.326581518	0.644705493	0.182863282	0.342160203	0.286917724	48	19	27	0.395833333	0.155899548	-0.019187465
Aff3_chr1_38177326_38664955_-_ENSMUSG00000037138.18_ENSMUSG00000037138.18.unspliced	protein_coding	487630	0.08120835	1.219484	0.01408045	0.988585558	-0.136756577	0.257669646	0.441049247	0.034788764	0.042858278	0.092334414	104	50	48	0.480769231	0.235643875	0.037581251
Aff4_chr11_53350833_53421830_+_ENSMUSG00000049470.13_ENSMUSG00000049470.13.unspliced	protein_coding	70998	4.95333	56.09985	1.0960145	0.980837522	-0.123778216	0.122928763	0.308601738	0.168832954	0.331156197	0.308227653	64	15	47	0.234375	0.203761244	0.155860457
Afg1l_chr10_42312585_42478565_-_ENSMUSG00000038302.14_ENSMUSG00000038302.14.unspliced	protein_coding	165981	0.8171365	11.405135	0.149378	0.987071891	0.02845791	0.627696082	0.78527077	0.315244206	0.417707177	0.419345107	92	19	71	0.206521739	0.132906731	0.027243419
Afg1l_chr10_42312585_42478565_-_ENSMUSG00000038302.14_ENSMUST00000041024.14	protein_coding	2513	3.17062	13.40825	4.240325	0.759735559	0.353583424	0.070169186	-0.105131594	0.334134479	0.292526436	0.23344837	75	28	44	0.373333333	0.224227346	0.06078003
Afg3l1_chr8_123477903_123503916_+_ENSMUSG00000031967.15_ENSMUSG00000031967.15.unspliced	protein_coding	26014	1.45512	17.95561	0.19603685	0.989200052	-0.081044572	0.106530278	0.222178097	0.08793494	0.137163519	0.155772872	55	9	44	0.163636364	0.3481765	0.022987427
Afg3l2_chr18_67404764_67449172_-_ENSMUSG00000024527.10_ENSMUSG00000024527.10.unspliced	protein_coding	44409	2.33483	27.14395	0.6269115	0.977425565	-0.122427502	0.302167975	0.516419252	0.228913189	0.364500396	0.39260286	76	7	68	0.092105263	0.200147076	0.072835539
Aftph_chr11_20685084_20741589_-_ENSMUSG00000049659.15_ENSMUSG00000049659.15.unspliced	protein_coding	56506	2.351015	26.0879	0.535358	0.979891342	-0.074078885	0.544083064	0.6915785	0.261874848	0.235994554	0.195435473	62	11	50	0.177419355	0.209421422	0.0503003
Aftph_chr11_20685084_20741589_-_ENSMUSG00000049659.15_ENSMUST00000177543.7	protein_coding	3082	9.47279	53.72755	8.38609	0.864987948	0.728759812	0.450817287	0.264525182	0.171883685	0.15884397	0.163311751	NA	NA	NA	NA	NA	NA
Aga_chr8_53511727_53523421_+_ENSMUSG00000031521.5_ENSMUSG00000031521.5.unspliced	protein_coding	11695	0.643688	2.802315	0.2529305	0.917214345	0.076806617	0.548916922	0.703657789	0.166902976	0.174336566	0.143382972	59	20	37	0.338983051	0.245480121	0.060653278
Agap1_chr1_89454806_89897617_+_ENSMUSG00000055013.16_ENSMUSG00000055013.16.unspliced	protein_coding	442812	3.91252	55.1532	0.582506	0.989548782	0.062374855	0.002311956	0.261399541	0.226443093	0.35148496	0.253889403	90	49	38	0.544444444	0.341367068	-0.000886236
Agap2_chr10_127075284_127093169_+_ENSMUSG00000025422.10_ENSMUSG00000025422.10.unspliced	protein_coding	17886	0.06979125	0.6035045	0.0168058	0.97290743	-0.196030467	-0.108532501	0.065801584	0.280943212	0.16729786	0.121944744	53	19	32	0.358490566	0.112130718	-0.02162742
Agap3_chr5_24452177_24502047_+_ENSMUSG00000023353.14_ENSMUSG00000023353.14.unspliced	protein_coding	49871	2.68251	30.92295	0.795719	0.974913229	-0.10120673	0.25139092	0.44309598	0.207330965	0.37940129	0.341402381	60	16	42	0.266666667	0.222524414	0.024676687
Agap3_chr5_24452177_24502047_+_ENSMUSG00000023353.14_ENSMUST00000212381.1	protein_coding	1191	3.49219	16.4824	0.81729	0.952756957	-0.098236522	-0.045568746	-0.14616673	0.035256577	0.049840854	0.114793935	79	29	49	0.367088608	0.428607065	0.14020253
Agbl2_chr2_90782727_90834437_+_ENSMUSG00000040812.14_ENSMUST00000111481.1	protein_coding	3448	0.34347	1.039345	0.170894	0.858793181	-0.028675247	-0.099979566	-0.10388506	-0.028218159	0.063143097	0.172484677	85	52	27	0.611764706	0.228375998	-0.013069459
Agbl3_chr6_34780432_34859459_+_ENSMUSG00000038836.15_ENSMUSG00000038836.15.unspliced	protein_coding	79028	0.2746065	0.7870715	0.10144755	0.885824001	-0.274052429	0.252268768	0.345263746	0.236210775	0.227792708	0.265474214	48	14	30	0.291666667	0.12124322	-0.033237192
Agbl3_chr6_34780432_34859459_+_ENSMUSG00000038836.15_ENSMUST00000115017.7	protein_coding	3719	0.10606905	0.6475845	0.130663	0.83210611	0.707481928	0.416063545	0.238469285	0.294030189	0.299644337	0.255736275	93	31	60	0.333333333	0.292775566	0.002862554
Agbl5_chr5_30888694_30906965_+_ENSMUSG00000029165.17_ENSMUSG00000029165.17.unspliced	protein_coding	18272	0.706131	18.22485	0.76752	0.959587982	0.509016975	0.39888357	0.23961815	0.249695046	0.321125166	0.312090047	80	16	63	0.2	0.23151501	0.003108329
Agbl5_chr5_30888694_30906965_+_ENSMUSG00000029165.17_ENSMUST00000069705.10	protein_coding	2922	1.330845	2.58253	0.717415	0.782597892	0.031213489	0.470949436	0.601701441	0.219770488	0.33188329	0.253467778	78	17	60	0.217948718	0.204265475	-0.004640832
Agbl5_chr5_30888694_30906965_+_ENSMUSG00000029165.17_ENSMUST00000201225.3	protein_coding	2646	0.34720505	2.43052	0	1	0.620099026	0.329105294	0.144312684	0.211858015	0.372491916	0.313499552	NA	NA	NA	NA	NA	NA
Ager_chr17_34597862_34600936_+_ENSMUSG00000015452.14_ENSMUSG00000015452.14.unspliced	protein_coding	3075	0.1869865	2.6763	0.0798605	0.971024728	-0.104593727	-0.120644634	-0.123949893	0.30494537	0.321062689	0.328383728	62	26	36	0.419354839	0.195628794	0.031576166
Ager_chr17_34597862_34600936_+_ENSMUSG00000015452.14_ENSMUST00000174496.8	protein_coding	1347	0.266829	1.34753	0.2793965	0.828267288	-0.10263072	-0.152259634	-0.164960091	0.178250203	0.243458764	0.282792647	53	21	32	0.396226415	0.197469911	0.031892392
Agfg1_chr1_82839483_82901182_+_ENSMUSG00000026159.13_ENSMUSG00000026159.13.unspliced	protein_coding	61700	3.25055	36.1222	0.661818	0.982008001	-0.10949908	0.297969904	0.534280774	0.036620549	0.196745276	0.266114015	88	24	60	0.272727273	0.237566592	0.029890744
Agfg1_chr1_82839483_82901182_+_ENSMUSG00000026159.13_ENSMUST00000187899.6	protein_coding	2078	0.303903	12.68192851	3.662420945	0.775921277	0.193032251	-0.190956004	-0.250333002	0.21340714	0.240056776	0.237675217	72	27	43	0.375	0.287885551	0.067762399
Agfg2_chr5_137650463_137684726_-_ENSMUSG00000029722.15_ENSMUSG00000029722.15.unspliced	protein_coding	34264	1.535625	16.47365	0.4018875	0.976185203	0.022026376	0.533595809	0.70386785	0.161939117	0.139318473	0.098040914	86	23	59	0.26744186	0.30276835	0.137284417
Aggf1_chr13_95350683_95375352_-_ENSMUSG00000021681.8_ENSMUSG00000021681.8.unspliced	protein_coding	24670	1.55848	19.0699	0.4930795	0.974795276	0.001479596	0.610273981	0.726178609	0.182828812	0.198740907	0.215577717	NA	NA	NA	NA	NA	NA
Agk_chr6_40325172_40396762_+_ENSMUSG00000029916.11_ENSMUSG00000029916.11.unspliced	protein_coding	71591	1.056203	13.29099	0.2045595	0.984842448	-0.079968737	0.388981817	0.577473959	0.272716923	0.422776961	0.358207955	71	9	60	0.126760563	0.248278222	-0.011523346
Agl_chr3_116739999_116808166_-_ENSMUSG00000033400.14_ENSMUSG00000033400.14.unspliced	protein_coding	68168	0.4751155	5.84963	0.12185305	0.979594173	-0.155286933	0.517737899	0.476925018	0.080871365	0.138819506	0.166074838	48	17	28	0.354166667	0.116149672	-0.028995297
Ago1_chr4_126435012_126468583_-_ENSMUSG00000041530.17_ENSMUSG00000041530.17.unspliced	protein_coding	33572	1.50384	18.0716	0.340264	0.981519307	-0.151239556	0.022618647	0.197242462	0.116640047	0.326555359	0.336389328	64	16	44	0.25	0.182569442	-0.000206346
Ago2_chr15_73095844_73184935_-_ENSMUSG00000036698.11_ENSMUSG00000036698.11.unspliced	protein_coding	89092	3.869155	51.57285	0.781545	0.985072027	0.110979208	-0.003664104	0.14032429	0.101969098	0.306829858	0.190288165	85	38	43	0.447058824	0.372787845	0.047325103
Ago3_chr4_126331704_126429556_-_ENSMUSG00000028842.15_ENSMUSG00000028842.15.unspliced	protein_coding	97853	1.11706	12.24313	0.208569	0.983249756	-0.119623549	0.198861152	0.358285272	0.262130512	0.27951931	0.280116835	53	2	46	0.037735849	0.160816104	0.008970909
Ago3_chr4_126331704_126429556_-_ENSMUSG00000028842.15_ENSMUST00000069097.12	protein_coding	15595	4.73503	17.3202	4.456535	0.79535339	-0.068418879	-0.17871277	-0.269162056	0.358193164	0.364780443	0.406319307	70	2	67	0.028571429	0.205054046	0.047502626
Ago4_chr4_126489541_126533472_-_ENSMUSG00000042500.11_ENSMUSG00000042500.11.unspliced	protein_coding	43932	0.3159605	4.491135	0.12332	0.973275284	-0.152427034	0.322827843	0.440089614	0.292099805	0.321455398	0.33369916	69	20	46	0.289855072	0.105908719	-0.000808519
Agpat1_chr17_34604262_34613449_+_ENSMUSG00000034254.17_ENSMUSG00000034254.17.unspliced	protein_coding	9188	1.574105	13.7608	0.8132095	0.944201388	-0.094415379	0.21544116	0.42875549	0.159347786	0.287283583	0.33422436	90	13	76	0.144444444	0.286029128	0.042737097
Agpat1_chr17_34604262_34613449_+_ENSMUSG00000034254.17_ENSMUST00000174595.1	protein_coding	1911	11.9646	7.11395	0.083810732	0.988355999	0.000844312	-0.082774492	-0.103512105	0.163662161	0.312392303	0.274069981	NA	NA	NA	NA	NA	NA
Agpat2_chr2_26593057_26604417_-_ENSMUSG00000026922.13_ENSMUSG00000026922.13.unspliced	protein_coding	11361	1.735885	15.47715	0.786715	0.951628042	-0.077379667	0.289127005	0.437829166	0.22872687	0.23858525	0.157450951	NA	NA	NA	NA	NA	NA
Agpat3_chr10_78269178_78352489_-_ENSMUSG00000001211.15_ENSMUSG00000001211.15.unspliced	protein_coding	83312	2.462295	26.08815	0.414169	0.984372349	-0.131953565	0.331887782	0.654464997	0.194085246	0.286678537	0.298920863	62	16	43	0.258064516	0.229889327	-0.027687277
Agpat4_chr17_12118704_12219645_+_ENSMUSG00000023827.8_ENSMUSG00000023827.8.unspliced	protein_coding	100942	4.083485	50.99615	0.6664	0.987100908	-0.099228016	0.499191384	0.785402315	0.181070489	0.47887161	0.458103866	69	14	53	0.202898551	0.187146366	0.014828532
Agpat5_chr8_18846277_18891361_+_ENSMUSG00000031467.10_ENSMUSG00000031467.10.unspliced	protein_coding	45085	1.589055	18.39871	0.3925125	0.979111923	-0.065314353	0.566666716	0.795124093	0.185342448	0.20987706	0.1999434	55	13	39	0.236363636	0.198280434	-0.026344534
Agps_chr2_75832177_75931350_+_ENSMUSG00000042410.16_ENSMUSG00000042410.16.unspliced	protein_coding	99174	2.29721	25.8346	0.4467375	0.983001721	-0.081401921	0.23294599	0.461146394	0.186483807	0.323702288	0.251999836	57	17	40	0.298245614	0.304683875	0.020562613
Agps_chr2_75832177_75931350_+_ENSMUSG00000042410.16_ENSMUST00000111952.8	protein_coding	2589	0.233784	6.718835	0.484399	0.932752566	-0.121376779	-0.211918452	-0.323651451	0.191420888	0.194927638	0.14214038	71	19	48	0.267605634	0.386543426	0.052039755
Agrn_chr4_156165290_156197488_-_ENSMUSG00000041936.18_ENSMUSG00000041936.18.unspliced	protein_coding	32199	2.84632	98.127	1.25737	0.987348413	-0.166678916	0.388520252	0.574307085	0.097510164	0.383862481	0.287663855	NA	NA	NA	NA	NA	NA
Agrn_chr4_156165290_156197488_-_ENSMUSG00000041936.18_ENSMUST00000071248.11	protein_coding	4831	0.987026	62.7881535	3.086825	0.953141161	-0.093447192	-0.048728992	-0.140646767	0.180957078	0.269763247	0.204412108	NA	NA	NA	NA	NA	NA
Agrn_chr4_156165290_156197488_-_ENSMUSG00000041936.18_ENSMUST00000180572.1	protein_coding	6891	13.10645	48.7562	8.077865	0.857869308	-0.120125238	-0.101070986	-0.200737778	0.199442631	0.287505374	0.256207437	NA	NA	NA	NA	NA	NA
Agrp_chr8_105566698_105637393_-_ENSMUSG00000005705.10_ENSMUSG00000005705.10.unspliced	protein_coding	70696	0.1181285	4.9243	1.12042585	0.814644059	-0.259447506	0.298695377	0.342416583	-0.028273397	0.233903263	0.215025837	79	41	35	0.518987342	0.100525601	-0.017054207
Agtpbp1_chr13_59445742_59585227_-_ENSMUSG00000021557.15_ENSMUSG00000021557.15.unspliced	protein_coding	139486	0.661335	8.189045	0.1468005	0.982389249	0.009060345	0.11012251	0.419504828	0.302819131	0.32956662	0.357127039	63	10	53	0.158730159	0.14836104	0.001202305
Agtpbp1_chr13_59445742_59585227_-_ENSMUSG00000021557.15_ENSMUST00000109830.8	protein_coding	2879	2.103935	4.034425	0.6806485	0.855644138	0.733468105	0.458766915	0.28042433	0.270364818	0.2631161	0.226621197	NA	NA	NA	NA	NA	NA
Agtpbp1_chr13_59445742_59585227_-_ENSMUSG00000021557.15_ENSMUST00000164215.7	protein_coding	4331	3.483775	10.641615	3.05893	0.77672932	0.006552755	-0.227076036	-0.453191463	0.124070318	0.248596153	0.318266724	100	50	47	0.5	0.358816168	0.095673669
Agtpbp1_chr13_59445742_59585227_-_ENSMUSG00000021557.15_ENSMUST00000167096.7	protein_coding	508	1.488103	30.62185	4.473725	0.872527377	0.181776623	0.22049677	0.116471172	0.354073909	0.306828039	0.271223965	NA	NA	NA	NA	NA	NA
Agtpbp1_chr13_59445742_59585227_-_ENSMUSG00000021557.15_ENSMUST00000170378.7	protein_coding	653	0.708104	3.832325	0	1	-0.069364274	-0.106951142	-0.180068365	0.102604877	0.221478065	0.197490358	NA	NA	NA	NA	NA	NA
Agtrap_chr4_148077061_148088031_-_ENSMUSG00000029007.8_ENSMUSG00000029007.8.unspliced	protein_coding	10971	1.09767	19.75651	0.3899725	0.980643147	0.083927743	0.411177136	0.632177218	0.112776033	0.141200635	0.110945634	88	20	62	0.227272727	0.155635612	0.010342123
Ahctf1_chr1_179744894_179803680_-_ENSMUSG00000026491.13_ENSMUSG00000026491.13.unspliced	protein_coding	58787	3.71844	44.3852	0.974208	0.978522471	-0.140328591	0.161219584	0.158411872	0.198585797	0.277166981	0.179180126	53	18	33	0.339622642	0.290506395	0.033087104
Ahcy_chr2_155059310_155074497_-_ENSMUSG00000027597.15_ENSMUSG00000027597.15.unspliced	protein_coding	15188	2.15578	23.29265	0.7541335	0.968638903	-0.072341748	0.18231138	0.458199185	0.121866948	0.244473245	0.311886135	62	16	43	0.258064516	0.166572544	0.007199757
Ahcyl1_chr3_107663118_107696560_-_ENSMUSG00000027893.14_ENSMUSG00000027893.14.unspliced	protein_coding	33443	3.55658	43.97115	0.8516135	0.981000424	-0.094034052	0.187316946	0.356569823	0.116295245	0.138754278	0.170410115	53	9	42	0.169811321	0.253499122	0.017794318
Ahcyl2_chr6_29768011_29912310_+_ENSMUSG00000029772.17_ENSMUSG00000029772.17.unspliced	protein_coding	144300	1.05918	15.38165	0.2539445	0.983758564	-0.088218304	0.549435713	0.682313012	0.171300253	0.24609171	0.24561485	106	8	90	0.075471698	0.11625316	-0.026598352
Ahcyl2_chr6_29768011_29912310_+_ENSMUSG00000029772.17_ENSMUST00000064872.12	protein_coding	2019	0.854421	9.99963	0.868175	0.920114963	-0.126584313	-0.45332387	-0.519871139	0.071561027	0.109281365	0.132979244	57	26	30	0.456140351	0.249318404	-0.014812947
Ahcyl2_chr6_29768011_29912310_+_ENSMUSG00000029772.17_ENSMUST00000125911.8	protein_coding	2039	0.445807179	0.80037	1.4213e-06	0.999998224	-0.100077313	0.020175721	-0.033286736	0.131469937	0.155379064	0.152357701	66	22	42	0.333333333	0.302050081	-0.010311353
Ahdc1_chr4_133011260_133078110_+_ENSMUSG00000037692.14_ENSMUSG00000037692.14.unspliced	protein_coding	66851	6.48589	69.569	1.76807	0.97521527	-0.046610174	0.372108552	0.582404097	0.170629961	0.255311833	0.256326664	58	16	41	0.275862069	0.235431567	0.045815235
Ahi1_chr10_20952547_21080429_+_ENSMUSG00000019986.17_ENSMUSG00000019986.17.unspliced	protein_coding	127883	0.115966	1.623225	0.0360045	0.97830047	-0.130512051	0.628509725	0.631789116	0.255097045	0.291345991	0.294306067	66	5	60	0.075757576	0.090279407	-0.021746319
Ahnak_chr19_8989284_9076914_+_ENSMUSG00000069833.13_ENSMUSG00000069833.13.unspliced	protein_coding	87631	2.033195	25.8887	0.4881975	0.981491474	-0.172393423	-0.08781212	0.244946331	0.075474872	0.011600118	0.060564077	103	44	52	0.427184466	0.180366415	0.240800849
Ahnak2_chr12_112772194_112802657_-_ENSMUSG00000072812.4_ENSMUSG00000072812.4.unspliced	protein_coding	30464	2.4804	6.240815	0.4800525	0.928572837	0.664331967	0.410303943	0.240334939	0.279969227	0.203770512	0.133164546	95	30	61	0.315789474	0.096844918	-0.010487241
Ahnak2_chr12_112772194_112802657_-_ENSMUSG00000072812.4_ENSMUST00000101010.2	protein_coding	2821	3.28737	13.669975	3.01122	0.819484156	0.739487371	0.456044032	0.279178909	0.20464467	0.159959253	0.10867544	NA	NA	NA	NA	NA	NA
Ahr_chr12_35497974_35535038_-_ENSMUSG00000019256.17_ENSMUSG00000019256.17.unspliced	protein_coding	37065	0.0737363	0.9477635	0.00625079	0.993447907	0.001942413	0.592971607	0.513855658	0.192726469	0.164986803	0.126623575	63	22	39	0.349206349	0.134872541	0.007913873
Ahrr_chr13_74211118_74292331_-_ENSMUSG00000021575.16_ENSMUST00000022059.13	protein_coding	4754	0.07451085	0.3361485	0.0898241	0.789131742	NA	NA	NA	0.070294727	0.027995697	-0.001509844	NA	NA	NA	NA	NA	NA
Ahsa1_chr12_87266479_87273998_+_ENSMUSG00000021037.7_ENSMUSG00000021037.7.unspliced	protein_coding	7520	2.663035	22.0507	1.554415	0.93414923	-0.003831345	-0.082443262	-0.103097998	0.035713527	0.077612707	0.176098375	127	36	82	0.283464567	0.357136794	0.064285583
Ahsa2_chr11_23487882_23498030_-_ENSMUSG00000020288.13_ENSMUSG00000020288.13.unspliced	protein_coding	10149	3.17392	35.8563	1.72354	0.95413658	-0.129320369	-0.05811054	0.007420037	0.204606795	0.151933473	0.239553501	63	15	45	0.238095238	0.260072322	0.031370026
AI182371_chr2_35081861_35101543_-_ENSMUSG00000035875.15_ENSMUSG00000035875.15.unspliced	protein_coding	19683	0.107417	0.980842	0.03052955	0.969813715	0.30248595	0.331732267	0.124937288	0.046379974	0.115973098	0.153913106	52	21	27	0.403846154	0.097495884	-0.006477342
AI182371_chr2_35081861_35101543_-_ENSMUSG00000035875.15_ENSMUST00000226972.1	protein_coding	1642	0.3218935	0.5193845	0.148582	0.777560701	0.37450703	0.229312059	0.063900758	0.131163192	0.131741716	0.1173935	NA	NA	NA	NA	NA	NA
AI413582_chr17_27563573_27565756_-_ENSMUSG00000062753.14_ENSMUSG00000062753.14.unspliced	protein_coding	2184	1.019116	8.83312	0.3586845	0.960977793	-0.033423764	0.190469495	0.146928472	-0.010552571	0.269894649	0.318650207	99	35	60	0.353535354	0.22423793	0.001443751
AI463170_chr12_76546972_76547943_-_ENSMUSG00000112388.1_ENSMUST00000217839.1	lncRNA	970	0.2893685	9.3999	1.185575	0.88799983	0.421910445	0.249155734	0.087915865	0.179510105	0.035843468	0.064578363	NA	NA	NA	NA	NA	NA
AI480526_chr5_123133723_123141666_-_ENSMUSG00000090086.7_ENSMUSG00000090086.7.unspliced	lncRNA	7944	2.91608	17.4902	1.303375	0.930647841	-0.214015398	-0.100102945	0.027695203	0.121691976	0.357246002	0.356188053	55	20	34	0.363636364	0.254230338	-0.021604544
AI480526_chr5_123133723_123141666_-_ENSMUSG00000090086.7_ENSMUST00000159072.1	lncRNA	957	1.06171	19.5514	1.1795	0.943104255	-0.056050824	0.056070726	0.060273069	-0.004136793	0.190150797	0.209910791	72	33	34	0.458333333	0.318055689	-0.008146573
AI480526_chr5_123133723_123141666_-_ENSMUSG00000090086.7_ENSMUST00000160099.1	lncRNA	1017	0.688684	12.55484	0.791165	0.940718964	-0.147669186	-0.153674834	-0.190371315	0.036325146	0.199120897	0.210958697	68	29	38	0.426470588	0.443359157	0.020563627
AI506816_chr5_23698296_23712667_-_ENSMUSG00000105987.4_ENSMUSG00000105987.4.unspliced	lncRNA	14372	9.167085	17.5748	2.63432	0.869646971	0.727018072	0.485934937	0.330276576	0.191956611	0.366108696	0.331746659	74	27	46	0.364864865	0.289200562	0.06850696
AI506816_chr5_23698296_23712667_-_ENSMUSG00000105987.4_ENSMUST00000198461.1	lncRNA	503	0.660393	24.87185	1.69243	0.936289258	-0.085505687	0.719487629	0.664187597	0.176165541	0.273113666	0.208420767	88	29	57	0.329545455	0.474721819	0.11981405
AI597479_chr1_43098710_43115947_+_ENSMUSG00000010290.7_ENSMUSG00000010290.7.unspliced	protein_coding	17238	1.249035	13.99416	0.442082	0.969376933	-0.032409862	-0.04179387	0.264174606	0.107098451	0.139523813	0.155752524	70	16	53	0.228571429	0.264372154	0.044803433
AI661453_chr17_47436615_47470638_+_ENSMUSG00000034382.14_ENSMUSG00000034382.14.unspliced	protein_coding	34024	3.255965	40.0912	0.687879	0.983131571	-0.009738945	0.65725048	0.811688102	0.118444399	0.086750809	0.128628441	NA	NA	NA	NA	NA	NA
AI837181_chr19_5425144_5427313_+_ENSMUSG00000047423.10_ENSMUSG00000047423.10.unspliced	protein_coding	2170	0.8331395	5.31584	0.245399	0.955873322	-0.107117779	-0.031323	-0.129118306	0.347559125	0.188686378	0.140527304	NA	NA	NA	NA	NA	NA
AI838599_chr4_3242055_3258092_+_ENSMUSG00000085180.1_ENSMUSG00000085180.1.unspliced	lncRNA	16038	0.10225125	1.0143965	0.0958802	0.913642968	0.594845772	0.494534636	0.392827649	0.119150723	0.237276796	0.238296218	49	17	31	0.346938776	0.087532238	0.027503835
AI987944_chr7_41372923_41393379_-_ENSMUSG00000056383.10_ENSMUSG00000056383.10.unspliced	protein_coding	20457	0.595516	6.832315	0.177571	0.97466849	-0.099448868	0.04466615	0.312267724	0.424383132	0.394936827	0.317251855	104	25	77	0.240384615	0.143552115	0.033616864
Aida_chr1_183296590_183325476_+_ENSMUSG00000042901.10_ENSMUSG00000042901.10.unspliced	protein_coding	28887	1.025632	12.43686	0.4141215	0.967775107	-0.044790444	0.301635151	0.541928631	0.155105827	0.313791161	0.407029974	58	10	44	0.172413793	0.145503301	-0.011506496
Aif1_chr17_35170991_35176068_-_ENSMUSG00000024397.14_ENSMUSG00000024397.14.unspliced	protein_coding	5078	0.125605	2.329175	0.05618855	0.97644445	-0.091828862	0.031342732	-0.017120826	0.198803927	0.048412149	0.037069933	NA	NA	NA	NA	NA	NA
Aif1l_chr2_31950139_31973442_+_ENSMUSG00000001864.13_ENSMUSG00000001864.13.unspliced	protein_coding	23304	0.3851385	3.79281	0.124538	0.968208594	0.001033831	0.002493355	0.26370324	0.108295631	0.107600161	0.058718658	72	30	37	0.416666667	0.38308101	0.129555394
Aifm1_chrX_48474944_48513563_-_ENSMUSG00000036932.14_ENSMUSG00000036932.14.unspliced	protein_coding	38620	1.32946	13.50859	0.4712285	0.96629223	-0.105027731	0.315997862	0.341370487	0.124421438	0.184631916	0.2738834	67	10	52	0.149253731	0.10324856	0.012433716
Aifm2_chr10_61715263_61739260_+_ENSMUSG00000020085.15_ENSMUSG00000020085.15.unspliced	protein_coding	23998	0.3417615	5.08136	0.47465	0.914569988	0.015633775	0.173208743	0.122346371	0.198071363	0.27655223	0.302757701	42	6	34	0.142857143	0.10082498	-0.03232083
Aifm3_chr16_17489611_17507485_+_ENSMUSG00000022763.18_ENSMUSG00000022763.18.unspliced	protein_coding	17875	0.2536045	3.165875	0.1175541	0.964197765	-0.154310243	0.067111018	0.279195138	0.123522222	0.286268255	0.3360472	63	12	44	0.19047619	0.165467065	-0.024714803
Aig1_chr10_13647054_13868980_-_ENSMUSG00000019806.13_ENSMUSG00000019806.13.unspliced	protein_coding	221927	0.4877395	6.2848	0.08232115	0.987070899	-0.08028706	0.402564972	0.676705375	0.099848223	0.115462965	0.122663723	89	31	51	0.348314607	0.272443058	0.008710141
Aim2_chr1_173350879_173466040_+_ENSMUSG00000037860.15_ENSMUST00000166137.2	protein_coding	2079	0.40854	3.1726275	0	1	0.53121951	0.282872905	0.090605051	0.050711061	0.075755631	0.146283533	48	17	28	0.354166667	0.116402243	-0.03482277
Aimp1_chr3_132660481_132684370_-_ENSMUSG00000028029.11_ENSMUSG00000028029.11.unspliced	protein_coding	23890	1.86985	20.40745	0.6405395	0.969567663	-0.045091455	0.309988762	0.665901864	0.051043173	0.227463389	0.201463147	105	35	65	0.333333333	0.343723966	0.174199284
Aimp2_chr5_143902704_143909847_-_ENSMUSG00000029610.13_ENSMUSG00000029610.13.unspliced	protein_coding	7144	2.214615	18.2211	1.418505	0.927773242	-0.028159703	0.261584307	0.431928245	0.097349747	0.197026143	0.16301442	80	30	46	0.375	0.258522534	-0.01792236
Aip_chr19_4114446_4125858_-_ENSMUSG00000024847.15_ENSMUSG00000024847.15.unspliced	protein_coding	11413	0.316352	2.74522	0.10420905	0.963428094	-0.118647512	0.166101662	0.501348188	0.139449609	0.158859455	0.091666563	121	35	80	0.289256198	0.250902618	-0.019558444
Aire_chr10_78030022_78043610_-_ENSMUSG00000000731.15_ENSMUSG00000000731.15.unspliced	protein_coding	13589	0.682117	5.476725	0.4178045	0.929119958	0.192494047	0.323585871	0.131581247	0.195761953	0.376982839	0.467613781	95	21	68	0.221052632	0.243774196	0.050441206
Aire_chr10_78030022_78043610_-_ENSMUSG00000000731.15_ENSMUST00000105396.8	protein_coding	1749	0.393159	0.001706345	0	1	-0.027585933	-0.100398747	-0.099620505	0.036276736	0.163233755	0.225944943	59	21	37	0.355932203	0.341926237	-0.014218797
Airn_chr17_12741398_12830151_+_ENSMUSG00000078247.5_ENSMUSG00000078247.5.unspliced	lncRNA	88754	6.00485	84.99905	0.858681	0.989998792	0.372923794	1	0.81848596	0.41000912	1	0.711706123	71	22	49	0.309859155	0.330039138	0.061326062
Airn_chr17_12741398_12830151_+_ENSMUSG00000078247.5_ENSMUST00000160932.2	lncRNA	856	0.482635	2.514445	0.255148	0.907875273	0.705894909	0.410430044	0.23979017	0.021994941	0.12413311	0.089135522	NA	NA	NA	NA	NA	NA
Airn_chr17_12741398_12830151_+_ENSMUSG00000078247.5_ENSMUST00000239232.1	lncRNA	1022	0.5996985	9.44955	0.915466	0.911677319	0.658238811	0.446963288	0.233214462	0.188505655	0.367937389	0.315177203	84	25	55	0.297619048	0.329892445	0.020542329
Ajm1_chr2_25575416_25581757_-_ENSMUSG00000029419.8_ENSMUSG00000029419.8.unspliced	protein_coding	6342	0.1023527	0.484574	0	1	NA	NA	NA	0.25946343	0.280804681	0.249576614	43	13	29	0.302325581	0.172343598	-0.001205049
Ajm1_chr2_25575416_25581757_-_ENSMUSG00000029419.8_ENSMUST00000191602.1	protein_coding	4812	0.2268265	0.249573	0	1	0.71216672	0.506534809	0.318859255	0.162448007	0.251335063	0.288722376	61	22	37	0.360655738	0.127504352	-0.024298254
Ajuba_chr14_54567472_54577558_-_ENSMUSG00000022178.11_ENSMUSG00000022178.11.unspliced	protein_coding	10087	1.85347	17.247125	0.9935455	0.945531306	0.037087287	0.22141582	0.273356449	0.155963152	0.285809503	0.336137003	77	27	50	0.350649351	0.212753081	-0.019197464
Ak1_chr2_32621758_32635058_+_ENSMUSG00000026817.14_ENSMUSG00000026817.14.unspliced	protein_coding	13301	1.350915	12.11431	0.4778955	0.962048308	0.043761383	0.455865973	0.659114391	0.080631639	0.158541378	0.197185126	63	18	42	0.285714286	0.324781519	0.168883192
Ak2_chr4_128991958_129011529_+_ENSMUSG00000028792.14_ENSMUSG00000028792.14.unspliced	protein_coding	19572	2.25605	23.57455	0.845195	0.965388869	-0.066763317	0.353767562	0.650885727	0.069754469	0.08095214	0.174259861	NA	NA	NA	NA	NA	NA
Ak2_chr4_128991958_129011529_+_ENSMUSG00000028792.14_ENSMUST00000030583.12	protein_coding	986	5.60867	42.73915	6.32777	0.871037962	0.088396239	-0.251465047	-0.464005975	0.15702147	0.070189409	0.093254534	NA	NA	NA	NA	NA	NA
Ak3_chr19_29020833_29047961_-_ENSMUSG00000024782.7_ENSMUSG00000024782.7.unspliced	protein_coding	27129	0.592185	8.971165	0.3351325	0.963988632	0.089643256	0.604146868	0.761835509	0.050944552	0.001745614	-0.046581662	NA	NA	NA	NA	NA	NA
Ak4_chr4_101419277_101466995_+_ENSMUSG00000028527.18_ENSMUSG00000028527.18.unspliced	protein_coding	47719	2.921365	28.2148	0.581751	0.979797893	-0.146501933	0.370515259	0.626090821	0.132299464	0.36412366	0.385816807	63	12	50	0.19047619	0.180609826	-0.0129772
Ak5_chr3_152462815_152668360_-_ENSMUSG00000039058.11_ENSMUSG00000039058.11.unspliced	protein_coding	205546	0.1478075	1.23267	0.0240381	0.980872169	0.083302393	0.521315805	0.633344919	0.081927477	0.131580903	0.320139925	79	27	45	0.341772152	0.159166238	-0.019592464
Ak6_chr13_100650979_100666359_+_ENSMUSG00000078941.9_ENSMUSG00000078941.9.unspliced	protein_coding	15381	1.65321	13.52761	0.5807695	0.958835138	0.054260163	0.221970552	0.472905262	0.100453641	0.185079452	0.297463374	83	26	53	0.313253012	0.27892762	0.067080267
Ak7_chr12_105705976_105782447_+_ENSMUSG00000041323.6_ENSMUSG00000041323.6.unspliced	protein_coding	76472	0.1004198	0.9442555	0.03383675	0.965405359	-0.00047863	0.645758587	0.591344725	0.057658778	-0.001656178	0.048525058	88	55	32	0.625	0.471664199	0.140956804
Ak8_chr2_28700164_28813165_+_ENSMUSG00000026807.8_ENSMUSG00000026807.8.unspliced	protein_coding	113002	0.08306375	1.132559	0.0213007	0.98153961	0.235368053	0.500500273	0.560492825	0.143607601	0.205662588	0.176138185	44	12	30	0.272727273	0.095883114	0.007936375
Akain1_chr17_69439326_69489233_+_ENSMUSG00000091636.2_ENSMUSG00000091636.2.unspliced	protein_coding	49908	1.23747	14.92736	0.2711865	0.982157077	-0.18514989	0.288799059	0.53062583	0.177010785	0.580950705	0.557065771	50	5	45	0.1	0.176289897	-0.0189815
Akap1_chr11_88830792_88864586_-_ENSMUSG00000018428.15_ENSMUSG00000018428.15.unspliced	protein_coding	33795	3.011665	27.07215	0.829642	0.970265637	-0.073029513	0.090512981	0.490935158	0.250398392	0.400554263	0.352351876	92	34	56	0.369565217	0.245363899	0.162656707
Akap1_chr11_88830792_88864586_-_ENSMUSG00000018428.15_ENSMUST00000107904.2	protein_coding	2673	8.375905	19.63115	0.916575001	0.955392872	0.729051135	0.441043624	0.25188861	0.025274702	0.269661278	0.279347634	NA	NA	NA	NA	NA	NA
Akap10_chr11_61871307_61930252_-_ENSMUSG00000047804.15_ENSMUSG00000047804.15.unspliced	protein_coding	58946	3.484145	43.45385	0.632508	0.985652977	-0.018790541	0.658048143	0.617462145	0.112429398	0.280900778	0.247975236	69	11	57	0.15942029	0.198705718	-0.010179722
Akap10_chr11_61871307_61930252_-_ENSMUSG00000047804.15_ENSMUST00000058173.11	protein_coding	2015	2.154865	4.260835	0.519752	0.891278623	0.650299007	0.374643896	0.173000765	0.394146277	0.40269991	0.392863211	85	20	65	0.235294118	0.398230623	0.049433099
Akap11_chr14_78492246_78536808_-_ENSMUSG00000022016.17_ENSMUSG00000022016.17.unspliced	protein_coding	44563	1.327895	15.271305	0.4103685	0.973831332	-0.079692786	0.236454267	0.359159117	0.214804996	0.306040035	0.259267599	67	11	54	0.164179104	0.230346189	0.001001921
Akap12_chr10_4266380_4359470_+_ENSMUSG00000038587.10_ENSMUSG00000038587.10.unspliced	protein_coding	93091	0.459992	5.06284	0.0946062	0.981656386	-0.05592451	0.406491137	0.670453344	0.105208747	0.096565367	0.149649407	65	19	43	0.292307692	0.139834808	0.010394974
Akap13_chr7_75455534_75754609_+_ENSMUSG00000066406.16_ENSMUSG00000066406.16.unspliced	protein_coding	299076	0.7749295	9.73635	0.120515	0.987773496	-0.053639525	0.25291062	0.57756075	0.205475274	0.205780323	0.243958655	58	9	45	0.155172414	0.160908606	-0.029550164
Akap17b_chrX_36608314_36645395_-_ENSMUSG00000059708.12_ENSMUSG00000059708.12.unspliced	protein_coding	37082	3.20381	26.2879	1.299005	0.95291226	0.159244988	0.357542482	0.567767167	0.369113977	0.531751164	0.461761441	85	7	77	0.082352941	0.276718434	0.060175034
Akap5_chr12_76324891_76334153_+_ENSMUSG00000021057.15_ENSMUSG00000021057.15.unspliced	protein_coding	9263	0.74994	12.190445	0.1398015	0.988661906	0.089083754	0.287909812	0.487875986	0.154329046	0.387470963	0.356985677	108	40	61	0.37037037	0.240231865	0.092771474
Akap5_chr12_76324891_76334153_+_ENSMUSG00000021057.15_ENSMUST00000172992.1	protein_coding	2711	1.13195	1.318325	0.165627	0.888387899	0.561166687	0.523414548	0.337558102	0.107695032	0.293670698	0.370234011	81	28	50	0.345679012	0.300652728	0.032409505
Akap7_chr10_25169090_25307870_-_ENSMUSG00000039166.16_ENSMUSG00000039166.16.unspliced	protein_coding	138781	0.336642	4.698035	0.0859044	0.982043167	0.213759323	0.646485621	0.726925992	0.34487907	0.274999764	0.29215004	94	17	75	0.180851064	0.240723881	0.072754327
Akap8_chr17_32303672_32321238_-_ENSMUSG00000024045.6_ENSMUSG00000024045.6.unspliced	protein_coding	17567	5.049595	50.32575	2.401645	0.954451666	0.068932013	0.139450767	0.308196625	0.31009215	0.363849002	0.366714253	74	2	71	0.027027027	0.200654258	0.103531194
Akap8l_chr17_32321424_32350607_-_ENSMUSG00000002625.10_ENSMUSG00000002625.10.unspliced	protein_coding	29184	1.793935	24.7489	0.7990905	0.968721982	0.702576042	0.553864545	0.454839576	0.278645766	0.487038376	0.452126277	NA	NA	NA	NA	NA	NA
Akap9_chr5_3928054_4081310_+_ENSMUSG00000040407.18_ENSMUSG00000040407.18.unspliced	protein_coding	153257	0.733676	9.032025	0.155311	0.9830951	0.04421968	0.472183108	0.542521241	0.215559825	0.421641993	0.351482095	76	22	52	0.289473684	0.191486079	-0.005806709
Akap9_chr5_3928054_4081310_+_ENSMUSG00000040407.18_ENSMUST00000044492.9	protein_coding	13123	10.483295	43.8529	10.09029	0.81294599	0.519444415	0.219074129	0.062260242	0.2845224	0.43483769	0.31841304	73	14	56	0.191780822	0.201650177	0.048012675
Akip1_chr7_109703690_109712189_+_ENSMUSG00000031023.5_ENSMUSG00000031023.5.unspliced	protein_coding	8500	0.9049235	9.61427	0.433883	0.956819626	0.014266177	-0.011219185	0.349977109	0.033137416	0.002041852	-0.007876519	NA	NA	NA	NA	NA	NA
Akirin1_chr4_123734559_123750345_-_ENSMUSG00000023075.9_ENSMUSG00000023075.9.unspliced	protein_coding	15787	1.056801	11.43582	0.2967945	0.974703464	-0.045063083	0.034128543	0.262131174	0.015121683	0.10083599	0.140290183	50	17	33	0.34	0.354973262	0.053847677
Akirin2_chr4_34550937_34566908_+_ENSMUSG00000028291.7_ENSMUSG00000028291.7.unspliced	protein_coding	15972	4.0305	40.7635	1.030861	0.975334926	-0.033485864	0.421252306	0.652230844	0.198304701	0.295055844	0.244038086	51	17	32	0.333333333	0.216142069	0.002609794
Akna_chr4_63367125_63403354_-_ENSMUSG00000039158.11_ENSMUSG00000039158.11.unspliced	protein_coding	36230	0.2334665	2.616845	0.03387105	0.987221924	0.018794814	0.448565632	0.709821327	0.147529263	0.194280828	0.204432509	88	9	74	0.102272727	0.125375322	0.009736541
Akr1a1_chr4_116636510_116651680_-_ENSMUSG00000028692.14_ENSMUSG00000028692.14.unspliced	protein_coding	15171	4.83995	52.02705	1.656755	0.969138644	-0.017301407	0.098165283	0.170638238	0.003475912	0.055800118	0.15120552	NA	NA	NA	NA	NA	NA
Akr1b10_chr6_34384218_34396950_+_ENSMUSG00000061758.13_ENSMUSG00000061758.13.unspliced	protein_coding	12733	0.2828405	2.056315	0.0321248	0.984617799	0.03999239	0.138228247	0.09529677	0.115111328	0.140573709	0.085130428	56	20	33	0.357142857	0.119048447	0.004363091
Akr1b10_chr6_34384218_34396950_+_ENSMUSG00000061758.13_ENSMUST00000115051.7	protein_coding	1022	0.762518595	2.34501	0	1	0.087375193	-0.048695506	-0.185385352	0.120699906	0.102734906	0.103890778	82	35	43	0.426829268	0.245520355	0.037107145
Akr1b3_chr6_34302434_34317478_-_ENSMUSG00000001642.18_ENSMUSG00000001642.18.unspliced	protein_coding	15045	0.962212	10.772695	0.4020465	0.964021852	-0.045178072	0.343983877	0.52522755	0.167464882	0.329053478	0.434442475	45	7	38	0.155555556	0.078127588	-0.024717027
Akr1b7_chr6_34412334_34423142_+_ENSMUSG00000052131.7_ENSMUST00000007449.8	protein_coding	1281	0.1697655	0.2804005	0.0570615	0.830909851	-0.070946745	-0.11364283	-0.157315863	0.04419744	0.18846281	0.206344638	NA	NA	NA	NA	NA	NA
Akr1b8_chr6_34354119_34368463_+_ENSMUSG00000029762.6_ENSMUSG00000029762.6.unspliced	protein_coding	14345	0.2016345	2.093795	0.0997969	0.954505257	-0.062945735	0.593103978	0.591529729	0.024912528	0.158596026	0.18259822	58	25	31	0.431034483	0.264022663	-0.019857413
Akr1c18_chr13_4132615_4150654_-_ENSMUSG00000021214.14_ENSMUST00000110704.8	protein_coding	1103	0.120942	0.3463145	0	1	NA	NA	NA	-0.016164909	0.064470125	-0.020949112	NA	NA	NA	NA	NA	NA
Akr1e1_chr13_4590750_4609174_-_ENSMUSG00000045410.18_ENSMUSG00000045410.18.unspliced	protein_coding	18425	0.520541	5.367845	0.2250085	0.959768569	-0.042415462	0.613032392	0.496635552	0.101073559	0.146509713	0.205194638	54	21	29	0.388888889	0.167580892	-0.002539453
Akr7a5_chr4_139310744_139318426_+_ENSMUSG00000028743.7_ENSMUSG00000028743.7.unspliced	protein_coding	7683	0.884672	7.61955	0.343533	0.956859297	0.359339727	0.817222855	0.828055274	0.173492816	0.08455214	0.055552757	NA	NA	NA	NA	NA	NA
Akt1_chr12_112653821_112674884_-_ENSMUSG00000001729.14_ENSMUSG00000001729.14.unspliced	protein_coding	21064	2.22735	19.3613	0.4789345	0.975860442	0.141110903	-0.141780293	-0.033886378	0.003648565	0.106179468	0.130854781	87	48	36	0.551724138	0.26963126	0.045359068
Akt1s1_chr7_44848991_44855421_+_ENSMUSG00000011096.17_ENSMUSG00000011096.17.unspliced	protein_coding	6431	3.28788	15.31635	1.73017	0.898503038	0.711205433	0.554036064	0.478450847	0.100132819	0.310808075	0.409573813	84	20	61	0.238095238	0.263953525	0.039592
Akt1s1_chr7_44848991_44855421_+_ENSMUSG00000011096.17_ENSMUST00000107882.7	protein_coding	1160	0.2182005	0.739675	0	1	-0.384197626	-0.25534457	-0.066574041	0.102372608	0.126306593	0.185824625	NA	NA	NA	NA	NA	NA
Akt2_chr7_27591552_27640826_+_ENSMUSG00000004056.15_ENSMUSG00000004056.15.unspliced	protein_coding	49275	1.23972	15.25907	0.2649485	0.982932995	-0.001293844	0.253098711	0.650560372	0.200184302	0.295214443	0.276311134	57	8	48	0.140350877	0.246110324	0.013211785
Akt2_chr7_27591552_27640826_+_ENSMUSG00000004056.15_ENSMUST00000108343.7	protein_coding	3122	0.272692	8.147e-09	0	1	-0.104273204	-0.133843478	-0.131558708	0.111977667	0.248708621	0.287800003	62	21	40	0.338709677	0.290846967	0.024947066
Akt3_chr1_177020073_177258203_-_ENSMUSG00000019699.16_ENSMUSG00000019699.16.unspliced	protein_coding	238131	2.54806	30.42355	0.5419435	0.98249847	-0.142773686	0.056186454	0.345850456	0.21939014	0.248448283	0.12250834	98	36	58	0.367346939	0.226007991	0.025143377
Akt3_chr1_177020073_177258203_-_ENSMUSG00000019699.16_ENSMUST00000019843.14	protein_coding	1511	17.0824	74.9073	24.05235	0.756947908	0.037289732	-0.342604317	-0.553665315	-0.037337413	0.082739499	0.210404973	NA	NA	NA	NA	NA	NA
Aktip_chr8_91111784_91199976_-_ENSMUSG00000031667.16_ENSMUSG00000031667.16.unspliced	protein_coding	88193	0.3225245	3.914955	0.0730433	0.98168422	-0.014848222	0.262851364	0.588647407	0.265570869	0.358959414	0.274612646	58	18	40	0.310344828	0.218014626	-0.011331562
Aktip_chr8_91111784_91199976_-_ENSMUSG00000031667.16_ENSMUST00000120426.8	protein_coding	1687	2.68137	15.7726	1.915595	0.891702065	0.385345134	0.506508476	0.325051589	0.095005114	0.235531585	0.133717375	NA	NA	NA	NA	NA	NA
AL731706.1_chr2_136881271_136891389_-_ENSMUSG00000115423.2_ENSMUSG00000115423.2.unspliced	protein_coding	10119	1.210465	12.1578	0.279326	0.977540953	-0.000141098	0.394509217	0.642181673	0.207623312	0.248503324	0.236204296	68	13	49	0.191176471	0.299168434	-0.021671946
AL831766.1_chr2_168114877_168172664_+_ENSMUSG00000118526.2_ENSMUSG00000118526.2.unspliced	others	57788	0.131747	1.629895	0.07941015	0.953542438	-0.066942163	0.065179362	0.002927244	0.110040765	0.318846491	0.334392927	70	19	49	0.271428571	0.167765002	-0.024042433
AL928616.1_chr2_84576551_84592840_-_ENSMUSG00000118521.1_ENSMUSG00000118521.1.unspliced	others	16290	3.49112	22.88035	2.780235	0.891653483	-0.110839654	-0.037252681	0.236764066	0.182712056	0.274136386	0.353946236	62	7	52	0.112903226	0.179765944	-0.005622837
AL928965.1_chr2_181356922_181357626_+_ENSMUSG00000118593.1_ENSMUSG00000118593.1.unspliced	others	705	0.31816	11.68217	0.356026	0.970425303	NA	NA	NA	0.080562902	0.119814951	0.139964976	73	40	30	0.547945205	0.413964561	0.102217593
Alad_chr4_62509169_62519918_-_ENSMUSG00000028393.10_ENSMUSG00000028393.10.unspliced	protein_coding	10750	1.973695	19.52385	0.511109	0.974489142	-0.048729208	0.048975888	0.332432545	0.225331828	0.298481902	0.291246699	115	26	84	0.226086957	0.42565366	0.096217839
Alas1_chr9_106233455_106248654_-_ENSMUSG00000032786.16_ENSMUSG00000032786.16.unspliced	protein_coding	15200	0.9115555	9.91971	0.265987	0.973886225	0.106620335	0.457024579	0.704808162	0.114979542	0.1275925	0.183349172	68	10	58	0.147058824	0.170998685	0.029017274
Alcam_chr16_52248996_52454074_-_ENSMUSG00000022636.13_ENSMUSG00000022636.13.unspliced	protein_coding	205079	0.3431825	4.941505	0.05134315	0.989716661	-0.13855062	0.546015706	0.689303655	0.116163472	0.177281251	0.197308367	63	22	37	0.349206349	0.135775407	-0.021211879
Alcam_chr16_52248996_52454074_-_ENSMUSG00000022636.13_ENSMUST00000168071.1	protein_coding	878	0.3638305	0.52924	0	1	-0.118545491	-0.213257501	-0.341187684	0.067988849	0.112516514	0.126785933	71	42	27	0.591549296	0.310238816	-0.021295475
Aldh16a1_chr7_45140684_45154584_-_ENSMUSG00000007833.15_ENSMUSG00000007833.15.unspliced	protein_coding	13901	1.37152	12.718045	0.7316885	0.94559829	-0.212576072	0.272038009	0.466039104	0.202629215	0.289136734	0.344929334	66	13	53	0.196969697	0.214609835	0.007020962
Aldh18a1_chr19_40550257_40588463_-_ENSMUSG00000025007.13_ENSMUSG00000025007.13.unspliced	protein_coding	38207	1.65926	17.5368	0.4503215	0.974964226	-0.02171548	0.574259456	0.691943005	0.104323248	0.254378273	0.229459902	72	15	53	0.208333333	0.168336467	-0.026071313
Aldh1a3_chr7_66390890_66427517_-_ENSMUSG00000015134.15_ENSMUSG00000015134.15.unspliced	protein_coding	36628	0.08293735	0.629503	0.0188988	0.970853258	-0.17581698	0.024782381	-0.011091396	0.093055573	0.172476837	0.203911019	65	23	38	0.353846154	0.206401745	-0.002207481
Aldh1l1_chr6_90486427_90600203_+_ENSMUSG00000030088.15_ENSMUSG00000030088.15.unspliced	protein_coding	113777	0.0842149	0.8274945	0.02239355	0.973651177	-0.150095976	0.40063282	0.640781899	0.204325625	0.194083077	0.182847977	60	13	45	0.216666667	0.181967002	-0.025288901
Aldh1l2_chr10_83487450_83534140_-_ENSMUSG00000020256.14_ENSMUST00000020497.13	protein_coding	6027	0.207572	2.69424	0.4408725	0.85937586	-0.164927498	-0.119858359	-0.184293479	-0.069683682	-0.013408256	-0.062718814	80	50	26	0.625	0.061093828	-0.030405805
Aldh1l2_chr10_83487450_83534140_-_ENSMUSG00000020256.14_ENSMUST00000146640.7	protein_coding	3938	0.125599	0.1720545	0.03544375	0.829185306	-0.083179199	-0.171104622	-0.175117244	-0.073548138	-0.005145277	-0.072300752	72	47	19	0.652777778	0.154529497	-0.023348214
Aldh2_chr5_121566027_121593824_-_ENSMUSG00000029455.14_ENSMUSG00000029455.14.unspliced	protein_coding	27798	0.5378485	6.049135	0.1272027	0.979404834	0.017050621	0.52926081	0.767280633	0.004944729	0.092861419	0.134465682	89	36	52	0.404494382	0.211648506	0.032311637
Aldh3a2_chr11_61223417_61267464_-_ENSMUSG00000010025.19_ENSMUSG00000010025.19.unspliced	protein_coding	44048	0.6222895	6.71048	0.212966	0.969239884	-0.028493785	0.608253698	0.722800578	0.281160813	0.225905231	0.321825273	68	2	66	0.029411765	0.20536572	-0.014233333
Aldh3a2_chr11_61223417_61267464_-_ENSMUSG00000010025.19_ENSMUST00000108715.2	protein_coding	2578	3.41915	19.9149	3.049125	0.867221665	-0.176104208	-0.282269872	-0.373817993	0.351390344	0.290341976	0.34753374	NA	NA	NA	NA	NA	NA
Aldh4a1_chr4_139622866_139649690_+_ENSMUSG00000028737.15_ENSMUSG00000028737.15.unspliced	protein_coding	26825	0.5675845	6.734145	0.0728646	0.989295652	0.033671133	-0.055501159	0.058707268	0.054075965	0.280495412	0.178398389	77	38	35	0.493506494	0.224263862	-0.000378992
Aldh5a1_chr13_24907579_24937661_-_ENSMUSG00000035936.6_ENSMUSG00000035936.6.unspliced	protein_coding	30083	0.5701275	6.26165	0.1437005	0.977565552	0.022885367	0.453437821	0.753381415	0.077510048	0.275356777	0.157575175	89	16	67	0.179775281	0.221318594	-0.017029523
Aldh6a1_chr12_84430717_84451004_-_ENSMUSG00000021238.11_ENSMUSG00000021238.11.unspliced	protein_coding	20288	0.2929505	3.936835	0.20614	0.950243484	-0.154197254	0.627766501	0.670157001	0.175883834	0.172236304	0.137962207	87	19	63	0.218390805	0.147850905	0.007168085
Aldh7a1_chr18_56509687_56572951_-_ENSMUSG00000053644.13_ENSMUSG00000053644.13.unspliced	protein_coding	63265	1.265235	13.803385	0.4089345	0.971226759	-0.167172325	0.213984856	0.339023234	0.091948436	0.297864801	0.324163937	77	15	59	0.194805195	0.306176658	0.041734694
Aldh9a1_chr1_167349991_167368532_+_ENSMUSG00000026687.14_ENSMUSG00000026687.14.unspliced	protein_coding	18542	1.29975	16.682785	0.501889	0.970794383	-0.089780052	0.043383191	0.235447051	0.181909435	0.19775705	0.181725642	48	5	40	0.104166667	0.286378354	0.040814463
Aldoa_chr7_126795234_126800751_-_ENSMUSG00000030695.16_ENSMUSG00000030695.16.unspliced	protein_coding	5518	7.161915	44.45375	3.44371	0.928102451	-0.131944349	-0.024729841	-0.043061032	0.0288677	0.055394081	0.148180751	NA	NA	NA	NA	NA	NA
Aldoa_chr7_126800790_126809108_-_ENSMUSG00000114515.2_ENSMUSG00000114515.2.unspliced	protein_coding	8319	0.4244965	7.09655	0.1364535	0.981134601	0.026653803	0.24578482	0.387724209	0.222854357	0.242480351	0.283966726	NA	NA	NA	NA	NA	NA
Aldoc_chr11_78322968_78327781_+_ENSMUSG00000017390.15_ENSMUSG00000017390.15.unspliced	protein_coding	4814	0.335904	4.048205	0.1905565	0.955044298	-0.094975566	0.009420083	0.171840755	0.029061841	0.072842628	0.124069696	73	22	47	0.301369863	0.256089419	0.118065828
Alg1_chr16_5233621_5244912_+_ENSMUSG00000039427.14_ENSMUSG00000039427.14.unspliced	protein_coding	11292	1.22632	15.6725	0.64976	0.960191787	-0.091341782	-0.038408063	0.057166056	0.060697618	0.156817843	0.086861818	34	13	20	0.382352941	0.155799581	-0.031946361
Alg10b_chr15_90224311_90233471_+_ENSMUSG00000075470.2_ENSMUSG00000075470.2.unspliced	protein_coding	9161	0.828915	7.433845	0.2592265	0.966303901	0.16551864	0.2442582	0.46231037	0.212703433	0.135065601	0.056089477	107	40	60	0.373831776	0.279694033	0.051776
Alg11_chr8_22060721_22071627_+_ENSMUSG00000063362.13_ENSMUSG00000063362.13.unspliced	protein_coding	10907	1.89863	15.56245	0.89262	0.945754105	0.381512986	0.672539932	0.686679427	0.537802461	0.380229067	0.326381182	85	18	67	0.211764706	0.247664473	-0.011684959
Alg12_chr15_88805244_88819318_-_ENSMUSG00000035845.17_ENSMUSG00000035845.17.unspliced	protein_coding	14075	1.08205	9.26288	0.647556	0.934659181	0.048459248	0.759697586	0.7977149	0.358393801	0.399854988	0.426579428	75	4	68	0.053333333	0.140454688	0.039819559
Alg13_chrX_144317804_144374450_+_ENSMUSG00000041718.16_ENSMUSG00000041718.16.unspliced	protein_coding	56647	6.91423	66.25815	2.958	0.957264309	-0.195314599	0.113761322	0.215990997	0.193787683	0.36845904	0.417221787	72	20	49	0.277777778	0.267066381	0.070876425
Alg14_chr3_121291773_121363094_+_ENSMUSG00000039887.11_ENSMUSG00000039887.11.unspliced	protein_coding	71322	0.462753	5.3596	0.08625325	0.984161665	-0.143553507	0.206493606	0.466994156	0.131166829	0.135347762	0.128121153	73	32	37	0.438356164	0.219524682	0.050565167
Alg2_chr4_47465067_47474333_-_ENSMUSG00000039740.6_ENSMUSG00000039740.6.unspliced	protein_coding	9267	0.6567305	5.61095	0.221738	0.961983566	0.286307976	0.881196632	0.771125355	0.322695823	0.35684253	0.187128813	90	24	64	0.266666667	0.150127136	0.010386445
Alg3_chr16_20605374_20611735_-_ENSMUSG00000033809.15_ENSMUSG00000033809.15.unspliced	protein_coding	6362	0.8857065	9.698955	0.5688015	0.944603137	-0.086949129	0.534417393	0.391137941	0.042421559	0.108180691	0.116954192	72	33	36	0.458333333	0.259117023	0.054090909
Alg3_chr16_20605374_20611735_-_ENSMUSG00000033809.15_ENSMUST00000231531.1	protein_coding	1280	0.56598	5.1124	0.897341	0.850685579	-0.1048655	-0.054441583	-0.061584592	-0.010110131	0.135415564	0.111869142	92	44	45	0.47826087	0.139835768	0.068656853
Alg5_chr3_54735539_54751318_+_ENSMUSG00000036632.9_ENSMUSG00000036632.9.unspliced	protein_coding	15780	1.097465	10.23233	0.4113395	0.961353601	-0.010000334	0.26932567	0.291484662	0.178241917	0.20210506	0.248752027	63	12	48	0.19047619	0.144947523	0.035216116
Alg6_chr4_99715664_99763460_+_ENSMUSG00000073792.11_ENSMUSG00000073792.11.unspliced	protein_coding	47797	2.00709	17.17935	0.683723	0.961724223	-0.142809951	0.268873827	0.446651433	0.199340556	0.231047071	0.304418891	55	9	45	0.163636364	0.273658133	0.023782847
Alg8_chr7_97371606_97392185_+_ENSMUSG00000035704.17_ENSMUSG00000035704.17.unspliced	protein_coding	20580	3.63577	41.6818	1.86397	0.957195154	0.004437158	0.661602678	0.765388084	0.187596106	0.309146893	0.322076602	79	24	50	0.303797468	0.168362001	0.025574529
Alg9_chr9_50775019_50843542_+_ENSMUSG00000032059.13_ENSMUSG00000032059.13.unspliced	protein_coding	68524	0.9454815	11.716265	0.1912835	0.983935946	-0.015887839	0.176694118	0.483248918	0.272970604	0.294729398	0.311818167	107	15	87	0.140186916	0.056399398	-0.019359573
Alkbh1_chr12_87425840_87444017_-_ENSMUSG00000079036.10_ENSMUSG00000079036.10.unspliced	protein_coding	18178	7.584435	83.4288	2.716355	0.968467699	-0.064943394	0.613688924	0.700429234	0.262771796	0.324880688	0.378067776	63	15	46	0.238095238	0.226800632	0.002072694
Alkbh2_chr5_114123926_114128218_-_ENSMUSG00000044339.12_ENSMUSG00000044339.12.unspliced	protein_coding	4293	1.219865	10.53769	0.8561245	0.92486059	-0.128379813	0.134355903	0.147126345	0.220805803	0.315690176	0.328421055	72	14	55	0.194444444	0.227147868	0.094506939
Alkbh3_chr2_93980550_94010807_-_ENSMUSG00000040174.14_ENSMUSG00000040174.14.unspliced	protein_coding	30258	2.60493	17.5205	0.607308	0.966498542	-0.000411195	0.472595643	0.780378053	0.316181183	0.231782849	0.23445908	85	13	70	0.152941176	0.327293665	0.043506344
Alkbh4_chr5_136136146_136141615_+_ENSMUSG00000039754.10_ENSMUSG00000039754.10.unspliced	protein_coding	5470	0.974696	7.16836	0.6833415	0.912968991	-0.09432442	0.042701973	0.095985456	0.137259454	0.232572186	0.155600671	75	27	46	0.36	0.234082568	0.039886953
Alkbh5_chr11_60536381_60558512_+_ENSMUSG00000042650.3_ENSMUSG00000042650.3.unspliced	protein_coding	22132	3.996635	45.6465	1.516735	0.967840734	0.209149411	0.520038395	0.619343353	0.108780495	0.237916422	0.236565413	76	18	54	0.236842105	0.243241402	0.091731203
Alkbh6_chr7_30308717_30314304_+_ENSMUSG00000042831.13_ENSMUSG00000042831.13.unspliced	protein_coding	5588	1.0211765	10.66927	0.6196605	0.945109016	0.165061589	0.349068896	0.273235928	0.130520887	0.047407266	0.03019071	82	25	52	0.304878049	0.191246395	-0.000156395
Alkbh7_chr17_56997339_56999322_+_ENSMUSG00000002661.14_ENSMUSG00000002661.14.unspliced	protein_coding	1984	0.5893895	5.487955	0.1565923	0.972257775	-0.103614565	0.294203905	0.237115075	-0.062399318	-0.01039937	0.03484263	82	45	36	0.548780488	0.253389848	0.00128787
Alkbh8_chr9_3335140_3391154_+_ENSMUSG00000025899.14_ENSMUSG00000025899.14.unspliced	protein_coding	56015	1.34493	11.534705	0.2994005	0.9747002	-0.219578151	0.127029698	0.272196502	0.230730203	0.217679396	0.300064592	64	29	34	0.453125	0.201142349	-0.006832154
Alms1_chr6_85587531_85702753_+_ENSMUSG00000063810.7_ENSMUSG00000063810.7.unspliced	protein_coding	115223	0.594082	6.93946	0.134245	0.981021968	0.124086833	0.412934962	0.547722557	0.267530794	0.27301651	0.192107301	66	6	59	0.090909091	0.142942163	-0.019261186
Alms1-ps1_chr6_85721925_85756526_+_ENSMUSG00000090256.1_ENSMUSG00000090256.1.unspliced	others	34602	0.2051405	1.19454	0.03834795	0.968895835	0.261353087	0.530245315	0.61702286	0.044243442	0.008920109	0.033205387	NA	NA	NA	NA	NA	NA
Alms1-ps2_chr6_85774393_85804057_+_ENSMUSG00000090098.7_ENSMUSG00000090098.7.unspliced	others	29665	0.100531	0.7962735	0.025411	0.969074505	-0.087616905	-0.021687822	0.15789821	0.510389873	0.312163772	0.271408615	67	15	52	0.223880597	0.291603075	0.002560961
Alox12_chr11_70241457_70255353_-_ENSMUSG00000000320.10_ENSMUSG00000000320.10.unspliced	protein_coding	13897	0.105186	1.676475	0.0952705	0.946227887	-0.070638652	0.484974762	0.579751753	0.05686025	0.155514389	0.181977907	60	25	30	0.416666667	0.147378318	-0.032058734
Alox15_chr11_70344152_70352031_-_ENSMUSG00000018924.6_ENSMUST00000019068.6	protein_coding	2409	0.0835207	0.750192	0.054343	0.932454151	-0.054180453	-0.151943523	-0.153514678	0.069865402	-0.014580528	0.15141854	NA	NA	NA	NA	NA	NA
Alox5_chr6_116410077_116461178_-_ENSMUSG00000025701.12_ENSMUSG00000025701.12.unspliced	protein_coding	51102	0.20706	1.4142815	0.0386566	0.973394187	0.18891199	0.735174979	0.795475294	0.071506456	0.074833138	0.085561529	72	27	40	0.375	0.102549767	0.020641788
Aloxe3_chr11_69125896_69149115_+_ENSMUSG00000020892.10_ENSMUSG00000020892.10.unspliced	protein_coding	23220	0.2301815	2.4036	0.13735425	0.945943832	-0.116344382	0.150208671	0.355023173	0.120884414	0.00601258	0.027788014	NA	NA	NA	NA	NA	NA
Alpk1_chr3_127670310_127780527_-_ENSMUSG00000028028.11_ENSMUST00000198955.4	protein_coding	4498	0.115873	0.870034	0.0415382	0.954432353	0.742638408	0.426947252	0.243107708	0.031359665	-0.032782414	0.012108188	39	21	17	0.538461538	0.1374558	0.01364015
Alpk3_chr7_81057600_81105612_+_ENSMUSG00000038763.12_ENSMUSG00000038763.12.unspliced	protein_coding	48013	0.07894185	0.5287385	0.019452145	0.96451573	0.174618584	0.398789073	0.274353067	0.070513587	0.248437096	0.220247431	53	21	30	0.396226415	0.104445786	0.000452801
Alpl_chr4_137741733_137796384_-_ENSMUSG00000028766.10_ENSMUSG00000028766.10.unspliced	protein_coding	54652	0.171347	1.879855	0.05273265	0.972713967	-0.058610881	0.376693304	0.411470122	0.076210655	0.083192182	0.152716424	52	23	27	0.442307692	0.191306669	-0.03149976
Als2_chr1_59162926_59237231_-_ENSMUSG00000026024.14_ENSMUSG00000026024.14.unspliced	protein_coding	74306	0.8660295	10.7777	0.251848	0.977166063	-0.043220426	0.103800113	0.331640291	0.278580281	0.332465884	0.343038648	75	6	67	0.08	0.238090717	0.070174958
Als2cl_chr9_110879870_110900530_+_ENSMUSG00000044037.15_ENSMUSG00000044037.15.unspliced	protein_coding	20661	1.961935	24.05645	0.6789965	0.972549657	-0.088973823	0.063884393	0.102609248	0.136880498	0.27060501	0.295813722	71	19	50	0.267605634	0.274712853	0.113071578
Als2cl_chr9_110879870_110900530_+_ENSMUSG00000044037.15_ENSMUST00000130386.7	protein_coding	5056	7.097015	43.95865	7.710685	0.850768643	-0.030491805	-0.105512532	-0.107137656	0.059305828	0.145407737	0.127841573	NA	NA	NA	NA	NA	NA
Als2cl_chr9_110879870_110900530_+_ENSMUSG00000044037.15_ENSMUST00000155014.1	protein_coding	5150	7.16498	16.61085	5.157995	0.763056102	-0.119851598	-0.092195807	-0.184184583	0.090584753	0.167861282	0.160992345	NA	NA	NA	NA	NA	NA
Alx3_chr3_107595031_107605776_+_ENSMUSG00000014603.3_ENSMUSG00000014603.3.unspliced	protein_coding	10746	0.2749635	0.6137965	0.07195655	0.895069296	0.580151922	0.619728709	0.46395051	0.097912149	0.100688776	0.127860237	43	20	21	0.465116279	0.115007006	0.001832
Alyref_chr11_120592121_120598365_-_ENSMUSG00000025134.2_ENSMUSG00000025134.2.unspliced	protein_coding	6245	2.16122	27.08245	0.45104	0.983618495	-0.049115437	-0.109305463	-0.131006772	0.087759258	0.147898651	0.207868889	63	19	43	0.301587302	0.234043094	0.118723866
Amacr_chr15_10981756_10996626_+_ENSMUSG00000022244.7_ENSMUSG00000022244.7.unspliced	protein_coding	14871	0.462241	4.298405	0.274847	0.939901191	0.041148807	0.136400041	0.572602926	0.185832884	0.227290617	0.271545283	101	15	80	0.148514851	0.250193485	0.133251418
Ambra1_chr2_91730134_91918849_+_ENSMUSG00000040506.16_ENSMUSG00000040506.16.unspliced	protein_coding	188716	2.40146	30.2342	0.4670855	0.984786126	-0.080620514	0.220105733	0.470463185	0.292048857	0.30250262	0.251684487	NA	NA	NA	NA	NA	NA
Amd-ps7_chr17_94803193_94803818_+_ENSMUSG00000117642.1_ENSMUST00000234672.1.monoexonic.unspliced	others	626	2.06143	13.89616	0.339552	0.976147874	0.662222404	0.480461816	0.326346435	0.085456631	0.204056441	0.165144265	NA	NA	NA	NA	NA	NA
Amd1_chr10_40287458_40302188_-_ENSMUSG00000075232.6_ENSMUSG00000075232.6.unspliced	protein_coding	14731	5.565015	56.58615	1.872385	0.967970716	-0.101528394	0.242815636	0.455001617	0.139337341	0.48202054	0.445058032	50	15	32	0.3	0.303587593	0.014005357
Amdhd2_chr17_24155833_24163766_-_ENSMUSG00000036820.12_ENSMUSG00000036820.12.unspliced	protein_coding	7934	2.062295	28.8367	0.845206	0.971524538	-0.105668527	0.012857881	0.319858272	0.198825535	0.280138385	0.297781821	83	6	73	0.072289157	0.213352874	0.049328788
Amdhd2_chr17_24155833_24163766_-_ENSMUSG00000036820.12_ENSMUST00000129523.2	protein_coding	1526	0.25244835	2.989075	0	1	-0.062630467	-0.045790062	0.030068454	0.155473621	0.188615271	0.165225713	NA	NA	NA	NA	NA	NA
Amer1_chrX_95420318_95444872_-_ENSMUSG00000050332.7_ENSMUSG00000050332.7.unspliced	protein_coding	24555	0.1723635	2.130345	0.0191726	0.99108051	0.059275669	0.544742756	0.655074715	0.253508303	0.323347197	0.290317309	58	9	46	0.155172414	0.155817993	-0.028074511
Amfr_chr8_93971588_94012842_-_ENSMUSG00000031751.14_ENSMUSG00000031751.14.unspliced	protein_coding	41255	1.598475	20.3888	0.3989265	0.980809518	-0.050749535	0.350739251	0.641799939	0.073248112	0.207283081	0.286494624	66	23	40	0.348484848	0.127706728	0.059136285
Amh_chr10_80805243_80807648_+_ENSMUSG00000035262.5_ENSMUSG00000035262.5.unspliced	protein_coding	2406	0.282243	3.227215	0.02153715	0.993370639	-0.021757168	-0.126209804	-0.106248496	0.123419375	0.323366573	0.350513465	NA	NA	NA	NA	NA	NA
Amh_chr10_80805243_80807648_+_ENSMUSG00000035262.5_ENSMUST00000036016.5	protein_coding	1670	0.2213885	1.1269155	0.1870925	0.857616925	-0.105294589	-0.07369293	-0.079967737	0.108065859	0.195510449	0.221957136	NA	NA	NA	NA	NA	NA
Amigo1_chr3_108186335_108192286_+_ENSMUSG00000050947.9_ENSMUSG00000050947.9.unspliced	protein_coding	5952	0.893644	2.500931	0.3146155	0.88825775	NA	NA	NA	0.337237112	0.399161565	0.2919379	83	18	63	0.21686747	0.195199456	0.020524489
Amigo1_chr3_108186335_108192286_+_ENSMUSG00000050947.9_ENSMUST00000106656.1	protein_coding	5482	0.60397	7.73718	1.667255	0.822716091	-0.088503696	0.333508372	0.115400091	0.33437503	0.38323405	0.276293827	89	16	71	0.179775281	0.253105596	0.029885324
Amigo2_chr15_97244125_97247287_-_ENSMUSG00000048218.6_ENSMUST00000229890.1	protein_coding	2998	3.018415	5.227505	1.661496	0.758819022	0.708094424	0.412597655	0.241488134	0.160096616	0.175654423	0.137511385	66	22	42	0.333333333	0.145310644	0.031925587
Amigo3_chr9_108053159_108055701_+_ENSMUSG00000032593.5_ENSMUST00000085060.2.monoexonic.unspliced	protein_coding	2543	0.492872	0.458722	0.0960505	0.826865066	0.71675915	0.447251292	0.256867466	-0.000913201	0.162197972	0.248015635	31	13	14	0.419354839	0.138705556	-0.033775952
Ammecr1_chrX_142851146_142966728_-_ENSMUSG00000042225.3_ENSMUSG00000042225.3.unspliced	protein_coding	115583	0.334043	4.84509	0.0589396	0.987981394	-0.137613693	0.236492767	0.547012988	0.324763406	0.174161078	0.133427175	66	21	43	0.318181818	0.103080372	-0.009834161
Ammecr1l_chr18_31759826_31782743_+_ENSMUSG00000041915.9_ENSMUSG00000041915.9.unspliced	protein_coding	22918	2.960815	32.5665	1.0945385	0.96748352	0.423220803	0.914546828	0.686910938	0.346717821	0.408107455	0.345271112	77	19	56	0.246753247	0.265112439	0.10568508
Amn1_chr6_149157147_149188712_-_ENSMUSG00000068250.13_ENSMUSG00000068250.13.unspliced	protein_coding	31566	0.444087	2.246525	0.0789658	0.966043383	0.025861905	0.559162795	0.58461412	0.018155457	0.261188433	0.243289853	49	14	30	0.285714286	0.171079902	0.037021277
Amot_chrX_145446425_145505181_-_ENSMUSG00000041688.16_ENSMUSG00000041688.16.unspliced	protein_coding	58757	0.624031	5.702225	0.161291	0.972492443	0.088043078	0.347372059	0.556410435	0.067647834	0.130891084	0.145856811	70	36	31	0.514285714	0.24398115	-0.003781818
Amotl1_chr9_14541966_14645056_-_ENSMUSG00000013076.17_ENSMUSG00000013076.17.unspliced	protein_coding	103091	3.42942	46.9692	0.729045	0.984715475	-0.080148817	0.254018378	0.601345559	0.114822491	0.1595994	0.095710723	80	16	59	0.2	0.313783617	-0.030540177
Amotl2_chr9_102716672_102733418_+_ENSMUSG00000032531.15_ENSMUSG00000032531.15.unspliced	protein_coding	16747	7.222965	66.93215	2.577835	0.962914177	0.126737729	0.41514783	0.716335012	0.106997268	0.239562626	0.235151547	67	24	40	0.358208955	0.28919119	0.028050204
Ampd2_chr3_108074062_108086651_-_ENSMUSG00000027889.17_ENSMUSG00000027889.17.unspliced	protein_coding	12590	1.54592	16.059935	0.4033255	0.975501481	-0.195276518	-0.270975489	-0.098912963	0.266946329	0.258450405	0.233780492	98	13	80	0.132653061	0.192866871	-0.025288066
Ampd3_chr7_110768206_110812405_+_ENSMUSG00000005686.17_ENSMUSG00000005686.17.unspliced	protein_coding	44200	0.178906	2.567885	0.03673145	0.985897559	-0.011445236	0.320887132	0.492826564	-0.018604539	0.059234678	0.126365166	83	41	39	0.493975904	0.10367672	-0.033251821
Ampd3_chr7_110768206_110812405_+_ENSMUSG00000005686.17_ENSMUST00000213373.1	protein_coding	3337	0.185114	0.89663	0	1	0.040523301	-0.262376556	-0.385390526	0.043109426	0.132093191	0.120688057	67	27	36	0.402985075	0.152562623	-0.005819182
Amph_chr13_18948205_19150921_+_ENSMUSG00000021314.13_ENSMUSG00000021314.13.unspliced	protein_coding	202717	0.4211425	5.77784	0.082085	0.985992142	-0.032908921	0.530102955	0.708160666	0.216448968	0.277971653	0.293204104	101	20	77	0.198019802	0.320783927	0.0644617
Amt_chr9_108296853_108302302_+_ENSMUSG00000032607.12_ENSMUSG00000032607.12.unspliced	protein_coding	5450	0.9956535	12.78879	0.8734375	0.936069173	-0.107106076	-0.089420592	-0.059665271	-0.000709859	-0.00463765	0.077202199	62	30	30	0.483870968	0.284871436	0.089399167
Amy1_chr3_113555710_113606699_-_ENSMUSG00000074264.12_ENSMUSG00000074264.12.unspliced	protein_coding	50990	0.3832695	4.392485	0.0680963	0.984733761	-0.088304276	0.116985919	0.36622514	0.12906532	0.360866921	0.445445857	46	14	31	0.304347826	0.120756405	-0.031301123
Amz2_chr11_109425946_109452813_+_ENSMUSG00000020610.17_ENSMUSG00000020610.17.unspliced	protein_coding	26868	1.302365	11.49537	1.2079085	0.904913641	-0.160729194	0.243544481	0.14569816	0.207407085	0.136850803	0.048884468	63	15	44	0.238095238	0.315982489	-0.001323731
Anapc1_chr2_128610104_128687391_-_ENSMUSG00000014355.10_ENSMUSG00000014355.10.unspliced	protein_coding	77288	2.437275	33.23015	0.546695	0.983814504	-0.151232716	-0.024166765	0.120563759	0.174688495	0.257606024	0.309598812	77	8	67	0.103896104	0.153927131	0.002717014
Anapc1_chr2_128610104_128687391_-_ENSMUSG00000014355.10_ENSMUST00000110332.1	protein_coding	1214	1.44163	10.55113	0.18545765	0.982726574	-0.142066273	-0.184094403	-0.176098941	0.339791485	0.253442892	0.237628077	NA	NA	NA	NA	NA	NA
Anapc10_chr8_79711820_79779059_+_ENSMUSG00000036977.8_ENSMUSG00000036977.8.unspliced	protein_coding	67240	1.56245	18.96225	0.335266	0.982626469	-0.001939523	0.311476935	0.533764349	0.150857998	0.256720382	0.241215003	67	14	51	0.208955224	0.371295316	0.056351953
Anapc11_chr11_120598421_120608198_+_ENSMUSG00000025135.12_ENSMUSG00000025135.12.unspliced	protein_coding	9778	4.31703	40.34355	2.649105	0.938382382	-0.001560722	0.627006069	0.721956175	0.086491936	0.168287581	0.206006806	58	7	46	0.120689655	0.22008843	-0.014256837
Anapc13_chr9_102626296_102634425_+_ENSMUSG00000035048.13_ENSMUSG00000035048.13.unspliced	protein_coding	8130	0.931047	9.82527	0.4609465	0.955187945	0.062830461	0.647444183	0.835937294	0.076147644	0.041837373	0.081653477	66	18	47	0.272727273	0.365471268	0.168511967
Anapc15_chr7_101863715_101901849_+_ENSMUSG00000030649.18_ENSMUSG00000030649.18.unspliced	protein_coding	38135	0.2750225	2.23755	0.5470285	0.803550699	-0.087837266	-0.042523755	-0.088825966	0.341660232	0.451519345	0.402300982	99	17	80	0.171717172	0.250945279	0.027099206
Anapc16_chr10_59987409_60003135_-_ENSMUSG00000020107.10_ENSMUSG00000020107.10.unspliced	protein_coding	15727	2.003825	19.2329	0.3853075	0.980359699	0.120720418	0.555918798	0.745504	0.115371446	0.164425985	0.295059001	69	25	36	0.362318841	0.160910395	-0.013840158
Anapc2_chr2_25272478_25285915_+_ENSMUSG00000026965.12_ENSMUSG00000026965.12.unspliced	protein_coding	13438	1.746505	27.3712	0.6057675	0.978347635	-0.035260403	-0.11541216	-0.154827822	0.239856937	0.372193687	0.385564557	80	8	68	0.1	0.182626281	0.07971786
Anapc4_chr5_52834012_52867797_+_ENSMUSG00000029176.13_ENSMUSG00000029176.13.unspliced	protein_coding	33786	1.837315	19.4212	0.4677875	0.976480075	-0.091763179	0.163114588	0.202435154	0.246568919	0.331820318	0.383279009	61	6	53	0.098360656	0.266653018	0.032174385
Anapc5_chr5_122787459_122821339_-_ENSMUSG00000029472.13_ENSMUSG00000029472.13.unspliced	protein_coding	33881	2.30857	25.31425	0.8799315	0.966407368	0.057444981	0.13152778	0.421825066	0.047641435	0.164672384	0.200580533	86	37	45	0.430232558	0.298634181	0.016566077
Anapc7_chr5_122421693_122444912_+_ENSMUSG00000029466.11_ENSMUSG00000029466.11.unspliced	protein_coding	23220	1.682875	18.8063	0.576091	0.970277609	-0.181718691	0.311102492	0.289453955	0.181107575	0.218332128	0.220627767	70	25	42	0.357142857	0.329460987	0.022109835
Anapc7_chr5_122421693_122444912_+_ENSMUSG00000029466.11_ENSMUST00000119792.1	protein_coding	3599	0.9820375	6.08068	0.9246125	0.868012292	-0.12884941	-0.240980375	-0.198994207	0.069441774	0.096054178	0.099073845	NA	NA	NA	NA	NA	NA
Ang_chr14_51091150_51102009_+_ENSMUSG00000072115.11_ENSMUSG00000072115.11.unspliced	protein_coding	10860	0.3167585	1.889245	0.134377	0.9335958	-0.040332736	0.507511195	0.515501763	0.355239262	0.418736514	0.323621093	73	10	60	0.136986301	0.185372805	0.000499405
Ang4_chr14_51763878_51773590_-_ENSMUSG00000060615.5_ENSMUSG00000060615.5.unspliced	protein_coding	9713	0.09594045	1.6419737	0.2439835	0.870631476	0.008519319	0.152972561	-0.029243406	0.119031203	0.088816353	0.045302784	NA	NA	NA	NA	NA	NA
Angel1_chr12_86700502_86726460_-_ENSMUSG00000021257.14_ENSMUSG00000021257.14.unspliced	protein_coding	25959	0.325191	3.63192	0.09278165	0.975090179	0.087460096	0.480494575	0.512403944	0.192574182	0.270434436	0.211641928	59	12	45	0.203389831	0.210509752	-0.028212043
Angel2_chr1_190925112_190946962_+_ENSMUSG00000026634.16_ENSMUSG00000026634.16.unspliced	protein_coding	21851	1.31762	12.256445	0.5187995	0.959390249	0.102600831	0.297008688	0.412009531	0.220046255	0.314714519	0.298136313	71	8	60	0.112676056	0.294910982	0.000168
Angpt2_chr8_18690263_18741562_-_ENSMUSG00000031465.6_ENSMUST00000033846.6	protein_coding	3560	0.07745625	2.76258095	0.13262565	0.9541913	-0.107117779	-0.031323	-0.129118306	0.043483508	0.054221846	0.05122658	NA	NA	NA	NA	NA	NA
Angptl6_chr9_20873808_20879727_-_ENSMUSG00000038742.7_ENSMUSG00000038742.7.unspliced	protein_coding	5920	0.120148	1.6385205	0.319485	0.836831408	0.169123023	0.443533816	0.385865101	0.162093698	0.021856988	0.021753334	53	23	29	0.433962264	0.104674342	-0.003057975
Ank_chr15_27466677_27594909_+_ENSMUSG00000022265.7_ENSMUSG00000022265.7.unspliced	protein_coding	128233	0.713481	8.616925	0.1239805	0.985816058	-0.117132178	0.49308959	0.739951302	0.164850372	0.343847606	0.311584351	47	10	31	0.212765957	0.118578986	-0.013383724
Ank1_chr8_22974844_23150497_+_ENSMUSG00000031543.18_ENSMUSG00000031543.18.unspliced	protein_coding	175654	0.0714096	0.698018	0.0212252	0.970489537	-0.038733427	0.442158036	0.481419747	0.119127783	0.189894359	0.15243595	73	25	45	0.342465753	0.132982759	-0.025546787
Ank2_chr3_126921612_127499350_-_ENSMUSG00000032826.19_ENSMUSG00000032826.19.unspliced	protein_coding	577739	0.5105705	6.81665	0.0666162	0.990322007	-0.035035709	0.502054071	0.709999808	-0.035004193	0.115476273	0.188267472	84	23	57	0.273809524	0.148481786	-0.016008421
Ank2_chr3_126921612_127499350_-_ENSMUSG00000032826.19_ENSMUST00000182008.7	protein_coding	2474	1.649155	6.080765	1.732015	0.778310025	-0.086075463	-0.356980593	-0.397464151	0.031891387	0.120663684	0.230184892	77	18	57	0.233766234	0.323318893	0.029628528
Ank2_chr3_126921612_127499350_-_ENSMUSG00000032826.19_ENSMUST00000182064.8	protein_coding	12413	0.969087	2.16593	0.65862	0.766823034	0.418221704	0.358114721	0.16448376	0.0004201	0.035278936	0.164971318	47	14	33	0.29787234	0.093881711	-0.031135866
Ank3_chr10_69398773_70027438_+_ENSMUSG00000069601.14_ENSMUSG00000069601.14.unspliced	protein_coding	628666	0.71182	10.046735	0.12298455	0.98790679	-0.034454853	0.512853561	0.712216696	0.232526949	0.333452845	0.344650165	108	10	90	0.092592593	0.251968349	0.003070435
Ank3_chr10_69398773_70027438_+_ENSMUSG00000069601.14_ENSMUST00000182029.7	protein_coding	3825	1.767985	7.00013	1.01976	0.872846136	-0.106020105	-0.161068006	-0.272940592	0.233819356	0.309816813	0.319861321	NA	NA	NA	NA	NA	NA
Ankfy1_chr11_72690006_72772146_+_ENSMUSG00000020790.14_ENSMUSG00000020790.14.unspliced	protein_coding	82141	3.49285	49.70835	0.8057215	0.984049563	-0.025151689	0.365279215	0.573417816	0.159585291	0.249446239	0.342098817	85	25	55	0.294117647	0.199136906	0.063790378
Ankhd1_chr18_36559987_36658913_+_ENSMUSG00000024483.19_ENSMUSG00000024483.19.unspliced	protein_coding	98927	1.566695	18.43705	0.455907	0.975868944	0.135666677	0.566687251	0.578270049	0.443052161	0.445535151	0.405234369	78	13	65	0.166666667	0.146491278	0.013741525
Ankib1_chr5_3690000_3802925_-_ENSMUSG00000040351.11_ENSMUSG00000040351.11.unspliced	protein_coding	112926	1.150425	13.03454	0.2182315	0.983533142	0.322973581	0.635622688	0.76444923	0.171179703	0.254642202	0.222074104	52	12	36	0.230769231	0.192672861	-0.025086505
Ankle1_chr8_71406010_71409904_+_ENSMUSG00000046295.13_ENSMUSG00000046295.13.unspliced	protein_coding	3895	2.20947	24.4403	0.344572	0.986097487	-0.093661589	-0.175978863	-0.211650035	0.072504029	0.29134878	0.319954218	55	12	41	0.218181818	0.23114461	-0.018710999
Ankle2_chr5_110231004_110256651_+_ENSMUSG00000029501.14_ENSMUSG00000029501.14.unspliced	protein_coding	25648	1.551305	18.05645	0.5112205	0.972467171	-0.070897047	0.584261078	0.476640892	0.220656638	0.311135447	0.278633778	82	18	63	0.219512195	0.221768496	0.100683295
Ankmy2_chr12_36157114_36197291_+_ENSMUSG00000036188.4_ENSMUSG00000036188.4.unspliced	protein_coding	40178	0.677108	8.255965	0.166686	0.980209794	-0.042271307	0.459448927	0.532614233	0.089657253	0.126802066	0.117587972	86	28	53	0.325581395	0.192625729	0.012863454
Ankra2_chr13_98263074_98274754_+_ENSMUSG00000021661.16_ENSMUSG00000021661.16.unspliced	protein_coding	11681	0.9641125	9.088245	0.353805	0.962528794	0.133220568	0.338855518	0.465194602	0.154952236	0.266863991	0.310814887	53	13	38	0.245283019	0.283968693	0.031115575
Ankra2_chr13_98263074_98274754_+_ENSMUSG00000021661.16_ENSMUST00000150916.8	protein_coding	1028	0.112336	1.58276	0	1	-0.099420541	-0.064544324	-0.165238931	0.109342759	0.193155274	0.22614347	NA	NA	NA	NA	NA	NA
Ankrd10_chr8_11611583_11635757_-_ENSMUSG00000031508.14_ENSMUSG00000031508.14.unspliced	protein_coding	24175	6.7575	44.6443	3.61625	0.925068198	-0.013158476	0.341391844	0.640317504	0.228187239	0.258113177	0.27364258	60	15	44	0.25	0.374370561	0.087818502
Ankrd11_chr8_122883822_123042277_-_ENSMUSG00000035569.17_ENSMUSG00000035569.17.unspliced	protein_coding	158456	6.4537	89.8297	1.791955	0.980441796	-0.095996926	0.09150625	0.408504617	0.191750287	0.384200362	0.448825207	76	18	54	0.236842105	0.169334492	0.082269745
Ankrd12_chr17_65965698_66077089_-_ENSMUSG00000034647.15_ENSMUSG00000034647.15.unspliced	protein_coding	111392	0.8216245	9.590715	0.129729	0.986654005	0.225878436	0.727600152	0.810088089	0.111593355	0.305146855	0.375177061	60	7	51	0.116666667	0.193009793	-0.01804715
Ankrd12_chr17_65965698_66077089_-_ENSMUSG00000034647.15_ENSMUST00000038116.12	protein_coding	10821	2.644085	9.78564	2.4111	0.802316029	0.701833139	0.461558588	0.27157503	0.223168744	0.371482399	0.266780825	67	23	39	0.343283582	0.124287394	0.00753293
Ankrd13a_chr5_114774677_114806200_+_ENSMUSG00000041870.16_ENSMUSG00000041870.16.unspliced	protein_coding	31524	0.956792	11.83323	0.2918115	0.975933155	0.029871534	0.414149414	0.682651442	0.09595134	0.085949713	0.056300306	NA	NA	NA	NA	NA	NA
Ankrd13b_chr11_77470485_77489678_-_ENSMUSG00000037907.16_ENSMUSG00000037907.16.unspliced	protein_coding	19194	0.3202365	2.80034	0.0898067	0.968926595	-0.267311878	0.353650773	0.572923051	0.259933309	0.333821612	0.424270166	66	9	55	0.136363636	0.141114308	0.035088816
Ankrd13c_chr3_157947239_158008034_+_ENSMUSG00000039988.14_ENSMUSG00000039988.14.unspliced	protein_coding	60796	2.914945	31.14295	0.589035	0.981437184	0.304107712	0.561420838	0.576376474	0.083193628	0.143938597	0.144715135	64	19	41	0.296875	0.227985989	0.067940204
Ankrd13d_chr19_4270180_4283137_-_ENSMUSG00000005986.16_ENSMUSG00000005986.16.unspliced	protein_coding	12958	0.916402	10.837	0.366392	0.967296333	-0.10457436	0.071121143	0.144980738	0.176638251	0.362810659	0.378665339	41	4	37	0.097560976	0.174830105	-0.032292076
Ankrd16_chr2_11777876_11790329_+_ENSMUSG00000047909.11_ENSMUSG00000047909.11.unspliced	protein_coding	12454	4.17754	27.89155	2.556465	0.916038369	0.376556995	0.534201763	0.641968831	0.373354197	0.344847806	0.334624207	88	13	73	0.147727273	0.396103631	0.150892654
Ankrd17_chr5_90227166_90366577_-_ENSMUSG00000055204.15_ENSMUSG00000055204.15.unspliced	protein_coding	139412	5.521385	71.8597	1.061405	0.985444475	-0.11747414	0.241257906	0.467298421	0.29065817	0.3529402	0.406109466	75	7	66	0.093333333	0.198966607	0.078165702
Ankrd23_chr1_36530188_36536883_-_ENSMUSG00000067653.12_ENSMUSG00000067653.12.unspliced	protein_coding	6696	0.0771033	0.1508645	0	1	-0.004855655	0.125429642	0.170267754	0.366139228	0.373681247	0.410233153	73	5	66	0.068493151	0.293479293	0.051961423
Ankrd23_chr1_36530188_36536883_-_ENSMUSG00000067653.12_ENSMUST00000193083.5	protein_coding	2277	0.5102195	3.404435	0.1650135	0.953770589	-0.046249833	-0.105089565	-0.123717952	0.118360537	0.28837426	0.305460959	90	30	56	0.333333333	0.273335569	0.014993141
Ankrd23_chr1_36530188_36536883_-_ENSMUSG00000067653.12_ENSMUST00000194853.2	protein_coding	1073	0.76551	1.528935	0	1	-0.134214723	-0.21425323	-0.23620069	0.096806503	0.221389785	0.25517148	73	32	40	0.438356164	0.332378211	0.058245692
Ankrd24_chr10_81628540_81647610_+_ENSMUSG00000054708.17_ENSMUSG00000054708.17.unspliced	protein_coding	19071	0.6931095	6.43959	0.294951	0.956203251	0.13059321	0.275729376	0.060400137	0.209608016	0.363406962	0.341473417	76	14	59	0.184210526	0.125028579	0.010466358
Ankrd24_chr10_81628540_81647610_+_ENSMUSG00000054708.17_ENSMUST00000119336.7	protein_coding	3561	1.514625	9.966255	1.65964	0.857246259	0.351438905	0.110706261	-0.000433282	0.147732801	0.322123299	0.265286242	83	18	63	0.21686747	0.30702785	0.058057564
Ankrd26_chr6_118501308_118562226_-_ENSMUSG00000007827.10_ENSMUSG00000007827.10.unspliced	protein_coding	60919	0.587971	9.026705	0.165737	0.981970297	-0.05500452	0.068368451	0.346576598	0.224814802	0.196443995	0.241211001	74	19	53	0.256756757	0.184215566	0.022125244
Ankrd27_chr7_35586244_35639226_+_ENSMUSG00000034867.16_ENSMUSG00000034867.16.unspliced	protein_coding	52983	0.888202	12.356155	0.2972885	0.976505328	0.31204871	0.616738651	0.649837112	0.207822284	0.31951371	0.344226267	73	7	65	0.095890411	0.174903491	-0.008780768
Ankrd27_chr7_35586244_35639226_+_ENSMUSG00000034867.16_ENSMUST00000186245.6	protein_coding	1926	3.553865	25.16343	3.97859	0.863475833	-0.138206575	-0.092344027	-0.197239625	0.221476643	0.250663077	0.283072095	NA	NA	NA	NA	NA	NA
Ankrd28_chr14_31698768_31830651_-_ENSMUSG00000014496.8_ENSMUSG00000014496.8.unspliced	protein_coding	131884	1.833465	22.885	0.346916	0.985067267	-0.146955652	0.297060201	0.529428284	0.197264161	0.335728662	0.357465516	58	3	54	0.051724138	0.139797828	-0.025643739
Ankrd33b_chr15_31291478_31367726_-_ENSMUSG00000022237.17_ENSMUSG00000022237.17.unspliced	protein_coding	76249	0.521657	7.34914	0.08997665	0.987904928	-0.176612027	0.428784911	0.583832972	0.234406889	0.232736495	0.263176171	76	29	42	0.381578947	0.166451611	-0.010663634
Ankrd33b_chr15_31291478_31367726_-_ENSMUSG00000022237.17_ENSMUST00000110410.9	protein_coding	2070	0.658665	0.937355	0.081125	0.920346988	0.71257051	0.409470528	0.222026603	0.11124685	0.286659145	0.321370129	82	29	48	0.353658537	0.224896609	0.027846731
Ankrd34b_chr13_92425896_92441658_+_ENSMUSG00000045034.12_ENSMUSG00000045034.12.unspliced	protein_coding	15763	0.07683415	0.8406635	0.0078147	0.990789746	-0.057494814	-0.126700631	0.22047652	0.112801409	0.070023231	0.040156267	NA	NA	NA	NA	NA	NA
Ankrd37_chr8_45996902_46005707_-_ENSMUSG00000050914.16_ENSMUSG00000050914.16.unspliced	protein_coding	8806	0.191995	2.2469	0.0831226	0.96432541	-0.162568013	-0.225228139	-0.212443819	0.231297704	0.257495378	0.206907271	77	8	65	0.103896104	0.277886389	0.00323672
Ankrd39_chr1_36537507_36547445_-_ENSMUSG00000079610.9_ENSMUSG00000079610.9.unspliced	protein_coding	9939	0.775996	9.24494	0.2886515	0.969722691	-0.057685982	0.058479614	0.35986267	0.119110878	0.160997864	0.236867509	79	25	50	0.316455696	0.215821721	0.077444854
Ankrd39_chr1_36537507_36547445_-_ENSMUSG00000079610.9_ENSMUST00000194894.3	protein_coding	664	1.563865	1.149782	0.076448	0.937656068	0.15736778	0.04887505	-0.13631732	0.244499719	0.27587226	0.18733556	NA	NA	NA	NA	NA	NA
Ankrd40_chr11_94328001_94341841_+_ENSMUSG00000020864.13_ENSMUSG00000020864.13.unspliced	protein_coding	13841	3.455075	28.6039	1.41725	0.952791615	-0.113967713	0.005525667	0.127657053	0.166033821	0.12746092	0.153803507	NA	NA	NA	NA	NA	NA
Ankrd42_chr7_92581723_92637142_-_ENSMUSG00000041343.19_ENSMUSG00000041343.19.unspliced	protein_coding	55420	0.4140785	4.57755	0.127103	0.972983555	0.093277779	0.077880535	0.205317582	0.214727643	0.309449789	0.192317307	71	29	41	0.408450704	0.268372196	0.082187601
Ankrd44_chr1_54645340_54926387_-_ENSMUSG00000052331.14_ENSMUSG00000052331.14.unspliced	protein_coding	281048	0.1312505	1.6949065	0.01960175	0.98856713	-0.096998509	0.217286169	0.528067509	-0.002483666	0.097315386	0.079179163	70	38	29	0.542857143	0.060034321	-0.016297784
Ankrd46_chr15_36477668_36496820_-_ENSMUSG00000048307.8_ENSMUSG00000048307.8.unspliced	protein_coding	19153	1.15617	12.222405	0.371928	0.970468623	0.019790084	0.625681532	0.758801519	0.072363073	0.181724689	0.310317243	73	32	36	0.438356164	0.31552419	0.063769824
Ankrd49_chr9_14779618_14784856_-_ENSMUSG00000031931.4_ENSMUSG00000031931.4.unspliced	protein_coding	5239	2.60409	18.2132	1.342855	0.931333032	0.046082452	0.22363097	0.38255844	0.394430844	0.36107909	0.23562318	97	24	70	0.24742268	0.261694824	0.022435122
Ankrd49_chr9_14779618_14784856_-_ENSMUSG00000031931.4_ENSMUST00000214456.1	protein_coding	3207	0.8271075	8.217985	0.00706055	0.999141579	0.707468165	0.516016314	0.332613149	0.356259146	0.389058502	0.255211347	75	17	56	0.226666667	0.318128066	0.019434401
Ankrd50_chr3_38449259_38484844_-_ENSMUSG00000044864.16_ENSMUSG00000044864.16.unspliced	protein_coding	35586	1.67283	10.789695	0.987158	0.916178117	0.602075136	0.536392115	0.614148378	0.459951177	0.370658852	0.259553514	96	10	83	0.104166667	0.183608811	0.022721264
Ankrd52_chr10_128377115_128408704_+_ENSMUSG00000014498.9_ENSMUSG00000014498.9.unspliced	protein_coding	31590	1.220355	12.4607	0.9923755	0.926234302	-0.140745523	0.51649894	0.373270121	0.320523354	0.420716868	0.432982069	82	6	74	0.073170732	0.327811868	0.073257722
Ankrd52_chr10_128377115_128408704_+_ENSMUSG00000014498.9_ENSMUST00000014642.9	protein_coding	6620	8.319035	21.14965	5.771505	0.78561451	-0.16030916	-0.0375762	-0.11970381	0.407088321	0.337242616	0.30475626	NA	NA	NA	NA	NA	NA
Ankrd54_chr15_79053094_79062893_-_ENSMUSG00000033055.12_ENSMUSG00000033055.12.unspliced	protein_coding	9800	0.914104	11.976385	0.340457	0.972358418	0.001302888	0.119841444	0.248362238	0.122432934	0.218877026	0.140648083	60	24	32	0.4	0.252787674	0.003816738
Ankrd6_chr4_32804035_32950841_-_ENSMUSG00000040183.13_ENSMUSG00000040183.13.unspliced	protein_coding	146807	0.722721	9.80996	0.1435535	0.985577605	-0.10280489	0.395282529	0.6692732	0.200237316	0.355414896	0.353862403	82	12	65	0.146341463	0.120407173	0.060505679
Ankrd6_chr4_32804035_32950841_-_ENSMUSG00000040183.13_ENSMUST00000084749.7	protein_coding	4573	0.247332985	3.341665	0.000795245	0.999762078	-0.110398369	-0.096255833	-0.186032608	0.069532376	0.232995742	0.312567384	89	42	42	0.471910112	0.180749975	0.029216529
Ankrd65_chr4_155790439_155799503_+_ENSMUSG00000078487.8_ENSMUSG00000078487.8.unspliced	protein_coding	9065	0.06769405	0.4179625	0.04152055	0.909636384	0.105844669	0.085853619	-0.094587136	-0.016541098	-0.016445974	0.050974509	NA	NA	NA	NA	NA	NA
Ankrd9_chr12_110975353_110979040_-_ENSMUSG00000037904.14_ENSMUSG00000037904.14.unspliced	protein_coding	3688	0.289515	3.01705	0.161112	0.949306549	NA	NA	NA	0.248779188	0.232356994	0.289984401	88	25	59	0.284090909	0.174222716	-0.008370355
Anks1_chr17_27909306_28062775_+_ENSMUSG00000024219.16_ENSMUSG00000024219.16.unspliced	protein_coding	153470	1.18065	16.35337	0.2202285	0.986712089	0.153520687	0.122244925	0.322369475	0.152365219	0.300409998	0.274074384	79	40	37	0.506329114	0.190443043	-0.019498788
Anks1b_chr10_89873509_90973300_+_ENSMUSG00000058589.14_ENSMUSG00000058589.14.unspliced	protein_coding	1099792	0.189687	3.47311	0.04946515	0.985957674	-0.105605214	0.194236482	0.485079443	0.156111832	0.157998104	0.192293055	55	11	41	0.2	0.159791528	-0.017498214
Anks1b_chr10_89873509_90973300_+_ENSMUSG00000058589.14_ENSMUST00000099368.10	protein_coding	2799	1.82269	25.173245	1.3010395	0.950856481	-0.16798915	-0.188330506	-0.292680675	0.206372388	0.207461073	0.196284928	70	17	52	0.242857143	0.134393429	-0.012436948
Anks3_chr16_4941436_4964205_-_ENSMUSG00000022515.6_ENSMUSG00000022515.6.unspliced	protein_coding	22770	1.99644	20.3132	0.7037175	0.966516617	-0.011364723	0.346259872	0.634745148	0.308136737	0.345734729	0.381860652	93	18	72	0.193548387	0.111871798	0.095236496
Anks6_chr4_47015669_47057427_-_ENSMUSG00000066191.12_ENSMUSG00000066191.12.unspliced	protein_coding	41759	0.306648	3.73336	0.0558016	0.985273365	-0.003438725	0.344930598	0.506032607	0.167759892	0.261183395	0.33579046	56	12	39	0.214285714	0.138447375	-0.025361521
Ankzf1_chr1_75192151_75199387_+_ENSMUSG00000026199.17_ENSMUSG00000026199.17.unspliced	protein_coding	7237	1.660125	20.2777	0.8269415	0.960817079	-0.028435333	-0.08552662	-0.129701137	0.105953629	0.20060502	0.353528873	43	11	32	0.255813953	0.247327165	-0.000846754
Ankzf1_chr1_75192151_75199387_+_ENSMUSG00000026199.17_ENSMUST00000127625.2	protein_coding	1167	1.65934	5.0058	0.9576955	0.839407022	0.61768498	0.342321713	0.161219144	0.070948163	0.108696715	0.13753145	NA	NA	NA	NA	NA	NA
Anln_chr9_22332012_22389188_-_ENSMUSG00000036777.8_ENSMUSG00000036777.8.unspliced	protein_coding	57177	3.03384	38.6758	0.915741	0.976870287	-0.157406877	0.051639569	0.213432538	0.175771277	0.289282611	0.259796831	NA	NA	NA	NA	NA	NA
Ano10_chr9_122175874_122294423_-_ENSMUSG00000037949.8_ENSMUSG00000037949.8.unspliced	protein_coding	118550	0.454834	7.83792	0.09130545	0.988484947	0.033292768	0.591497302	0.768794597	0.067209677	0.134828861	0.294089879	98	38	55	0.387755102	0.271039578	-0.008548524
Ano10_chr9_122175874_122294423_-_ENSMUSG00000037949.8_ENSMUST00000216670.1	protein_coding	2108	0.063354	13.718595	0.2626905	0.981211277	-0.14424878	-0.165329	-0.240450162	0.257022349	0.129708256	0.096185486	NA	NA	NA	NA	NA	NA
Ano6_chr15_95790843_95974751_+_ENSMUSG00000064210.7_ENSMUSG00000064210.7.unspliced	protein_coding	183909	1.307395	17.91089	0.1908635	0.989456077	-0.103283075	0.409849698	0.722380085	0.130285696	0.179326292	0.266814787	77	21	53	0.272727273	0.209432343	0.012251236
Ano6_chr15_95790843_95974751_+_ENSMUSG00000064210.7_ENSMUST00000227791.1	protein_coding	3149	6.28057	28.17955	5.7667	0.83012262	-0.092531417	-0.332340132	-0.469323885	0.14234019	0.13599719	0.187737745	NA	NA	NA	NA	NA	NA
Ano8_chr8_71476019_71485963_-_ENSMUSG00000034863.9_ENSMUSG00000034863.9.unspliced	protein_coding	9945	1.02769	10.84321	0.4412655	0.960896233	0.64886692	0.501197259	0.3658768	0.233968416	0.317708555	0.291804489	NA	NA	NA	NA	NA	NA
Ano9_chr7_141101212_141117806_-_ENSMUSG00000054662.8_ENSMUSG00000054662.8.unspliced	protein_coding	16595	0.1077487	1.090585	0.0247843	0.977779288	-0.245996454	-0.149832593	-0.214422903	-0.033183367	0.036949691	0.108967015	74	41	32	0.554054054	0.184476868	-0.014796659
Ano9_chr7_141101212_141117806_-_ENSMUSG00000054662.8_ENSMUST00000067836.8	protein_coding	3019	0.5327785	5.65159	0.6587715	0.895604792	-0.115425742	-0.190165394	-0.228873392	-0.062074091	0.054761929	0.133813666	97	52	41	0.536082474	0.11098256	-0.010489392
Anp32a_chr9_62341293_62378812_+_ENSMUSG00000032249.14_ENSMUSG00000032249.14.unspliced	protein_coding	37520	1.003585	11.69011	0.339271	0.971796471	-0.008293459	-0.072391407	0.067399628	0.082122323	0.148236803	0.108666065	79	30	44	0.379746835	0.223895855	0.138491324
Anp32b_chr4_46450902_46472657_+_ENSMUSG00000028333.10_ENSMUSG00000028333.10.unspliced	protein_coding	21756	14.9299	132.3912	3.36039	0.975246036	-0.049831287	0.406922736	0.667140008	0.07522473	0.280125231	0.257949703	127	65	58	0.511811024	0.436141032	0.20956291
Anp32e_chr3_95929246_95947390_+_ENSMUSG00000015749.12_ENSMUSG00000015749.12.unspliced	protein_coding	18145	1.355135	13.99579	0.509231	0.964892777	0.025078252	0.271753097	0.474086523	0.138937797	0.153503383	0.153696983	51	8	41	0.156862745	0.393149776	0.179470699
Anpep_chr7_79821803_79861059_-_ENSMUSG00000039062.15_ENSMUSG00000039062.15.unspliced	protein_coding	39257	0.0626829	0.6433245	0.0263328	0.9606772	0.454835169	0.32180779	0.366468106	0.075803156	0.109814869	0.090256888	70	28	39	0.4	0.204353883	-0.030095716
Antxr2_chr5_97882783_98031043_-_ENSMUSG00000029338.13_ENSMUSG00000029338.13.unspliced	protein_coding	148261	0.2164505	2.07206	0.0574859	0.97300556	-0.019109211	0.201602028	0.475246207	0.098138779	0.013538674	0.036416309	74	15	54	0.202702703	0.226926991	-0.013474403
Antxr2_chr5_97882783_98031043_-_ENSMUSG00000029338.13_ENSMUST00000199088.1	protein_coding	2739	0.4872985	3.135345	0.2410305	0.92861265	-0.145008688	-0.201420721	-0.315195962	0.150245839	0.018134754	0.033885232	88	22	59	0.25	0.126641808	-0.027819693
Anxa1_chr19_20373428_20390944_-_ENSMUSG00000024659.15_ENSMUSG00000024659.15.unspliced	protein_coding	17517	0.388207	4.40672	0.04324765	0.990281356	-0.032555376	0.585595493	0.685530843	-0.067142	-0.005557268	0.090585558	98	53	43	0.540816327	0.268451575	0.084713294
Anxa11_chr14_25842156_25886804_+_ENSMUSG00000021866.15_ENSMUSG00000021866.15.unspliced	protein_coding	44649	1.26216	12.78843	0.2515175	0.980711771	-0.119392197	0.134839781	0.508504608	0.073654043	0.19384305	0.282694656	47	5	40	0.106382979	0.243422358	0.023172003
Anxa2_chr9_69453620_69491795_+_ENSMUSG00000032231.14_ENSMUSG00000032231.14.unspliced	protein_coding	38176	1.554015	21.23285	0.2842195	0.986790975	-0.051933662	0.686703635	0.803398106	-0.026364817	0.025749949	0.139160426	82	30	46	0.365853659	0.279364753	0.093098012
Anxa3_chr5_96793339_96845966_+_ENSMUSG00000029484.12_ENSMUSG00000029484.12.unspliced	protein_coding	52628	2.033595	20.6604	0.487253	0.976959476	-0.056438437	0.603053092	0.749267356	0.100306385	0.245214856	0.29034361	60	10	47	0.166666667	0.273080544	0.046469428
Anxa3_chr5_96793339_96845966_+_ENSMUSG00000029484.12_ENSMUST00000198631.1	protein_coding	1523	4.512445	45.68505	2.205515	0.953946774	-0.07948251	0.631635958	0.604449146	0.329679963	0.242106983	0.120522741	NA	NA	NA	NA	NA	NA
Anxa4_chr6_86736840_86793584_-_ENSMUSG00000029994.17_ENSMUSG00000029994.17.unspliced	protein_coding	56745	1.069535	13.2861	0.196399	0.985433042	0.085810807	0.759363334	0.686492237	0.257798386	0.247443175	0.15654329	78	24	48	0.307692308	0.224388092	0.010974022
Anxa5_chr3_36448923_36475894_-_ENSMUSG00000027712.13_ENSMUSG00000027712.13.unspliced	protein_coding	26972	2.828375	33.88575	0.489129	0.985770743	-0.055762476	0.138998216	0.38556487	0.021991351	-0.006741216	0.007897648	66	16	48	0.242424242	0.373107369	0.068598616
Anxa6_chr11_54979108_55033445_-_ENSMUSG00000018340.13_ENSMUSG00000018340.13.unspliced	protein_coding	54338	0.800493	11.42765	0.17469	0.984943554	0.019803974	0.583328729	0.829956412	-0.021465151	0.023801142	0.110123058	79	30	45	0.379746835	0.304112631	0.061714876
Anxa7_chr14_20455260_20480133_-_ENSMUSG00000021814.17_ENSMUSG00000021814.17.unspliced	protein_coding	24874	2.43394	24.7032	0.9607505	0.962564201	-0.183704503	0.425000436	0.408907595	0.01503915	0.118574918	0.13661187	76	25	48	0.328947368	0.221546351	0.033514539
Anxa9_chr3_95296096_95307176_-_ENSMUSG00000015702.13_ENSMUSG00000015702.13.unspliced	protein_coding	11081	0.4942525	8.622415	0.192925	0.978114854	-0.155493939	0.220782815	0.038628851	0.097698046	0.329052404	0.381481026	88	22	62	0.25	0.171721524	0.020096152
Anxa9_chr3_95296096_95307176_-_ENSMUSG00000015702.13_ENSMUST00000015846.8	protein_coding	1851	2.090835	12.1868	1.175925001	0.911999611	0.281071205	0.096123774	0.023479761	0.063708827	0.136718292	0.157849052	NA	NA	NA	NA	NA	NA
Aoc2_chr11_101325063_101329702_+_ENSMUSG00000078651.8_ENSMUSG00000078651.8.unspliced	protein_coding	4640	3.092595	26.46775	1.309935	0.952842182	0.277320193	0.314336193	0.230970158	0.354789682	0.480412519	0.400874897	61	6	53	0.098360656	0.279174455	0.012185124
Aoc3_chr11_101330605_101341938_+_ENSMUSG00000019326.14_ENSMUSG00000019326.14.unspliced	protein_coding	11334	0.1298675	1.18823	0.0681215	0.945778311	0.045918826	0.127960885	0.206815297	0.139291857	0.362740566	0.376177883	61	16	43	0.262295082	0.135113604	-0.008505556
Aoc3_chr11_101330605_101341938_+_ENSMUSG00000019326.14_ENSMUST00000103105.9	protein_coding	4397	0.2191915	1.2713765	0.259064	0.83072586	0.700065172	0.436253273	0.241489786	0.106662979	0.392696724	0.374356268	77	25	50	0.324675325	0.16881617	0.013539488
Aopep_chr13_62964893_63326096_+_ENSMUSG00000021458.17_ENSMUSG00000021458.17.unspliced	protein_coding	361204	0.593113	8.734145	0.15022645	0.983090931	0.02038973	0.338940153	0.684832684	0.207663398	0.345865239	0.321588692	73	20	50	0.273972603	0.317257619	-0.02475179
Aopep_chr13_62964893_63326096_+_ENSMUSG00000021458.17_ENSMUST00000021911.14	protein_coding	2979	2.17581	10.168975	2.688805	0.790881085	0.625712298	0.327547559	0.120730814	0.12680085	0.169465553	0.139362953	77	32	42	0.415584416	0.258821683	-0.018354621
Aopep_chr13_62964893_63326096_+_ENSMUSG00000021458.17_ENSMUST00000091560.10	protein_coding	3509	1.425695	14.444625	0.625691	0.958481892	0.196279801	0.051806196	-0.129735402	0.143734342	0.386604365	0.415156116	97	29	61	0.298969072	0.342416012	0.023438162
Aox1_chr1_58029931_58106413_+_ENSMUSG00000063558.4_ENSMUSG00000063558.4.unspliced	protein_coding	76483	0.09953665	1.321255	0.03115145	0.976965911	0.0938497	0.57984015	0.809484289	0.113793266	0.20236633	0.231476201	48	17	31	0.354166667	0.121632454	-0.011043596
Aox1_chr1_58029931_58106413_+_ENSMUSG00000063558.4_ENSMUST00000001027.6	protein_coding	4423	0.2318625	1.29319	0.3316265	0.795899106	-0.03126912	-0.116257467	-0.266568069	0.039139676	0.110609582	0.176405727	71	39	31	0.549295775	0.109681862	-0.004038686
Ap1ar_chr3_127807007_127837523_-_ENSMUSG00000074238.6_ENSMUSG00000074238.6.unspliced	protein_coding	30517	1.74269	13.278305	0.77533	0.944830643	-0.104847522	0.077660261	0.376586037	0.112573173	0.113430344	0.127074357	87	36	48	0.413793103	0.253779766	0.030436787
Ap1b1_chr11_4986824_5042791_+_ENSMUSG00000009090.17_ENSMUSG00000009090.17.unspliced	protein_coding	55968	1.504095	25.2632	0.482339	0.981265143	-0.063172491	0.33754152	0.560442236	0.218939681	0.240261978	0.248399072	74	9	61	0.121621622	0.226860201	0.119957448
Ap1g1_chr8_109778554_109864204_+_ENSMUSG00000031731.16_ENSMUSG00000031731.16.unspliced	protein_coding	85651	2.30622	28.70905	0.52644	0.981993119	-0.075163679	0.194105343	0.420975368	0.027670711	0.216538105	0.127868842	81	46	32	0.567901235	0.269353537	0.015946746
Ap1g2_chr14_55098575_55106593_-_ENSMUSG00000040701.16_ENSMUSG00000040701.16.unspliced	protein_coding	8019	0.5062135	7.77757	0.5462875	0.934370873	-0.114910545	-0.1332022	-0.167885607	0.242329287	0.313518551	0.199370542	154	52	95	0.337662338	0.214319686	0.004170522
Ap1m1_chr8_72240018_72257385_+_ENSMUSG00000003033.15_ENSMUSG00000003033.15.unspliced	protein_coding	17368	0.9268095	10.98154	0.269853	0.976016036	0.018946029	0.550757378	0.672559128	0.007069881	0.157230864	0.222414067	66	24	39	0.363636364	0.286102322	-0.022594033
Ap1m2_chr9_21294275_21312337_-_ENSMUSG00000003309.14_ENSMUSG00000003309.14.unspliced	protein_coding	18063	1.69167	16.3479	0.653437	0.961565552	-0.072397156	0.674967948	0.47011421	0.12879555	0.233191088	0.262424231	85	25	56	0.294117647	0.232594695	-0.015842608
Ap1s1_chr5_137034993_137046135_-_ENSMUSG00000004849.14_ENSMUSG00000004849.14.unspliced	protein_coding	11143	1.48901	10.169705	0.9911775	0.911191835	-0.117975122	0.37191213	0.106874873	0.103398472	0.121031549	0.171057394	57	19	35	0.333333333	0.246993084	0.05606282
Ap1s2_chrX_163909017_163933666_+_ENSMUSG00000031367.15_ENSMUSG00000031367.15.unspliced	protein_coding	24650	0.258017	2.190525	0.17935	0.924320903	-0.108609681	0.353244425	0.456519002	-0.041327134	-0.025904058	0.042801752	85	42	40	0.494117647	0.203196986	0.094220041
Ap1s2_chrX_163909017_163933666_+_ENSMUSG00000031367.15_ENSMUST00000069041.14	protein_coding	2226	0.283337	0.90072	0	1	-0.137484916	-0.192428147	-0.208778028	0.162562171	0.099159671	0.117632212	84	15	63	0.178571429	0.269332432	0.000457251
Ap1s3_chr1_79606876_79671972_-_ENSMUSG00000054702.14_ENSMUSG00000054702.14.unspliced	protein_coding	65097	1.13173	13.4726	0.25277	0.981583739	-0.134564981	0.304157012	0.57386725	0.19596954	0.482270948	0.421193579	60	3	53	0.05	0.063861685	-0.009348291
Ap2a1_chr7_44900373_44929496_-_ENSMUSG00000060279.14_ENSMUSG00000060279.14.unspliced	protein_coding	29124	1.45701	20.83145	0.399299	0.98119242	-0.036481678	0.613763049	0.67279941	0.106995176	0.114575199	0.225499376	NA	NA	NA	NA	NA	NA
Ap2a2_chr7_141562173_141633011_+_ENSMUSG00000002957.11_ENSMUSG00000002957.11.unspliced	protein_coding	70839	1.747085	26.80535	0.3929725	0.985551591	-0.040821667	0.113021137	0.407903786	0.088809474	0.237564055	0.197959878	107	25	77	0.23364486	0.272413197	-0.022261308
Ap2b1_chr11_83299024_83405035_+_ENSMUSG00000035152.14_ENSMUSG00000035152.14.unspliced	protein_coding	106012	2.582445	30.7333	0.4564035	0.985366854	0.053754943	0.460801196	0.687151265	0.035303257	0.225577677	0.305436874	62	12	47	0.193548387	0.192146155	-0.001438234
Ap2b1_chr11_83299024_83405035_+_ENSMUSG00000035152.14_ENSMUST00000176430.7	protein_coding	3596	1.0219275	29.143	0.4656205	0.984274158	-0.023350612	-0.267281101	-0.33301315	0.124365952	0.128998554	0.269869146	NA	NA	NA	NA	NA	NA
Ap2m1_chr16_20535478_20544909_+_ENSMUSG00000022841.15_ENSMUSG00000022841.15.unspliced	protein_coding	9432	2.37727	30.394	0.8409695	0.973076026	-0.1884021	-0.163993372	-0.10677298	0.120159897	0.242579199	0.261330826	102	37	60	0.362745098	0.375575773	0.065925173
Ap2s1_chr7_16738410_16749294_+_ENSMUSG00000008036.11_ENSMUSG00000008036.11.unspliced	protein_coding	10885	1.29964	12.043385	0.606992	0.952017873	0.017094003	0.370161447	0.570030007	0.012825	0.016386023	0.087015919	NA	NA	NA	NA	NA	NA
Ap3b1_chr13_94358960_94566317_+_ENSMUSG00000021686.6_ENSMUSG00000021686.6.unspliced	protein_coding	207358	1.912985	24.4792	0.316456	0.987237442	-0.090270216	0.338407157	0.62051415	0.15329695	0.331384421	0.34309808	68	19	47	0.279411765	0.255419762	0.047569028
Ap3d1_chr10_80706956_80742264_-_ENSMUSG00000020198.8_ENSMUSG00000020198.8.unspliced	protein_coding	35309	2.024755	34.2659	0.616082	0.982338102	-0.061960438	0.076852487	0.366647844	0.046210764	0.173447784	0.249601639	NA	NA	NA	NA	NA	NA
Ap3m1_chr14_21031442_21052508_-_ENSMUSG00000021824.13_ENSMUSG00000021824.13.unspliced	protein_coding	21067	1.69858	19.11825	0.364945	0.981268729	-0.013164485	0.571997562	0.730106221	0.157845267	0.18281571	0.220798415	80	5	70	0.0625	0.140157388	0.007860544
Ap3m2_chr8_22787354_22805622_-_ENSMUSG00000031539.6_ENSMUSG00000031539.6.unspliced	protein_coding	18269	0.2004015	1.959035	0.1023415	0.950352835	-0.12867463	0.553393881	0.485976026	0.126783088	0.098693368	0.107905886	61	26	30	0.426229508	0.187104401	0.017905133
Ap3s1_chr18_46741876_46790826_+_ENSMUSG00000024480.9_ENSMUSG00000024480.9.unspliced	protein_coding	48951	0.9286175	11.572365	0.242991	0.979434306	-0.165248108	0.222059307	0.478790296	0.145323166	0.451686683	0.515859176	59	12	41	0.203389831	0.156503466	-0.029877773
Ap3s1_chr18_46741876_46790826_+_ENSMUSG00000024480.9_ENSMUST00000225520.1	protein_coding	957	0.74088	5.863375	1.58644	0.787049746	-0.002721554	-0.153764252	-0.292069506	0.131084736	0.236902162	0.262401187	NA	NA	NA	NA	NA	NA
Ap3s2_chr7_79875325_79920649_-_ENSMUSG00000063801.7_ENSMUSG00000063801.7.unspliced	protein_coding	45325	1.478875	19.1388	0.3204095	0.9835343	-0.037925337	0.179942563	0.477390796	0.180156943	0.233747819	0.177757724	70	20	49	0.285714286	0.207653452	-0.003804151
Ap4b1_chr3_103809520_103822025_+_ENSMUSG00000032952.11_ENSMUSG00000032952.11.unspliced	protein_coding	12506	0.6810555	6.38073	0.3007825	0.954982873	-0.106285483	-0.207178946	-0.149764721	0.163927258	0.297085504	0.2610227	58	17	39	0.293103448	0.169808957	-0.001656828
Ap4b1_chr3_103809520_103822025_+_ENSMUSG00000032952.11_ENSMUST00000076599.7	protein_coding	2692	1.5136125	8.80608	1.96074	0.817890519	-0.09461893	-0.168415106	-0.203292272	0.143261333	0.237780144	0.32759137	64	23	38	0.359375	0.213867823	-0.026943248
Ap4e1_chr2_127008717_127067909_+_ENSMUSG00000001998.15_ENSMUSG00000001998.15.unspliced	protein_coding	59193	1.099295	13.14958	0.264216	0.980302667	-0.104980081	0.107958732	0.372908563	0.189435541	0.320570586	0.347100422	65	4	59	0.061538462	0.207572599	-0.023526077
Ap4e1_chr2_127008717_127067909_+_ENSMUSG00000001998.15_ENSMUST00000110394.7	protein_coding	2271	1.206031	9.815085	0.8107215	0.923702591	-0.202816904	-0.164701316	-0.270940078	0.253408775	0.235792078	0.216766832	82	15	64	0.182926829	0.220561793	-0.011708648
Ap4m1_chr5_138172002_138180429_+_ENSMUSG00000019518.11_ENSMUSG00000019518.11.unspliced	protein_coding	8428	1.379065	15.24125	0.576014	0.963583209	-0.066827794	0.10065329	0.178418056	0.126129929	0.259988145	0.336745464	97	35	57	0.360824742	0.283532858	0.021424878
Ap4s1_chr12_51691033_51744786_+_ENSMUSG00000020955.9_ENSMUSG00000020955.9.unspliced	protein_coding	53754	1.1955305	10.916095	0.766149	0.934417651	-0.13757444	0.495612534	0.571370721	0.26771647	0.314145096	0.289337966	76	15	59	0.197368421	0.292439963	0.10761274
Ap5m1_chr14_49066097_49094234_+_ENSMUSG00000036291.6_ENSMUSG00000036291.6.unspliced	protein_coding	28138	0.730517	8.938645	0.2006365	0.978046797	-0.053938339	0.751160344	0.619954845	0.133755554	0.391211663	0.407374008	65	18	42	0.276923077	0.141449465	-0.014146568
Ap5m1_chr14_49066097_49094234_+_ENSMUSG00000036291.6_ENSMUST00000227431.1	protein_coding	3757	0.648367	5.30869	0.988419	0.843036066	0.297736775	0.187339943	-0.020857821	0.250097481	0.293916306	0.246366665	96	19	71	0.197916667	0.258801494	0.032594069
Ap5m1_chr14_49066097_49094234_+_ENSMUSG00000036291.6_ENSMUST00000228238.1	protein_coding	3514	0.9083365	2.733675	0.2830752	0.906165515	0.727105816	0.423440333	0.246408169	0.255085445	0.375601082	0.393771	103	26	76	0.252427184	0.183611561	0.098463085
Ap5s1_chr2_131207078_131213514_+_ENSMUSG00000068264.11_ENSMUSG00000068264.11.unspliced	protein_coding	6437	0.335701	1.991845	0.190102	0.912875061	-0.077986856	-0.12908417	0.050621497	0.320069953	0.301222782	0.224047577	97	16	75	0.164948454	0.176835946	0.008289725
Ap5z1_chr5_142463944_142478710_+_ENSMUSG00000039623.13_ENSMUSG00000039623.13.unspliced	protein_coding	14767	0.874777	7.696665	0.325237	0.959456373	0.30472074	0.448191962	0.364398055	0.265684986	0.435856831	0.402712015	61	8	52	0.131147541	0.184172982	0.0108114
Apaf1_chr10_90989311_91082770_-_ENSMUSG00000019979.12_ENSMUSG00000019979.12.unspliced	protein_coding	93460	1.73388	21.26509	0.3015405	0.986018191	-0.019673083	0.272677235	0.481917888	0.088311033	0.340897893	0.39889301	49	10	36	0.204081633	0.157682567	-0.007902964
Apaf1_chr10_90989311_91082770_-_ENSMUSG00000019979.12_ENSMUST00000161987.7	protein_coding	2710	2.123455	21.6315	0.5803165	0.973873524	-0.215880143	0.331969215	0.274263235	0.179833227	0.254513656	0.351828128	97	30	62	0.309278351	0.268049705	0.130067993
Apaf1_chr10_90989311_91082770_-_ENSMUSG00000019979.12_ENSMUST00000162618.7	protein_coding	5151	1.2481765	17.1708815	0	1	-0.118050777	-0.286182763	-0.355797886	0.152015108	0.32729295	0.336934067	46	14	29	0.304347826	0.237603649	-0.017605158
Apba1_chr19_23758887_23949596_+_ENSMUSG00000024897.9_ENSMUST00000237688.1	protein_coding	3174	0.1492325	0.0241748	0	1	-0.032688988	-0.105212719	-0.126737768	0.034401571	0.048664586	0.104041198	36	14	16	0.388888889	0.276622136	0.046274534
Apba3_chr10_81266960_81273246_+_ENSMUSG00000004931.11_ENSMUSG00000004931.11.unspliced	protein_coding	6287	1.0018145	8.98251	0.5361105	0.94367771	0.521872549	0.439747245	0.276361274	0.064792893	0.081465037	0.135893429	NA	NA	NA	NA	NA	NA
Apbb1_chr7_105558483_105581653_-_ENSMUSG00000037032.16_ENSMUSG00000037032.16.unspliced	protein_coding	23171	0.3199205	3.40136	0.0896342	0.974324162	0.02123006	0.574121529	0.774536215	0.050540331	0.093492303	0.132291658	70	29	34	0.414285714	0.147981091	-0.01067149
Apbb2_chr5_66298703_66618784_-_ENSMUSG00000029207.16_ENSMUSG00000029207.16.unspliced	protein_coding	320082	1.33952	18.20799	0.147076	0.991987171	-0.049601429	0.38682489	0.740896495	0.241390051	0.267668307	0.302544369	66	10	54	0.151515152	0.157650638	-0.011113013
Apbb2_chr5_66298703_66618784_-_ENSMUSG00000029207.16_ENSMUST00000162349.7	protein_coding	3362	5.273085	12.5721	3.67855	0.773636747	0.439937455	0.241480678	0.034439532	0.125524727	0.139706591	0.177998559	98	41	57	0.418367347	0.346060279	-0.014927778
Apbb3_chr18_36671154_36679366_-_ENSMUSG00000117679.1_ENSMUSG00000117679.1.unspliced	protein_coding	8213	2.660425	28.6649	0.889166	0.96991392	-0.204582828	-0.176740305	-0.223104214	0.224285437	0.422608674	0.35674033	67	15	51	0.223880597	0.239495929	-0.02265812
Apbb3_chr18_36671154_36679366_-_ENSMUSG00000117679.1_ENSMUST00000001415.8	protein_coding	2067	4.52229	24.29735	4.54821	0.842325474	-0.140964696	-0.196495196	-0.270254087	0.107605561	0.34672629	0.291777704	68	23	43	0.338235294	0.261101873	0.002093835
Apc_chr18_34220924_34322552_+_ENSMUSG00000005871.15_ENSMUSG00000005871.15.unspliced	protein_coding	101629	2.821145	35.37055	0.511745	0.985738231	-0.119199508	0.324480248	0.567135578	0.123355364	0.222965494	0.219831287	73	22	43	0.301369863	0.135580669	-0.031572548
[truncated: 17,727 more rows]
