# Supplementary material for: Correlated protein-RNA associations and a requirement for HNRNPU in the long-range recruitment of Polycomb Repressive Complexes by the lncRNAs Airn and Kcnq1ot1
Source: PLoS Genet. 2026 Jun 23;22(6):e1012215. doi: 10.1371/journal.pgen.1012215 (PMC13318007; doi:10.1371/journal.pgen.1012215)
Supplement: S4 Table — Column name, column description: proset, the pair of proteins being examined; perct, the percent of networks among the set of TSC chromatin-associated transcripts in which the pair of proteins was placed within the same community; count, the number of networks among the set of TSC chromatin-associated transcripts in which the pair of proteins was placed within the same community; prev_pval, the p-value describing the likelihood that the protein pair would have been observed as prevalent by chance; prev_adjp, the prev_pval adjusted by Benjamini-Hochberg; rare_pval, the p-value describing the likelihood that the protein pair would have been observed as rare by chance; rare_adjp, the rare_pval adjusted by Benjamini-Hochberg; Xist, whether the protein pair was detected within a community within the RIP association network of Xist; Airn, whether the protein pair was detected within a community within the RIP association network of Airn; Kcnq1ot1, whether the protein pair was detected within a community within the RIP association network of Kcnq1ot1. (CSV) [file pgen.1012215.s013.csv]

proset	perct	count	prev_pval	prev_adjp	rare_pval	rare_adjp	Xist	Airn	Kcnq1ot1
ALYREF_RYBP	0.354999638	4910	0	0	1	1	0	0	0
ALYREF_LBR	0.441327453	6104	0	0	1	1	1	0	0
ALYREF_SUPT16H	0.578916926	8007	0	0	1	1	1	0	0
ALYREF_U2AF35	0.327742029	4533	<1.0E-12	0	1	1	1	0	0
ALYREF_U2AF65	0.242643337	3356	<1.0E-12	0	1	1	1	0	0
ALYREF_RING1B	0.333815342	4617	0	0	1	1	0	0	0
ALYREF_NXF1	0.579712241	8018	0	0	1	1	1	0	0
ALYREF_HNRNPK	0.075482612	1044	1	1	0	0	0	0	0
ALYREF_MATRIN3	0.042585496	589	1	1	0	0	0	0	0
ALYREF_SPEN	0.160147495	2215	1	1	0	0	1	0	0
ALYREF_HNRNPM	0.085243294	1179	1	1	0	0	0	0	0
ALYREF_PTBP1	0.143084376	1979	1	1	0	0	0	0	0
ALYREF_XRN2	0.204757429	2832	0.47047003	1	0.537965787	0.930177297	0	0	0
ALYREF_TIA1	0.200274745	2770	0.893485515	1	0.110486963	0.197861857	0	0	0
ALYREF_SFPQ	0.199551732	2760	0.927683803	1	0.075302263	0.136242754	0	0	0
ALYREF_RBM15A	0.381028125	5270	0	0	1	1	1	0	0
ALYREF_SAFB	0.126021257	1743	1	1	0	0	1	0	0
ALYREF_YTHDC1	0.384064782	5312	0	0	1	1	1	0	0
ALYREF_SRSF1	0.500180753	6918	0	0	1	1	1	0	0
ALYREF_NUDT21	0.34921553	4830	<1.0E-12	0	1	1	1	0	0
ALYREF_KHDRBS1	0.091027402	1259	1	1	0	0	0	0	0
ALYREF_HNRNPU	0.043959222	608	1	1	0	0	0	0	0
ALYREF_HNRNPL	0.057118068	790	1	1	0	0	0	0	0
ALYREF_HNRNPC	0.051406261	711	1	1	0	0	1	0	0
ALYREF_CIZ1	0.087195431	1206	1	1	0	0	0	0	0
ALYREF_PABPN1	0.497939411	6887	0	0	1	1	1	0	0
RYBP_LBR	0.373074977	5160	0	0	1	1	0	0	0
RYBP_SUPT16H	0.370544429	5125	0	0	1	1	0	0	0
RYBP_U2AF35	0.298821488	4133	0	0	1	1	0	0	0
RYBP_U2AF65	0.22030222	3047	2.15E-06	5.59E-06	0.999998053	1	0	0	0
RYBP_RING1B	0.357024076	4938	0	0	1	1	1	1	1
RYBP_NXF1	0.330417179	4570	0	0	1	1	0	0	0
RYBP_HNRNPK	0.136215747	1884	1	1	0	0	1	1	0
RYBP_MATRIN3	0.077217844	1068	1	1	0	0	0	0	0
RYBP_SPEN	0.227749259	3150	8.20E-12	2.28E-11	1	1	0	0	0
RYBP_HNRNPM	0.148434676	2053	1	1	0	0	0	0	0
RYBP_PTBP1	0.125009038	1729	1	1	0	0	0	0	0
RYBP_XRN2	0.281252259	3890	0	0	1	1	0	0	0
RYBP_TIA1	0.225363314	3117	7.17E-10	1.95E-09	0.999999999	1	0	0	0
RYBP_SFPQ	0.24437857	3380	<1.0E-12	0	1	1	0	0	0
RYBP_RBM15A	0.251174897	3474	<1.0E-12	0	1	1	0	0	0
RYBP_SAFB	0.136938761	1894	1	1	0	0	0	0	0
RYBP_YTHDC1	0.212999783	2946	0.006535855	0.016042554	0.993839741	1	0	0	0
RYBP_SRSF1	0.357819391	4949	0	0	1	1	0	0	0
RYBP_NUDT21	0.261875497	3622	<1.0E-12	0	1	1	0	0	0
RYBP_KHDRBS1	0.107656713	1489	1	1	0	0	0	0	0
RYBP_HNRNPU	0.104981563	1452	1	1	0	0	0	1	0
RYBP_HNRNPL	0.10375244	1435	1	1	0	0	1	1	0
RYBP_HNRNPC	0.071578339	990	1	1	<1.0E-12	0	0	0	0
RYBP_CIZ1	0.097245318	1345	1	1	0	0	0	0	0
RYBP_PABPN1	0.283710505	3924	0	0	1	1	0	1	0
LBR_SUPT16H	0.477478129	6604	0	0	1	1	1	0	0
LBR_U2AF35	0.306702335	4242	<1.0E-12	0	1	1	1	0	0
LBR_U2AF65	0.218133179	3017	3.59E-05	9.21E-05	0.999967077	1	1	0	0
LBR_RING1B	0.337285807	4665	0	0	1	1	0	0	0
LBR_NXF1	0.417468007	5774	0	0	1	1	1	0	0
LBR_HNRNPK	0.082785048	1145	1	1	0	0	0	0	1
LBR_MATRIN3	0.058419492	808	1	1	0	0	0	0	0
LBR_SPEN	0.178728942	2472	1	1	0	0	1	0	0
LBR_HNRNPM	0.112428602	1555	1	1	<1.0E-12	0	0	0	0
LBR_PTBP1	0.156893934	2170	1	1	0	0	0	1	0
LBR_XRN2	0.253127033	3501	<1.0E-12	0	1	1	0	0	1
LBR_TIA1	0.213795098	2957	0.003334617	0.008242611	0.996870779	1	0	0	0
LBR_SFPQ	0.214879618	2972	0.001231927	0.003066712	0.998850907	1	0	0	0
LBR_RBM15A	0.339310245	4693	0	0	1	1	1	0	0
LBR_SAFB	0.154869496	2142	1	1	0	0	1	0	0
LBR_YTHDC1	0.301496638	4170	<1.0E-12	0	1	1	1	0	0
LBR_SRSF1	0.439809124	6083	0	0	1	1	1	0	0
LBR_NUDT21	0.326657508	4518	<1.0E-12	0	1	1	1	0	0
LBR_KHDRBS1	0.109970356	1521	1	1	0	0	0	0	0
LBR_HNRNPU	0.064854313	897	1	1	0	0	0	0	1
LBR_HNRNPL	0.073168968	1012	1	1	0	0	0	0	1
LBR_HNRNPC	0.055165932	763	1	1	0	0	1	0	0
LBR_CIZ1	0.098474441	1362	1	1	0	0	0	0	0
LBR_PABPN1	0.362374376	5012	<1.0E-12	0	1	1	1	0	0
SUPT16H_U2AF35	0.388475164	5373	0	0	1	1	1	1	1
SUPT16H_U2AF65	0.276697274	3827	0	0	1	1	1	1	0
SUPT16H_RING1B	0.328103536	4538	<1.0E-12	0	1	1	0	0	0
SUPT16H_NXF1	0.571759092	7908	0	0	1	1	1	1	1
SUPT16H_HNRNPK	0.065938833	912	1	1	0	0	0	0	0
SUPT16H_MATRIN3	0.037090594	513	1	1	0	0	0	0	0
SUPT16H_SPEN	0.168606753	2332	1	1	0	0	1	0	0
SUPT16H_HNRNPM	0.096522305	1335	1	1	0	0	0	0	0
SUPT16H_PTBP1	0.091533512	1266	1	1	0	0	0	0	0
SUPT16H_XRN2	0.237076133	3279	0	0	1	1	0	0	0
SUPT16H_TIA1	0.19947943	2759	0.930578534	1	0.072316197	0.131518058	0	0	0
SUPT16H_SFPQ	0.194056829	2684	0.998990613	1	0.001084888	0.002014792	0	0	0
SUPT16H_RBM15A	0.485358976	6713	0	0	1	1	1	1	1
SUPT16H_SAFB	0.184729954	2555	0.999999998	1	2.36E-09	4.56E-09	1	1	1
SUPT16H_YTHDC1	0.423902827	5863	<1.0E-12	0	1	1	1	1	1
SUPT16H_SRSF1	0.665823151	9209	<1.0E-12	0	1	1	1	1	1
SUPT16H_NUDT21	0.435109537	6018	0	0	1	1	1	1	1
SUPT16H_KHDRBS1	0.09464247	1309	1	1	0	0	0	1	0
SUPT16H_HNRNPU	0.0428024	592	1	1	0	0	0	0	0
SUPT16H_HNRNPL	0.058057986	803	1	1	0	0	0	0	0
SUPT16H_HNRNPC	0.043670017	604	1	1	0	0	1	0	0
SUPT16H_CIZ1	0.089653677	1240	1	1	0	0	0	0	0
SUPT16H_PABPN1	0.436194057	6033	0	0	1	1	1	0	0
U2AF35_U2AF65	0.57327742	7929	0	0	1	1	1	1	0
U2AF35_RING1B	0.294917215	4079	0	0	1	1	0	0	0
U2AF35_NXF1	0.322247126	4457	0	0	1	1	1	1	1
U2AF35_HNRNPK	0.19145398	2648	0.999943977	1	6.12E-05	0.000114233	0	0	0
U2AF35_MATRIN3	0.097606825	1350	1	1	0	0	0	0	0
U2AF35_SPEN	0.350878461	4853	0	0	1	1	1	0	0
U2AF35_HNRNPM	0.208806305	2888	0.10388549	0.248053108	0.899874911	1	0	0	0
U2AF35_PTBP1	0.15082062	2086	1	1	0	0	0	0	0
U2AF35_XRN2	0.350589256	4849	0	0	1	1	0	0	0
U2AF35_TIA1	0.384064782	5312	0	0	1	1	0	0	0
U2AF35_SFPQ	0.317836744	4396	0	0	1	1	0	0	0
U2AF35_RBM15A	0.34654038	4793	0	0	1	1	1	1	1
U2AF35_SAFB	0.242643337	3356	<1.0E-12	0	1	1	1	1	1
U2AF35_YTHDC1	0.355578049	4918	0	0	1	1	1	1	1
U2AF35_SRSF1	0.454341696	6284	<1.0E-12	0	1	1	1	1	1
U2AF35_NUDT21	0.465186899	6434	0	0	1	1	1	1	1
U2AF35_KHDRBS1	0.127611886	1765	1	1	0	0	0	1	0
U2AF35_HNRNPU	0.143373581	1983	1	1	0	0	0	0	0
U2AF35_HNRNPL	0.143879691	1990	1	1	0	0	0	0	0
U2AF35_HNRNPC	0.103535536	1432	1	1	0	0	1	0	0
U2AF35_CIZ1	0.121466271	1680	1	1	<1.0E-12	0	0	0	0
U2AF35_PABPN1	0.29838768	4127	0	0	1	1	1	0	0
U2AF65_RING1B	0.220736028	3053	1.17E-06	3.07E-06	0.999998942	1	0	0	0
U2AF65_NXF1	0.235123997	3252	0	0	1	1	1	1	0
U2AF65_HNRNPK	0.164340973	2273	1	1	0	0	0	0	0
U2AF65_MATRIN3	0.08394187	1161	1	1	0	0	0	0	1
U2AF65_SPEN	0.257103608	3556	<1.0E-12	0	1	1	1	0	1
U2AF65_HNRNPM	0.151977442	2102	1	1	0	0	0	0	1
U2AF65_PTBP1	0.138746295	1919	1	1	0	0	0	0	0
U2AF65_XRN2	0.260357169	3601	<1.0E-12	0	1	1	0	0	0
U2AF65_TIA1	0.303521076	4198	<1.0E-12	0	1	1	0	0	1
U2AF65_SFPQ	0.223338876	3089	2.25E-08	5.97E-08	0.99999998	1	0	0	1
U2AF65_RBM15A	0.256814402	3552	<1.0E-12	0	1	1	1	1	0
U2AF65_SAFB	0.182850119	2529	1	1	6.66E-11	1.31E-10	1	1	0
U2AF65_YTHDC1	0.271780782	3759	0	0	1	1	1	1	0
U2AF65_SRSF1	0.331067891	4579	0	0	1	1	1	1	0
U2AF65_NUDT21	0.371628949	5140	0	0	1	1	1	1	0
U2AF65_KHDRBS1	0.084881787	1174	1	1	0	0	0	1	0
U2AF65_HNRNPU	0.118429615	1638	1	1	<1.0E-12	0	0	0	0
U2AF65_HNRNPL	0.118429615	1638	1	1	<1.0E-12	0	0	0	0
U2AF65_HNRNPC	0.083074253	1149	1	1	0	0	1	0	0
U2AF65_CIZ1	0.075627214	1046	1	1	0	0	0	0	0
U2AF65_PABPN1	0.225363314	3117	7.17E-10	1.95E-09	0.999999999	1	1	0	0
RING1B_NXF1	0.317836744	4396	0	0	1	1	0	0	0
RING1B_HNRNPK	0.135565035	1875	1	1	0	0	1	1	0
RING1B_MATRIN3	0.074398091	1029	1	1	0	0	0	0	0
RING1B_SPEN	0.258115827	3570	<1.0E-12	0	1	1	0	0	0
RING1B_HNRNPM	0.154218784	2133	1	1	0	0	0	0	0
RING1B_PTBP1	0.126455065	1749	1	1	0	0	0	0	0
RING1B_XRN2	0.27698648	3831	0	0	1	1	0	0	0
RING1B_TIA1	0.250596486	3466	<1.0E-12	0	1	1	0	0	0
RING1B_SFPQ	0.282915191	3913	0	0	1	1	0	0	0
RING1B_RBM15A	0.220013014	3043	3.20E-06	8.26E-06	0.999997101	1	0	0	0
RING1B_SAFB	0.118791121	1643	1	1	<1.0E-12	0	0	0	0
RING1B_YTHDC1	0.201793074	2791	0.787447083	1	0.218786874	0.385900467	0	0	0
RING1B_SRSF1	0.305473212	4225	<1.0E-12	0	1	1	0	0	0
RING1B_NUDT21	0.239968187	3319	0	0	1	1	0	0	0
RING1B_KHDRBS1	0.10751211	1487	1	1	0	0	0	0	0
RING1B_HNRNPU	0.107873617	1492	1	1	0	0	0	1	0
RING1B_HNRNPL	0.104330851	1443	1	1	0	0	1	1	0
RING1B_HNRNPC	0.077362447	1070	1	1	0	0	0	0	0
RING1B_CIZ1	0.101294194	1401	1	1	0	0	0	0	0
RING1B_PABPN1	0.288482395	3990	0	0	1	1	0	1	0
NXF1_HNRNPK	0.066661847	922	1	1	<1.0E-12	0	0	0	0
NXF1_MATRIN3	0.039838045	551	1	1	0	0	0	0	0
NXF1_SPEN	0.166582315	2304	1	1	0	0	1	0	0
NXF1_HNRNPM	0.095510086	1321	1	1	0	0	0	0	0
NXF1_PTBP1	0.100932687	1396	1	1	0	0	0	0	0
NXF1_XRN2	0.217410166	3007	8.47E-05	0.000215361	0.999922137	1	0	0	0
NXF1_TIA1	0.190007953	2628	0.999991259	1	9.63E-06	1.81E-05	0	0	0
NXF1_SFPQ	0.201865375	2792	0.781213126	1	0.225124192	0.395092957	0	0	0
NXF1_RBM15A	0.386667631	5348	0	0	1	1	1	1	1
NXF1_SAFB	0.1443858	1997	1	1	0	0	1	1	1
NXF1_YTHDC1	0.367435471	5082	0	0	1	1	1	1	1
NXF1_SRSF1	0.52194346	7219	0	0	1	1	1	1	1
NXF1_NUDT21	0.346974188	4799	<1.0E-12	0	1	1	1	1	1
NXF1_KHDRBS1	0.091316608	1263	1	1	0	0	0	1	0
NXF1_HNRNPU	0.043453113	601	1	1	0	0	0	0	0
NXF1_HNRNPL	0.051478563	712	1	1	0	0	0	0	0
NXF1_HNRNPC	0.046489769	643	1	1	0	0	1	0	0
NXF1_CIZ1	0.086761622	1200	1	1	0	0	0	0	0
NXF1_PABPN1	0.401489408	5553	0	0	1	1	1	0	0
HNRNPK_MATRIN3	0.279010918	3859	0	0	1	1	0	0	0
HNRNPK_SPEN	0.338731834	4685	0	0	1	1	0	0	0
HNRNPK_HNRNPM	0.246475309	3409	<1.0E-12	0	1	1	0	0	0
HNRNPK_PTBP1	0.231508929	3202	0	0	1	1	0	0	0
HNRNPK_XRN2	0.28609645	3957	0	0	1	1	0	0	1
HNRNPK_TIA1	0.339888656	4701	0	0	1	1	0	0	0
HNRNPK_SFPQ	0.224495698	3105	3.26E-09	8.74E-09	0.999999997	1	0	0	0
HNRNPK_RBM15A	0.064348203	890	1	1	0	0	0	0	0
HNRNPK_SAFB	0.217337864	3006	9.20E-05	0.000232413	0.999915328	1	0	0	0
HNRNPK_YTHDC1	0.080037597	1107	1	1	0	0	0	0	0
HNRNPK_SRSF1	0.078446967	1085	1	1	0	0	0	0	0
HNRNPK_NUDT21	0.103246331	1428	1	1	0	0	0	0	0
HNRNPK_KHDRBS1	0.086472417	1196	1	1	0	0	0	0	0
HNRNPK_HNRNPU	0.515219435	7126	0	0	1	1	0	1	1
HNRNPK_HNRNPL	0.407056612	5630	0	0	1	1	1	1	1
HNRNPK_HNRNPC	0.214879618	2972	0.001231927	0.003066712	0.998850907	1	0	0	0
HNRNPK_CIZ1	0.066734148	923	1	1	<1.0E-12	0	0	0	0
HNRNPK_PABPN1	0.108958138	1507	1	1	0	0	0	1	0
MATRIN3_SPEN	0.196008965	2711	0.993921496	1	0.006457523	0.011929424	0	0	1
MATRIN3_HNRNPM	0.288988504	3997	0	0	1	1	0	0	1
MATRIN3_PTBP1	0.315378498	4362	0	0	1	1	0	0	0
MATRIN3_XRN2	0.127901092	1769	1	1	0	0	0	0	0
MATRIN3_TIA1	0.157833851	2183	1	1	0	0	0	0	1
MATRIN3_SFPQ	0.139397007	1928	1	1	0	0	1	0	1
MATRIN3_RBM15A	0.034126238	472	1	1	0	0	0	0	0
MATRIN3_SAFB	0.101655701	1406	1	1	0	0	0	0	0
MATRIN3_YTHDC1	0.042151688	583	1	1	0	0	0	0	0
MATRIN3_SRSF1	0.0428024	592	1	1	0	0	0	0	0
MATRIN3_NUDT21	0.04865881	673	1	1	0	0	0	0	0
MATRIN3_KHDRBS1	0.058636397	811	1	1	0	0	0	0	0
MATRIN3_HNRNPU	0.196948883	2724	0.98708805	1	0.013642204	0.025070229	0	0	0
MATRIN3_HNRNPL	0.183573133	2539	1	1	2.73E-10	5.36E-10	0	0	0
MATRIN3_HNRNPC	0.144819608	2003	1	1	0	0	0	0	0
MATRIN3_CIZ1	0.055382836	766	1	1	0	0	0	0	0
MATRIN3_PABPN1	0.046345167	641	1	1	0	0	0	0	0
SPEN_HNRNPM	0.349649338	4836	<1.0E-12	0	1	1	0	1	1
SPEN_PTBP1	0.18393464	2544	1	1	5.43E-10	1.06E-09	0	0	0
SPEN_XRN2	0.39519919	5466	0	0	1	1	0	1	0
SPEN_TIA1	0.509001518	7040	0	0	1	1	0	1	1
SPEN_SFPQ	0.491070783	6792	0	0	1	1	0	1	1
SPEN_RBM15A	0.141566047	1958	1	1	0	0	1	0	0
SPEN_SAFB	0.261007881	3610	<1.0E-12	0	1	1	1	0	0
SPEN_YTHDC1	0.165570096	2290	1	1	0	0	1	0	0
SPEN_SRSF1	0.187622009	2595	0.999999727	1	3.06E-07	5.83E-07	1	0	0
SPEN_NUDT21	0.212132167	2934	0.012892126	0.031424558	0.987790936	1	1	0	0
SPEN_KHDRBS1	0.142216759	1967	1	1	0	0	0	0	0
SPEN_HNRNPU	0.291880558	4037	0	0	1	1	0	0	0
SPEN_HNRNPL	0.273949823	3789	0	0	1	1	0	0	0
SPEN_HNRNPC	0.15617092	2160	1	1	0	0	1	0	0
SPEN_CIZ1	0.131805365	1823	1	1	0	0	0	0	0
SPEN_PABPN1	0.187838913	2598	0.999999618	1	4.27E-07	8.10E-07	1	0	0
HNRNPM_PTBP1	0.182560914	2525	1	1	3.73E-11	7.41E-11	0	0	0
HNRNPM_XRN2	0.27004555	3735	<1.0E-12	0	1	1	1	1	0
HNRNPM_TIA1	0.322753235	4464	0	0	1	1	1	1	1
HNRNPM_SFPQ	0.283132095	3916	0	0	1	1	0	1	1
HNRNPM_RBM15A	0.084881787	1174	1	1	0	0	0	0	0
HNRNPM_SAFB	0.187622009	2595	0.999999727	1	3.06E-07	5.83E-07	0	0	0
HNRNPM_YTHDC1	0.084158774	1164	1	1	0	0	0	0	0
HNRNPM_SRSF1	0.114814547	1588	1	1	<1.0E-12	0	0	0	0
HNRNPM_NUDT21	0.126888873	1755	1	1	0	0	0	0	0
HNRNPM_KHDRBS1	0.096088497	1329	1	1	0	0	0	0	0
HNRNPM_HNRNPU	0.238305256	3296	0	0	1	1	0	0	0
HNRNPM_HNRNPL	0.172149519	2381	1	1	<1.0E-12	0	0	0	0
HNRNPM_HNRNPC	0.161738125	2237	1	1	0	0	0	0	0
HNRNPM_CIZ1	0.098329839	1360	1	1	0	0	0	0	0
HNRNPM_PABPN1	0.095293182	1318	1	1	0	0	0	0	0
PTBP1_XRN2	0.13585424	1879	1	1	0	0	0	0	0
PTBP1_TIA1	0.204685128	2831	0.47891985	1	0.52952997	0.920123858	0	0	0
PTBP1_SFPQ	0.161593522	2235	1	1	0	0	0	0	0
PTBP1_RBM15A	0.081194418	1123	1	1	0	0	0	0	0
PTBP1_SAFB	0.075844118	1049	1	1	0	0	0	0	0
PTBP1_YTHDC1	0.104475454	1445	1	1	0	0	0	0	0
PTBP1_SRSF1	0.087556937	1211	1	1	0	0	0	0	0
PTBP1_NUDT21	0.105270769	1456	1	1	0	0	0	0	0
PTBP1_KHDRBS1	0.061745355	854	1	1	0	0	0	0	0
PTBP1_HNRNPU	0.128551804	1778	1	1	0	0	0	0	0
PTBP1_HNRNPL	0.147928566	2046	1	1	0	0	0	0	0
PTBP1_HNRNPC	0.132239173	1829	1	1	0	0	0	0	0
PTBP1_CIZ1	0.066589545	921	1	1	<1.0E-12	0	1	0	0
PTBP1_PABPN1	0.147494758	2040	1	1	0	0	0	0	0
XRN2_TIA1	0.424770443	5875	<1.0E-12	0	1	1	1	1	0
XRN2_SFPQ	0.351384571	4860	0	0	1	1	0	1	0
XRN2_RBM15A	0.181765599	2514	1	1	7.26E-12	1.45E-11	0	0	0
XRN2_SAFB	0.221892849	3069	2.16E-07	5.70E-07	0.999999807	1	0	0	0
XRN2_YTHDC1	0.168751356	2334	1	1	0	0	0	0	0
XRN2_SRSF1	0.260646374	3605	<1.0E-12	0	1	1	0	0	0
XRN2_NUDT21	0.249150459	3446	<1.0E-12	0	1	1	0	0	0
XRN2_KHDRBS1	0.128262599	1774	1	1	0	0	0	0	0
XRN2_HNRNPU	0.232521148	3216	0	0	1	1	0	0	1
XRN2_HNRNPL	0.199045622	2753	0.946115446	1	0.05626399	0.102857607	0	0	1
XRN2_HNRNPC	0.109391946	1513	1	1	0	0	0	0	0
XRN2_CIZ1	0.123707613	1711	1	1	<1.0E-12	0	0	0	0
XRN2_PABPN1	0.211192249	2921	0.025246175	0.06069457	0.975969673	1	0	0	0
TIA1_SFPQ	0.401489408	5553	0	0	1	1	0	1	1
TIA1_RBM15A	0.184223845	2548	0.999999999	1	9.33E-10	1.81E-09	0	0	0
TIA1_SAFB	0.320005784	4426	0	0	1	1	0	0	0
TIA1_YTHDC1	0.228833779	3165	<1.0E-12	0	1	1	0	0	0
TIA1_SRSF1	0.225001808	3112	1.36E-09	3.67E-09	0.999999999	1	0	0	0
TIA1_NUDT21	0.289783819	4008	0	0	1	1	0	0	0
TIA1_KHDRBS1	0.128045694	1771	1	1	0	0	0	0	0
TIA1_HNRNPU	0.290434531	4017	0	0	1	1	0	0	0
TIA1_HNRNPL	0.24813824	3432	<1.0E-12	0	1	1	0	0	0
TIA1_HNRNPC	0.153784976	2127	1	1	0	0	0	0	0
TIA1_CIZ1	0.111994794	1549	1	1	<1.0E-12	0	0	0	0
TIA1_PABPN1	0.246909117	3415	<1.0E-12	0	1	1	0	0	0
SFPQ_RBM15A	0.155158701	2146	1	1	0	0	0	0	0
SFPQ_SAFB	0.201937676	2793	0.774875808	1	0.231563654	0.404372351	0	0	0
SFPQ_YTHDC1	0.165136288	2284	1	1	0	0	0	0	0
SFPQ_SRSF1	0.201793074	2791	0.787447083	1	0.218786874	0.385900467	0	0	0
SFPQ_NUDT21	0.206637264	2858	0.265898985	0.630611781	0.741002228	1	0	0	0
SFPQ_KHDRBS1	0.152845058	2114	1	1	0	0	0	0	0
SFPQ_HNRNPU	0.200419348	2772	0.885435819	1	0.118746986	0.211574579	0	0	0
SFPQ_HNRNPL	0.179524257	2483	1	1	0	0	0	0	0
SFPQ_HNRNPC	0.118140409	1634	1	1	<1.0E-12	0	0	0	0
SFPQ_CIZ1	0.148073169	2048	1	1	0	0	0	0	0
SFPQ_PABPN1	0.211987564	2932	0.014358092	0.034756485	0.986391948	1	0	0	0
RBM15A_SAFB	0.240763502	3330	0	0	1	1	1	1	1
RBM15A_YTHDC1	0.492372207	6810	0	0	1	1	1	1	1
RBM15A_SRSF1	0.489407852	6769	0	0	1	1	1	1	1
RBM15A_NUDT21	0.458535175	6342	<1.0E-12	0	1	1	1	1	1
RBM15A_KHDRBS1	0.095365483	1319	1	1	0	0	0	1	0
RBM15A_HNRNPU	0.044176126	611	1	1	0	0	0	0	0
RBM15A_HNRNPL	0.057841082	800	1	1	0	0	0	0	0
RBM15A_HNRNPC	0.042007086	581	1	1	0	0	1	0	0
RBM15A_CIZ1	0.078446967	1085	1	1	0	0	0	0	0
RBM15A_PABPN1	0.359048514	4966	0	0	1	1	1	0	0
SAFB_YTHDC1	0.30373798	4201	<1.0E-12	0	1	1	1	1	1
SAFB_SRSF1	0.226375533	3131	1.14E-10	3.14E-10	1	1	1	1	1
SAFB_NUDT21	0.277347986	3836	0	0	1	1	1	1	1
SAFB_KHDRBS1	0.104041646	1439	1	1	0	0	0	1	0
SAFB_HNRNPU	0.230062902	3182	<1.0E-12	0	1	1	0	0	0
SAFB_HNRNPL	0.200130142	2768	0.901120001	1	0.102645827	0.184762488	0	0	0
SAFB_HNRNPC	0.092907237	1285	1	1	0	0	1	0	0
SAFB_CIZ1	0.068830887	952	1	1	<1.0E-12	0	0	0	0
SAFB_PABPN1	0.174246258	2410	1	1	0	0	1	0	0
YTHDC1_SRSF1	0.431639072	5970	<1.0E-12	0	1	1	1	1	1
YTHDC1_NUDT21	0.496348782	6865	0	0	1	1	1	1	1
YTHDC1_KHDRBS1	0.088207649	1220	1	1	0	0	0	1	0
YTHDC1_HNRNPU	0.056033548	775	1	1	0	0	0	0	0
YTHDC1_HNRNPL	0.066806449	924	1	1	<1.0E-12	0	0	0	0
YTHDC1_HNRNPC	0.056395055	780	1	1	0	0	1	0	0
YTHDC1_CIZ1	0.070783024	979	1	1	<1.0E-12	0	0	0	0
YTHDC1_PABPN1	0.419058636	5796	0	0	1	1	1	0	0
SRSF1_NUDT21	0.479936375	6638	0	0	1	1	1	1	1
SRSF1_KHDRBS1	0.09681151	1339	1	1	0	0	0	1	0
SRSF1_HNRNPU	0.054732123	757	1	1	0	0	0	0	0
SRSF1_HNRNPL	0.06254067	865	1	1	0	0	0	0	0
SRSF1_HNRNPC	0.04598366	636	1	1	0	0	1	0	0
SRSF1_CIZ1	0.086761622	1200	1	1	0	0	0	0	0
SRSF1_PABPN1	0.38073892	5266	0	0	1	1	1	0	0
NUDT21_KHDRBS1	0.102378714	1416	1	1	0	0	0	1	0
NUDT21_HNRNPU	0.078374666	1084	1	1	0	0	0	0	0
NUDT21_HNRNPL	0.08611091	1191	1	1	0	0	0	0	0
NUDT21_HNRNPC	0.062902176	870	1	1	0	0	1	0	0
NUDT21_CIZ1	0.084592582	1170	1	1	0	0	0	0	0
NUDT21_PABPN1	0.365338732	5053	<1.0E-12	0	1	1	1	0	0
KHDRBS1_HNRNPU	0.087123129	1205	1	1	0	0	0	0	0
KHDRBS1_HNRNPL	0.096377702	1333	1	1	0	0	0	0	0
KHDRBS1_HNRNPC	0.056973465	788	1	1	0	0	0	0	0
KHDRBS1_CIZ1	0.111127178	1537	1	1	0	0	0	0	0
KHDRBS1_PABPN1	0.096956113	1341	1	1	0	0	0	0	0
HNRNPU_HNRNPL	0.402284723	5564	0	0	1	1	0	1	1
HNRNPU_HNRNPC	0.189718748	2624	0.999994102	1	6.51E-06	1.23E-05	0	0	0
HNRNPU_CIZ1	0.069843106	966	1	1	<1.0E-12	0	0	0	0
HNRNPU_PABPN1	0.074904201	1036	1	1	0	0	0	1	0
HNRNPL_HNRNPC	0.140336924	1941	1	1	0	0	0	0	0
HNRNPL_CIZ1	0.072012147	996	1	1	<1.0E-12	0	0	0	0
HNRNPL_PABPN1	0.085460198	1182	1	1	0	0	0	1	0
HNRNPC_CIZ1	0.058925602	815	1	1	0	0	0	0	0
HNRNPC_PABPN1	0.059070205	817	1	1	0	0	1	0	0
CIZ1_PABPN1	0.083146555	1150	1	1	0	0	0	0	0
