# Supplementary material for: Correlated protein-RNA associations and a requirement for HNRNPU in the long-range recruitment of Polycomb Repressive Complexes by the lncRNAs Airn and Kcnq1ot1
Source: PLoS Genet. 2026 Jun 23;22(6):e1012215. doi: 10.1371/journal.pgen.1012215 (PMC13318007; doi:10.1371/journal.pgen.1012215)
Supplement: S5 Table — Column name, column description: gene, gene ID; chr, chromosome of gene; start, genomic start of gene; end, genomic end of gene; gene_class, classification of gene relative to Airn, Kcnq1ot1, or Xist target domains; [HK|HU]_[experiment_ID]_[CAST|B6]_count, counts of allele-specific reads by gene by experiment; [HK|HU]_[experiment_ID]_allelic_pct, paternal expression ratio of gene by experiment; pval_HK, p value describing difference between (-) and (+) dox conditions across HNRNPK depletion experiments; pval_HU, p value describing difference between (-) and (+) dox conditions across HNRNPU depletion experiments. (CSV) [file pgen.1012215.s014.csv]

gene	chr	start	end	gene_class	HK_nodox_F8_g3+4_B6_count	HK_nodox_F8_g3+4_cast_count	HK_nodox_F14_g1_g1_B6_count	HK_nodox_F14_g1_cast_count	HK_nodox_F18_g3+4_r1_B6_count	HK_nodox_F18_g3+4_r1_cast_count	HK_nodox_F18_g3+4_r2_B6_count	HK_nodox_F18_g3+4_r2_cast_count	HK_dox_F8_g3+4_B6_count	HK_dox_F8_g3+4_cast_count	HK_dox_F14_g1_B6_count	HK_dox_F14_g1_cast_count	HK_dox_F18_g3+4_r1_B6_count	HK_dox_F18_g3+4_r1_cast_count	HK_dox_F18_g3+4_r2_B6_count	HK_dox_F18_g3+4_r2_cast_count	HU_nodox_F8_g5_B6_count	HU_nodox_F8_g5_cast_count	HU_nodox_F14_g1+3_B6_count	HU_nodox_F14_g1+3_cast_count	HU_nodox_F18_g5_r1_B6_count	HU_nodox_F18_g5_r1_cast_count	HU_nodox_F18_g5_r2_B6_count	HU_nodox_F18_g5_r2_cast_count	HU_dox_F8_g5_B6_count	HU_dox_F8_g5_cast_count	HU_dox_F14_g1+3_B6_count	HU_dox_F14_g1+3_cast_count	HU_dox_F18_g5_r1_B6_count	HU_dox_F18_g5_r1_cast_count	HU_dox_F18_g5_r2_B6_count	HU_dox_F18_g5_r2_cast_count	HK_nodox_F8_g3+4_allelic_pct	HK_nodox_F14_g1_allelic_pct	HK_nodox_F18_g3+4_r1_allelic_pct	HK_nodox_F18_g3+4_r2_allelic_pct	HK_dox_F8_g3+4_allelic_pct	HK_dox_F14_g1_allelic_pct	HK_dox_F18_g3+4_r1_allelic_pct	HK_dox_F18_g3+4_r2_allelic_pct	HU_nodox_F8_g5_allelic_pct	HU_nodox_F14_g1+3_allelic_pct	HU_nodox_F18_g5_r1_allelic_pct	HU_nodox_F18_g5_r2_allelic_pct	HU_dox_F8_g5_allelic_pct
2610002M06Rik	chrX	107782751	107816334	inactivated	1	95	0	93	1	147	0	149	2	103	1	86	0	103	2	111	0	125	0	85	0	122	3	149	1	67	0	80	2	140	3	145	0.0104	0.0000	0.0068	0.0000	0.0190	0.0115	0.0000	0.0177	0.0000	0.0000	0.0000	0.0197	0.0147
2810403D21Rik	chrX	108833800	108974906	inactivated	1	146	1	193	2	225	0	202	0	103	0	124	0	95	0	147	0	153	0	162	2	190	0	164	1	52	2	135	2	144	1	140	0.0068	0.0052	0.0088	0.0000	0.0000	0.0000	0.0000	0.0000	0.0000	0.0000	0.0104	0.0000	0.0189
8030474K03Rik	chrX	101794656	101798642	inactivated	0	92	0	131	3	205	0	159	0	102	0	116	1	136	3	148	0	118	1	151	1	125	0	130	0	43	0	120	2	160	3	115	0.0000	0.0000	0.0144	0.0000	0.0000	0.0000	0.0073	0.0199	0.0000	0.0066	0.0079	0.0000	0.0000
A230072C01Rik	chrX	20961684	20986737	inactivated	1	60	0	56	0	84	0	69	0	48	0	51	0	61	0	69	2	64	0	49	0	78	0	57	0	18	0	44	0	43	0	36	0.0164	0.0000	0.0000	0.0000	0.0000	0.0000	0.0000	0.0000	0.0303	0.0000	0.0000	0.0000	0.0000
Abcb7	chrX	104280657	104413856	inactivated	1	221	2	245	2	347	0	282	1	197	0	190	2	253	5	265	0	323	0	222	0	255	0	318	1	106	1	214	1	376	2	301	0.0045	0.0081	0.0057	0.0000	0.0051	0.0000	0.0078	0.0185	0.0000	0.0000	0.0000	0.0000	0.0093
Abcd1	chrX	73716597	73738534	inactivated	0	67	1	71	1	68	0	72	0	36	0	43	0	38	1	38	0	39	3	87	0	63	0	47	2	19	1	50	4	58	0	33	0.0000	0.0139	0.0145	0.0000	0.0000	0.0000	0.0000	0.0256	0.0000	0.0333	0.0000	0.0000	0.0952
Acsl4	chrX	142317993	142390535	inactivated	1	277	10	357	3	455	2	387	0	202	1	208	3	294	2	370	3	248	0	273	3	263	3	356	2	90	7	350	9	374	10	318	0.0036	0.0272	0.0066	0.0051	0.0000	0.0048	0.0101	0.0054	0.0120	0.0000	0.0113	0.0084	0.0217
Aifm1	chrX	48474944	48513563	inactivated	0	164	1	160	0	194	1	167	1	141	1	149	2	158	0	156	0	200	0	154	1	184	1	129	1	57	1	105	1	181	1	121	0.0000	0.0062	0.0000	0.0060	0.0070	0.0067	0.0125	0.0000	0.0000	0.0000	0.0054	0.0077	0.0172
Amot	chrX	145446425	145505181	inactivated	4	683	1	363	0	327	1	270	4	748	4	451	0	418	3	331	1	668	1	455	4	533	4	480	1	291	2	343	4	658	2	477	0.0058	0.0027	0.0000	0.0037	0.0053	0.0088	0.0000	0.0090	0.0015	0.0022	0.0074	0.0083	0.0034
Apex2	chrX	150519519	150589868	inactivated	0	410	0	513	1	482	0	444	1	336	0	368	0	347	0	392	1	472	1	543	1	519	1	460	0	136	3	386	0	666	3	403	0.0000	0.0000	0.0021	0.0000	0.0030	0.0000	0.0000	0.0000	0.0021	0.0018	0.0019	0.0022	0.0000
Araf	chrX	20797814	20860519	inactivated	2	184	0	176	0	202	0	126	3	153	0	175	1	182	0	124	0	171	1	206	1	213	1	181	0	79	4	155	1	195	0	158	0.0108	0.0000	0.0000	0.0000	0.0192	0.0000	0.0055	0.0000	0.0000	0.0048	0.0047	0.0055	0.0000
Arhgap4	chrX	73891442	73921870	inactivated	0	89	0	73	2	99	0	94	0	67	0	83	2	113	0	91	0	72	0	59	0	102	0	88	0	32	0	59	0	97	0	70	0.0000	0.0000	0.0198	0.0000	0.0000	0.0000	0.0174	0.0000	0.0000	0.0000	0.0000	0.0000	0.0000
Armcx5	chrX	135742733	135747322	inactivated	0	32	0	41	1	67	3	73	1	46	0	53	0	64	0	88	0	35	1	39	0	56	0	47	0	22	2	39	1	82	0	86	0.0000	0.0000	0.0147	0.0395	0.0213	0.0000	0.0000	0.0000	0.0000	0.0250	0.0000	0.0000	0.0000
Atp11c	chrX	60223290	60592698	inactivated	1	76	0	132	0	134	0	96	0	57	0	87	1	85	1	90	1	114	0	100	1	122	1	112	2	41	1	99	1	140	1	83	0.0130	0.0000	0.0000	0.0000	0.0000	0.0000	0.0116	0.0110	0.0087	0.0000	0.0081	0.0088	0.0465
Atp6ap2	chrX	12587801	12617049	inactivated	0	165	1	178	1	278	1	218	2	182	0	182	0	202	0	222	0	264	3	141	0	249	0	210	0	139	1	137	0	284	7	225	0.0000	0.0056	0.0036	0.0046	0.0109	0.0000	0.0000	0.0000	0.0000	0.0208	0.0000	0.0000	0.0000
Atrx	chrX	105797615	105929403	inactivated	5	1145	3	1611	2	2205	4	2005	1	1051	4	1406	3	2047	10	2801	0	1280	6	1279	4	1633	3	1835	3	653	6	2114	6	2640	6	2334	0.0043	0.0019	0.0009	0.0020	0.0010	0.0028	0.0015	0.0036	0.0000	0.0047	0.0024	0.0016	0.0046
AU015836	chrX	93968659	93975470	inactivated	0	197	3	92	0	280	3	311	1	98	1	73	1	133	3	144	0	56	0	114	1	105	0	106	0	23	0	55	2	84	0	99	0.0000	0.0316	0.0000	0.0096	0.0101	0.0135	0.0075	0.0204	0.0000	0.0000	0.0094	0.0000	0.0000
Bcor	chrX	12036740	12160355	inactivated	13	3253	9	2517	11	2831	5	3318	2	1720	6	2203	3	2057	7	2098	12	2054	13	2885	20	3417	10	2771	1	519	3	1421	14	2463	14	2082	0.0040	0.0036	0.0039	0.0015	0.0012	0.0027	0.0015	0.0033	0.0058	0.0045	0.0058	0.0036	0.0019
Bex1	chrX	136213972	136215513	inactivated	4	905	7	680	6	1309	9	1596	4	1021	4	879	8	1297	3	1719	11	1390	1	843	4	981	3	1241	4	665	11	843	22	1171	11	1465	0.0044	0.0102	0.0046	0.0056	0.0039	0.0045	0.0061	0.0017	0.0079	0.0012	0.0041	0.0024	0.0060
Brcc3	chrX	75416628	75454001	inactivated	0	102	0	138	0	155	0	140	0	88	0	101	0	100	1	108	0	81	0	137	0	89	1	145	0	36	0	131	0	90	0	97	0.0000	0.0000	0.0000	0.0000	0.0000	0.0000	0.0000	0.0092	0.0000	0.0000	0.0000	0.0068	0.0000
Brwd3	chrX	108737016	108834372	inactivated	2	428	3	524	1	695	3	646	0	325	5	314	5	424	9	532	5	470	0	404	6	471	1	530	0	158	4	485	11	573	12	466	0.0047	0.0057	0.0014	0.0046	0.0000	0.0157	0.0117	0.0166	0.0105	0.0000	0.0126	0.0019	0.0000
C430049B03Rik	chrX	53055046	53057190	inactivated	0	90	1	88	0	74	0	41	0	87	1	135	0	49	0	23	0	41	0	144	0	91	0	50	0	18	0	70	0	103	1	54	0.0000	0.0112	0.0000	0.0000	0.0000	0.0074	0.0000	0.0000	0.0000	0.0000	0.0000	0.0000	0.0000
Cask	chrX	13517080	13851367	inactivated	0	33	0	74	1	69	2	55	0	32	0	23	0	46	2	48	0	40	0	32	1	62	0	73	0	16	1	62	1	98	3	82	0.0000	0.0000	0.0143	0.0351	0.0000	0.0000	0.0000	0.0400	0.0000	0.0000	0.0159	0.0000	0.0000
Cd99l2	chrX	71420060	71492849	inactivated	0	63	1	76	0	107	0	77	0	71	1	61	0	99	1	73	0	61	1	53	0	90	0	100	0	17	0	47	4	83	0	60	0.0000	0.0130	0.0000	0.0000	0.0000	0.0161	0.0000	0.0135	0.0000	0.0185	0.0000	0.0000	0.0000
Cdk16	chrX	20687954	20699880	inactivated	0	99	0	107	0	173	0	109	0	91	1	98	0	120	0	94	3	78	0	121	1	130	2	109	1	53	4	116	7	98	3	119	0.0000	0.0000	0.0000	0.0000	0.0000	0.0101	0.0000	0.0000	0.0370	0.0000	0.0076	0.0180	0.0185
Cdkl5	chrX	160771923	160994704	inactivated	1	40	2	66	1	81	0	76	2	45	1	50	1	72	0	68	0	33	0	53	0	63	1	85	0	15	5	57	3	70	6	39	0.0244	0.0294	0.0122	0.0000	0.0426	0.0196	0.0137	0.0000	0.0000	0.0000	0.0000	0.0116	0.0000
Cenpi	chrX	134308084	134362639	inactivated	0	95	0	83	0	125	0	102	0	75	0	100	0	122	0	107	0	89	0	83	0	122	0	102	0	43	0	90	0	105	1	93	0.0000	0.0000	0.0000	0.0000	0.0000	0.0000	0.0000	0.0000	0.0000	0.0000	0.0000	0.0000	0.0000
Cetn2	chrX	72913532	72918411	inactivated	0	15	0	15	0	16	0	20	0	8	0	16	0	21	0	24	0	9	0	19	0	22	0	22	0	10	0	20	1	36	1	30	0.0000	0.0000	0.0000	0.0000	0.0000	0.0000	0.0000	0.0000	0.0000	0.0000	0.0000	0.0000	0.0000
Cfp	chrX	20925454	20931555	inactivated	0	26	0	14	0	28	0	18	0	10	0	10	0	24	0	7	0	27	0	28	0	23	0	18	0	6	0	19	0	24	0	12	0.0000	0.0000	0.0000	0.0000	0.0000	0.0000	0.0000	0.0000	0.0000	0.0000	0.0000	0.0000	0.0000
Cited1	chrX	102247381	102252181	inactivated	0	104	0	72	1	158	2	142	0	63	0	63	0	88	0	94	0	119	0	120	0	124	0	150	0	39	0	38	0	119	1	100	0.0000	0.0000	0.0063	0.0139	0.0000	0.0000	0.0000	0.0000	0.0000	0.0000	0.0000	0.0000	0.0000
Clcn5	chrX	7153810	7319358	inactivated	6	1294	25	1454	4	1835	4	1871	5	1334	1	1264	14	1463	10	1769	20	2285	1	1247	17	1926	17	1799	9	902	9	1210	39	2284	28	1856	0.0046	0.0169	0.0022	0.0021	0.0037	0.0008	0.0095	0.0056	0.0087	0.0008	0.0087	0.0094	0.0099
Cmc4	chrX	75404846	75416584	inactivated	0	39	0	45	0	47	0	59	0	24	0	34	0	38	0	25	0	40	1	34	1	51	0	27	0	10	0	34	0	44	0	36	0.0000	0.0000	0.0000	0.0000	0.0000	0.0000	0.0000	0.0000	0.0000	0.0286	0.0192	0.0000	0.0000
Cstf2	chrX	134059187	134086819	inactivated	0	29	0	34	2	37	0	46	0	27	0	44	0	53	0	39	0	19	0	30	0	25	1	42	0	6	0	22	0	30	1	58	0.0000	0.0000	0.0513	0.0000	0.0000	0.0000	0.0000	0.0000	0.0000	0.0000	0.0000	0.0233	0.0000
Ddx3x	chrX	13280970	13294052	inactivated	2	340	1	279	0	396	1	337	0	255	2	231	3	331	2	395	1	260	3	305	0	249	1	302	0	118	3	279	0	353	8	339	0.0058	0.0036	0.0000	0.0030	0.0000	0.0086	0.0090	0.0050	0.0038	0.0097	0.0000	0.0033	0.0000
Diaph2	chrX	129749742	130465834	inactivated	0	106	1	133	1	128	0	100	0	94	3	113	0	86	0	137	1	104	0	117	0	123	1	143	0	50	0	121	1	203	0	118	0.0000	0.0075	0.0078	0.0000	0.0000	0.0259	0.0000	0.0000	0.0095	0.0000	0.0000	0.0069	0.0000
Dkc1	chrX	75095854	75109777	inactivated	0	100	0	102	0	168	1	202	0	61	0	96	0	183	0	295	0	78	0	84	0	116	1	184	0	32	0	111	3	197	0	222	0.0000	0.0000	0.0000	0.0049	0.0000	0.0000	0.0000	0.0000	0.0000	0.0000	0.0000	0.0054	0.0000
Dlg3	chrX	100767722	100818410	inactivated	3	222	1	120	0	191	0	188	1	167	0	142	0	113	0	101	0	156	0	153	0	164	2	112	1	52	1	131	5	188	3	93	0.0133	0.0083	0.0000	0.0000	0.0060	0.0000	0.0000	0.0000	0.0000	0.0000	0.0000	0.0175	0.0189
Dnase1l1	chrX	74273217	74282337	inactivated	0	28	0	23	0	27	1	24	0	42	0	38	0	21	0	32	0	18	0	17	0	28	0	23	0	10	0	16	0	39	0	25	0.0000	0.0000	0.0000	0.0400	0.0000	0.0000	0.0000	0.0000	0.0000	0.0000	0.0000	0.0000	0.0000
Ebp	chrX	8185329	8193512	inactivated	0	27	0	31	2	49	0	60	0	28	0	43	0	51	0	47	0	24	0	33	1	58	0	43	0	12	1	29	0	38	0	69	0.0000	0.0000	0.0392	0.0000	0.0000	0.0000	0.0000	0.0000	0.0000	0.0000	0.0169	0.0000	0.0000
Efnb1	chrX	99136130	99148991	inactivated	0	42	0	30	0	39	0	31	0	40	1	44	0	24	0	28	0	9	0	44	0	24	0	38	0	6	0	35	2	38	0	30	0.0000	0.0000	0.0000	0.0000	0.0000	0.0222	0.0000	0.0000	0.0000	0.0000	0.0000	0.0000	0.0000
Eif1ax	chrX	159372178	159389928	inactivated	0	68	0	114	1	159	0	157	0	58	0	58	0	105	2	119	0	68	0	105	1	75	2	116	0	31	1	107	0	90	3	101	0.0000	0.0000	0.0063	0.0000	0.0000	0.0000	0.0000	0.0165	0.0000	0.0000	0.0132	0.0169	0.0000
Elf4	chrX	48411046	48463132	inactivated	1	472	2	354	0	372	0	419	0	293	1	363	6	316	0	271	2	282	0	416	2	487	3	370	0	75	1	219	5	465	1	267	0.0021	0.0056	0.0000	0.0000	0.0000	0.0027	0.0186	0.0000	0.0070	0.0000	0.0041	0.0080	0.0000
Elk1	chrX	20933395	20950608	inactivated	0	89	2	80	0	121	0	106	0	75	0	74	0	106	0	99	0	89	0	88	3	103	0	69	0	26	0	78	2	100	3	83	0.0000	0.0244	0.0000	0.0000	0.0000	0.0000	0.0000	0.0000	0.0000	0.0000	0.0283	0.0000	0.0000
Emd	chrX	74254687	74261548	inactivated	0	61	0	54	1	98	1	68	0	77	0	71	4	64	0	85	0	86	1	63	0	75	0	77	0	25	0	77	3	77	0	85	0.0000	0.0000	0.0101	0.0145	0.0000	0.0000	0.0588	0.0000	0.0000	0.0156	0.0000	0.0000	0.0000
Esx1	chrX	137115397	137122083	inactivated	0	389	0	245	3	436	4	393	0	388	1	319	0	326	0	304	1	634	1	301	1	593	2	598	0	192	2	189	2	536	0	480	0.0000	0.0000	0.0068	0.0101	0.0000	0.0031	0.0000	0.0000	0.0016	0.0033	0.0017	0.0033	0.0000
Fam122b	chrX	53243415	53269805	inactivated	0	100	0	118	0	117	0	89	0	115	1	143	1	93	0	102	0	121	0	149	1	128	1	102	0	47	1	139	5	153	0	90	0.0000	0.0000	0.0000	0.0000	0.0000	0.0069	0.0106	0.0000	0.0000	0.0000	0.0078	0.0097	0.0000
Fam199x	chrX	137049594	137082503	inactivated	0	148	1	231	0	280	0	251	0	158	1	165	0	160	1	226	0	252	1	171	0	268	0	309	0	76	2	193	1	264	3	257	0.0000	0.0043	0.0000	0.0000	0.0000	0.0060	0.0000	0.0044	0.0000	0.0058	0.0000	0.0000	0.0000
Fam3a	chrX	74384719	74393272	inactivated	0	43	0	33	0	47	0	55	0	66	0	42	2	66	0	39	0	55	0	33	0	60	0	37	0	14	0	29	1	68	1	46	0.0000	0.0000	0.0000	0.0000	0.0000	0.0000	0.0294	0.0000	0.0000	0.0000	0.0000	0.0000	0.0000
Fam50a	chrX	74313033	74320149	inactivated	0	63	0	66	0	114	0	96	0	62	0	64	0	92	0	104	0	77	0	73	0	84	0	95	0	32	0	68	0	104	0	93	0.0000	0.0000	0.0000	0.0000	0.0000	0.0000	0.0000	0.0000	0.0000	0.0000	0.0000	0.0000	0.0000
Fancb	chrX	164980592	164997272	inactivated	0	29	0	60	0	69	0	79	0	30	0	43	0	44	0	66	0	45	0	33	0	41	0	56	0	11	0	63	0	78	1	67	0.0000	0.0000	0.0000	0.0000	0.0000	0.0000	0.0000	0.0000	0.0000	0.0000	0.0000	0.0000	0.0000
Fgd1	chrX	151046150	151089521	inactivated	3	296	1	261	0	454	1	442	0	196	3	210	0	233	0	270	0	180	0	284	1	314	3	272	0	91	0	178	1	323	0	214	0.0100	0.0038	0.0000	0.0023	0.0000	0.0141	0.0000	0.0000	0.0000	0.0000	0.0032	0.0109	0.0000
Flna	chrX	74223461	74249820	inactivated	0	594	1	539	2	816	2	933	4	658	4	815	9	924	13	944	1	493	2	662	4	646	6	770	5	263	6	763	8	956	7	991	0.0000	0.0019	0.0024	0.0021	0.0060	0.0049	0.0096	0.0136	0.0020	0.0030	0.0062	0.0077	0.0187
Fmr1	chrX	68678541	68717963	inactivated	0	120	0	178	1	240	0	219	0	97	4	184	3	167	1	235	0	208	1	168	2	173	3	167	0	96	0	239	5	240	2	172	0.0000	0.0000	0.0041	0.0000	0.0000	0.0213	0.0176	0.0042	0.0000	0.0059	0.0114	0.0176	0.0000
Foxo4	chrX	101254528	101260873	inactivated	0	299	1	239	0	326	0	329	0	258	0	305	0	241	0	220	0	224	0	323	0	334	0	328	0	108	0	271	0	440	1	362	0.0000	0.0042	0.0000	0.0000	0.0000	0.0000	0.0000	0.0000	0.0000	0.0000	0.0000	0.0000	0.0000
Ftsj1	chrX	8238668	8252406	inactivated	1	75	0	97	0	101	4	96	0	69	0	76	0	113	1	114	1	115	0	67	0	102	0	102	0	36	1	80	2	144	2	117	0.0132	0.0000	0.0000	0.0400	0.0000	0.0000	0.0000	0.0087	0.0086	0.0000	0.0000	0.0000	0.0000
G530011O06Rik	chrX	169975043	169978917	inactivated	0	45	0	45	0	64	0	91	0	33	0	48	0	34	0	62	0	23	0	68	0	65	0	43	0	5	0	36	0	65	0	39	0.0000	0.0000	0.0000	0.0000	0.0000	0.0000	0.0000	0.0000	0.0000	0.0000	0.0000	0.0000	0.0000
G6pdx	chrX	74409483	74429194	inactivated	0	73	0	98	2	127	0	135	0	67	0	97	0	106	0	113	0	82	0	97	0	69	0	106	0	26	0	87	1	109	0	88	0.0000	0.0000	0.0155	0.0000	0.0000	0.0000	0.0000	0.0000	0.0000	0.0000	0.0000	0.0000	0.0000
Gata1	chrX	7959260	7978071	inactivated	0	158	4	121	5	313	1	257	0	176	1	203	1	259	1	238	0	113	0	208	1	152	1	117	0	60	0	137	6	237	5	153	0.0000	0.0320	0.0157	0.0039	0.0000	0.0049	0.0038	0.0042	0.0000	0.0000	0.0065	0.0085	0.0000
Gdi1	chrX	74304998	74311862	inactivated	0	107	0	102	0	130	0	108	0	144	0	135	0	147	0	83	0	143	0	104	0	117	2	102	0	71	0	103	0	131	0	105	0.0000	0.0000	0.0000	0.0000	0.0000	0.0000	0.0000	0.0000	0.0000	0.0000	0.0000	0.0192	0.0000
Gla	chrX	134588149	134601125	inactivated	0	22	0	21	0	28	0	28	0	44	0	18	0	28	0	40	0	49	0	24	0	30	0	35	0	23	0	22	0	27	0	27	0.0000	0.0000	0.0000	0.0000	0.0000	0.0000	0.0000	0.0000	0.0000	0.0000	0.0000	0.0000	0.0000
Gm14634	chrX	12762278	12821492	inactivated	0	44	0	44	0	52	0	47	0	23	0	43	0	14	0	20	0	55	0	52	2	59	0	68	0	10	0	25	0	37	1	19	0.0000	0.0000	0.0000	0.0000	0.0000	0.0000	0.0000	0.0000	0.0000	0.0000	0.0328	0.0000	0.0000
Gm14798	chrX	94028854	94099304	inactivated	0	75	0	121	1	125	0	109	0	62	0	74	3	89	0	89	0	77	3	83	0	106	1	103	0	12	0	61	0	92	0	69	0.0000	0.0000	0.0079	0.0000	0.0000	0.0000	0.0326	0.0000	0.0000	0.0349	0.0000	0.0096	0.0000
Gm14858	chrX	102252522	102365498	inactivated	0	75	0	58	1	83	1	77	0	17	0	37	0	36	0	24	0	82	0	67	1	131	0	57	2	20	2	26	0	77	0	26	0.0000	0.0000	0.0119	0.0128	0.0000	0.0000	0.0000	0.0000	0.0000	0.0000	0.0076	0.0000	0.0909
Gm15247	chrX	169985801	169986939	inactivated	0	25	0	28	0	35	2	26	0	18	0	26	0	36	0	14	0	17	0	23	0	37	0	14	0	8	0	10	0	18	0	7	0.0000	0.0000	0.0000	0.0714	0.0000	0.0000	0.0000	0.0000	0.0000	0.0000	0.0000	0.0000	0.0000
Gm15726	chrX	169979047	169985232	inactivated	0	84	0	79	1	138	0	132	0	53	0	103	0	72	0	114	0	90	0	101	0	107	0	95	0	20	0	57	0	104	0	88	0.0000	0.0000	0.0072	0.0000	0.0000	0.0000	0.0000	0.0000	0.0000	0.0000	0.0000	0.0000	0.0000
Gm36995	chrX	7558602	7605381	inactivated	0	82	0	78	0	93	0	77	0	60	2	62	0	103	0	79	0	69	0	72	0	83	1	71	0	36	1	63	1	95	1	61	0.0000	0.0000	0.0000	0.0000	0.0000	0.0313	0.0000	0.0000	0.0000	0.0000	0.0000	0.0139	0.0000
Gm8806	chrX	80533745	80535151	inactivated	0	40	0	50	0	101	0	92	0	53	0	57	0	98	0	96	0	68	0	66	0	67	0	96	0	31	1	81	1	98	0	109	0.0000	0.0000	0.0000	0.0000	0.0000	0.0000	0.0000	0.0000	0.0000	0.0000	0.0000	0.0000	0.0000
Gnl3l	chrX	150983141	151017322	inactivated	0	509	10	450	1	788	3	755	1	491	1	498	2	666	3	735	3	526	3	463	4	643	4	651	1	225	2	555	10	743	12	717	0.0000	0.0217	0.0013	0.0040	0.0020	0.0020	0.0030	0.0041	0.0057	0.0064	0.0062	0.0061	0.0044
Gpc4	chrX	52053021	52165252	inactivated	0	151	0	276	0	182	0	205	3	230	1	199	0	240	1	389	1	464	1	156	1	350	5	415	3	180	2	316	5	367	1	324	0.0000	0.0000	0.0000	0.0000	0.0129	0.0050	0.0000	0.0026	0.0022	0.0064	0.0028	0.0119	0.0164
Gprasp1	chrX	135742733	135803474	inactivated	1	453	2	478	3	685	0	598	0	303	1	323	1	411	4	416	1	442	2	415	3	549	5	535	1	121	1	381	6	451	4	388	0.0022	0.0042	0.0044	0.0000	0.0000	0.0031	0.0024	0.0095	0.0023	0.0048	0.0054	0.0093	0.0082
Haus7	chrX	73437315	73459044	inactivated	0	30	0	32	0	38	0	28	0	20	0	28	0	39	0	50	0	29	0	42	0	38	0	37	0	8	0	28	2	36	0	21	0.0000	0.0000	0.0000	0.0000	0.0000	0.0000	0.0000	0.0000	0.0000	0.0000	0.0000	0.0000	0.0000
Hccs	chrX	169250193	169320372	inactivated	0	203	1	164	0	267	1	282	3	227	0	221	0	268	3	354	0	264	1	188	2	220	3	310	0	108	2	229	2	278	2	339	0.0000	0.0061	0.0000	0.0035	0.0130	0.0000	0.0000	0.0084	0.0000	0.0053	0.0090	0.0096	0.0000
Hcfc1	chrX	73942792	73966357	inactivated	3	881	2	796	3	1102	3	1082	0	569	0	776	3	964	4	1031	0	738	1	892	0	1048	7	1065	0	260	1	857	2	1188	0	1015	0.0034	0.0025	0.0027	0.0028	0.0000	0.0000	0.0031	0.0039	0.0000	0.0011	0.0000	0.0065	0.0000
Hdac8	chrX	102284639	102505359	inactivated	2	295	1	176	0	237	1	174	7	215	2	166	1	176	0	211	1	226	2	179	1	258	2	219	1	56	5	110	3	175	2	95	0.0067	0.0056	0.0000	0.0057	0.0315	0.0119	0.0056	0.0000	0.0044	0.0110	0.0039	0.0090	0.0175
Hnrnph2	chrX	134601179	134607060	inactivated	0	5	0	12	0	13	0	16	0	5	0	14	0	7	0	11	0	12	0	8	0	10	0	9	0	6	0	6	0	10	0	6	0.0000	0.0000	0.0000	0.0000	0.0000	0.0000	0.0000	0.0000	0.0000	0.0000	0.0000	0.0000	0.0000
Hprt	chrX	52988137	53021659	inactivated	0	192	1	265	0	364	0	311	4	208	0	216	0	287	0	348	2	246	2	218	1	218	0	314	0	83	2	227	1	309	2	272	0.0000	0.0038	0.0000	0.0000	0.0189	0.0000	0.0000	0.0000	0.0081	0.0091	0.0046	0.0000	0.0000
Hsd17b10	chrX	152001845	152004442	inactivated	0	62	0	62	1	130	0	123	0	79	0	50	1	111	0	110	0	68	1	82	0	100	1	95	0	35	0	72	1	111	1	120	0.0000	0.0000	0.0076	0.0000	0.0000	0.0000	0.0089	0.0000	0.0000	0.0120	0.0000	0.0104	0.0000
Htatsf1	chrX	57053583	57067183	inactivated	0	431	0	331	3	394	2	357	2	403	3	363	5	294	0	256	3	502	1	387	2	443	3	437	0	223	0	352	4	652	6	606	0.0000	0.0000	0.0076	0.0056	0.0049	0.0082	0.0167	0.0000	0.0059	0.0026	0.0045	0.0068	0.0000
Huwe1	chrX	151800807	151935417	inactivated	1	1707	2	1636	9	2362	2	2392	2	1435	1	1398	7	1725	7	2172	3	1743	1	1661	7	2018	8	2137	2	705	4	1657	6	2310	10	2147	0.0006	0.0012	0.0038	0.0008	0.0014	0.0007	0.0040	0.0032	0.0017	0.0006	0.0035	0.0037	0.0028
Idh3g	chrX	73778963	73786897	inactivated	1	440	0	423	2	671	0	637	0	374	1	399	0	539	0	515	0	489	2	436	0	544	0	577	0	214	1	422	0	619	0	644	0.0023	0.0000	0.0030	0.0000	0.0000	0.0025	0.0000	0.0000	0.0000	0.0046	0.0000	0.0000	0.0000
Ids	chrX	70343069	70365084	inactivated	0	32	0	48	0	81	0	67	0	48	0	54	0	81	0	97	0	30	0	33	0	51	0	48	0	22	0	70	0	66	4	54	0.0000	0.0000	0.0000	0.0000	0.0000	0.0000	0.0000	0.0000	0.0000	0.0000	0.0000	0.0000	0.0000
Igbp1	chrX	100494291	100516125	inactivated	0	193	0	209	0	254	1	279	1	170	0	124	0	176	0	205	0	216	0	152	0	231	0	227	0	78	2	168	3	312	0	255	0.0000	0.0000	0.0000	0.0036	0.0058	0.0000	0.0000	0.0000	0.0000	0.0000	0.0000	0.0000	0.0000
Ikbkg	chrX	74393290	74453854	inactivated	0	159	0	176	2	252	0	191	0	156	1	182	0	206	5	232	1	164	1	181	0	210	1	178	0	57	1	164	0	221	5	186	0.0000	0.0000	0.0079	0.0000	0.0000	0.0055	0.0000	0.0211	0.0061	0.0055	0.0000	0.0056	0.0000
Ints6l	chrX	56454857	56507843	inactivated	0	30	1	27	0	55	0	50	0	30	0	18	1	38	0	27	0	54	0	22	0	54	0	36	1	33	1	28	2	43	4	27	0.0000	0.0357	0.0000	0.0000	0.0000	0.0000	0.0256	0.0000	0.0000	0.0000	0.0000	0.0000	0.0294
Irak1	chrX	74013914	74023918	inactivated	0	82	0	96	0	155	0	131	0	106	0	113	1	128	0	146	0	95	1	95	0	93	0	122	0	38	0	83	0	151	1	136	0.0000	0.0000	0.0000	0.0000	0.0000	0.0000	0.0078	0.0000	0.0000	0.0104	0.0000	0.0000	0.0000
Itgb1bp2	chrX	101449088	101453541	inactivated	0	15	0	26	0	18	2	25	0	12	0	18	0	23	0	24	0	6	0	34	0	31	0	15	0	6	0	18	0	28	0	22	0.0000	0.0000	0.0000	0.0741	0.0000	0.0000	0.0000	0.0000	0.0000	0.0000	0.0000	0.0000	0.0000
Kantr	chrX	152294828	152327495	inactivated	2	67	1	95	2	128	0	131	0	71	0	76	0	68	0	95	0	78	0	76	1	108	0	62	0	23	0	79	0	120	0	82	0.0290	0.0104	0.0154	0.0000	0.0000	0.0000	0.0000	0.0000	0.0000	0.0000	0.0092	0.0000	0.0000
Kcnd1	chrX	7822289	7838280	inactivated	1	87	3	124	2	153	0	150	1	116	3	107	1	206	7	179	0	73	0	90	0	104	3	112	0	42	2	139	0	163	3	127	0.0114	0.0236	0.0129	0.0000	0.0085	0.0273	0.0048	0.0376	0.0000	0.0000	0.0000	0.0261	0.0000
Kif4	chrX	100625737	100727214	inactivated	0	473	1	514	3	723	0	619	1	354	0	383	0	551	3	596	0	496	1	455	0	616	1	601	0	201	0	397	1	661	2	537	0.0000	0.0019	0.0041	0.0000	0.0028	0.0000	0.0000	0.0050	0.0000	0.0022	0.0000	0.0017	0.0000
Klhl15	chrX	94234599	94277724	inactivated	0	86	0	74	2	92	0	78	0	71	0	73	0	59	0	70	0	85	1	82	0	81	0	64	2	22	0	54	1	98	0	70	0.0000	0.0000	0.0213	0.0000	0.0000	0.0000	0.0000	0.0000	0.0000	0.0120	0.0000	0.0000	0.0833
Lage3	chrX	74351276	74353618	inactivated	0	20	0	26	0	47	0	33	0	30	0	43	0	52	0	50	0	24	0	42	0	37	0	53	0	13	0	59	0	58	0	65	0.0000	0.0000	0.0000	0.0000	0.0000	0.0000	0.0000	0.0000	0.0000	0.0000	0.0000	0.0000	0.0000
Maged1	chrX	94535474	94542143	inactivated	2	108	1	88	0	119	0	133	1	106	0	95	0	138	0	117	0	141	1	70	1	138	1	121	0	63	0	99	2	178	2	148	0.0182	0.0112	0.0000	0.0000	0.0093	0.0000	0.0000	0.0000	0.0000	0.0141	0.0072	0.0082	0.0000
Maged2	chrX	150806370	150814345	inactivated	0	140	2	88	0	85	1	95	0	104	3	144	0	80	0	86	0	194	0	179	0	225	4	173	3	87	1	138	4	252	1	210	0.0000	0.0222	0.0000	0.0104	0.0000	0.0204	0.0000	0.0000	0.0000	0.0000	0.0000	0.0226	0.0333
Map3k15	chrX	159988433	160123351	inactivated	0	17	0	28	0	34	0	43	0	25	0	8	0	22	0	18	0	30	0	19	0	13	0	25	0	7	0	35	0	29	0	24	0.0000	0.0000	0.0000	0.0000	0.0000	0.0000	0.0000	0.0000	0.0000	0.0000	0.0000	0.0000	0.0000
Mbnl3	chrX	51117269	51206532	inactivated	0	45	0	46	0	47	0	22	0	52	0	71	0	21	0	20	0	26	0	57	0	43	0	31	0	7	0	27	0	40	1	23	0.0000	0.0000	0.0000	0.0000	0.0000	0.0000	0.0000	0.0000	0.0000	0.0000	0.0000	0.0000	0.0000
Mecp2	chrX	74026592	74135363	inactivated	1	322	0	284	2	423	1	428	2	259	3	292	0	321	1	380	1	315	0	314	4	414	1	397	3	104	0	267	4	470	3	316	0.0031	0.0000	0.0047	0.0023	0.0077	0.0102	0.0000	0.0026	0.0032	0.0000	0.0096	0.0025	0.0280
Med12	chrX	101274030	101297465	inactivated	2	136	0	128	0	145	0	180	0	95	0	124	0	147	0	161	0	114	0	166	0	151	0	131	0	48	0	106	0	166	0	138	0.0145	0.0000	0.0000	0.0000	0.0000	0.0000	0.0000	0.0000	0.0000	0.0000	0.0000	0.0000	0.0000
Med14	chrX	12675369	12762073	inactivated	1	271	1	304	0	374	0	356	1	209	0	201	1	241	3	346	2	213	3	264	2	289	8	313	2	84	7	289	2	354	5	347	0.0037	0.0033	0.0000	0.0000	0.0048	0.0000	0.0041	0.0086	0.0093	0.0112	0.0069	0.0249	0.0233
Mir351	chrX	53053255	53053353	inactivated	0	98	0	69	0	65	0	49	1	62	0	86	0	55	0	17	0	20	0	128	3	97	0	54	0	7	1	88	3	90	1	45	0.0000	0.0000	0.0000	0.0000	0.0159	0.0000	0.0000	0.0000	0.0000	0.0000	0.0300	0.0000	0.0000
Mmgt1	chrX	56585512	56598069	inactivated	0	104	1	129	0	158	1	160	1	95	1	106	0	113	1	177	1	151	4	131	0	125	0	194	0	75	6	137	0	188	2	206	0.0000	0.0077	0.0000	0.0062	0.0104	0.0093	0.0000	0.0056	0.0066	0.0296	0.0000	0.0000	0.0000
Morc4	chrX	139821632	139871677	inactivated	2	1151	4	1851	2	3350	9	3293	11	2302	4	2625	21	4659	21	6527	23	2214	2	1607	6	2313	21	3611	19	1349	9	2869	37	4864	50	5722	0.0017	0.0022	0.0006	0.0027	0.0048	0.0015	0.0045	0.0032	0.0103	0.0012	0.0026	0.0058	0.0139
Mospd2	chrX	164936169	164980375	inactivated	0	130	0	122	0	169	1	164	0	121	0	105	1	125	0	142	0	217	1	112	0	160	0	156	0	74	1	112	0	184	0	113	0.0000	0.0000	0.0000	0.0061	0.0000	0.0000	0.0079	0.0000	0.0000	0.0088	0.0000	0.0000	0.0000
Msl3	chrX	168654117	168673898	inactivated	0	88	0	86	0	143	0	116	0	78	0	78	0	119	0	114	1	107	0	88	0	102	0	124	0	63	0	99	0	125	1	109	0.0000	0.0000	0.0000	0.0000	0.0000	0.0000	0.0000	0.0000	0.0093	0.0000	0.0000	0.0000	0.0000
Mtm1	chrX	71210767	71315691	inactivated	0	74	1	86	1	95	0	97	0	104	0	73	0	95	0	114	0	88	0	67	0	89	0	104	0	27	0	81	0	99	3	85	0.0000	0.0115	0.0104	0.0000	0.0000	0.0000	0.0000	0.0000	0.0000	0.0000	0.0000	0.0000	0.0000
Mtmr1	chrX	71364760	71419196	inactivated	1	108	0	79	0	112	1	102	0	88	0	68	0	81	0	94	0	142	0	93	0	100	0	109	0	33	0	62	0	110	0	79	0.0092	0.0000	0.0000	0.0097	0.0000	0.0000	0.0000	0.0000	0.0000	0.0000	0.0000	0.0000	0.0000
Ndufb11	chrX	20615326	20617619	inactivated	0	187	1	116	0	252	0	275	0	194	0	153	1	227	0	227	0	247	0	172	0	208	0	276	0	116	0	193	0	264	0	277	0.0000	0.0085	0.0000	0.0000	0.0000	0.0000	0.0044	0.0000	0.0000	0.0000	0.0000	0.0000	0.0000
Nexmif	chrX	104077434	104201185	inactivated	1	536	2	659	0	1073	1	1226	2	423	0	626	5	842	3	1218	1	530	0	564	1	859	0	1078	0	212	2	750	2	1398	3	1204	0.0019	0.0030	0.0000	0.0008	0.0047	0.0000	0.0059	0.0025	0.0019	0.0000	0.0012	0.0000	0.0000
Nhs	chrX	161833296	162159730	inactivated	2	447	1	204	1	119	0	81	2	249	0	200	0	55	1	40	2	348	0	305	0	340	5	160	0	80	1	150	4	359	0	135	0.0045	0.0049	0.0083	0.0000	0.0080	0.0000	0.0000	0.0244	0.0057	0.0000	0.0000	0.0303	0.0000
Nono	chrX	101429318	101448591	inactivated	1	260	2	286	2	508	2	470	2	266	2	301	2	463	1	501	1	337	1	290	3	421	2	419	0	143	3	318	0	539	1	455	0.0038	0.0069	0.0039	0.0042	0.0075	0.0066	0.0043	0.0020	0.0030	0.0034	0.0071	0.0048	0.0000
Nr0b1	chrX	86191764	86195947	inactivated	0	11	0	45	0	46	0	56	0	11	0	36	1	52	0	64	0	11	0	22	0	7	0	21	0	12	0	72	0	24	0	42	0.0000	0.0000	0.0000	0.0000	0.0000	0.0000	0.0189	0.0000	0.0000	0.0000	0.0000	0.0000	0.0000
Nrk	chrX	138914430	139010532	inactivated	6	695	2	283	4	397	3	296	4	510	10	557	1	254	0	200	5	591	6	678	16	873	5	654	3	209	8	279	10	1022	2	698	0.0086	0.0070	0.0100	0.0100	0.0078	0.0176	0.0039	0.0000	0.0084	0.0088	0.0180	0.0076	0.0142
Nsdhl	chrX	72918557	72958514	inactivated	1	194	2	173	0	227	0	166	1	110	1	146	1	179	2	163	3	140	0	148	1	173	3	178	0	48	2	177	7	174	2	138	0.0051	0.0114	0.0000	0.0000	0.0090	0.0068	0.0056	0.0121	0.0210	0.0000	0.0057	0.0166	0.0000
Nup62cl	chrX	140006805	140062712	inactivated	0	236	0	358	1	538	1	454	0	344	1	520	0	490	0	726	0	542	0	357	0	425	0	545	0	274	0	720	0	898	1	815	0.0000	0.0000	0.0019	0.0022	0.0000	0.0019	0.0000	0.0000	0.0000	0.0000	0.0000	0.0000	0.0000
Ocrl	chrX	47912387	47965868	inactivated	0	371	5	401	1	544	3	457	0	402	0	350	2	525	2	550	1	524	0	396	1	459	1	429	2	177	3	350	10	548	6	489	0.0000	0.0123	0.0018	0.0065	0.0000	0.0000	0.0038	0.0036	0.0019	0.0000	0.0022	0.0023	0.0112
Ofd1	chrX	166390033	166440704	inactivated	1	203	1	311	2	338	0	312	0	217	0	212	4	259	2	261	1	278	0	223	2	266	0	278	0	99	3	195	2	247	4	266	0.0049	0.0032	0.0059	0.0000	0.0000	0.0000	0.0152	0.0076	0.0036	0.0000	0.0075	0.0000	0.0000
Pcsk1n	chrX	7919822	7924410	inactivated	0	87	2	71	0	84	1	78	1	72	1	92	0	82	0	80	1	61	0	79	0	51	1	57	2	30	1	94	0	72	0	75	0.0000	0.0274	0.0000	0.0127	0.0137	0.0108	0.0000	0.0000	0.0161	0.0000	0.0000	0.0172	0.0625
Pdha1	chrX	160122209	160138413	inactivated	2	308	1	231	1	450	0	456	1	326	0	206	1	334	2	360	2	417	0	238	4	379	1	447	3	136	0	266	2	496	4	527	0.0065	0.0043	0.0022	0.0000	0.0031	0.0000	0.0030	0.0055	0.0048	0.0000	0.0104	0.0022	0.0216
Pdk3	chrX	93764607	93832201	inactivated	0	14	0	51	1	96	0	66	1	38	0	15	0	61	0	71	0	26	0	39	0	35	0	52	0	6	0	51	0	42	1	29	0.0000	0.0000	0.0103	0.0000	0.0256	0.0000	0.0000	0.0000	0.0000	0.0000	0.0000	0.0000	0.0000
Pfkfb1	chrX	150588229	150643878	inactivated	0	205	0	155	0	186	0	173	0	144	0	154	0	142	4	140	1	201	0	183	0	223	3	148	0	75	0	121	0	209	0	169	0.0000	0.0000	0.0000	0.0000	0.0000	0.0000	0.0000	0.0278	0.0050	0.0000	0.0000	0.0199	0.0000
Pgk1	chrX	106187100	106203699	inactivated	0	618	5	697	1	2004	0	2378	0	369	0	471	0	1122	1	1301	0	469	0	845	3	958	10	1118	0	232	5	680	4	970	6	1169	0.0000	0.0071	0.0005	0.0000	0.0000	0.0000	0.0000	0.0008	0.0000	0.0000	0.0031	0.0089	0.0000
Pgrmc1	chrX	36598206	36606079	inactivated	0	15	0	24	1	38	0	36	0	31	1	16	0	35	0	46	0	10	0	22	0	24	0	45	0	5	1	37	0	47	1	51	0.0000	0.0000	0.0256	0.0000	0.0000	0.0588	0.0000	0.0000	0.0000	0.0000	0.0000	0.0000	0.0000
Phf6	chrX	52912266	52956943	inactivated	0	55	1	59	0	119	0	90	0	87	0	66	0	93	0	120	0	75	0	65	0	82	0	115	0	15	0	70	2	75	1	124	0.0000	0.0167	0.0000	0.0000	0.0000	0.0000	0.0000	0.0000	0.0000	0.0000	0.0000	0.0000	0.0000
Phf8	chrX	151520672	151633859	inactivated	1	285	0	269	1	291	0	294	1	288	2	226	3	280	2	320	0	367	1	232	0	363	0	305	0	133	2	222	0	366	4	332	0.0035	0.0000	0.0034	0.0000	0.0035	0.0088	0.0106	0.0062	0.0000	0.0043	0.0000	0.0000	0.0000
Phka1	chrX	102513975	102644246	inactivated	0	67	0	45	0	136	1	94	0	74	0	46	2	95	1	70	0	60	0	52	0	51	0	44	0	14	0	40	2	60	0	33	0.0000	0.0000	0.0000	0.0105	0.0000	0.0000	0.0206	0.0141	0.0000	0.0000	0.0000	0.0000	0.0000
Phka2	chrX	160502166	160598878	inactivated	0	203	0	218	0	301	0	246	2	144	0	166	3	202	1	177	6	236	0	212	4	242	1	197	1	80	0	165	3	254	0	194	0.0000	0.0000	0.0000	0.0000	0.0137	0.0000	0.0146	0.0056	0.0248	0.0000	0.0163	0.0051	0.0123
Pim2	chrX	7878262	7883432	inactivated	0	57	0	79	1	96	0	79	0	63	0	69	0	79	2	94	0	50	0	72	1	65	1	76	2	37	0	90	3	90	2	101	0.0000	0.0000	0.0103	0.0000	0.0000	0.0000	0.0000	0.0208	0.0000	0.0000	0.0152	0.0130	0.0513
Pja1	chrX	99465734	99471273	inactivated	0	33	0	24	0	44	1	45	0	22	0	34	0	45	0	38	0	22	0	44	0	45	0	47	0	15	0	29	0	48	0	50	0.0000	0.0000	0.0000	0.0217	0.0000	0.0000	0.0000	0.0000	0.0000	0.0000	0.0000	0.0000	0.0000
Pola1	chrX	93304767	93632155	inactivated	1	410	2	596	2	734	2	644	0	294	1	406	0	392	2	504	1	493	3	548	1	618	2	646	1	148	1	413	4	696	2	467	0.0024	0.0033	0.0027	0.0031	0.0000	0.0025	0.0000	0.0040	0.0020	0.0054	0.0016	0.0031	0.0067
Ppp1r3f	chrX	7557296	7574283	inactivated	0	48	0	40	0	69	0	67	1	22	0	31	0	45	0	43	0	40	0	55	0	70	1	71	0	7	0	67	1	84	1	68	0.0000	0.0000	0.0000	0.0000	0.0435	0.0000	0.0000	0.0000	0.0000	0.0000	0.0000	0.0139	0.0000
Praf2	chrX	7728439	7731064	inactivated	0	51	0	59	0	136	2	116	0	72	0	49	0	109	0	108	0	104	0	54	0	108	0	131	0	64	0	84	4	135	2	154	0.0000	0.0000	0.0000	0.0169	0.0000	0.0000	0.0000	0.0000	0.0000	0.0000	0.0000	0.0000	0.0000
Prdx4	chrX	155323918	155340754	inactivated	0	169	2	247	0	324	0	343	0	114	1	194	0	241	2	237	3	219	0	254	4	241	6	274	0	79	2	229	4	338	11	351	0.0000	0.0080	0.0000	0.0000	0.0000	0.0051	0.0000	0.0084	0.0135	0.0000	0.0163	0.0214	0.0000
Prkx	chrX	77761411	77796278	inactivated	0	64	0	53	0	96	0	79	0	51	0	58	0	81	1	108	0	77	0	48	1	63	0	69	0	47	1	81	0	79	1	80	0.0000	0.0000	0.0000	0.0000	0.0000	0.0000	0.0000	0.0092	0.0000	0.0000	0.0156	0.0000	0.0000
Prps1	chrX	140456613	140476140	inactivated	0	31	0	57	0	68	1	52	0	23	0	34	0	70	0	77	0	32	0	21	0	25	0	53	0	27	0	58	1	51	2	64	0.0000	0.0000	0.0000	0.0189	0.0000	0.0000	0.0000	0.0000	0.0000	0.0000	0.0000	0.0000	0.0000
Prps2	chrX	167346322	167382749	inactivated	0	51	0	45	0	59	0	63	0	82	0	33	0	83	1	121	0	70	1	38	0	62	0	78	0	42	1	85	0	79	1	114	0.0000	0.0000	0.0000	0.0000	0.0000	0.0000	0.0000	0.0082	0.0000	0.0256	0.0000	0.0000	0.0000
Prrg3	chrX	71962624	71972722	inactivated	0	17	1	19	0	21	0	22	0	10	0	12	0	22	0	12	0	10	0	11	0	25	0	16	0	11	0	16	0	42	0	24	0.0000	0.0500	0.0000	0.0000	0.0000	0.0000	0.0000	0.0000	0.0000	0.0000	0.0000	0.0000	0.0000
Psmd10	chrX	140948429	140956728	inactivated	0	53	1	50	0	60	1	78	1	38	0	53	0	67	0	78	0	43	0	43	0	58	1	71	0	16	0	41	0	72	3	76	0.0000	0.0196	0.0000	0.0127	0.0256	0.0000	0.0000	0.0000	0.0000	0.0000	0.0000	0.0139	0.0000
Pwwp3b	chrX	139210042	139238335	inactivated	0	23	0	13	0	34	0	12	1	45	0	23	0	26	1	26	1	34	0	31	0	23	0	28	0	11	0	18	1	33	4	30	0.0000	0.0000	0.0000	0.0000	0.0217	0.0000	0.0000	0.0370	0.0286	0.0000	0.0000	0.0000	0.0000
Rab9	chrX	166457253	166479867	inactivated	0	238	3	218	0	271	1	254	2	168	0	166	2	204	0	247	2	207	0	188	2	267	0	230	0	72	3	193	7	248	2	185	0.0000	0.0136	0.0000	0.0039	0.0118	0.0000	0.0097	0.0000	0.0096	0.0000	0.0074	0.0000	0.0000
Rbm10	chrX	20617503	20650901	inactivated	0	65	1	61	1	91	0	68	0	63	0	54	0	61	0	79	0	32	2	48	0	56	0	83	0	7	0	59	2	62	0	40	0.0000	0.0161	0.0109	0.0000	0.0000	0.0000	0.0000	0.0000	0.0000	0.0400	0.0000	0.0000	0.0000
Rbm3	chrX	8138975	8145880	inactivated	0	341	0	429	1	548	2	643	0	349	0	516	0	574	1	853	0	235	0	373	0	535	2	577	0	146	1	586	1	685	0	808	0.0000	0.0000	0.0018	0.0031	0.0000	0.0000	0.0000	0.0012	0.0000	0.0000	0.0000	0.0035	0.0000
Rbmx	chrX	57383530	57393036	inactivated	0	83	0	79	0	137	0	140	0	63	0	66	0	88	0	75	0	90	0	75	1	125	0	125	0	30	0	116	0	132	0	122	0.0000	0.0000	0.0000	0.0000	0.0000	0.0000	0.0000	0.0000	0.0000	0.0000	0.0079	0.0000	0.0000
Renbp	chrX	73922121	73930850	inactivated	0	131	0	85	0	127	0	142	1	128	0	96	2	119	1	98	0	161	0	108	0	153	0	133	0	97	0	64	1	175	4	141	0.0000	0.0000	0.0000	0.0000	0.0078	0.0000	0.0165	0.0101	0.0000	0.0000	0.0000	0.0000	0.0000
Rhox4g	chrX	37646500	37651327	inactivated	0	46	0	35	0	73	0	73	0	15	0	33	0	57	0	79	0	26	0	23	1	33	1	49	0	9	0	52	0	81	0	61	0.0000	0.0000	0.0000	0.0000	0.0000	0.0000	0.0000	0.0000	0.0000	0.0000	0.0294	0.0200	0.0000
Rhox5	chrX	37804842	37808876	inactivated	3	1515	3	1651	2	2952	6	2841	28	1912	12	2014	19	3432	12	3861	33	2336	2	1791	25	2468	18	3145	18	1283	13	2151	46	3925	29	4109	0.0020	0.0018	0.0007	0.0021	0.0144	0.0059	0.0055	0.0031	0.0139	0.0011	0.0100	0.0057	0.0138
Rlim	chrX	103957163	103981284	inactivated	5	2912	13	2625	8	3546	10	3465	3	2724	1	2630	12	3112	6	3550	2	3596	3	2643	9	2982	15	3059	4	1774	9	2598	19	3800	16	3699	0.0017	0.0049	0.0023	0.0029	0.0011	0.0004	0.0038	0.0017	0.0006	0.0011	0.0030	0.0049	0.0022
Rpgr	chrX	10073621	10216920	inactivated	0	61	0	57	0	101	0	78	0	70	2	53	0	82	0	71	0	45	0	74	0	73	0	41	0	15	0	62	2	82	1	50	0.0000	0.0000	0.0000	0.0000	0.0000	0.0364	0.0000	0.0000	0.0000	0.0000	0.0000	0.0000	0.0000
Rpl10	chrX	74270812	74273135	inactivated	0	39	0	43	1	59	0	78	0	37	1	60	0	63	0	79	0	37	0	64	0	34	0	56	0	14	0	59	0	57	0	59	0.0000	0.0000	0.0167	0.0000	0.0000	0.0164	0.0000	0.0000	0.0000	0.0000	0.0000	0.0000	0.0000
Rps24-ps3	chrX	79195047	79195448	inactivated	0	8	0	6	0	16	0	14	0	12	0	7	0	14	0	17	0	16	0	8	0	9	0	20	0	5	0	10	1	17	0	11	0.0000	0.0000	0.0000	0.0000	0.0000	0.0000	0.0000	0.0000	0.0000	0.0000	0.0000	0.0000	0.0000
Rps6ka3	chrX	159210307	159368244	inactivated	0	89	2	110	1	141	0	122	0	63	0	54	0	87	1	68	1	167	0	103	0	165	0	151	0	34	2	69	0	140	1	119	0.0000	0.0179	0.0070	0.0000	0.0000	0.0000	0.0000	0.0145	0.0060	0.0000	0.0000	0.0000	0.0000
Rps6ka6	chrX	111388192	111537959	inactivated	3	408	3	441	1	746	3	645	0	205	3	268	1	354	2	304	1	263	3	438	0	392	4	325	0	82	12	234	0	268	6	193	0.0073	0.0068	0.0013	0.0046	0.0000	0.0111	0.0028	0.0065	0.0038	0.0068	0.0000	0.0122	0.0000
Sat1	chrX	155213132	155216449	inactivated	0	7	0	16	0	13	0	10	0	18	0	12	0	10	0	9	0	15	0	12	1	18	0	15	0	13	2	8	0	17	0	17	0.0000	0.0000	0.0000	0.0000	0.0000	0.0000	0.0000	0.0000	0.0000	0.0000	0.0526	0.0000	0.0000
Sh3bgrl	chrX	109095365	109197873	inactivated	0	94	0	165	0	105	0	140	0	62	0	88	0	85	0	123	2	113	0	116	1	110	1	135	0	38	1	103	1	135	1	116	0.0000	0.0000	0.0000	0.0000	0.0000	0.0000	0.0000	0.0000	0.0174	0.0000	0.0090	0.0074	0.0000
Shroom2	chrX	152609509	152769465	inactivated	0	425	2	365	0	484	0	452	1	359	0	303	2	364	0	398	2	673	0	312	6	494	1	447	0	203	2	349	8	565	6	368	0.0000	0.0054	0.0000	0.0000	0.0028	0.0000	0.0055	0.0000	0.0030	0.0000	0.0120	0.0022	0.0000
Slc25a14	chrX	48623413	48662294	inactivated	0	54	0	42	0	56	1	62	1	55	1	40	1	47	0	40	0	33	0	45	0	44	0	35	1	9	0	38	1	46	0	50	0.0000	0.0000	0.0000	0.0159	0.0179	0.0244	0.0208	0.0000	0.0000	0.0000	0.0000	0.0000	0.1000
Slc25a53	chrX	136981116	137038302	inactivated	1	266	0	280	0	419	0	336	0	248	0	181	1	276	1	329	0	351	0	217	1	268	1	259	0	104	2	181	1	306	3	238	0.0037	0.0000	0.0000	0.0000	0.0000	0.0000	0.0036	0.0030	0.0000	0.0000	0.0037	0.0038	0.0000
Slc35a2	chrX	7884028	7894492	inactivated	0	50	0	56	0	64	0	44	0	49	0	39	0	51	0	34	0	56	0	52	1	38	0	50	2	24	1	39	0	49	1	50	0.0000	0.0000	0.0000	0.0000	0.0000	0.0000	0.0000	0.0000	0.0000	0.0000	0.0256	0.0000	0.0769
Smc1a	chrX	152016428	152062694	inactivated	0	266	0	335	1	389	1	409	1	190	1	277	0	394	0	415	0	263	1	321	0	371	0	343	0	112	0	275	2	381	0	317	0.0000	0.0000	0.0026	0.0024	0.0052	0.0036	0.0000	0.0000	0.0000	0.0031	0.0000	0.0000	0.0000
Sms	chrX	157443855	157492287	inactivated	0	11	1	27	0	28	0	26	0	20	0	14	1	14	1	29	0	31	0	18	0	22	1	28	0	10	0	34	0	42	0	42	0.0000	0.0357	0.0000	0.0000	0.0000	0.0000	0.0667	0.0333	0.0000	0.0000	0.0000	0.0345	0.0000
Snx12	chrX	101097786	101222563	inactivated	2	255	0	261	1	275	4	291	0	209	0	219	0	190	0	250	3	254	0	216	0	305	1	251	0	63	1	191	2	219	1	173	0.0078	0.0000	0.0036	0.0136	0.0000	0.0000	0.0000	0.0000	0.0117	0.0000	0.0000	0.0040	0.0000
Ssr4	chrX	73787028	73790830	inactivated	0	58	0	54	0	49	0	41	0	41	0	48	0	45	0	50	0	36	0	49	0	51	0	53	0	23	0	41	1	51	0	51	0.0000	0.0000	0.0000	0.0000	0.0000	0.0000	0.0000	0.0000	0.0000	0.0000	0.0000	0.0000	0.0000
Stag2	chrX	42149317	42277185	inactivated	0	37	0	35	0	63	0	45	0	29	0	25	0	32	0	41	1	68	0	31	0	59	0	54	0	32	0	34	1	66	0	39	0.0000	0.0000	0.0000	0.0000	0.0000	0.0000	0.0000	0.0000	0.0145	0.0000	0.0000	0.0000	0.0000
Stard8	chrX	99003248	99074728	inactivated	1	765	19	889	8	1121	1	1173	5	992	7	1086	16	1571	10	1834	9	999	2	827	12	1116	5	1331	4	461	20	1209	22	1383	10	1060	0.0013	0.0209	0.0071	0.0009	0.0050	0.0064	0.0101	0.0054	0.0089	0.0024	0.0106	0.0037	0.0086
Suv39h1	chrX	8061171	8074760	inactivated	0	82	1	61	0	103	0	95	0	54	0	65	0	103	0	103	0	88	0	71	1	79	0	81	0	59	0	73	3	128	1	83	0.0000	0.0161	0.0000	0.0000	0.0000	0.0000	0.0000	0.0000	0.0000	0.0000	0.0125	0.0000	0.0000
Tab3	chrX	85574022	85634469	inactivated	0	420	5	421	0	677	0	661	2	348	3	353	1	494	2	574	7	566	0	414	9	531	3	559	0	184	1	394	10	616	7	579	0.0000	0.0117	0.0000	0.0000	0.0057	0.0084	0.0020	0.0035	0.0122	0.0000	0.0167	0.0053	0.0000
Taz	chrX	74281912	74290151	inactivated	0	42	0	35	0	43	0	38	0	26	0	42	0	40	0	31	0	21	0	18	0	44	0	23	0	13	0	33	0	40	0	29	0.0000	0.0000	0.0000	0.0000	0.0000	0.0000	0.0000	0.0000	0.0000	0.0000	0.0000	0.0000	0.0000
Tbl1x	chrX	77511013	77662983	inactivated	18	1053	4	1032	4	1070	6	1113	4	721	7	814	4	724	7	799	8	791	2	1022	13	1205	11	907	1	239	4	851	16	1096	9	789	0.0168	0.0039	0.0037	0.0054	0.0055	0.0085	0.0055	0.0087	0.0100	0.0020	0.0107	0.0120	0.0042
Thoc2	chrX	41794991	41920674	inactivated	0	25	0	17	0	41	0	16	0	18	0	15	0	15	0	14	0	37	2	27	0	28	0	30	0	10	0	24	0	17	0	13	0.0000	0.0000	0.0000	0.0000	0.0000	0.0000	0.0000	0.0000	0.0000	0.0690	0.0000	0.0000	0.0000
Tmem164	chrX	142681406	142843494	inactivated	2	823	21	780	5	871	2	797	5	547	2	526	3	549	4	550	3	479	2	766	14	837	2	672	1	160	9	586	15	846	9	478	0.0024	0.0262	0.0057	0.0025	0.0091	0.0038	0.0054	0.0072	0.0062	0.0026	0.0165	0.0030	0.0062
Tmem185a	chrX	70459753	70477180	inactivated	0	51	0	45	0	64	0	81	0	48	0	44	0	62	0	74	0	37	1	54	0	52	0	71	0	27	0	41	0	66	0	78	0.0000	0.0000	0.0000	0.0000	0.0000	0.0000	0.0000	0.0000	0.0000	0.0182	0.0000	0.0000	0.0000
Tmsb15l	chrX	136954988	136976869	inactivated	0	67	0	70	0	115	0	128	2	89	0	46	0	82	5	91	0	68	0	75	0	64	1	81	0	19	1	71	1	102	2	85	0.0000	0.0000	0.0000	0.0000	0.0220	0.0000	0.0000	0.0521	0.0000	0.0000	0.0000	0.0122	0.0000
Trappc2	chrX	166440574	166453140	inactivated	0	18	0	34	0	34	0	26	0	14	0	19	0	24	0	35	0	15	0	24	0	25	0	39	0	6	0	20	0	18	1	34	0.0000	0.0000	0.0000	0.0000	0.0000	0.0000	0.0000	0.0000	0.0000	0.0000	0.0000	0.0000	0.0000
Tsc22d3	chrX	140539528	140600659	inactivated	0	70	0	40	0	16	0	14	0	57	0	44	0	35	0	22	1	54	0	59	0	59	0	22	0	19	0	28	0	63	1	31	0.0000	0.0000	0.0000	0.0000	0.0000	0.0000	0.0000	0.0000	0.0182	0.0000	0.0000	0.0000	0.0000
Tspyl2	chrX	152336852	152342425	inactivated	0	11	0	23	1	32	0	24	0	15	0	10	1	30	0	17	0	13	0	11	0	25	0	10	0	6	0	30	0	20	0	23	0.0000	0.0000	0.0303	0.0000	0.0000	0.0000	0.0323	0.0000	0.0000	0.0000	0.0000	0.0000	0.0000
Tsr2	chrX	151087094	151096543	inactivated	0	54	0	45	0	76	0	79	0	63	0	62	1	92	0	79	0	61	0	55	0	69	0	69	0	29	0	59	0	84	0	79	0.0000	0.0000	0.0000	0.0000	0.0000	0.0000	0.0108	0.0000	0.0000	0.0000	0.0000	0.0000	0.0000
Ubl4a	chrX	74365718	74373218	inactivated	0	29	0	21	0	41	0	52	0	41	0	35	0	41	0	56	0	24	0	34	0	27	0	42	0	11	1	25	0	45	0	43	0.0000	0.0000	0.0000	0.0000	0.0000	0.0000	0.0000	0.0000	0.0000	0.0000	0.0000	0.0000	0.0000
Ubqln2	chrX	153498227	153501570	inactivated	0	49	0	44	0	70	0	100	0	62	0	61	0	84	2	71	2	54	0	62	0	66	2	66	3	20	1	94	1	100	4	107	0.0000	0.0000	0.0000	0.0000	0.0000	0.0000	0.0000	0.0274	0.0357	0.0000	0.0000	0.0294	0.1304
Usp9x	chrX	13071498	13173328	inactivated	12	2451	9	2003	15	2713	12	2430	10	2280	5	1868	10	2111	17	2220	33	2888	13	2077	36	2717	34	2593	11	911	18	1580	61	2844	53	2637	0.0049	0.0045	0.0055	0.0049	0.0044	0.0027	0.0047	0.0076	0.0113	0.0062	0.0131	0.0129	0.0119
Uxt	chrX	20941722	20962017	inactivated	0	43	0	59	0	63	1	41	0	21	0	27	0	44	0	55	0	48	0	44	0	58	1	44	0	18	0	31	0	48	0	41	0.0000	0.0000	0.0000	0.0238	0.0000	0.0000	0.0000	0.0000	0.0000	0.0000	0.0000	0.0222	0.0000
Vma21	chrX	71815924	71839757	inactivated	0	109	1	196	2	221	0	191	0	97	0	89	0	165	0	149	1	166	0	155	2	176	0	169	0	56	4	175	4	222	4	154	0.0000	0.0051	0.0090	0.0000	0.0000	0.0000	0.0000	0.0000	0.0060	0.0000	0.0112	0.0000	0.0000
Wdr13	chrX	8123301	8132892	inactivated	0	69	2	78	0	102	0	92	0	79	1	68	0	79	0	89	1	89	0	90	1	93	0	67	1	34	4	84	0	107	0	112	0.0000	0.0250	0.0000	0.0000	0.0000	0.0145	0.0000	0.0000	0.0111	0.0000	0.0106	0.0000	0.0286
Xk	chrX	9272756	9313250	inactivated	0	13	0	18	0	30	0	23	0	16	0	13	0	23	0	14	0	14	0	21	0	19	0	27	0	6	0	31	0	39	0	35	0.0000	0.0000	0.0000	0.0000	0.0000	0.0000	0.0000	0.0000	0.0000	0.0000	0.0000	0.0000	0.0000
Xlr3a	chrX	73086293	73097095	inactivated	0	120	0	104	0	172	0	173	0	142	1	80	1	133	3	183	0	173	1	111	2	105	1	124	0	70	0	82	0	129	0	117	0.0000	0.0000	0.0000	0.0000	0.0000	0.0123	0.0075	0.0161	0.0000	0.0089	0.0187	0.0080	0.0000
Yipf6	chrX	98936316	98949017	inactivated	0	214	0	221	4	367	0	351	0	178	0	226	0	239	0	344	1	370	0	207	2	279	2	379	0	161	0	240	3	383	1	445	0.0000	0.0000	0.0108	0.0000	0.0000	0.0000	0.0000	0.0000	0.0027	0.0000	0.0071	0.0052	0.0000
Zbtb33	chrX	38189793	38197046	inactivated	0	9	0	17	0	21	0	21	0	7	0	15	0	5	0	12	0	14	0	12	0	9	0	12	0	10	0	24	0	16	0	20	0.0000	0.0000	0.0000	0.0000	0.0000	0.0000	0.0000	0.0000	0.0000	0.0000	0.0000	0.0000	0.0000
Zfp182	chrX	21028939	21062316	inactivated	0	117	1	145	0	141	0	166	0	92	0	85	1	87	3	107	0	144	0	134	0	161	0	136	0	42	2	115	0	173	0	116	0.0000	0.0068	0.0000	0.0000	0.0000	0.0000	0.0114	0.0273	0.0000	0.0000	0.0000	0.0000	0.0000
Zfp185	chrX	72987339	73031543	inactivated	0	335	1	338	1	596	0	458	1	453	0	395	4	531	7	642	1	357	0	325	1	396	1	410	0	154	1	298	2	434	3	345	0.0000	0.0029	0.0017	0.0000	0.0022	0.0000	0.0075	0.0108	0.0028	0.0000	0.0025	0.0024	0.0000
Zfp275	chrX	73342621	73359080	inactivated	1	36	1	36	0	52	0	50	0	31	0	34	0	57	0	57	0	43	0	33	0	47	0	67	0	28	0	51	0	68	2	86	0.0270	0.0270	0.0000	0.0000	0.0000	0.0000	0.0000	0.0000	0.0000	0.0000	0.0000	0.0000	0.0000
Zfp280c	chrX	48541625	48594504	inactivated	0	140	0	170	0	238	0	215	1	155	0	148	0	197	0	245	0	166	0	152	0	203	1	256	0	59	0	163	0	238	0	232	0.0000	0.0000	0.0000	0.0000	0.0064	0.0000	0.0000	0.0000	0.0000	0.0000	0.0000	0.0039	0.0000
Zfp449	chrX	56346400	56365674	inactivated	0	26	0	25	0	19	0	33	0	13	0	25	0	23	0	24	0	27	0	20	0	27	1	29	0	16	0	24	0	18	0	38	0.0000	0.0000	0.0000	0.0000	0.0000	0.0000	0.0000	0.0000	0.0000	0.0000	0.0000	0.0333	0.0000
Zfx	chrX	94074631	94123702	inactivated	2	329	2	335	0	452	0	521	2	268	1	312	1	308	0	450	2	334	1	347	4	356	1	440	0	133	2	311	6	437	3	332	0.0060	0.0059	0.0000	0.0000	0.0074	0.0032	0.0032	0.0000	0.0060	0.0029	0.0111	0.0023	0.0000
Zmat1	chrX	134971372	135009209	inactivated	0	13	0	14	0	10	0	10	0	15	0	19	0	11	1	13	0	19	0	12	0	16	0	18	0	13	0	16	0	21	0	23	0.0000	0.0000	0.0000	0.0000	0.0000	0.0000	0.0000	0.0714	0.0000	0.0000	0.0000	0.0000	0.0000
Zmym3	chrX	101404384	101420849	inactivated	0	50	0	46	0	83	0	48	0	38	0	44	0	46	0	25	0	50	0	62	0	101	1	47	0	28	0	45	0	69	0	43	0.0000	0.0000	0.0000	0.0000	0.0000	0.0000	0.0000	0.0000	0.0000	0.0000	0.0000	0.0208	0.0000
5530601H04Rik	chrX	105037197	105079609	strong escape	44	118	58	161	59	172	55	172	44	117	57	126	76	151	93	158	41	157	31	123	40	150	55	155	20	45	44	103	83	203	61	128	0.2716	0.2648	0.2554	0.2423	0.2733	0.3115	0.3348	0.3705	0.2071	0.2013	0.2105	0.2619	0.3077
Eif2s3x	chrX	94188707	94212862	strong escape	92	516	160	595	146	955	152	885	183	732	181	706	217	1007	264	1085	121	741	104	551	138	808	162	860	97	305	231	741	316	922	256	1055	0.1513	0.2119	0.1326	0.1466	0.2000	0.2041	0.1773	0.1957	0.1404	0.1588	0.1459	0.1585	0.2413
Ftx	chrX	103560907	103623790	strong escape	144	774	143	668	177	946	182	830	152	591	111	518	168	660	190	666	147	1008	108	614	156	900	124	768	47	263	67	519	127	899	111	607	0.1569	0.1763	0.1576	0.1798	0.2046	0.1765	0.2029	0.2220	0.1273	0.1496	0.1477	0.1390	0.1516
Gm14513	chrX	11684002	11684124	strong escape	602	4	453	4	748	9	800	4	775	1	638	0	807	5	879	1	587	1	462	1	599	2	769	2	401	0	591	5	851	3	942	2	0.9934	0.9912	0.9881	0.9950	0.9987	1.0000	0.9938	0.9989	0.9983	0.9978	0.9967	0.9974	1.0000
Gm26992	chrX	103422010	103481705	strong escape	20	22	9	55	48	43	57	30	18	21	6	36	53	40	42	39	12	91	26	55	44	62	37	62	14	21	8	55	28	75	48	37	0.4762	0.1406	0.5275	0.6552	0.4615	0.1429	0.5699	0.5185	0.1165	0.3210	0.4151	0.3737	0.4000
Gm38020	chrX	103576426	103581101	strong escape	36	164	45	200	54	207	43	170	33	129	35	126	38	103	39	124	32	198	47	163	29	213	35	141	9	62	23	112	47	190	17	136	0.1800	0.1837	0.2069	0.2019	0.2037	0.2174	0.2695	0.2393	0.1391	0.2238	0.1198	0.1989	0.1268
Jpx	chrX	103493556	103565696	strong escape	124	154	130	143	164	161	174	176	130	143	150	162	179	196	195	224	117	110	121	140	139	170	147	157	25	33	103	119	142	200	86	137	0.4460	0.4762	0.5046	0.4971	0.4762	0.4808	0.4773	0.4654	0.5154	0.4636	0.4498	0.4836	0.4310
Kdm5c	chrX	152233020	152274535	strong escape	90	465	92	455	127	553	134	636	141	351	108	341	162	459	189	513	122	366	100	405	127	519	109	493	93	145	135	419	319	558	232	504	0.1622	0.1682	0.1868	0.1740	0.2866	0.2405	0.2609	0.2692	0.2500	0.1980	0.1966	0.1811	0.3908
Mid1	chrX	169685199	170005736	strong escape	25	80	22	144	35	172	40	102	14	44	15	82	13	86	19	63	36	72	17	172	41	132	43	139	11	11	19	81	49	160	23	96	0.2381	0.1325	0.1691	0.2817	0.2414	0.1546	0.1313	0.2317	0.3333	0.0899	0.2370	0.2363	0.5000
Ogt	chrX	101640060	101684351	strong escape	321	825	354	937	459	1376	419	1242	337	678	390	758	481	1033	720	1125	237	822	301	940	273	1228	332	1167	80	296	407	944	469	1511	365	1337	0.2801	0.2742	0.2501	0.2523	0.3320	0.3397	0.3177	0.3902	0.2238	0.2425	0.1819	0.2215	0.2128
Pbdc1	chrX	105079756	105117090	strong escape	95	271	86	292	108	324	138	352	163	280	126	241	179	332	275	393	53	268	79	271	60	281	96	304	47	113	71	268	189	348	129	314	0.2596	0.2275	0.2500	0.2816	0.3679	0.3433	0.3503	0.4117	0.1651	0.2257	0.1760	0.2400	0.2938
Reps2	chrX	162411954	162643649	strong escape	7	66	3	17	1	42	1	23	4	41	0	15	3	16	2	7	9	55	3	26	6	28	2	15	1	4	7	16	2	20	5	6	0.0959	0.1500	0.0233	0.0417	0.0889	0.0000	0.1579	0.2222	0.1406	0.1034	0.1765	0.1176	0.2000
Siah1b	chrX	164070705	164076493	strong escape	1	15	3	14	7	33	4	40	0	15	0	13	5	40	12	38	2	14	1	18	1	22	2	26	6	8	7	35	11	20	7	27	0.0625	0.1765	0.1750	0.0909	0.0000	0.0000	0.1111	0.2400	0.1250	0.0526	0.0435	0.0714	0.4286
Taf1	chrX	101532734	101601789	strong escape	73	177	92	253	71	296	62	204	52	160	61	179	86	193	101	203	45	180	62	243	47	246	55	227	38	66	49	180	86	257	46	176	0.2920	0.2667	0.1935	0.2331	0.2453	0.2542	0.3082	0.3322	0.2000	0.2033	0.1604	0.1950	0.3654
Utp14a	chrX	48256862	48282453	strong escape	110	482	83	433	119	599	165	632	209	465	146	424	262	652	276	775	110	548	99	454	70	611	106	596	86	239	164	543	247	725	222	772	0.1858	0.1609	0.1657	0.2070	0.3101	0.2561	0.2867	0.2626	0.1672	0.1790	0.1028	0.1510	0.2646
Zrsr2	chrX	163935443	163958661	strong escape	40	220	59	301	82	410	62	361	114	276	68	241	133	326	189	454	55	333	33	227	35	310	56	371	35	109	86	239	108	362	99	392	0.1538	0.1639	0.1667	0.1466	0.2923	0.2201	0.2898	0.2939	0.1418	0.1269	0.1014	0.1311	0.2431
1600025M17Rik	chrX	56317608	56320664	weak escape	0	21	0	7	0	10	0	9	4	37	1	29	0	25	0	12	1	21	0	35	2	20	1	20	2	9	1	26	5	23	2	33	0.0000	0.0000	0.0000	0.0000	0.0976	0.0333	0.0000	0.0000	0.0455	0.0000	0.0909	0.0476	0.1818
1810030O07Rik	chrX	12654879	12673668	weak escape	3	99	3	101	2	146	0	125	1	102	0	60	0	114	4	143	4	69	1	79	3	113	6	155	1	16	2	62	8	109	5	128	0.0294	0.0288	0.0135	0.0000	0.0097	0.0000	0.0000	0.0272	0.0548	0.0125	0.0259	0.0373	0.0588
3830417A13Rik	chrX	64173548	64178778	weak escape	8	597	21	387	13	522	9	485	27	533	22	501	23	516	18	392	25	284	12	544	35	435	37	349	14	92	42	318	63	414	65	373	0.0132	0.0515	0.0243	0.0182	0.0482	0.0421	0.0427	0.0439	0.0809	0.0216	0.0745	0.0959	0.1321
4933402E13Rik	chrX	62283499	62292078	weak escape	0	67	3	40	1	64	0	76	1	58	1	51	3	48	5	42	0	33	0	66	2	88	5	48	4	22	0	23	4	69	11	57	0.0000	0.0698	0.0154	0.0000	0.0169	0.0192	0.0588	0.1064	0.0000	0.0000	0.0222	0.0943	0.1538
4933407K13Rik	chrX	75706932	75764699	weak escape	1	74	2	70	0	115	3	99	0	67	3	73	0	72	0	91	0	56	3	99	1	73	1	83	0	14	4	48	6	81	1	80	0.0133	0.0278	0.0000	0.0294	0.0000	0.0395	0.0000	0.0000	0.0000	0.0294	0.0135	0.0119	0.0000
Acot9	chrX	155262443	155297654	weak escape	5	142	4	148	1	189	1	157	5	206	3	192	3	169	4	216	8	206	3	142	2	194	7	222	6	78	1	131	9	248	18	244	0.0340	0.0263	0.0053	0.0063	0.0237	0.0154	0.0174	0.0182	0.0374	0.0207	0.0102	0.0306	0.0714
Akap17b	chrX	36608314	36645395	weak escape	1	104	6	124	2	215	1	223	0	51	0	98	0	172	0	192	0	71	0	106	6	116	2	150	3	32	4	134	9	174	2	160	0.0095	0.0462	0.0092	0.0045	0.0000	0.0000	0.0000	0.0000	0.0000	0.0000	0.0492	0.0132	0.0857
Alg13	chrX	144317804	144374450	weak escape	4	916	26	1057	8	1470	15	1357	5	842	2	866	5	1130	14	1207	41	1196	5	960	52	1228	27	1191	26	490	26	965	65	1550	62	1187	0.0043	0.0240	0.0054	0.0109	0.0059	0.0023	0.0044	0.0115	0.0331	0.0052	0.0406	0.0222	0.0504
Ammecr1	chrX	142851146	142966728	weak escape	0	206	1	251	7	301	8	255	2	167	1	188	0	211	1	285	3	215	1	196	6	249	1	292	1	94	3	133	6	231	4	244	0.0000	0.0040	0.0227	0.0304	0.0118	0.0053	0.0000	0.0035	0.0138	0.0051	0.0235	0.0034	0.0105
Apoo	chrX	94367117	94417093	weak escape	1	91	1	79	1	112	0	83	1	90	0	76	0	78	0	150	1	114	1	71	1	107	3	114	0	34	3	86	7	143	3	94	0.0109	0.0125	0.0088	0.0000	0.0110	0.0000	0.0000	0.0000	0.0087	0.0139	0.0093	0.0256	0.0000
Arhgef6	chrX	57231485	57338729	weak escape	18	682	15	271	7	262	1	155	22	609	15	377	6	197	2	138	37	311	15	442	35	377	21	183	7	107	24	205	56	297	29	159	0.0257	0.0524	0.0260	0.0064	0.0349	0.0383	0.0296	0.0143	0.1063	0.0328	0.0850	0.1029	0.0614
Atg4a	chrX	140956907	141164270	weak escape	0	21	1	12	0	23	0	36	0	41	0	39	0	33	3	29	0	41	1	26	2	27	0	31	0	7	0	17	2	45	2	35	0.0000	0.0769	0.0000	0.0000	0.0000	0.0000	0.0000	0.0938	0.0000	0.0370	0.0690	0.0000	0.0000
Atp7a	chrX	106027276	106124926	weak escape	0	142	5	113	1	150	1	183	1	98	2	76	0	146	1	146	3	119	0	100	1	152	6	121	2	42	3	110	6	127	8	128	0.0000	0.0424	0.0066	0.0054	0.0101	0.0256	0.0000	0.0068	0.0246	0.0000	0.0065	0.0472	0.0455
BC065397	chrX	136741824	136803364	weak escape	3	184	8	226	3	305	2	205	0	149	1	116	1	150	0	166	8	240	2	155	6	220	2	162	3	77	5	161	6	237	5	98	0.0160	0.0342	0.0097	0.0097	0.0000	0.0085	0.0066	0.0000	0.0323	0.0127	0.0265	0.0122	0.0375
Bcap31	chrX	73686178	73716175	weak escape	2	446	6	408	1	619	1	637	3	513	1	503	7	576	7	626	7	399	1	447	19	512	5	549	1	147	10	455	14	605	14	535	0.0045	0.0145	0.0016	0.0016	0.0058	0.0020	0.0120	0.0111	0.0172	0.0022	0.0358	0.0090	0.0068
Bclaf3	chrX	159526688	159593081	weak escape	9	947	26	885	11	973	7	778	16	812	9	923	4	892	7	812	43	1388	3	832	41	1196	46	1052	38	476	32	625	71	1186	33	859	0.0094	0.0285	0.0112	0.0089	0.0193	0.0097	0.0045	0.0085	0.0300	0.0036	0.0331	0.0419	0.0739
Bcorl1	chrX	48341358	48408049	weak escape	0	93	3	92	0	124	0	124	0	110	0	104	1	146	3	126	3	105	1	89	2	112	2	102	1	51	4	88	7	137	7	69	0.0000	0.0316	0.0000	0.0000	0.0000	0.0000	0.0068	0.0233	0.0278	0.0111	0.0175	0.0192	0.0192
Bhlhb9	chrX	135797594	135891081	weak escape	0	48	1	36	3	78	1	70	0	17	0	42	0	32	0	56	0	42	1	37	1	58	0	51	0	13	0	45	1	59	0	70	0.0000	0.0270	0.0370	0.0141	0.0000	0.0000	0.0000	0.0000	0.0000	0.0263	0.0169	0.0000	0.0000
Car5b	chrX	163976822	164027997	weak escape	1	47	2	19	1	31	2	34	6	46	4	21	3	17	1	34	3	45	0	42	3	50	1	30	0	17	4	33	5	52	2	17	0.0208	0.0952	0.0313	0.0556	0.1154	0.1600	0.1500	0.0286	0.0625	0.0000	0.0566	0.0323	0.0000
Ccdc120	chrX	7731714	7750905	weak escape	0	186	7	170	5	205	0	209	2	242	10	242	11	243	6	250	11	182	0	168	7	162	4	152	14	72	10	144	6	188	3	182	0.0000	0.0395	0.0238	0.0000	0.0082	0.0397	0.0433	0.0234	0.0570	0.0000	0.0414	0.0256	0.1628
Chic1	chrX	103356476	103396092	weak escape	1	36	1	49	2	75	0	74	0	28	0	32	0	63	1	62	1	34	0	44	0	51	0	52	0	8	0	58	0	40	0	38	0.0270	0.0200	0.0260	0.0000	0.0000	0.0000	0.0000	0.0159	0.0286	0.0000	0.0000	0.0000	0.0000
Chm	chrX	113040593	113185517	weak escape	2	100	3	119	9	144	7	151	7	97	8	91	6	111	5	107	7	150	1	117	2	140	3	149	3	52	10	132	22	111	13	128	0.0196	0.0246	0.0588	0.0443	0.0673	0.0808	0.0513	0.0446	0.0446	0.0085	0.0141	0.0197	0.0545
Cox7b	chrX	106015700	106022450	weak escape	0	53	1	65	1	90	0	67	0	50	0	30	1	66	1	72	2	58	0	55	0	70	2	79	0	24	1	62	2	83	1	59	0.0000	0.0152	0.0110	0.0000	0.0000	0.0000	0.0149	0.0137	0.0333	0.0000	0.0000	0.0247	0.0000
Ctps2	chrX	162901238	163032508	weak escape	1	245	13	238	5	326	2	305	6	151	1	175	9	167	3	156	2	188	2	267	11	253	12	234	2	67	10	173	14	264	10	165	0.0041	0.0518	0.0151	0.0065	0.0382	0.0057	0.0511	0.0189	0.0105	0.0074	0.0417	0.0488	0.0290
Cul4b	chrX	38533274	38576196	weak escape	1	293	8	286	3	566	10	721	12	360	3	351	10	593	18	811	10	434	0	365	17	416	24	517	14	160	12	342	38	505	39	674	0.0034	0.0272	0.0053	0.0137	0.0323	0.0085	0.0166	0.0217	0.0225	0.0000	0.0393	0.0444	0.0805
Dgkk	chrX	6779306	6948363	weak escape	0	21	1	22	0	52	0	30	1	14	0	14	0	22	0	28	0	21	1	19	0	14	0	32	0	10	0	50	1	46	0	35	0.0000	0.0435	0.0000	0.0000	0.0667	0.0000	0.0000	0.0000	0.0000	0.0500	0.0000	0.0000	0.0000
Dock11	chrX	35888832	36076562	weak escape	0	33	0	29	1	36	0	51	1	15	0	12	0	15	0	20	0	26	0	30	0	33	2	32	0	12	1	19	0	54	1	31	0.0000	0.0000	0.0270	0.0000	0.0625	0.0000	0.0000	0.0000	0.0000	0.0000	0.0000	0.0588	0.0000
Dusp9	chrX	73639419	73643514	weak escape	0	417	4	222	5	425	2	425	2	351	2	381	0	350	3	320	3	233	3	407	6	352	6	396	1	112	10	257	10	361	9	317	0.0000	0.0177	0.0116	0.0047	0.0057	0.0052	0.0000	0.0093	0.0127	0.0073	0.0168	0.0149	0.0088
Dynlt3	chrX	9654267	9663003	weak escape	1	10	1	17	0	30	0	28	0	11	0	22	0	23	0	21	0	20	1	16	1	18	1	11	2	4	1	12	3	22	0	24	0.0909	0.0556	0.0000	0.0000	0.0000	0.0000	0.0000	0.0000	0.0000	0.0588	0.0526	0.0833	0.3333
Eda2r	chrX	97333840	97377216	weak escape	0	210	9	240	0	348	0	395	10	329	4	243	13	353	13	618	16	441	0	184	5	255	14	439	16	213	9	341	21	341	25	441	0.0000	0.0361	0.0000	0.0000	0.0295	0.0162	0.0355	0.0206	0.0350	0.0000	0.0192	0.0309	0.0699
Ercc6l	chrX	102141716	102157091	weak escape	1	98	8	142	9	261	4	270	8	71	13	103	24	220	13	293	4	65	2	128	6	126	9	189	1	30	11	187	13	240	18	239	0.0101	0.0533	0.0333	0.0146	0.1013	0.1121	0.0984	0.0425	0.0580	0.0154	0.0455	0.0455	0.0323
Fam120c	chrX	151344175	151471842	weak escape	2	87	0	92	0	134	1	120	0	46	0	72	1	70	0	75	0	79	0	86	3	130	4	124	0	28	0	124	1	173	2	151	0.0225	0.0000	0.0000	0.0083	0.0000	0.0000	0.0141	0.0000	0.0000	0.0000	0.0226	0.0313	0.0000
Fhl1	chrX	56731787	56793346	weak escape	0	95	3	83	2	133	1	103	0	71	0	60	1	103	2	81	1	59	1	74	2	52	4	45	5	12	1	40	1	52	3	36	0.0000	0.0349	0.0148	0.0096	0.0000	0.0000	0.0096	0.0241	0.0167	0.0133	0.0370	0.0816	0.2941
Firre	chrX	50555744	50635321	weak escape	54	1897	48	1745	37	2264	33	1804	23	1321	25	1269	33	1517	36	1196	73	2282	29	1566	60	2076	47	1384	24	632	29	1269	53	1775	38	1013	0.0277	0.0268	0.0161	0.0180	0.0171	0.0193	0.0213	0.0292	0.0310	0.0182	0.0281	0.0328	0.0366
Fnd3c2	chrX	106235246	106255376	weak escape	5	92	4	33	3	26	0	20	0	59	1	25	0	9	3	3	4	22	1	45	0	32	2	16	0	6	3	19	2	18	1	17	0.0515	0.1081	0.1034	0.0000	0.0000	0.0385	0.0000	0.5000	0.1538	0.0217	0.0000	0.1111	0.0000
Fthl17a	chrX	85249679	85270288	weak escape	1	24	0	14	0	21	0	12	2	37	0	19	0	18	0	5	2	13	0	32	4	14	0	7	0	11	2	23	0	18	0	15	0.0400	0.0000	0.0000	0.0000	0.0513	0.0000	0.0000	0.0000	0.1333	0.0000	0.2222	0.0000	0.0000
Fundc1	chrX	17556564	17572325	weak escape	0	31	1	60	0	64	1	62	0	30	1	50	0	60	3	69	2	50	0	38	0	51	3	51	0	21	2	37	2	58	1	47	0.0000	0.0164	0.0000	0.0159	0.0000	0.0196	0.0000	0.0417	0.0385	0.0000	0.0000	0.0556	0.0000
Gabre	chrX	72255999	72274803	weak escape	0	15	0	19	0	29	2	18	0	6	0	13	0	14	0	8	0	14	0	16	0	13	0	17	0	7	0	10	0	24	0	12	0.0000	0.0000	0.0000	0.1000	0.0000	0.0000	0.0000	0.0000	0.0000	0.0000	0.0000	0.0000	0.0000
Gemin8	chrX	166170454	166190512	weak escape	0	19	2	45	0	68	2	57	3	25	0	32	1	46	4	82	0	22	0	29	1	38	0	50	0	9	5	44	6	56	1	23	0.0000	0.0426	0.0000	0.0339	0.1071	0.0000	0.0213	0.0465	0.0000	0.0000	0.0256	0.0000	0.0000
Gk	chrX	85701937	85776819	weak escape	0	23	0	25	0	47	0	42	2	35	0	33	1	26	1	44	0	73	1	29	1	41	4	53	1	29	0	36	2	50	0	43	0.0000	0.0000	0.0000	0.0000	0.0541	0.0000	0.0370	0.0222	0.0000	0.0333	0.0238	0.0702	0.0333
Gm15246	chrX	169320622	169368190	weak escape	1	47	2	70	0	78	0	75	0	48	0	55	0	61	0	63	0	61	3	68	3	85	0	75	0	24	0	60	3	81	0	65	0.0208	0.0278	0.0000	0.0000	0.0000	0.0000	0.0000	0.0000	0.0000	0.0423	0.0341	0.0000	0.0000
Gm20489	chrX	101261405	101269023	weak escape	0	6	0	11	0	9	1	8	0	18	0	19	0	17	0	17	0	28	0	10	0	26	0	28	0	9	1	10	3	48	0	31	0.0000	0.0000	0.0000	0.1111	0.0000	0.0000	0.0000	0.0000	0.0000	0.0000	0.0000	0.0000	0.0000
Gm4779	chrX	101790053	101794423	weak escape	0	44	0	40	4	72	0	50	2	71	1	57	2	72	2	54	2	67	6	58	1	74	1	68	3	35	3	42	1	73	4	60	0.0000	0.0000	0.0526	0.0000	0.0274	0.0172	0.0270	0.0357	0.0290	0.0938	0.0133	0.0145	0.0789
Gm6325	chrX	106360456	106384071	weak escape	1	61	3	32	1	22	0	13	1	64	2	29	0	7	2	9	1	82	2	51	7	54	3	57	2	22	2	30	9	77	3	43	0.0161	0.0857	0.0435	0.0000	0.0154	0.0645	0.0000	0.1818	0.0120	0.0377	0.1148	0.0500	0.0833
Gm648	chrX	56543874	56549606	weak escape	3	30	1	21	1	22	0	13	3	58	0	38	2	28	0	26	1	19	0	47	0	35	0	23	0	7	3	20	4	25	3	16	0.0909	0.0455	0.0435	0.0000	0.0492	0.0000	0.0667	0.0000	0.0500	0.0000	0.0000	0.0000	0.0000
Gpkow	chrX	7697131	7710262	weak escape	0	249	11	260	4	335	3	363	1	294	2	290	6	443	11	468	13	288	0	258	8	315	9	387	4	179	16	284	19	440	9	366	0.0000	0.0406	0.0118	0.0082	0.0034	0.0068	0.0134	0.0230	0.0432	0.0000	0.0248	0.0227	0.0219
Gripap1	chrX	7789765	7820567	weak escape	1	134	1	174	1	213	1	163	2	167	10	204	2	287	5	233	0	163	1	199	7	235	5	210	3	66	2	174	6	245	3	189	0.0074	0.0057	0.0047	0.0061	0.0118	0.0467	0.0069	0.0210	0.0000	0.0050	0.0289	0.0233	0.0435
Hdac6	chrX	7930120	7947889	weak escape	16	2546	96	2335	29	3185	20	3220	21	2399	15	2372	31	2720	27	2662	57	2882	15	2566	78	2956	93	2619	40	1239	88	2281	121	3181	101	2999	0.0062	0.0395	0.0090	0.0062	0.0087	0.0063	0.0113	0.0100	0.0194	0.0058	0.0257	0.0343	0.0313
Hmgn5	chrX	109004534	109013404	weak escape	0	72	0	65	3	92	0	66	0	44	0	43	0	33	1	50	1	49	2	69	2	69	0	70	2	25	0	35	0	97	0	76	0.0000	0.0000	0.0316	0.0000	0.0000	0.0000	0.0000	0.0196	0.0200	0.0282	0.0282	0.0000	0.0741
Il2rg	chrX	101264378	101268255	weak escape	0	18	0	10	0	6	0	7	0	13	0	21	0	11	1	6	0	34	0	17	2	23	0	17	0	21	0	18	0	39	0	37	0.0000	0.0000	0.0000	0.0000	0.0000	0.0000	0.0000	0.1429	0.0000	0.0000	0.0800	0.0000	0.0000
Jade3	chrX	20425688	20519939	weak escape	13	1757	43	1469	19	2194	10	2183	20	1413	13	1267	11	1448	16	1383	90	1808	12	1665	71	1611	69	1672	36	512	36	931	134	1647	105	1567	0.0073	0.0284	0.0086	0.0046	0.0140	0.0102	0.0075	0.0114	0.0474	0.0072	0.0422	0.0396	0.0657
Kdm6a	chrX	18162575	18279936	weak escape	12	426	25	466	27	654	14	652	35	321	28	400	64	392	69	557	80	495	6	438	81	439	90	504	104	150	32	454	259	579	204	516	0.0274	0.0509	0.0396	0.0210	0.0983	0.0654	0.1404	0.1102	0.1391	0.0135	0.1558	0.1515	0.4094
Klf8	chrX	153237466	153396132	weak escape	0	20	1	7	2	7	0	11	0	18	0	7	0	11	0	11	5	22	1	11	0	8	0	13	0	8	1	13	0	22	0	12	0.0000	0.1250	0.2222	0.0000	0.0000	0.0000	0.0000	0.0000	0.1852	0.0833	0.0000	0.0000	0.0000
Klhl13	chrX	23219271	23365082	weak escape	28	2957	118	3211	62	4781	42	5324	46	1998	32	2382	43	2919	62	4214	151	3208	21	3058	188	3591	213	4357	105	935	96	2442	379	3973	327	4051	0.0094	0.0354	0.0128	0.0078	0.0225	0.0133	0.0145	0.0145	0.0450	0.0068	0.0497	0.0466	0.1010
Lamp2	chrX	38401357	38456454	weak escape	5	258	11	274	7	357	5	290	7	304	8	231	10	247	2	213	35	447	9	314	23	343	18	265	15	126	13	221	33	352	20	251	0.0190	0.0386	0.0192	0.0169	0.0225	0.0335	0.0389	0.0093	0.0726	0.0279	0.0628	0.0636	0.1064
Las1l	chrX	95935335	95956962	weak escape	0	259	5	169	4	193	0	168	2	265	0	285	0	198	2	224	0	208	4	246	3	227	1	156	0	74	0	166	7	256	5	194	0.0000	0.0287	0.0203	0.0000	0.0075	0.0000	0.0000	0.0088	0.0000	0.0160	0.0130	0.0064	0.0000
Mageb16	chrX	79623231	79671435	weak escape	1	175	5	144	3	173	5	179	3	88	3	101	12	116	3	93	7	175	3	151	7	159	5	156	3	51	12	79	21	107	21	125	0.0057	0.0336	0.0170	0.0272	0.0330	0.0288	0.0938	0.0313	0.0385	0.0195	0.0422	0.0311	0.0556
Magt1	chrX	105968084	106011906	weak escape	1	305	5	284	2	399	2	398	0	306	3	313	3	306	4	393	15	280	3	278	3	282	1	367	2	123	7	284	10	390	5	371	0.0033	0.0173	0.0050	0.0050	0.0000	0.0095	0.0097	0.0101	0.0508	0.0107	0.0105	0.0027	0.0160
Maoa	chrX	16619698	16687818	weak escape	0	17	2	25	0	21	0	17	0	15	0	8	0	7	0	6	4	22	0	34	0	19	0	22	0	11	0	13	0	19	2	12	0.0000	0.0741	0.0000	0.0000	0.0000	0.0000	0.0000	0.0000	0.1538	0.0000	0.0000	0.0000	0.0000
Mbtps2	chrX	157535371	157598715	weak escape	2	244	1	272	6	353	5	330	4	237	2	268	1	286	3	271	3	335	1	263	9	316	4	321	3	99	4	223	4	314	2	237	0.0081	0.0037	0.0167	0.0149	0.0166	0.0074	0.0035	0.0109	0.0089	0.0038	0.0277	0.0123	0.0294
Mid2	chrX	140664599	140767715	weak escape	2	40	0	18	1	18	0	11	0	40	0	26	0	13	0	23	0	40	0	22	0	43	0	22	0	30	2	29	0	27	3	27	0.0476	0.0000	0.0526	0.0000	0.0000	0.0000	0.0000	0.0000	0.0000	0.0000	0.0000	0.0000	0.0000
Morf4l2	chrX	136732942	136743690	weak escape	1	388	12	467	5	591	0	540	2	358	6	505	4	514	4	752	4	489	2	519	6	465	13	564	2	163	9	347	18	519	14	504	0.0026	0.0251	0.0084	0.0000	0.0056	0.0117	0.0077	0.0053	0.0081	0.0038	0.0127	0.0225	0.0121
Mospd1	chrX	53344598	53370502	weak escape	0	115	1	60	2	93	0	112	0	100	3	67	1	76	3	63	4	112	4	85	8	94	5	84	4	41	6	62	14	113	10	115	0.0000	0.0164	0.0211	0.0000	0.0000	0.0429	0.0130	0.0455	0.0345	0.0449	0.0784	0.0562	0.0889
Mpp1	chrX	75109733	75131016	weak escape	0	48	1	46	0	57	0	62	0	79	0	43	2	78	1	86	0	55	1	49	3	67	1	67	0	31	4	57	0	70	9	80	0.0000	0.0213	0.0000	0.0000	0.0000	0.0000	0.0250	0.0115	0.0000	0.0200	0.0429	0.0147	0.0000
Msn	chrX	96096042	96168552	weak escape	2	451	2	439	7	566	4	549	6	560	4	512	4	670	12	762	7	474	5	346	4	520	11	537	3	240	7	552	10	755	25	782	0.0044	0.0045	0.0122	0.0072	0.0106	0.0078	0.0059	0.0155	0.0146	0.0142	0.0076	0.0201	0.0123
Nkap	chrX	37126795	37150746	weak escape	1	143	6	147	3	259	1	290	9	123	8	137	7	205	9	273	17	135	2	136	13	183	8	194	7	36	20	157	32	256	28	243	0.0069	0.0392	0.0115	0.0034	0.0682	0.0552	0.0330	0.0319	0.1118	0.0145	0.0663	0.0396	0.1628
Nxf7	chrX	135579555	135598777	weak escape	18	381	15	253	17	375	7	339	39	377	20	340	31	310	15	282	12	222	12	380	27	338	16	268	3	73	12	172	34	311	23	262	0.0451	0.0560	0.0434	0.0202	0.0938	0.0556	0.0909	0.0505	0.0513	0.0306	0.0740	0.0563	0.0395
Otud5	chrX	7841364	7876626	weak escape	9	673	11	499	6	587	4	596	8	520	7	486	4	629	17	529	8	710	1	536	24	633	14	468	7	232	20	376	23	640	16	401	0.0132	0.0216	0.0101	0.0067	0.0152	0.0142	0.0063	0.0311	0.0111	0.0019	0.0365	0.0290	0.0293
Pdzd11	chrX	100622883	100626568	weak escape	5	55	0	50	0	90	0	61	0	67	0	85	0	65	0	78	0	86	0	59	0	73	0	71	0	34	0	75	0	99	0	74	0.0833	0.0000	0.0000	0.0000	0.0000	0.0000	0.0000	0.0000	0.0000	0.0000	0.0000	0.0000	0.0000
Piga	chrX	164419787	164433916	weak escape	0	50	3	69	0	95	0	98	0	50	0	53	1	58	1	87	3	64	0	66	3	49	1	67	0	18	0	50	3	77	2	77	0.0000	0.0417	0.0000	0.0000	0.0000	0.0000	0.0169	0.0114	0.0448	0.0000	0.0577	0.0147	0.0000
Pin4	chrX	102119447	102127669	weak escape	1	13	3	23	6	17	4	27	10	17	4	19	10	37	9	21	1	30	5	29	0	26	1	27	1	8	4	8	7	23	1	23	0.0714	0.1154	0.2609	0.1290	0.3704	0.1739	0.2128	0.3000	0.0323	0.1471	0.0000	0.0357	0.1111
Pir	chrX	164269371	164373011	weak escape	0	90	0	108	1	139	1	136	0	89	0	93	0	118	3	172	3	89	1	76	2	88	3	108	0	29	1	76	2	100	1	88	0.0000	0.0000	0.0071	0.0073	0.0000	0.0000	0.0000	0.0171	0.0326	0.0130	0.0222	0.0270	0.0000
Plac1	chrX	53069995	53240111	weak escape	18	409	20	313	6	282	6	244	35	337	20	441	18	251	14	161	14	100	20	480	23	244	20	151	12	67	26	289	57	319	24	166	0.0422	0.0601	0.0208	0.0240	0.0941	0.0434	0.0669	0.0800	0.1228	0.0400	0.0861	0.1170	0.1519
Platr21	chrX	139240226	139357738	weak escape	7	164	4	214	1	321	5	253	0	129	0	154	4	206	2	221	13	142	1	171	8	166	14	176	9	45	7	101	6	172	7	119	0.0409	0.0183	0.0031	0.0194	0.0000	0.0000	0.0190	0.0090	0.0839	0.0058	0.0460	0.0737	0.1667
Plp1	chrX	136822671	136839733	weak escape	0	11	0	26	0	32	0	20	0	24	0	21	0	24	0	13	2	10	0	17	0	20	0	7	2	10	1	19	0	14	0	8	0.0000	0.0000	0.0000	0.0000	0.0000	0.0000	0.0000	0.0000	0.1667	0.0000	0.0000	0.0000	0.1667
Plp2	chrX	7667941	7671390	weak escape	2	408	4	415	4	673	5	806	4	586	2	553	10	780	7	958	12	606	5	429	12	673	14	806	17	330	6	517	29	871	24	914	0.0049	0.0095	0.0059	0.0062	0.0068	0.0036	0.0127	0.0073	0.0194	0.0115	0.0175	0.0171	0.0490
Pls3	chrX	75785654	75875182	weak escape	0	20	0	36	3	42	0	37	0	26	4	26	1	43	3	56	0	40	0	30	2	24	1	38	0	10	0	32	0	25	6	23	0.0000	0.0000	0.0667	0.0000	0.0000	0.1333	0.0227	0.0508	0.0000	0.0000	0.0769	0.0256	0.0000
Pqbp1	chrX	7894519	7899269	weak escape	0	43	2	59	2	118	0	129	0	59	0	76	1	125	1	143	1	69	0	73	4	79	5	85	1	40	1	76	3	130	3	116	0.0000	0.0328	0.0167	0.0000	0.0000	0.0000	0.0079	0.0069	0.0143	0.0000	0.0482	0.0556	0.0244
Prickle3	chrX	7657260	7668186	weak escape	4	98	4	82	3	140	2	97	1	78	1	86	3	101	3	65	0	83	1	83	2	106	0	78	0	19	1	81	4	107	0	54	0.0392	0.0465	0.0210	0.0202	0.0127	0.0115	0.0288	0.0441	0.0000	0.0119	0.0185	0.0000	0.0000
Prrg1	chrX	78449613	78583896	weak escape	0	11	5	64	4	30	0	49	0	11	1	25	0	18	1	33	1	17	2	32	0	44	1	38	0	7	3	51	0	59	1	32	0.0000	0.0725	0.1176	0.0000	0.0000	0.0385	0.0000	0.0294	0.0556	0.0588	0.0000	0.0256	0.0000
Rbbp7	chrX	162760402	162779092	weak escape	3	509	15	630	1	890	2	680	6	404	3	437	7	493	1	460	6	419	7	554	9	504	10	391	3	101	9	377	19	442	7	324	0.0059	0.0233	0.0011	0.0029	0.0146	0.0068	0.0140	0.0022	0.0141	0.0125	0.0175	0.0249	0.0288
Rbm41	chrX	139889511	139998595	weak escape	0	50	7	64	1	78	0	44	3	59	1	63	9	75	13	80	5	50	3	53	5	67	3	68	2	19	7	34	9	58	13	65	0.0000	0.0986	0.0127	0.0000	0.0484	0.0156	0.1071	0.1398	0.0909	0.0536	0.0694	0.0423	0.0952
Rbmx2	chrX	48695004	48710723	weak escape	1	70	0	69	0	94	0	117	1	50	0	43	3	74	0	103	2	76	0	55	2	90	2	74	1	41	5	70	4	108	4	110	0.0141	0.0000	0.0000	0.0000	0.0196	0.0000	0.0390	0.0000	0.0256	0.0000	0.0217	0.0263	0.0238
Rhox6	chrX	37826910	37829857	weak escape	44	1683	51	1097	26	1235	28	817	58	1618	61	2054	38	1163	22	714	69	889	41	1628	154	1510	138	984	58	498	72	1048	241	1535	203	1038	0.0255	0.0444	0.0206	0.0331	0.0346	0.0288	0.0316	0.0299	0.0720	0.0246	0.0925	0.1230	0.1043
Rhox9	chrX	37899097	37901770	weak escape	7	429	9	188	3	262	5	146	16	298	3	359	1	213	0	151	31	263	9	381	18	317	18	190	12	156	17	220	35	382	18	216	0.0161	0.0457	0.0113	0.0331	0.0510	0.0083	0.0047	0.0000	0.1054	0.0231	0.0537	0.0865	0.0714
Rnf128	chrX	139563316	139673145	weak escape	10	618	52	646	36	951	22	963	35	575	34	615	54	619	47	836	97	878	19	661	77	803	111	1027	68	435	84	640	200	1112	130	893	0.0159	0.0745	0.0365	0.0223	0.0574	0.0524	0.0802	0.0532	0.0995	0.0279	0.0875	0.0975	0.1352
Rp2	chrX	20364481	20405653	weak escape	2	108	1	126	3	155	1	147	5	87	1	72	0	113	1	118	16	70	1	109	5	127	11	116	7	54	9	103	22	151	23	95	0.0182	0.0079	0.0190	0.0068	0.0543	0.0137	0.0000	0.0084	0.1860	0.0091	0.0379	0.0866	0.1148
Rps4x	chrX	102184941	102189394	weak escape	21	1959	35	1671	67	3114	64	3381	97	2467	63	1887	141	3114	143	3916	38	3100	28	1779	41	2546	58	3233	25	1643	40	2120	119	3600	113	4104	0.0106	0.0205	0.0211	0.0186	0.0378	0.0323	0.0433	0.0352	0.0121	0.0155	0.0158	0.0176	0.0150
Sh3kbp1	chrX	159627272	159978069	weak escape	1	51	0	60	2	50	1	54	3	43	0	43	5	34	3	32	6	101	1	79	1	109	7	77	2	52	3	73	5	114	3	90	0.0192	0.0000	0.0385	0.0182	0.0652	0.0000	0.1282	0.0857	0.0561	0.0125	0.0091	0.0833	0.0370
Shroom4	chrX	6399854	6637448	weak escape	11	686	31	788	5	780	7	692	16	1024	11	815	14	920	12	1111	37	884	5	720	34	759	22	726	21	548	47	1023	67	1302	39	900	0.0158	0.0379	0.0064	0.0100	0.0154	0.0133	0.0150	0.0107	0.0402	0.0069	0.0429	0.0294	0.0369
Slc6a8	chrX	73673150	73682502	weak escape	1	141	1	111	0	100	3	53	2	140	1	148	2	149	1	76	0	129	0	126	0	101	2	82	0	48	0	127	1	124	1	89	0.0070	0.0089	0.0000	0.0536	0.0141	0.0067	0.0132	0.0130	0.0000	0.0000	0.0000	0.0238	0.0000
Slc9a6	chrX	56609757	56664230	weak escape	0	103	0	87	0	117	1	107	1	96	1	77	3	109	7	86	3	60	3	116	4	109	1	99	0	31	7	96	6	131	4	113	0.0000	0.0000	0.0000	0.0093	0.0103	0.0128	0.0268	0.0753	0.0476	0.0252	0.0354	0.0100	0.0000
Syap1	chrX	162857057	162888447	weak escape	6	113	15	87	6	129	6	106	15	94	18	76	27	109	23	108	11	131	7	89	11	121	2	135	4	48	21	75	14	131	9	114	0.0504	0.1471	0.0444	0.0536	0.1376	0.1915	0.1985	0.1756	0.0775	0.0729	0.0833	0.0146	0.0769
Taf9b	chrX	106206883	106221158	weak escape	0	18	1	18	1	16	0	6	0	12	0	12	0	12	0	5	0	29	1	16	0	23	0	12	0	15	0	14	0	30	0	17	0.0000	0.0526	0.0588	0.0000	0.0000	0.0000	0.0000	0.0000	0.0000	0.0588	0.0000	0.0000	0.0000
Tbc1d25	chrX	8154472	8176181	weak escape	0	92	1	81	0	94	0	81	1	76	0	75	1	98	3	78	0	68	1	75	1	74	4	77	0	35	0	64	0	97	1	67	0.0000	0.0122	0.0000	0.0000	0.0130	0.0000	0.0101	0.0370	0.0000	0.0132	0.0133	0.0494	0.0000
Tbc1d8b	chrX	139684996	139753405	weak escape	2	69	1	109	1	102	1	99	3	75	3	74	1	89	2	88	5	60	1	68	9	94	4	87	5	30	7	56	17	101	3	79	0.0282	0.0091	0.0097	0.0100	0.0385	0.0390	0.0111	0.0222	0.0769	0.0145	0.0874	0.0440	0.1429
Tceal9	chrX	136245079	136247139	weak escape	2	376	11	336	7	610	4	636	13	581	4	430	10	814	10	889	11	604	4	432	23	471	20	600	12	229	13	355	24	572	19	646	0.0053	0.0317	0.0113	0.0063	0.0219	0.0092	0.0121	0.0111	0.0179	0.0092	0.0466	0.0323	0.0498
Tceanc	chrX	166499812	166518567	weak escape	5	184	11	162	4	167	0	187	4	162	3	135	7	131	1	152	1	59	1	136	4	109	3	96	1	15	7	121	6	94	8	90	0.0265	0.0636	0.0234	0.0000	0.0241	0.0217	0.0507	0.0065	0.0167	0.0073	0.0354	0.0303	0.0625
Tfe3	chrX	7762560	7775202	weak escape	1	310	11	276	3	500	2	512	8	350	5	397	3	504	7	573	6	356	2	307	17	409	13	421	7	162	21	441	17	590	22	487	0.0032	0.0383	0.0060	0.0039	0.0223	0.0124	0.0059	0.0121	0.0166	0.0065	0.0399	0.0300	0.0414
Timm17b	chrX	7899357	7908351	weak escape	0	62	4	48	0	90	0	77	0	62	0	62	0	89	0	98	2	81	0	59	0	61	4	94	0	37	0	63	6	92	2	92	0.0000	0.0769	0.0000	0.0000	0.0000	0.0000	0.0000	0.0000	0.0241	0.0000	0.0000	0.0408	0.0000
Tmem29	chrX	150397773	150459154	weak escape	1	68	7	67	4	64	10	60	9	48	7	44	6	49	3	31	6	72	1	71	7	87	3	56	4	23	5	33	35	64	22	42	0.0145	0.0946	0.0588	0.1429	0.1579	0.1373	0.1091	0.0882	0.0769	0.0139	0.0745	0.0508	0.1481
Trap1a	chrX	139333683	139338169	weak escape	1	72	4	47	4	82	8	74	1	65	1	71	3	91	2	95	7	113	3	67	5	81	4	124	2	75	3	90	19	147	12	184	0.0137	0.0784	0.0465	0.0976	0.0152	0.0139	0.0319	0.0206	0.0583	0.0429	0.0581	0.0313	0.0260
Txlng	chrX	162778919	162829454	weak escape	6	206	13	162	8	288	2	293	12	169	3	162	9	204	9	248	7	236	6	124	8	222	11	172	4	78	13	161	34	201	9	122	0.0283	0.0743	0.0270	0.0068	0.0663	0.0182	0.0423	0.0350	0.0288	0.0462	0.0348	0.0601	0.0488
Uba1	chrX	20658326	20683179	weak escape	2	917	9	962	4	1445	9	1430	11	772	11	1042	13	1292	21	1547	44	927	6	950	60	1142	61	1380	24	364	20	1157	104	1417	91	1473	0.0022	0.0093	0.0028	0.0063	0.0140	0.0104	0.0100	0.0134	0.0453	0.0063	0.0499	0.0423	0.0619
Upf3b	chrX	37091678	37110322	weak escape	0	16	1	22	0	26	0	30	1	14	0	19	2	14	0	29	0	19	0	22	2	19	1	29	1	14	3	25	4	19	1	14	0.0000	0.0435	0.0000	0.0000	0.0667	0.0000	0.1250	0.0000	0.0000	0.0000	0.0952	0.0333	0.0667
Usp27x	chrX	7371274	7375830	weak escape	0	15	0	23	0	36	0	54	0	34	0	34	2	61	1	54	3	26	0	24	0	46	0	46	0	19	0	31	0	60	1	50	0.0000	0.0000	0.0000	0.0000	0.0000	0.0000	0.0317	0.0182	0.1034	0.0000	0.0000	0.0000	0.0000
Vbp1	chrX	75514299	75534942	weak escape	0	32	2	66	0	48	0	56	2	35	1	30	1	39	0	54	4	100	0	54	1	54	0	55	3	37	0	52	5	75	2	42	0.0000	0.0294	0.0000	0.0000	0.0541	0.0323	0.0250	0.0000	0.0385	0.0000	0.0182	0.0000	0.0750
Vegfd	chrX	164373378	164402650	weak escape	1	15	1	20	0	45	0	31	0	30	0	24	0	50	1	52	0	15	0	15	1	23	0	28	0	9	1	26	0	18	0	29	0.0625	0.0476	0.0000	0.0000	0.0000	0.0000	0.0000	0.0189	0.0000	0.0000	0.0417	0.0000	0.0000
Wdr45	chrX	7714333	7728206	weak escape	2	88	11	96	3	109	1	108	3	89	1	87	7	132	4	122	11	126	1	97	8	83	3	81	6	50	12	87	10	119	10	86	0.0222	0.1028	0.0268	0.0092	0.0326	0.0114	0.0504	0.0317	0.0803	0.0102	0.0879	0.0357	0.1071
Wnk3	chrX	151198078	151320152	weak escape	5	307	9	353	8	531	3	501	3	181	2	223	5	290	2	359	7	254	0	316	9	344	14	378	2	112	8	216	16	379	14	325	0.0160	0.0249	0.0148	0.0060	0.0163	0.0089	0.0169	0.0055	0.0268	0.0000	0.0255	0.0357	0.0175
Xiap	chrX	42059679	42109656	weak escape	3	240	1	288	4	327	5	353	0	198	0	220	2	241	2	333	7	221	1	208	3	307	8	370	2	104	3	266	17	387	6	362	0.0123	0.0035	0.0121	0.0140	0.0000	0.0000	0.0082	0.0060	0.0307	0.0048	0.0097	0.0212	0.0189
Xlr3b	chrX	73192207	73202930	weak escape	1	101	0	98	1	128	6	131	0	102	3	66	1	96	0	89	3	91	0	96	0	69	0	63	2	26	0	85	0	67	0	71	0.0098	0.0000	0.0078	0.0438	0.0000	0.0435	0.0103	0.0000	0.0319	0.0000	0.0000	0.0000	0.0714
Xlr3e-ps	chrX	74912417	74920320	weak escape	1	49	5	33	1	61	2	49	3	41	1	37	4	58	0	41	7	47	0	38	3	36	1	24	0	17	3	32	1	28	3	41	0.0200	0.1316	0.0161	0.0392	0.0682	0.0263	0.0645	0.0000	0.1296	0.0000	0.0769	0.0400	0.0000
Xlr5a	chrX	73107635	73292976	weak escape	2	65	0	75	1	108	3	86	1	77	0	58	6	80	0	75	2	55	0	73	0	42	1	37	0	23	0	46	0	43	0	49	0.0299	0.0000	0.0092	0.0337	0.0128	0.0000	0.0698	0.0000	0.0351	0.0000	0.0000	0.0263	0.0000
Zdhhc9	chrX	48171969	48208878	weak escape	1	125	5	141	1	144	2	184	7	139	1	137	6	152	11	194	7	144	0	137	10	145	17	157	4	58	21	156	36	227	17	178	0.0079	0.0342	0.0069	0.0108	0.0479	0.0072	0.0380	0.0537	0.0464	0.0000	0.0645	0.0977	0.0645
4732491K20Rik	chr17	12318853	12327250	Airn domain	6	10	6	16	4	14	4	24	2	5	2	8	6	6	6	5	10	9	4	16	7	9	9	18	6	5	9	15	14	17	3	25	0.3750	0.2727	0.2222	0.1429	0.2857	0.2000	0.5000	0.5455	0.5263	0.2000	0.4375	0.3333	0.5455
Acat2	chr17	12942890	12960747	Airn domain	89	159	73	128	91	149	58	124	60	108	57	102	88	151	70	155	56	115	57	117	67	150	60	127	10	32	54	114	70	123	54	110	0.3589	0.3632	0.3792	0.3187	0.3571	0.3585	0.3682	0.3111	0.3275	0.3276	0.3088	0.3209	0.2381
Arid1b	chr17	4994332	5347656	Airn domain	107	1203	139	985	89	945	80	823	151	891	87	772	110	751	83	873	263	1279	74	993	216	1225	143	923	110	336	141	691	299	1142	132	626	0.0817	0.1237	0.0861	0.0886	0.1449	0.1013	0.1278	0.0868	0.1706	0.0694	0.1499	0.1341	0.2466
Chd1	chr17	15704967	15772610	Airn domain	515	550	497	542	723	816	767	906	548	571	538	621	754	904	984	1070	720	750	527	562	716	794	837	863	244	273	659	640	969	953	1071	995	0.4836	0.4783	0.4698	0.4585	0.4897	0.4642	0.4548	0.4791	0.4898	0.4839	0.4742	0.4924	0.4720
Dact2	chr17	14195052	14204304	Airn domain	29	99	16	81	34	142	41	137	38	85	30	96	38	139	62	128	34	92	11	94	25	91	34	80	23	25	32	73	60	111	44	93	0.2266	0.1649	0.1932	0.2303	0.3089	0.2381	0.2147	0.3263	0.2698	0.1048	0.2155	0.2982	0.4792
Ezr	chr17	6738041	6782784	Airn domain	1893	1979	1740	1978	2753	3096	2761	3314	1598	1848	1864	2110	2286	2680	2462	2727	2002	2259	2033	2353	2530	2885	2585	3234	784	871	1964	2117	2937	3448	2632	3156	0.4889	0.4680	0.4707	0.4545	0.4637	0.4690	0.4603	0.4745	0.4698	0.4635	0.4672	0.4442	0.4737
Fam120b	chr17	15396202	15433583	Airn domain	171	130	95	96	194	164	189	155	128	87	99	79	142	124	135	167	146	102	113	122	160	163	166	138	69	39	103	109	205	179	160	151	0.5681	0.4974	0.5419	0.5494	0.5953	0.5562	0.5338	0.4470	0.5887	0.4809	0.4954	0.5461	0.6389
Fgfr1op	chr17	8165501	8196804	Airn domain	261	363	275	357	421	507	321	400	292	304	218	281	358	382	389	382	505	573	220	299	358	459	387	440	204	234	287	318	452	483	375	364	0.4183	0.4351	0.4537	0.4452	0.4899	0.4369	0.4838	0.5045	0.4685	0.4239	0.4382	0.4680	0.4658
Igf2r	chr17	12682406	12769664	Airn domain	19	1400	18	1288	22	1982	38	1996	16	1016	11	991	22	1286	19	1358	10	1474	10	1299	21	1838	23	1704	8	515	15	1045	30	1928	10	1551	0.0134	0.0138	0.0110	0.0187	0.0155	0.0110	0.0168	0.0138	0.0067	0.0076	0.0113	0.0133	0.0153
Map3k4	chr17	12227621	12318796	Airn domain	303	667	340	588	484	898	445	867	365	501	351	521	406	641	409	670	410	662	343	625	459	790	402	671	171	221	358	610	574	752	413	515	0.3124	0.3664	0.3502	0.3392	0.4215	0.4025	0.3878	0.3791	0.3825	0.3543	0.3675	0.3747	0.4362
Mas1	chr17	12841079	12868143	Airn domain	0	13	0	14	0	19	0	11	0	3	0	10	0	4	0	9	0	9	0	10	0	12	0	3	0	0	0	4	0	4	0	1	0.0000	0.0000	0.0000	0.0000	0.0000	0.0000	0.0000	0.0000	0.0000	0.0000	0.0000	0.0000	NA
Mpc1	chr17	8282904	8297661	Airn domain	13	41	20	22	21	29	8	31	18	48	38	44	35	60	22	45	69	76	15	39	33	72	36	56	39	35	39	45	69	93	54	61	0.2407	0.4762	0.4200	0.2051	0.2727	0.4634	0.3684	0.3284	0.4759	0.2778	0.3143	0.3913	0.5270
Pde10a	chr17	8525372	8986648	Airn domain	18	264	6	222	3	120	0	86	17	323	4	373	3	127	4	98	26	346	2	341	26	428	34	320	13	120	18	280	56	591	26	312	0.0638	0.0263	0.0244	0.0000	0.0500	0.0106	0.0231	0.0392	0.0699	0.0058	0.0573	0.0960	0.0977
Prkn	chr17	10840384	12063361	Airn domain	21	96	13	99	8	108	19	82	19	62	29	84	32	85	21	56	32	103	10	79	46	174	39	72	16	31	19	126	78	208	42	90	0.1795	0.1161	0.0690	0.1881	0.2346	0.2566	0.2735	0.2727	0.2370	0.1124	0.2091	0.3514	0.3404
Qk	chr17	10202601	10319854	Airn domain	243	334	210	344	319	500	294	492	292	321	242	301	291	280	398	397	557	507	201	336	287	383	435	494	243	155	290	278	582	487	489	379	0.4211	0.3791	0.3895	0.3740	0.4763	0.4457	0.5096	0.5006	0.5235	0.3743	0.4284	0.4682	0.6106
Rgmb	chr17	15803188	15831039	Airn domain	38	50	52	75	61	78	64	113	38	62	36	46	51	57	68	84	21	56	34	42	53	58	67	67	16	14	43	59	72	77	68	90	0.4318	0.4094	0.4388	0.3616	0.3800	0.4390	0.4722	0.4474	0.2727	0.4474	0.4775	0.5000	0.5333
Rps6ka2	chr17	7170115	7303315	Airn domain	21	127	37	142	32	170	29	163	27	79	16	80	37	121	51	144	29	86	18	105	27	115	26	100	17	45	74	171	61	143	33	117	0.1419	0.2067	0.1584	0.1510	0.2547	0.1667	0.2342	0.2615	0.2522	0.1463	0.1901	0.2063	0.2742
Scaf8	chr17	3114972	3198859	Airn domain	336	268	308	318	445	397	399	370	218	244	258	223	337	279	395	328	351	297	273	230	379	249	319	308	111	113	362	271	426	342	326	258	0.5563	0.4920	0.5285	0.5189	0.4719	0.5364	0.5471	0.5463	0.5417	0.5427	0.6035	0.5088	0.4955
Sft2d1	chr17	8311102	8327442	Airn domain	82	109	71	112	75	163	99	159	97	119	82	125	100	131	105	139	82	125	75	90	112	162	100	164	29	41	71	101	103	126	94	109	0.4293	0.3880	0.3151	0.3837	0.4491	0.3961	0.4329	0.4303	0.3961	0.4545	0.4088	0.3788	0.4143
Slc22a3	chr17	12418960	12507704	Airn domain	1	38	0	44	1	15	1	22	0	15	0	18	0	4	0	9	0	4	1	30	0	12	0	7	0	0	1	14	0	5	0	3	0.0256	0.0000	0.0625	0.0435	0.0000	0.0000	0.0000	0.0000	0.0000	0.0323	0.0000	0.0000	NA
Snx9	chr17	5841329	5931954	Airn domain	1312	1577	856	998	1035	1302	1052	1492	1143	1368	874	1045	942	1069	965	1200	1252	1554	944	1205	1072	1482	889	1177	494	539	685	799	1140	1307	901	1134	0.4541	0.4617	0.4429	0.4135	0.4552	0.4554	0.4684	0.4457	0.4462	0.4393	0.4197	0.4303	0.4782
Sod2	chr17	13006846	13040063	Airn domain	13	54	23	56	24	44	22	69	5	36	20	36	22	48	21	51	12	34	20	59	11	53	16	50	7	16	14	40	34	76	30	76	0.1940	0.2911	0.3529	0.2418	0.1220	0.3571	0.3143	0.2917	0.2609	0.2532	0.1719	0.2424	0.3043
Synj2	chr17	5941280	6044290	Airn domain	99	204	76	250	107	328	99	288	60	148	66	159	87	193	107	223	48	167	76	199	76	199	66	188	30	47	66	202	59	216	59	111	0.3267	0.2331	0.2460	0.2558	0.2885	0.2933	0.3107	0.3242	0.2233	0.2764	0.2764	0.2598	0.3896
Tbp	chr17	15499888	15528379	Airn domain	74	74	72	91	142	119	120	105	78	86	65	80	116	125	130	105	76	118	72	84	86	98	96	117	43	42	89	96	121	104	97	106	0.5000	0.4417	0.5441	0.5333	0.4756	0.4483	0.4813	0.5532	0.3918	0.4615	0.4674	0.4507	0.5059
Tcp1	chr17	12915701	12925067	Airn domain	187	264	189	295	339	592	323	574	170	303	175	243	336	490	344	596	192	308	120	305	248	435	290	528	115	179	214	381	316	587	393	655	0.4146	0.3905	0.3641	0.3601	0.3594	0.4187	0.4068	0.3660	0.3840	0.2824	0.3631	0.3545	0.3912
Tiam2	chr17	3326573	3531344	Airn domain	22	61	42	77	20	57	34	56	31	50	18	55	32	53	45	48	23	43	31	70	28	49	34	68	13	17	27	62	33	78	24	32	0.2651	0.3529	0.2597	0.3778	0.3827	0.2466	0.3765	0.4839	0.3485	0.3069	0.3636	0.3333	0.4333
Tmem242	chr17	5410870	5440259	Airn domain	81	132	101	179	110	214	136	222	78	92	74	129	131	206	162	245	64	102	80	174	76	158	57	172	21	27	130	128	91	171	91	183	0.3803	0.3607	0.3395	0.3799	0.4588	0.3645	0.3887	0.3980	0.3855	0.3150	0.3248	0.2489	0.4375
Tulp4	chr17	6106437	6251128	Airn domain	290	319	267	258	317	272	300	275	310	337	239	225	337	317	263	250	404	371	226	229	397	371	320	311	177	192	316	305	492	460	389	323	0.4762	0.5086	0.5382	0.5217	0.4791	0.5151	0.5153	0.5127	0.5213	0.4967	0.5169	0.5071	0.4797
Wtap	chr17	12966796	12994169	Airn domain	166	102	135	138	252	178	267	203	116	95	124	129	234	157	254	185	112	86	171	146	195	137	230	159	50	26	156	117	230	159	259	160	0.6194	0.4945	0.5860	0.5681	0.5498	0.4901	0.5985	0.5786	0.5657	0.5394	0.5873	0.5913	0.6579
Zdhhc14	chr17	5492557	5753811	Airn domain	24	107	16	90	4	45	3	32	11	89	7	76	8	36	11	37	30	113	13	104	26	130	20	93	12	44	25	71	42	144	12	49	0.1832	0.1509	0.0816	0.0857	0.1100	0.0843	0.1818	0.2292	0.2098	0.1111	0.1667	0.1770	0.2143
Ascl2	chr7	142966829	142969264	Ot1 domain	6	51	0	60	4	90	10	102	5	36	1	40	3	57	12	61	0	15	4	81	1	41	0	46	0	5	0	62	2	43	0	46	0.1053	0.0000	0.0426	0.0893	0.1220	0.0244	0.0500	0.1644	0.0000	0.0471	0.0238	0.0000	0.0000
Cars	chr7	143557230	143600090	Ot1 domain	403	470	316	333	375	428	311	371	438	454	476	513	538	582	481	598	614	632	258	326	500	584	450	473	254	251	296	366	663	732	459	425	0.4616	0.4869	0.4670	0.4560	0.4910	0.4813	0.4804	0.4458	0.4928	0.4418	0.4613	0.4875	0.5030
Cdkn1c	chr7	143458339	143461050	Ot1 domain	0	577	2	368	1	360	4	279	9	702	3	754	2	432	2	331	0	346	0	539	1	470	2	416	0	149	1	341	2	488	1	403	0.0000	0.0054	0.0028	0.0141	0.0127	0.0040	0.0046	0.0060	0.0000	0.0000	0.0021	0.0048	0.0000
Dhcr7	chr7	143823145	143848410	Ot1 domain	124	128	96	128	128	146	77	92	82	107	83	109	86	146	73	76	77	98	83	111	102	119	64	94	23	43	99	105	85	122	63	76	0.4921	0.4286	0.4672	0.4556	0.4339	0.4323	0.3707	0.4899	0.4400	0.4278	0.4615	0.4051	0.3485
Osbpl5	chr7	143688762	143756985	Ot1 domain	34	176	16	163	36	185	23	161	73	283	34	256	89	284	48	269	32	208	18	174	49	254	35	245	35	158	45	220	72	387	54	280	0.1619	0.0894	0.1629	0.1250	0.2051	0.1172	0.2386	0.1514	0.1333	0.0938	0.1617	0.1250	0.1813
Slc22a18	chr7	143473736	143499334	Ot1 domain	3	93	2	49	4	71	3	64	4	32	0	34	1	36	2	33	0	24	5	65	5	42	0	30	1	5	0	24	0	20	0	11	0.0313	0.0392	0.0533	0.0448	0.1111	0.0000	0.0270	0.0571	0.0000	0.0714	0.1064	0.0000	0.1667
Airn	chr17	12741311	12860136	Airn domain	2281	14	2040	15	2383	14	2703	10	1393	12	1688	10	1435	12	1846	10	1427	14	2043	11	2955	23	1967	11	459	3	1438	13	2648	18	1079	15	0.9939	0.9927	0.9942	0.9963	0.9915	0.9941	0.9917	0.9946	0.9903	0.9946	0.9923	0.9944	0.9935
Kcnq1ot1	chr7	143203458	143296549	Ot1 domain	1432	6	993	2	1354	2	1198	0	1192	2	1096	1	971	1	1046	1	921	1	1107	3	1655	0	1277	2	409	1	1028	2	2113	1	1143	1	0.9958	0.9980	0.9985	1.0000	0.9983	0.9991	0.9990	0.9990	0.9989	0.9973	1.0000	0.9984	0.9976
Tsix	chrX	103431517	103484957	NA	1	5	0	11	3	12	0	3	0	0	0	7	0	4	0	1	0	9	0	16	1	15	0	16	0	0	3	3	0	12	1	8	0.1667	0.0000	0.2000	0.0000	NA	0.0000	0.0000	0.0000	0.0000	0.0000	0.0625	0.0000	NA
Xist	chrX	103460366	103483254	strong escape	11307	53	9260	19	13612	34	12489	27	8905	24	8300	26	8647	12	9014	21	14196	40	9825	29	12199	38	11496	33	3663	10	5166	18	7528	21	6376	21	0.9953	0.9980	0.9975	0.9978	0.9973	0.9969	0.9986	0.9977	0.9972	0.9971	0.9969	0.9971	0.9973
[truncated: 5 more columns]
