# Supplementary material for: Correlated protein-RNA associations and a requirement for HNRNPU in the long-range recruitment of Polycomb Repressive Complexes by the lncRNAs Airn and Kcnq1ot1
Source: PLoS Genet. 2026 Jun 23;22(6):e1012215. doi: 10.1371/journal.pgen.1012215 (PMC13318007; doi:10.1371/journal.pgen.1012215)
Supplement: S6 Table — Sheet 1; RIP_antibodies_antisera. Column name, column description: Antibody/Antisera, the protein target of the Antibody/Antisera used; Company, from what entity the antibody/antisera was purchased; Product #, catalogue # of the product; ul amount, microliter amount used in assay; Type, species and monoclonal or polyclonal. Sheet 2; Western_antibodies_antisera. Column name, column description: Antibody/Antisera, the protein target of the Antibody/Antisera used; Company, from what entity the antibody/antisera was purchased; Product #, catalogue # of the product; Dilution, dilution used in assay; Type, species and monoclonal or polyclonal. Sheet 3; ChIP_antibodies_antisera. Column name, column description: Antibody/Antisera, the protein target of the Antibody/Antisera used; Company, from what entity the antibody/antisera was purchased; Product #, catalogue # of the product; ul amount, microliter amount used in assay; Type, species and monoclonal or polyclonal. Sheet 4; Oligos. Column name, column description: Oligo ID, internal lab ID of oligo; Description, secondary description from lab; Sequence, oligo sequence; Use, how oligo was used; Location in paper, location in paper. Sheet 5; Kcnq1ot1_RNA_FISH_probe_oligos. Sequence of probes used to detect Kcnq1ot1 by RNA FISH. (XLSX) [file pgen.1012215.s015.xlsx]

## Sheet: RIP_antibodies_antisera
Antibody/Antisera	Company	Product #	ul amount	Type
ALY/REF	Abcam	ab202894	10ul	rabbit monoclonal
CIZ1	Novus	NB100-74624	10 ul	rabbit polyclonal
HNRNPC	Santa Cruz	sc-32308	50ul	mouse monoclonal
HNRNPK	Santa Cruz	sc-28380	10ul	mouse monoclonal
HNRNPL	Aviva	ARP40368_P050	20 ul	rabbit polyclonal
HNRNPM	Santa Cruz	sc-20001	50ul	mouse monoclonal
HNRNPU	Santa Cruz	sc-32315	50ul	mouse monoclonal
IgG Goat	Invitrogen	#026202	2 ul
IgG Mouse	Invitrogen	02-6502	4 ul
IgG Rabbit	Invitrogen	# 02-6102	2 ul
KHDRBS1	Santa Cruz	sc-1238	50 ul	mouse monoclonal
LBR	Proteintech	12398-1-AP	30ul	rabbit polyclonal
MATRIN3	Abcam	ab151715	10ul	rabbit monoclonal
NUDT21	Proteintech	10322-1-AP	25ul	rabbit polyclonal
NXF1	Santa Cruz	sc-32319	50ul	mouse monoclonal
PABPN1	Abcam	ab75855	20ul	rabbit monoclonal
PTBP1	Abcam	ab5642	20ul	goat polyclonal
RBM15	Proteintech	10587-1-AP	30ul	rabbit polyclonal
RING1B	Cell Signaling	#5694S	10ul	rabbit monoclonal
RYBP	Millipore Sigma-Aldrich	AB3637	10ul	rabbit polyclonal
SAFB	Bethyl	A300-812A	10ul	rabbit polyclonal
SFPQ	GeneTex	GTX114209	12.8 ul	rabbit polyclonal
SPEN	Novus	NBP1-82952	33ul	rabbit polyclonal
SRSF1	Santa Cruz	sc-33652	50ul	mouse monoclonal
SUPT16H	Proteintech	20551-1-AP	25ul	rabbit polyclonal
TIA1	Proteintech	12133-2-AP	20ul	rabbit polyclonal
U2AF35	Bethyl	A302-079A	25ul	rabbit polyclonal
U2AF65	Santa Cruz	sc-53942	50 ul	mouse monoclonal
XRN2	Bethyl	A301-103-A2	25ul	rabbit polyclonal
YTHDC1	Proteintech	29441-1-AP	57ul	rabbit polyclonal
FLAG	Sigma	F1804	10ul	mouse monoclonal

## Sheet: Western_antibodies_antisera
Antibody	Company	Product #	Dilution	Type
ALY/REF	Abcam	ab202894	1:2000	rabbit monoclonal
CIZ1	Santa Cruz	sc-393021	1:200	mouse monoclonal
HNRNPK	Santa Cruz	sc-28380	1:5000	mouse monoclonal
HRNRPU	Santa Cruz	sc-32315	1:200	mouse monoclonal
LBR	Proteintech	12398-1-AP	1:5000	rabbit polyclonal
NUDT21	Proteintech	10322-1-AP	1:5000	rabbit polyclonal
NXF1	Santa Cruz	sc-32319	1:200	mouse monoclonal
PABPN1	Abcam	ab75855	1: 5000	rabbit monoclonal
XRN2	Bethyl	A301-103-A2	1:10000	rabbit polyclonal
YTHDC1	Proteintech	29441-1-AP	1:1000	rabbit polyclonal
H3	Proteintech	17168-1-AP	1:1000	rabbit polyclonal
RING1B	Active Motif	39663	1:1000	mouse monoclonal

## Sheet: ChIP_antibodies_antisera
Antibody	Company	Product #	ul amount	Type
H3K27me3	Cell signaling	9733	5 ul	rabbit monoclonal
H2AK119ub	Cell signaling	8240	5 ul	rabbit monoclonal

## Sheet: Oligos
Oligo ID	Description	Type	Sequence (5′ -> 3′)	Use	Location in Paper
MS102		qPCR	GTCCCTTCCTCCTACATTGTTG	Airn RT-qPCR	Figure 7
MS103		qPCR	CCTGGCACACTGTCAATCTTG	Airn RT-qPCR	Figure 7
SPB13		qPCR	ATGCAGGGCATAGTGGTAGG	Xist RT-qPCR	Figure 7
SPB14		qPCR	ACAGCTGCATTTGTCCCTCT	Xist RT-qPCR	Figure 7
DL211		qPCR	TGTTCCTACCCCCAATGTGT	Gapdh RT-qPCR	Figure 7
DL212		qPCR	TGTGAGGGAGATGCTCAGTG	Gapdh RT-qPCR	Figure 7
JT475		qPCR	ATTCTGGCTGCAGAACTGTC	Airn PRC1 peak 2 RT-qPCR	Figure 6
JT476		qPCR	CCGAAAGTTCTGATTTCTTTGCTT	Airn PRC1 peak 2 RT-qPCR	Figure 6
JT477		qPCR	CAGTCTTATAGGCTGAGTGATGG	Xist PRC1 peak (RepC) RT-qPCR	Figure 6
JT478		qPCR	GACTGAGACAGCCCATCTATAC	Xist PRC1 peak (RepC) RT-qPCR	Figure 6
JT479		qPCR	CTTTGGCAAATCCACCAAGAC	Kcnq1ot1 PRC1 peak RT-qPCR	Figure 6
JT480		qPCR	CAGCTCACTCCGATGGAATAAA	Kcnq1ot1 PRC1 peak RT-qPCR	Figure 6
MS125	MS125_k20kb_f	qPCR	ATTCATGTCCATTGGTGCAG	Kcnq1ot1 RT-qPCR	Figure 7
MS126	MS126_k20kb_r	qPCR	GTGAACATTCCCAAGGATGC	Kcnq1ot1 RT-qPCR	Figure 7
	sgRNA, HNRNPK top #1	sgRNA	caccgACACTGGCATTGTACTGCAT	sgRNA, HNRNPK top(g3)	Figures 4-7
	sgRNA, HNRNPK bottom #1	sgRNA	aaacATGCAGTACAATGCCAGTGTc	sgRNA, HNRNPK bottom (g3)	Figures 4-7
	sgRNA, HNRNPK top #2	sgRNA	caccgATGATGTTTGATGACCGCCG	sgRNA, HNRNPK top HNRNPK (g4)	Figures 4-7
	sgRNA, HNRNPK bottom #2	sgRNA	aaacCGGCGGTCATCAAACATCATc	sgRNA, HNRNPK bottom (g4)	Figures 4-7
MM52	YTHDC1_gRNA3.r	sgRNA	aaacACTCTTGTAAGGTTCTCTAG	sgRNA, YTHDC1 top (g4)	Supplemental
MM53	YTHDC1_gRNA4.f	sgRNA	caccgAACCACTGCTTCCTGTCTCG	sgRNA, YTHDC1 bottom (g4)	Supplemental
lwt_gRNA_7F	lwt_gRNA_7F	sgRNA	caccgTGAATCAGCAGCGTTCAAGG	sgRNA,XRN2 top (g1)	Supplemental
lwt_gRNA_7R	lwt_gRNA_7R	sgRNA	aaacCCTTGAACGCTGCTGATTCA	sgRNA, XRN2 top (g1)	Supplemental
ewa_gRNA_6F	ewa_gRNA_6F	sgRNA	caccgAAGCGGCGCCTCTCCGACAA	sgRNA, Hnrnrpu top (g5)	Figures 4-7
ewa_gRNA_6R	ewa_gRNA_6R	sgRNA	aaacTTGTCGGAGAGGCGCCGCTTc	sgRNA, Hnrnrpu top (g5)	Figures 4-7
ewa_gRNA_7F	ewa_gRNA_7F	sgRNA	caccgCAGCAGCCTTCCCAGCAGCG	sgRNA, Hnrnrpu top ( g1)	Figures 4-7
ewa_gRNA_7R	ewa_gRNA_7R	sgRNA	acccCGCTGCTGGGAAGGCTGCTGc	sgRNA, Hnrnrpu bottom ( g1)	Figures 4-7
MM21	HNRNPU_gRNA2.f	sgRNA	caccgAACGGCAGTCTCGACCTAGG	sgRNA, Hnrnrpu top (g3)	Figures 4-7
MM22	HNRNPU_gRNA2.r	sgRNA	aaacCCTAGGTCGAGACTGCCGTT	sgRNA, Hnrnrpu bottom (g3)	Figures 4-7
		HNRNPK g1	AAACTTACCCCCCTCTGG

## Sheet: Kcnq1ot1_RNA_FISH_probe_oligos
Product Name: Stellaris® FISH Probes, Custom Assay with Quasar® 670 Dye
Catalog Id: SMF-1065-5
Oligo Name: Kcnq1ot1
Stellaris RNA FISH Probe Designer (LGC, Biosearch Technologies, Petaluma, CA) available online at www.biosearchtech.com/stellarisdesigner (version 4.2; parameters: masking level 5; max numberof 48 probes; oligo length 20 nt; min. spacing length 2nt; Quasar 670)
Oligos:
	tgactggaccaaaatgcacc
	actaaggtgtactagaccgt
	gatgaaaaccacgctgctga
	tgacctcaccgtgaaaaacc
	aaatatgctgaggctggtgg
	gaggcagctccaaaagaact
	gataagacctcaccatggag
	acacggaagtgacccaattg
	ctgggaaccaagctgaacag
	aggagaaccatgccgagaaa
	ggatccaagagctagatcac
	ttcagacctgattctgactc
	accattatgctcacactcaa
	ttacttactcccttttatgc
	acaaagggcacacggtatga
	accttatctttcaggtagtt
	tgggaatttacagttttccc
	acatccaaataccttccttt
	gagatgttaaatcctccagc
	cactttgatcacatgtcacc
	agttcacaggatgtttctct
	gtttcttgtcttaccttttc
	tgctctggagtagcttatta
	ttcttcatacttggctcttg
	gagtctacagagggtatctg
	atgcttctgagactgaggta
	gcccaaggaacaagaatacc
	gtgctaaccctacagagaag
	ccactgaccagaaatgtgtg
	aactagtctaaggcagacct
	tgtgtttaaaggaccctgtg
	cgtcttcatagggaccataa
	gtgcttctattatacaggca
	tgcattgtgaggacaggatt
	tgcagctaaaggatggttgt
	ctccaaactggtaaagctgc
	aactggcagctgtgagaaga
	attgttcacaagagccactt
	tcctcctaagtgtactgtaa
	acagggaaaggaaacccagt
	tgcaaacaagggtctcagtc
	attcttccataaaggagggc
	gagaaaggcccattagatca
	cctaattgccacaattagca
	tatttagtaccttcaccagg
	tagactcagatccatatcca
	tcaaaccatctttatgctcc
	gtttcttaatccatagagcc
